# Supplementary material for: Improvement of intestinal barrier function, gut microbiota, and metabolic endotoxemia in type 2 diabetes rats by curcumin
Source: Bioengineered. 2021 Dec 19;12(2):11947–58. doi: 10.1080/21655979.2021.2009322 (PMC8810160; doi:10.1080/21655979.2021.2009322)
Supplement: Supplemental Material [file KBIE_A_2009322_SM6765.zip]

Archive with 69 entries (56 files):
- supplementary details/
- supplementary details/.DS_Store
- __MACOSX/
- __MACOSX/supplementary details/
- __MACOSX/supplementary details/._.DS_Store
- supplementary details/DEGseq/
- supplementary details/DEGseq/.DS_Store
- __MACOSX/supplementary details/DEGseq/
- __MACOSX/supplementary details/DEGseq/._.DS_Store
- supplementary details/DEGseq/network/
- supplementary details/DEGseq/network/.DS_Store
- __MACOSX/supplementary details/DEGseq/network/
- __MACOSX/supplementary details/DEGseq/network/._.DS_Store
- supplementary details/DEGseq/network/network_N-VS-UC.Conf
- supplementary details/DEGseq/network/network_N-VS-UC.html
- supplementary details/DEGseq/network/network_N-VS-UC.pdf
- supplementary details/DEGseq/network/network_N-VS-UC.png
- __MACOSX/supplementary details/DEGseq/network/._network_N-VS-UC.png
- supplementary details/DEGseq/network/network_N-VS-UC_all.edge.xls
- __MACOSX/supplementary details/DEGseq/network/._network_N-VS-UC_all.edge.xls
- supplementary details/DEGseq/network/network_N-VS-UC_all.node.xls
- supplementary details/DEGseq/network/network_N-VS-UC_files/
- supplementary details/DEGseq/network/network_N-VS-UC_files/htmlwidgets-0.8/
- supplementary details/DEGseq/network/network_N-VS-UC_files/htmlwidgets-0.8/htmlwidgets.js
- supplementary details/DEGseq/network/network_N-VS-UC_files/vis-4.17.0/
- supplementary details/DEGseq/network/network_N-VS-UC_files/vis-4.17.0/img/
- supplementary details/DEGseq/network/network_N-VS-UC_files/vis-4.17.0/img/network/
- supplementary details/DEGseq/network/network_N-VS-UC_files/vis-4.17.0/img/network/acceptDeleteIcon.png
- supplementary details/DEGseq/network/network_N-VS-UC_files/vis-4.17.0/img/network/addNodeIcon.png
- supplementary details/DEGseq/network/network_N-VS-UC_files/vis-4.17.0/img/network/backIcon.png
- supplementary details/DEGseq/network/network_N-VS-UC_files/vis-4.17.0/img/network/connectIcon.png
- supplementary details/DEGseq/network/network_N-VS-UC_files/vis-4.17.0/img/network/cross.png
- supplementary details/DEGseq/network/network_N-VS-UC_files/vis-4.17.0/img/network/cross2.png
- supplementary details/DEGseq/network/network_N-VS-UC_files/vis-4.17.0/img/network/deleteIcon.png
- supplementary details/DEGseq/network/network_N-VS-UC_files/vis-4.17.0/img/network/downArrow.png
- supplementary details/DEGseq/network/network_N-VS-UC_files/vis-4.17.0/img/network/editIcon.png
- supplementary details/DEGseq/network/network_N-VS-UC_files/vis-4.17.0/img/network/leftArrow.png
- supplementary details/DEGseq/network/network_N-VS-UC_files/vis-4.17.0/img/network/minus.png
- supplementary details/DEGseq/network/network_N-VS-UC_files/vis-4.17.0/img/network/plus.png
- supplementary details/DEGseq/network/network_N-VS-UC_files/vis-4.17.0/img/network/rightArrow.png
- supplementary details/DEGseq/network/network_N-VS-UC_files/vis-4.17.0/img/network/upArrow.png
- supplementary details/DEGseq/network/network_N-VS-UC_files/vis-4.17.0/img/network/zoomExtends.png
- supplementary details/DEGseq/network/network_N-VS-UC_files/vis-4.17.0/vis.css
- supplementary details/DEGseq/network/network_N-VS-UC_files/vis-4.17.0/vis.min.js
- supplementary details/DEGseq/network/network_N-VS-UC_files/visNetwork-binding-1.0.3/
- supplementary details/DEGseq/network/network_N-VS-UC_files/visNetwork-binding-1.0.3/visNetwork.js
- supplementary details/DEGseq/network/network_N-VS-UC_top10.edge.xls
- supplementary details/DEGseq/network/network_N-VS-UC_top10.node.xls
- supplementary details/GOView.html
- supplementary details/N-VS-UC.DEGseq_Method.DiffExpFilter.xls
- __MACOSX/supplementary details/._N-VS-UC.DEGseq_Method.DiffExpFilter.xls
- supplementary details/N-VS-UC.DEGseq_Method.Gene2GO.xls
- supplementary details/N-VS-UC.DEGseq_Method.Gene2KEGG.symbol.xls
- supplementary details/N-VS-UC.DEGseq_Method.Gene2KEGG.xls
- __MACOSX/supplementary details/._N-VS-UC.DEGseq_Method.Gene2KEGG.xls
- supplementary details/N-VS-UC.DEGseq_Method.GO2Gene.xls
- __MACOSX/supplementary details/._N-VS-UC.DEGseq_Method.GO2Gene.xls
- supplementary details/N-VS-UC.DEGseq_Method.htm
- supplementary details/N-VS-UC.DEGseq_Method.KEGG2Gene.symbol.xls
- __MACOSX/supplementary details/._N-VS-UC.DEGseq_Method.KEGG2Gene.symbol.xls
- supplementary details/N-VS-UC.DEGseq_Method.KEGG2Gene.xls
- supplementary details/N-VS-UC.DEGseq_Method.Molecular_Function.topGO.png
- __MACOSX/supplementary details/._N-VS-UC.DEGseq_Method.Molecular_Function.topGO.png
- supplementary details/N-VS-UC.DEGseq_Method_P.html
- supplementary details/N-VS-UC.DEGseq_Method_P.png
- __MACOSX/supplementary details/._N-VS-UC.DEGseq_Method_P.png
- supplementary details/N-VS-UC.DEGseq_Method_P.txt
- supplementary details/UC-1-VS-UC-2.PossionDis_Method.DiffExpFilter.xls
- __MACOSX/supplementary details/._UC-1-VS-UC-2.PossionDis_Method.DiffExpFilter.xls
