# Supplementary material for: Improvement of intestinal barrier function, gut microbiota, and metabolic endotoxemia in type 2 diabetes rats by curcumin
Source: Bioengineered. 2021 Dec 19;12(2):11947–58. doi: 10.1080/21655979.2021.2009322 (PMC8810160; doi:10.1080/21655979.2021.2009322)
Supplement: Supplemental Material [file KBIE_A_2009322_SM6765.zip › supplementary details/DEGseq/network/network_N-VS-UC_all.edge.xls]

from	to
chr16:84492771|84495399	9914
chr22:45241148|45244940	553158
chr9:35546426|35548532	9853
chr8:11682497|11682693	2222
chr19:58372744|58373938	84914
chr19:40415511|40417079	8857
chr14:93400725|93400894	1113
chr1:236969443|236979843	4548
chr8:141262875|141301177	83696
chr2:201283972|201284219	26010
chr14:93400713|93400870	1113
chr22:26081136|26091181	157
chr2:136505837|136513261	23190
chr15:59460733|59460875	4643
chr2:32323865|32339894	6683
chr3:114412375|114432862	26137
chr19:39297100|39299588	3960
chr19:49202691|49203152	2524
chr3:138406439|138406559	5291
chr3:171330068|171427499	5337
chr17:8064221|8064370	6844
chr19:39299383|39299503	3960
chr2:169952194|169952505	10170
chr21:42609439|42609656	25825
chrX:122767803|122772878	57187
chr3:53125763|53125898	91869
chr2:50280408|50282182	9378
chr17:79398648|79398775	57597
chr10:72489049|72490005	140766
chr19:41117764|41117890	8425
chr6:76550302|76551095	4646
chr4:79158663|79176529	80144
chr22:28943661|28946139	23331
chr7:98988515|98988876	10095
chr2:191927487|191931241	6775
chr3:132337477|132350323	84129
chr22:45182336|45221473	553158
chr19:40424184|40424439	8857
chr8:140813591|140813711	83696
chr1:236987418|236995378	4548
chr22:20102487|20102618	27037
chr1:92327027|92327201	7049
chr2:201172245|201172845	26010
chr13:115007595|115016149	8881
chr2:242028602|242033847	25992
chr4:149035254|149041439	4306
chr1:145487303|145492375	100132406
chr2:161298193|161298363	5937
chr15:42957450|42961535	57519
chr19:40363863|40364435	8857
chr15:42961355|42968173	57519
chr1:9991948|9994918	84328
chr14:53138347|53145190	30001
chr1:183085711|183087281	3915
chr1:51809766|51809874	22996
chr19:11223953|11224438	3949
chr20:55744513|55744616	655
chr11:9315256|9315631	440026
chr3:49028265|49028393	54681
chr1:113241105|113241336	4343
chr1:145594038|145595220	100132406
chr15:51018270|51023236	84888
chr15:90563381|90563494	374655
chr1:52959282|52975384	23318
chr1:47819751|47819890	51727
chr2:161157162|161174738	5937
chr14:35471468|35471733	6729
chr11:33080504|33083272	55346
chr10:108458971|108469099	114815
chr10:70248224|70253327	8034
chr17:66921662|66921818	10351
chr7:100410368|100410830	2050
chr19:53928323|54007350	388561
chr16:74747841|74748028	79152
chr19:40421091|40421696	8857
chr13:33692201|33701683	90627
chr6:1911233|1911601	2762
chr11:76093594|76093753	100506127
chr7:104925455|104937980	6733
chr10:52907841|52916908	5592
chr22:18080960|18082861	529
chr16:1272727|1272929	25823
chr7:128845043|128846428	6608
chr19:40360855|40361055	8857
chr3:138407716|138417937	5291
chr9:127891689|127892259	286205
chr10:45473490|45473599	11067
chr17:58235693|58236812	762
chr1:10032076|10041228	64802
chr3:138417748|138431146	5291
chr20:4864287|4880358	9962
chr1:145592632|145595220	100132406
chr7:98625931|98626087	57154
chr2:241939533|241939635	25992
chr19:11240188|11242471	3949
chr13:113983958|113985572	79774
chr1:26784281|26786635	79947
chr18:43191455|43191762	8170
chr14:53118957|53124868	30001
chr19:40376630|40408135	8857
chr12:112236774|112236997	217
chr19:53934991|54016584	388561
chr14:21971316|21972024	56339
chr16:29792784|29792956	653808
chr12:123712009|123715069	10198
chr1:9991948|9995685	84328
chr1:145439592|145439925	10628
chr1:145439592|145439925	100132406
chr3:118904418|118904673	7348
chr15:59504397|59504499	4643
chr1:1594895|1660805	9906
chr22:39534640|39537441	23492
chr19:35509833|35509964	57655
chr1:82450350|82451039	23266
chr19:9645863|9647032	79088
chrX:107838738|107840798	1287
chr2:29356520|29368233	79745
chr7:100417178|100417918	2050
chr8:122640953|122641580	3037
chr12:10530730|10531304	22914
chr9:139936171|139936271	56654
chr7:104808454|104809712	6733
chr19:35510094|35510437	57655
chr13:34196245|34196514	90627
chr2:32340770|32341281	6683
chr4:25848915|25849486	23231
chr20:16506736|16509085	55614
chr10:90653627|90665417	57559
chr15:50757243|50763992	9101
chr1:113234286|113235551	4343
chr10:90661412|90665417	57559
chr13:33984021|33984131	90627
chr15:51017418|51018574	84888
chr17:58235681|58235845	762
chrY:2821949|2829687	7544
chr3:171505216|171507747	5337
chr11:132180005|132184597	50863
chr7:128494519|128494673	2318
chr2:105912812|105915162	9392
chr4:62800557|62813994	23284
chr13:113751021|113751169	23263
chr9:96070947|96071074	65268
chr2:136505836|136519481	23190
chr14:21971480|21971720	56339
chr2:10496494|10496594	3241
chr4:88964384|88964609	5311
chr1:949644|949819	9636
chr10:85962142|85962351	92211
chr12:80623036|80633219	283310
chr18:51800295|51804225	11201
chr16:2741365|2741579	54442
chr11:102742323|102742682	4321
chr3:138407716|138413749	5291
chr4:62800557|62863983	23284
chr2:28815834|28816530	151056
chr6:36464487|36467767	11329
chr7:104989951|104990267	6733
chr14:77685143|77686430	57156
chr5:38533847|38534101	3977
chr16:31143190|31143903	5652
chr5:38523520|38530768	3977
chr2:174223440|174224219	83879
chr15:33876595|33893753	6263
chr4:153253747|153259088	55294
chr21:42598192|42629253	25825
chr9:87317074|87325706	4915
chr8:141260958|141261059	83696
chr19:39292435|39293044	3960
chr3:120053708|120054800	116064
chr10:76978821|76979114	7417
chr11:72527810|72528941	89849
chr19:46807381|46807549	64344
chr1:26780100|26789924	79947
chr7:155093275|155094127	3638
chr4:79186178|79188586	80144
chr14:58781424|58781554	5926
chr18:51797729|51800460	11201
chr19:10798650|10798790	3609
chr2:32361631|32362257	6683
chr6:146185523|146216113	257218
chr1:47801217|47801530	51727
chr5:882660|882812	65980
chr10:52912923|52913090	5592
chr1:151880267|151880485	117145
chr8:141149022|141149143	83696
chr4:95494502|95507595	10611
chr11:72425196|72443642	116985
chr9:95948655|95948856	65268
chr11:72410654|72410788	116985
chr17:74732905|74733035	6427
chr10:72462067|72468534	140766
chr15:60689633|60689740	302
chr15:51039692|51041067	84888
chr22:41277773|41278181	63929
chr17:3827933|3828078	489
chr19:39295225|39295459	3960
chr15:50751197|50751359	9101
chr1:233119782|233120010	80003
chr1:47825305|47825428	51727
chr19:40368302|40384167	8857
chr17:72949639|72959176	283987
chr16:31143165|31143449	5652
chr2:220430054|220430190	23363
chr9:116018393|116019465	1317
chr17:72347706|72347823	124602
chr4:153332454|153333681	55294
chr8:67513932|67514758	4603
chr3:20017078|20017661	5868
chr9:36058823|36065621	8434
chr7:128843224|128846428	6608
chr17:73942827|73944487	51
chr2:10559859|10560261	3241
chr7:150167916|150168361	155038
chr13:114001746|114001894	79774
chr17:36884645|36884781	4302
chr15:51007063|51007299	84888
chr15:59470591|59480415	4643
chr19:11230767|11231198	3949
chr2:30967673|30967843	92291
chr12:123678932|123682881	10198
chr12:130964173|130964424	23504
chr1:26772806|26784396	79947
chr6:36467649|36475379	11329
chr15:65266939|65275931	51324
chr5:175832849|175833157	1212
chr19:53902856|53903149	388561
chr7:129821462|129832663	84928
chr11:72418219|72425366	116985
chr6:2231944|2232197	2762
chr13:103459961|103468916	100533467
chr19:54377879|54378013	91663
chr1:203676136|203677232	493
chr11:72420914|72422544	116985
chr19:35169641|35174143	55900
chr5:43294157|43297268	3157
chr10:70246900|70253327	8034
chr15:63915013|63916526	8925
chr22:26059596|26070495	157
chr4:55124923|55127579	5156
chr12:80583123|80616025	283310
