# Supplementary material for: Improvement of intestinal barrier function, gut microbiota, and metabolic endotoxemia in type 2 diabetes rats by curcumin
Source: Bioengineered. 2021 Dec 19;12(2):11947–58. doi: 10.1080/21655979.2021.2009322 (PMC8810160; doi:10.1080/21655979.2021.2009322)
Supplement: Supplemental Material [file KBIE_A_2009322_SM6765.zip › supplementary details/DEGseq/network/network_N-VS-UC_all.node.xls]

name	color	shape	label.cex
374655	#DE5246	circle	0.5
chr8:11682497|11682693	#DE5246	square	0.5
55346	#DE5246	circle	0.5
chr14:93400725|93400894	#DE5246	square	0.5
84914	#DE5246	circle	0.5
chr1:51809766|51809874	#DE5246	square	0.5
chr7:104989951|104990267	#DE5246	square	0.5
6729	#DE5246	circle	0.5
4306	#DE5246	circle	0.5
55294	#DE5246	circle	0.5
chr19:39299383|39299503	#DE5246	square	0.5
chr3:53125763|53125898	#DE5246	square	0.5
chr2:50280408|50282182	#DE5246	square	0.5
55614	#DE5246	circle	0.5
55900	#19A15F	circle	0.5
chr8:140813591|140813711	#DE5246	square	0.5
7049	#19A15F	circle	0.5
6844	#19A15F	circle	0.5
23363	#19A15F	circle	0.5
2318	#19A15F	circle	0.5
chr19:40363863|40364435	#DE5246	square	0.5
10198	#DE5246	circle	0.5
151056	#19A15F	circle	0.5
chr11:9315256|9315631	#DE5246	square	0.5
4321	#DE5246	circle	0.5
chr1:52959282|52975384	#DE5246	square	0.5
chr1:47819751|47819890	#DE5246	square	0.5
chr10:108458971|108469099	#DE5246	square	0.5
chr17:66921662|66921818	#DE5246	square	0.5
chr19:53928323|54007350	#DE5246	square	0.5
chr19:40421091|40421696	#DE5246	square	0.5
57597	#19A15F	circle	0.5
chr7:104925455|104937980	#DE5246	square	0.5
chr19:40360855|40361055	#DE5246	square	0.5
chr9:127891689|127892259	#DE5246	square	0.5
chr10:45473490|45473599	#DE5246	square	0.5
56339	#19A15F	circle	0.5
chr20:4864287|4880358	#DE5246	square	0.5
chr2:241939533|241939635	#DE5246	square	0.5
chr19:11240188|11242471	#DE5246	square	0.5
100533467	#DE5246	circle	0.5
2762	#DE5246	circle	0.5
50863	#19A15F	circle	0.5
chr19:40376630|40408135	#DE5246	square	0.5
57187	#DE5246	circle	0.5
100132406	#DE5246	circle	0.5
chr14:21971316|21972024	#DE5246	square	0.5
chr14:53118957|53124868	#DE5246	square	0.5
84129	#19A15F	circle	0.5
92291	#19A15F	circle	0.5
chr9:139936171|139936271	#DE5246	square	0.5
chr19:35510094|35510437	#DE5246	square	0.5
chr1:145594038|145595220	#DE5246	square	0.5
83879	#19A15F	circle	0.5
chrX:122767803|122772878	#DE5246	square	0.5
7348	#DE5246	circle	0.5
chr3:171505216|171507747	#DE5246	square	0.5
chr11:132180005|132184597	#DE5246	square	0.5
chr7:128494519|128494673	#DE5246	square	0.5
chr13:113751021|113751169	#DE5246	square	0.5
7417	#DE5246	circle	0.5
chr13:115007595|115016149	#DE5246	square	0.5
chr19:35509833|35509964	#DE5246	square	0.5
chr6:36464487|36467767	#DE5246	square	0.5
553158	#19A15F	circle	0.5
10095	#DE5246	circle	0.5
chr15:33876595|33893753	#DE5246	square	0.5
chr4:153253747|153259088	#DE5246	square	0.5
3960	#DE5246	circle	0.5
chr9:36058823|36065621	#DE5246	square	0.5
51727	#DE5246	circle	0.5
chr4:79186178|79188586	#DE5246	square	0.5
3638	#DE5246	circle	0.5
56654	#DE5246	circle	0.5
chr6:146185523|146216113	#DE5246	square	0.5
chr19:10798650|10798790	#DE5246	square	0.5
chr10:72462067|72468534	#DE5246	square	0.5
chr9:95948655|95948856	#DE5246	square	0.5
11329	#DE5246	circle	0.5
chr15:59470591|59480415	#DE5246	square	0.5
2222	#DE5246	circle	0.5
57655	#19A15F	circle	0.5
chr13:113983958|113985572	#DE5246	square	0.5
5926	#DE5246	circle	0.5
chr15:50751197|50751359	#DE5246	square	0.5
8434	#19A15F	circle	0.5
chr17:72949639|72959176	#DE5246	square	0.5
chr10:70248224|70253327	#DE5246	square	0.5
23504	#19A15F	circle	0.5
chr8:67513932|67514758	#DE5246	square	0.5
chr2:10559859|10560261	#DE5246	square	0.5
chr7:150167916|150168361	#DE5246	square	0.5
chr15:51007063|51007299	#DE5246	square	0.5
283987	#DE5246	circle	0.5
chr12:123678932|123682881	#DE5246	square	0.5
chr12:130964173|130964424	#DE5246	square	0.5
1287	#19A15F	circle	0.5
chr18:43191455|43191762	#DE5246	square	0.5
7544	#DE5246	circle	0.5
4915	#19A15F	circle	0.5
91663	#19A15F	circle	0.5
chr19:54377879|54378013	#DE5246	square	0.5
chr17:73942827|73944487	#DE5246	square	0.5
57156	#19A15F	circle	0.5
chr15:63915013|63916526	#DE5246	square	0.5
57154	#DE5246	circle	0.5
8425	#19A15F	circle	0.5
chr17:79398648|79398775	#DE5246	square	0.5
chr19:58372744|58373938	#DE5246	square	0.5
chr1:236969443|236979843	#DE5246	square	0.5
chr7:104808454|104809712	#DE5246	square	0.5
chr22:26081136|26091181	#DE5246	square	0.5
chr2:136505837|136513261	#DE5246	square	0.5
chr3:114412375|114432862	#DE5246	square	0.5
chr19:39297100|39299588	#DE5246	square	0.5
chr19:49202691|49203152	#DE5246	square	0.5
chr3:138406439|138406559	#DE5246	square	0.5
155038	#19A15F	circle	0.5
chr21:42609439|42609656	#DE5246	square	0.5
25825	#DE5246	circle	0.5
25823	#DE5246	circle	0.5
chr1:92327027|92327201	#DE5246	square	0.5
54681	#19A15F	circle	0.5
chr15:42957450|42961535	#DE5246	square	0.5
3241	#DE5246	circle	0.5
65268	#19A15F	circle	0.5
chr15:51018270|51023236	#DE5246	square	0.5
6608	#19A15F	circle	0.5
chr7:100410368|100410830	#DE5246	square	0.5
10611	#DE5246	circle	0.5
5311	#19A15F	circle	0.5
chr22:18080960|18082861	#DE5246	square	0.5
chr17:58235693|58236812	#DE5246	square	0.5
chr3:132337477|132350323	#DE5246	square	0.5
chr1:145592632|145595220	#DE5246	square	0.5
chr1:26784281|26786635	#DE5246	square	0.5
4548	#19A15F	circle	0.5
3157	#DE5246	circle	0.5
286205	#DE5246	circle	0.5
chr14:21971480|21971720	#DE5246	square	0.5
chr3:118904418|118904673	#DE5246	square	0.5
chr22:39534640|39537441	#DE5246	square	0.5
64344	#19A15F	circle	0.5
chr13:34196245|34196514	#DE5246	square	0.5
chr20:16506736|16509085	#DE5246	square	0.5
chr10:90653627|90665417	#DE5246	square	0.5
chr15:50757243|50763992	#DE5246	square	0.5
4343	#19A15F	circle	0.5
chr3:138407716|138417937	#DE5246	square	0.5
2050	#19A15F	circle	0.5
79947	#DE5246	circle	0.5
chr4:62800557|62813994	#DE5246	square	0.5
10628	#19A15F	circle	0.5
26137	#19A15F	circle	0.5
655	#DE5246	circle	0.5
chr2:136505836|136519481	#DE5246	square	0.5
23331	#19A15F	circle	0.5
84928	#DE5246	circle	0.5
chr11:102742323|102742682	#DE5246	square	0.5
chr4:62800557|62863983	#DE5246	square	0.5
23231	#DE5246	circle	0.5
23266	#19A15F	circle	0.5
65980	#DE5246	circle	0.5
chr5:38523520|38530768	#DE5246	square	0.5
27037	#19A15F	circle	0.5
chr8:141260958|141261059	#DE5246	square	0.5
92211	#19A15F	circle	0.5
chr7:155093275|155094127	#DE5246	square	0.5
chr10:90661412|90665417	#DE5246	square	0.5
chr18:51797729|51800460	#DE5246	square	0.5
chr1:47801217|47801530	#DE5246	square	0.5
83696	#DE5246	circle	0.5
chr10:52912923|52913090	#DE5246	square	0.5
chr11:72425196|72443642	#DE5246	square	0.5
chr3:20017078|20017661	#DE5246	square	0.5
64802	#DE5246	circle	0.5
440026	#DE5246	circle	0.5
chr22:41277773|41278181	#DE5246	square	0.5
8925	#DE5246	circle	0.5
3977	#19A15F	circle	0.5
51324	#DE5246	circle	0.5
3609	#19A15F	circle	0.5
chr9:116018393|116019465	#DE5246	square	0.5
chr20:55744513|55744616	#DE5246	square	0.5
chr17:36884645|36884781	#DE5246	square	0.5
chr19:11230767|11231198	#DE5246	square	0.5
chr6:36467649|36475379	#DE5246	square	0.5
51	#DE5246	circle	0.5
chr15:65266939|65275931	#DE5246	square	0.5
chr22:26059596|26070495	#DE5246	square	0.5
chr19:53902856|53903149	#DE5246	square	0.5
257218	#19A15F	circle	0.5
140766	#19A15F	circle	0.5
5937	#19A15F	circle	0.5
84328	#DE5246	circle	0.5
chr19:35169641|35174143	#DE5246	square	0.5
chr5:43294157|43297268	#DE5246	square	0.5
chr10:70246900|70253327	#DE5246	square	0.5
79152	#DE5246	circle	0.5
chr5:175832849|175833157	#DE5246	square	0.5
4302	#19A15F	circle	0.5
chr22:45241148|45244940	#DE5246	square	0.5
chr9:35546426|35548532	#DE5246	square	0.5
8881	#19A15F	circle	0.5
chr2:201283972|201284219	#DE5246	square	0.5
chr14:93400713|93400870	#DE5246	square	0.5
2524	#DE5246	circle	0.5
chr1:9991948|9995685	#DE5246	square	0.5
chr3:171330068|171427499	#DE5246	square	0.5
80144	#19A15F	circle	0.5
chr2:169952194|169952505	#DE5246	square	0.5
1317	#DE5246	circle	0.5
9378	#19A15F	circle	0.5
10351	#19A15F	circle	0.5
chr6:76550302|76551095	#DE5246	square	0.5
chr4:79158663|79176529	#DE5246	square	0.5
chr7:98988515|98988876	#DE5246	square	0.5
chr19:40424184|40424439	#DE5246	square	0.5
283310	#19A15F	circle	0.5
5592	#19A15F	circle	0.5
chr1:145487303|145492375	#DE5246	square	0.5
529	#DE5246	circle	0.5
chr1:9991948|9994918	#DE5246	square	0.5
chr1:183085711|183087281	#DE5246	square	0.5
23284	#19A15F	circle	0.5
3949	#DE5246	circle	0.5
chr1:113241105|113241336	#DE5246	square	0.5
chr10:85962142|85962351	#DE5246	square	0.5
chr14:35471468|35471733	#DE5246	square	0.5
chr11:33080504|33083272	#DE5246	square	0.5
23263	#DE5246	circle	0.5
chr16:74747841|74748028	#DE5246	square	0.5
22996	#DE5246	circle	0.5
9914	#19A15F	circle	0.5
chr6:1911233|1911601	#DE5246	square	0.5
chr11:76093594|76093753	#DE5246	square	0.5
chr10:52907841|52916908	#DE5246	square	0.5
chr16:1272727|1272929	#DE5246	square	0.5
54442	#DE5246	circle	0.5
chr3:138417748|138431146	#DE5246	square	0.5
493	#19A15F	circle	0.5
chr19:11223953|11224438	#DE5246	square	0.5
chr12:112236774|112236997	#DE5246	square	0.5
chr15:51017418|51018574	#DE5246	square	0.5
chr7:128845043|128846428	#DE5246	square	0.5
chr12:123712009|123715069	#DE5246	square	0.5
9392	#DE5246	circle	0.5
6775	#19A15F	circle	0.5
9962	#19A15F	circle	0.5
chr8:122640953|122641580	#DE5246	square	0.5
chr2:32340770|32341281	#DE5246	square	0.5
chr16:84492771|84495399	#DE5246	square	0.5
chr19:53934991|54016584	#DE5246	square	0.5
79745	#19A15F	circle	0.5
chr2:10496494|10496594	#DE5246	square	0.5
6683	#DE5246	circle	0.5
1212	#DE5246	circle	0.5
89849	#19A15F	circle	0.5
100506127	#DE5246	circle	0.5
30001	#DE5246	circle	0.5
57559	#19A15F	circle	0.5
chr8:141262875|141301177	#DE5246	square	0.5
chr12:80583123|80616025	#DE5246	square	0.5
chr14:77685143|77686430	#DE5246	square	0.5
5652	#DE5246	circle	0.5
chr2:174223440|174224219	#DE5246	square	0.5
25992	#19A15F	circle	0.5
11067	#19A15F	circle	0.5
chr21:42598192|42629253	#DE5246	square	0.5
chr19:39292435|39293044	#DE5246	square	0.5
chr3:120053708|120054800	#DE5246	square	0.5
chr10:76978821|76979114	#DE5246	square	0.5
91869	#DE5246	circle	0.5
chr15:59504397|59504499	#DE5246	square	0.5
11201	#19A15F	circle	0.5
5291	#DE5246	circle	0.5
116064	#DE5246	circle	0.5
chr5:882660|882812	#DE5246	square	0.5
chr8:141149022|141149143	#DE5246	square	0.5
chr11:72410654|72410788	#DE5246	square	0.5
chr17:74732905|74733035	#DE5246	square	0.5
chr19:39295225|39295459	#DE5246	square	0.5
chr1:233119782|233120010	#DE5246	square	0.5
chr1:236987418|236995378	#DE5246	square	0.5
chr15:42961355|42968173	#DE5246	square	0.5
80003	#19A15F	circle	0.5
chr16:31143165|31143449	#DE5246	square	0.5
3915	#19A15F	circle	0.5
chr17:72347706|72347823	#DE5246	square	0.5
chr4:153332454|153333681	#DE5246	square	0.5
chr7:128843224|128846428	#DE5246	square	0.5
6733	#DE5246	circle	0.5
chrX:107838738|107840798	#DE5246	square	0.5
chr4:88964384|88964609	#DE5246	square	0.5
chr16:2741365|2741579	#DE5246	square	0.5
chr11:72418219|72425366	#DE5246	square	0.5
chr6:2231944|2232197	#DE5246	square	0.5
chr1:203676136|203677232	#DE5246	square	0.5
chr1:26772806|26784396	#DE5246	square	0.5
8857	#DE5246	circle	0.5
chr4:55124923|55127579	#DE5246	square	0.5
217	#DE5246	circle	0.5
762	#DE5246	circle	0.5
chr19:40415511|40417079	#DE5246	square	0.5
chr15:59460733|59460875	#DE5246	square	0.5
chr2:32323865|32339894	#DE5246	square	0.5
chr17:8064221|8064370	#DE5246	square	0.5
chr10:72489049|72490005	#DE5246	square	0.5
9906	#19A15F	circle	0.5
chr19:41117764|41117890	#DE5246	square	0.5
chr2:161298193|161298363	#DE5246	square	0.5
chr22:28943661|28946139	#DE5246	square	0.5
chr2:191927487|191931241	#DE5246	square	0.5
chr22:45182336|45221473	#DE5246	square	0.5
124602	#19A15F	circle	0.5
chr22:20102487|20102618	#DE5246	square	0.5
chr2:201172245|201172845	#DE5246	square	0.5
chr2:242028602|242033847	#DE5246	square	0.5
117145	#19A15F	circle	0.5
4643	#DE5246	circle	0.5
3037	#19A15F	circle	0.5
4646	#DE5246	circle	0.5
chr19:40368302|40384167	#DE5246	square	0.5
chr14:53138347|53145190	#DE5246	square	0.5
63929	#DE5246	circle	0.5
8034	#DE5246	circle	0.5
chr3:49028265|49028393	#DE5246	square	0.5
chr15:90563381|90563494	#DE5246	square	0.5
chr2:161157162|161174738	#DE5246	square	0.5
9636	#DE5246	circle	0.5
9853	#19A15F	circle	0.5
22914	#19A15F	circle	0.5
6263	#19A15F	circle	0.5
chr13:33692201|33701683	#DE5246	square	0.5
chr17:58235681|58235845	#DE5246	square	0.5
26010	#DE5246	circle	0.5
chr1:10032076|10041228	#DE5246	square	0.5
57519	#19A15F	circle	0.5
chr7:98625931|98626087	#DE5246	square	0.5
84888	#DE5246	circle	0.5
302	#DE5246	circle	0.5
23492	#19A15F	circle	0.5
23318	#19A15F	circle	0.5
chr16:29792784|29792956	#DE5246	square	0.5
6427	#19A15F	circle	0.5
chr1:145439592|145439925	#DE5246	square	0.5
chr1:82450350|82451039	#DE5246	square	0.5
chr19:9645863|9647032	#DE5246	square	0.5
chr2:29356520|29368233	#DE5246	square	0.5
chr7:100417178|100417918	#DE5246	square	0.5
chr4:25848915|25849486	#DE5246	square	0.5
5337	#DE5246	circle	0.5
chr1:113234286|113235551	#DE5246	square	0.5
chr13:33984021|33984131	#DE5246	square	0.5
chrY:2821949|2829687	#DE5246	square	0.5
chr2:105912812|105915162	#DE5246	square	0.5
chr2:30967673|30967843	#DE5246	square	0.5
chr9:96070947|96071074	#DE5246	square	0.5
5868	#DE5246	circle	0.5
chr1:949644|949819	#DE5246	square	0.5
79088	#DE5246	circle	0.5
653808	#DE5246	circle	0.5
chr12:80623036|80633219	#DE5246	square	0.5
chr18:51800295|51804225	#DE5246	square	0.5
chr3:138407716|138413749	#DE5246	square	0.5
chr2:28815834|28816530	#DE5246	square	0.5
116985	#19A15F	circle	0.5
5156	#19A15F	circle	0.5
4603	#19A15F	circle	0.5
chr7:129821462|129832663	#DE5246	square	0.5
chr16:31143190|31143903	#DE5246	square	0.5
79774	#DE5246	circle	0.5
chr9:87317074|87325706	#DE5246	square	0.5
chr11:72527810|72528941	#DE5246	square	0.5
chr1:26780100|26789924	#DE5246	square	0.5
8170	#DE5246	circle	0.5
chr14:58781424|58781554	#DE5246	square	0.5
157	#DE5246	circle	0.5
chr2:32361631|32362257	#DE5246	square	0.5
9101	#DE5246	circle	0.5
chr1:151880267|151880485	#DE5246	square	0.5
chr4:95494502|95507595	#DE5246	square	0.5
114815	#19A15F	circle	0.5
chr15:60689633|60689740	#DE5246	square	0.5
chr15:51039692|51041067	#DE5246	square	0.5
chr17:3827933|3828078	#DE5246	square	0.5
1113	#19A15F	circle	0.5
chr1:47825305|47825428	#DE5246	square	0.5
chr5:38533847|38534101	#DE5246	square	0.5
chr4:149035254|149041439	#DE5246	square	0.5
chr2:220430054|220430190	#DE5246	square	0.5
10170	#DE5246	circle	0.5
chr13:114001746|114001894	#DE5246	square	0.5
chr12:10530730|10531304	#DE5246	square	0.5
489	#DE5246	circle	0.5
388561	#19A15F	circle	0.5
23190	#DE5246	circle	0.5
chr19:46807381|46807549	#DE5246	square	0.5
90627	#19A15F	circle	0.5
chr13:103459961|103468916	#DE5246	square	0.5
chr11:72420914|72422544	#DE5246	square	0.5
chr1:1594895|1660805	#DE5246	square	0.5
