# Supplementary material for: Improvement of intestinal barrier function, gut microbiota, and metabolic endotoxemia in type 2 diabetes rats by curcumin
Source: Bioengineered. 2021 Dec 19;12(2):11947–58. doi: 10.1080/21655979.2021.2009322 (PMC8810160; doi:10.1080/21655979.2021.2009322)
Supplement: Supplemental Material [file KBIE_A_2009322_SM6765.zip › supplementary details/DEGseq/network/network_N-VS-UC_files/vis-4.17.0/vis.min.js]

/**
 * vis.js
 * https://github.com/almende/vis
 *
 * A dynamic, browser-based visualization library.
 *
 * @version 4.17.0
 * @date    2016-11-05
 *
 * @license
 * Copyright (C) 2011-2016 Almende B.V, http://almende.com
 *
 * Vis.js is dual licensed under both
 *
 * * The Apache 2.0 License
 *   http://www.apache.org/licenses/LICENSE-2.0
 *
 * and
 *
 * * The MIT License
 *   http://opensource.org/licenses/MIT
 *
 * Vis.js may be distributed under either license.
 */
"use strict";!function(t,e){"object"==typeof exports&&"object"==typeof module?module.exports=e():"function"==typeof define&&define.amd?define([],e):"object"==typeof exports?exports.vis=e():t.vis=e()}(this,function(){return function(t){function e(o){if(i[o])return i[o].exports;var n=i[o]={exports:{},id:o,loaded:!1};return t[o].call(n.exports,n,n.exports,e),n.loaded=!0,n.exports}var i={};return e.m=t,e.c=i,e.p="",e(0)}([function(t,e,i){var o=i(1);o.extend(e,i(7)),o.extend(e,i(26)),o.extend(e,i(62))},function(t,e,i){var o="function"==typeof Symbol&&"symbol"==typeof Symbol.iterator?function(t){return typeof t}:function(t){return t&&"function"==typeof Symbol&&t.constructor===Symbol&&t!==Symbol.prototype?"symbol":typeof t},n=i(2),s=i(6);e.isNumber=function(t){return t instanceof Number||"number"==typeof t},e.recursiveDOMDelete=function(t){if(t)for(;t.hasChildNodes()===!0;)e.recursiveDOMDelete(t.firstChild),t.removeChild(t.firstChild)},e.giveRange=function(t,e,i,o){if(e==t)return.5;var n=1/(e-t);return Math.max(0,(o-t)*n)},e.isString=function(t){return t instanceof String||"string"==typeof t},e.isDate=function(t){if(t instanceof Date)return!0;if(e.isString(t)){var i=r.exec(t);if(i)return!0;if(!isNaN(Date.parse(t)))return!0}return!1},e.randomUUID=function(){return s.v4()},e.assignAllKeys=function(t,e){for(var i in t)t.hasOwnProperty(i)&&"object"!==o(t[i])&&(t[i]=e)},e.fillIfDefined=function(t,i){var n=arguments.length>2&&void 0!==arguments[2]&&arguments[2];for(var s in t)void 0!==i[s]&&("object"!==o(i[s])?void 0!==i[s]&&null!==i[s]||void 0===t[s]||n!==!0?t[s]=i[s]:delete t[s]:"object"===o(t[s])&&e.fillIfDefined(t[s],i[s],n))},e.protoExtend=function(t,e){for(var i=1;i<arguments.length;i++){var o=arguments[i];for(var n in o)t[n]=o[n]}return t},e.extend=function(t,e){for(var i=1;i<arguments.length;i++){var o=arguments[i];for(var n in o)o.hasOwnProperty(n)&&(t[n]=o[n])}return t},e.selectiveExtend=function(t,e,i){if(!Array.isArray(t))throw new Error("Array with property names expected as first argument");for(var o=2;o<arguments.length;o++)for(var n=arguments[o],s=0;s<t.length;s++){var r=t[s];n.hasOwnProperty(r)&&(e[r]=n[r])}return e},e.selectiveDeepExtend=function(t,i,o){var n=arguments.length>3&&void 0!==arguments[3]&&arguments[3];if(Array.isArray(o))throw new TypeError("Arrays are not supported by deepExtend");for(var s=2;s<arguments.length;s++)for(var r=arguments[s],a=0;a<t.length;a++){var h=t[a];if(r.hasOwnProperty(h))if(o[h]&&o[h].constructor===Object)void 0===i[h]&&(i[h]={}),i[h].constructor===Object?e.deepExtend(i[h],o[h],!1,n):null===o[h]&&void 0!==i[h]&&n===!0?delete i[h]:i[h]=o[h];else{if(Array.isArray(o[h]))throw new TypeError("Arrays are not supported by deepExtend");null===o[h]&&void 0!==i[h]&&n===!0?delete i[h]:i[h]=o[h]}}return i},e.selectiveNotDeepExtend=function(t,i,o){var n=arguments.length>3&&void 0!==arguments[3]&&arguments[3];if(Array.isArray(o))throw new TypeError("Arrays are not supported by deepExtend");for(var s in o)if(o.hasOwnProperty(s)&&t.indexOf(s)==-1)if(o[s]&&o[s].constructor===Object)void 0===i[s]&&(i[s]={}),i[s].constructor===Object?e.deepExtend(i[s],o[s]):null===o[s]&&void 0!==i[s]&&n===!0?delete i[s]:i[s]=o[s];else if(Array.isArray(o[s])){i[s]=[];for(var r=0;r<o[s].length;r++)i[s].push(o[s][r])}else null===o[s]&&void 0!==i[s]&&n===!0?delete i[s]:i[s]=o[s];return i},e.deepExtend=function(t,i,o,n){for(var s in i)if(i.hasOwnProperty(s)||o===!0)if(i[s]&&i[s].constructor===Object)void 0===t[s]&&(t[s]={}),t[s].constructor===Object?e.deepExtend(t[s],i[s],o):null===i[s]&&void 0!==t[s]&&n===!0?delete t[s]:t[s]=i[s];else if(Array.isArray(i[s])){t[s]=[];for(var r=0;r<i[s].length;r++)t[s].push(i[s][r])}else null===i[s]&&void 0!==t[s]&&n===!0?delete t[s]:t[s]=i[s];return t},e.equalArray=function(t,e){if(t.length!=e.length)return!1;for(var i=0,o=t.length;i<o;i++)if(t[i]!=e[i])return!1;return!0},e.convert=function(t,i){var o;if(void 0!==t){if(null===t)return null;if(!i)return t;if("string"!=typeof i&&!(i instanceof String))throw new Error("Type must be a string");switch(i){case"boolean":case"Boolean":return Boolean(t);case"number":case"Number":return isNaN(Date.parse(t))?Number(t.valueOf()):n(t).valueOf();case"string":case"String":return String(t);case"Date":if(e.isNumber(t))return new Date(t);if(t instanceof Date)return new Date(t.valueOf());if(n.isMoment(t))return new Date(t.valueOf());if(e.isString(t))return o=r.exec(t),o?new Date(Number(o[1])):n(new Date(t)).toDate();throw new Error("Cannot convert object of type "+e.getType(t)+" to type Date");case"Moment":if(e.isNumber(t))return n(t);if(t instanceof Date)return n(t.valueOf());if(n.isMoment(t))return n(t);if(e.isString(t))return o=r.exec(t),n(o?Number(o[1]):t);throw new Error("Cannot convert object of type "+e.getType(t)+" to type Date");case"ISODate":if(e.isNumber(t))return new Date(t);if(t instanceof Date)return t.toISOString();if(n.isMoment(t))return t.toDate().toISOString();if(e.isString(t))return o=r.exec(t),o?new Date(Number(o[1])).toISOString():n(t).format();throw new Error("Cannot convert object of type "+e.getType(t)+" to type ISODate");case"ASPDate":if(e.isNumber(t))return"/Date("+t+")/";if(t instanceof Date)return"/Date("+t.valueOf()+")/";if(e.isString(t)){o=r.exec(t);var s;return s=o?new Date(Number(o[1])).valueOf():new Date(t).valueOf(),"/Date("+s+")/"}throw new Error("Cannot convert object of type "+e.getType(t)+" to type ASPDate");default:throw new Error('Unknown type "'+i+'"')}}};var r=/^\/?Date\((\-?\d+)/i;e.getType=function(t){var e="undefined"==typeof t?"undefined":o(t);return"object"==e?null===t?"null":t instanceof Boolean?"Boolean":t instanceof Number?"Number":t instanceof String?"String":Array.isArray(t)?"Array":t instanceof Date?"Date":"Object":"number"==e?"Number":"boolean"==e?"Boolean":"string"==e?"String":void 0===e?"undefined":e},e.copyAndExtendArray=function(t,e){for(var i=[],o=0;o<t.length;o++)i.push(t[o]);return i.push(e),i},e.copyArray=function(t){for(var e=[],i=0;i<t.length;i++)e.push(t[i]);return e},e.getAbsoluteLeft=function(t){return t.getBoundingClientRect().left},e.getAbsoluteRight=function(t){return t.getBoundingClientRect().right},e.getAbsoluteTop=function(t){return t.getBoundingClientRect().top},e.addClassName=function(t,e){var i=t.className.split(" ");i.indexOf(e)==-1&&(i.push(e),t.className=i.join(" "))},e.removeClassName=function(t,e){var i=t.className.split(" "),o=i.indexOf(e);o!=-1&&(i.splice(o,1),t.className=i.join(" "))},e.forEach=function(t,e){var i,o;if(Array.isArray(t))for(i=0,o=t.length;i<o;i++)e(t[i],i,t);else for(i in t)t.hasOwnProperty(i)&&e(t[i],i,t)},e.toArray=function(t){var e=[];for(var i in t)t.hasOwnProperty(i)&&e.push(t[i]);return e},e.updateProperty=function(t,e,i){return t[e]!==i&&(t[e]=i,!0)},e.throttle=function(t){var e=!1;return function(){e||(e=!0,requestAnimationFrame(function(){e=!1,t()}))}},e.addEventListener=function(t,e,i,o){t.addEventListener?(void 0===o&&(o=!1),"mousewheel"===e&&navigator.userAgent.indexOf("Firefox")>=0&&(e="DOMMouseScroll"),t.addEventListener(e,i,o)):t.attachEvent("on"+e,i)},e.removeEventListener=function(t,e,i,o){t.removeEventListener?(void 0===o&&(o=!1),"mousewheel"===e&&navigator.userAgent.indexOf("Firefox")>=0&&(e="DOMMouseScroll"),t.removeEventListener(e,i,o)):t.detachEvent("on"+e,i)},e.preventDefault=function(t){t||(t=window.event),t.preventDefault?t.preventDefault():t.returnValue=!1},e.getTarget=function(t){t||(t=window.event);var e;return t.target?e=t.target:t.srcElement&&(e=t.srcElement),void 0!=e.nodeType&&3==e.nodeType&&(e=e.parentNode),e},e.hasParent=function(t,e){for(var i=t;i;){if(i===e)return!0;i=i.parentNode}return!1},e.option={},e.option.asBoolean=function(t,e){return"function"==typeof t&&(t=t()),null!=t?0!=t:e||null},e.option.asNumber=function(t,e){return"function"==typeof t&&(t=t()),null!=t?Number(t)||e||null:e||null},e.option.asString=function(t,e){return"function"==typeof t&&(t=t()),null!=t?String(t):e||null},e.option.asSize=function(t,i){return"function"==typeof t&&(t=t()),e.isString(t)?t:e.isNumber(t)?t+"px":i||null},e.option.asElement=function(t,e){return"function"==typeof t&&(t=t()),t||e||null},e.hexToRGB=function(t){var e=/^#?([a-f\d])([a-f\d])([a-f\d])$/i;t=t.replace(e,function(t,e,i,o){return e+e+i+i+o+o});var i=/^#?([a-f\d]{2})([a-f\d]{2})([a-f\d]{2})$/i.exec(t);return i?{r:parseInt(i[1],16),g:parseInt(i[2],16),b:parseInt(i[3],16)}:null},e.overrideOpacity=function(t,i){if(t.indexOf("rgba")!=-1)return t;if(t.indexOf("rgb")!=-1){var o=t.substr(t.indexOf("(")+1).replace(")","").split(",");return"rgba("+o[0]+","+o[1]+","+o[2]+","+i+")"}var o=e.hexToRGB(t);return null==o?t:"rgba("+o.r+","+o.g+","+o.b+","+i+")"},e.RGBToHex=function(t,e,i){return"#"+((1<<24)+(t<<16)+(e<<8)+i).toString(16).slice(1)},e.parseColor=function(t){var i;if(e.isString(t)===!0){if(e.isValidRGB(t)===!0){var o=t.substr(4).substr(0,t.length-5).split(",").map(function(t){return parseInt(t)});t=e.RGBToHex(o[0],o[1],o[2])}if(e.isValidHex(t)===!0){var n=e.hexToHSV(t),s={h:n.h,s:.8*n.s,v:Math.min(1,1.02*n.v)},r={h:n.h,s:Math.min(1,1.25*n.s),v:.8*n.v},a=e.HSVToHex(r.h,r.s,r.v),h=e.HSVToHex(s.h,s.s,s.v);i={background:t,border:a,highlight:{background:h,border:a},hover:{background:h,border:a}}}else i={background:t,border:t,highlight:{background:t,border:t},hover:{background:t,border:t}}}else i={},i.background=t.background||void 0,i.border=t.border||void 0,e.isString(t.highlight)?i.highlight={border:t.highlight,background:t.highlight}:(i.highlight={},i.highlight.background=t.highlight&&t.highlight.background||void 0,i.highlight.border=t.highlight&&t.highlight.border||void 0),e.isString(t.hover)?i.hover={border:t.hover,background:t.hover}:(i.hover={},i.hover.background=t.hover&&t.hover.background||void 0,i.hover.border=t.hover&&t.hover.border||void 0);return i},e.RGBToHSV=function(t,e,i){t/=255,e/=255,i/=255;var o=Math.min(t,Math.min(e,i)),n=Math.max(t,Math.max(e,i));if(o==n)return{h:0,s:0,v:o};var s=t==o?e-i:i==o?t-e:i-t,r=t==o?3:i==o?1:5,a=60*(r-s/(n-o))/360,h=(n-o)/n,d=n;return{h:a,s:h,v:d}};var a={split:function(t){var e={};return t.split(";").forEach(function(t){if(""!=t.trim()){var i=t.split(":"),o=i[0].trim(),n=i[1].trim();e[o]=n}}),e},join:function(t){return Object.keys(t).map(function(e){return e+": "+t[e]}).join("; ")}};e.addCssText=function(t,i){var o=a.split(t.style.cssText),n=a.split(i),s=e.extend(o,n);t.style.cssText=a.join(s)},e.removeCssText=function(t,e){var i=a.split(t.style.cssText),o=a.split(e);for(var n in o)o.hasOwnProperty(n)&&delete i[n];t.style.cssText=a.join(i)},e.HSVToRGB=function(t,e,i){var o,n,s,r=Math.floor(6*t),a=6*t-r,h=i*(1-e),d=i*(1-a*e),l=i*(1-(1-a)*e);switch(r%6){case 0:o=i,n=l,s=h;break;case 1:o=d,n=i,s=h;break;case 2:o=h,n=i,s=l;break;case 3:o=h,n=d,s=i;break;case 4:o=l,n=h,s=i;break;case 5:o=i,n=h,s=d}return{r:Math.floor(255*o),g:Math.floor(255*n),b:Math.floor(255*s)}},e.HSVToHex=function(t,i,o){var n=e.HSVToRGB(t,i,o);return e.RGBToHex(n.r,n.g,n.b)},e.hexToHSV=function(t){var i=e.hexToRGB(t);return e.RGBToHSV(i.r,i.g,i.b)},e.isValidHex=function(t){var e=/(^#[0-9A-F]{6}$)|(^#[0-9A-F]{3}$)/i.test(t);return e},e.isValidRGB=function(t){t=t.replace(" ","");var e=/rgb\((\d{1,3}),(\d{1,3}),(\d{1,3})\)/i.test(t);return e},e.isValidRGBA=function(t){t=t.replace(" ","");var e=/rgba\((\d{1,3}),(\d{1,3}),(\d{1,3}),(.{1,3})\)/i.test(t);return e},e.selectiveBridgeObject=function(t,i){if("object"==("undefined"==typeof i?"undefined":o(i))){for(var n=Object.create(i),s=0;s<t.length;s++)i.hasOwnProperty(t[s])&&"object"==o(i[t[s]])&&(n[t[s]]=e.bridgeObject(i[t[s]]));return n}return null},e.bridgeObject=function(t){if("object"==("undefined"==typeof t?"undefined":o(t))){var i=Object.create(t);for(var n in t)t.hasOwnProperty(n)&&"object"==o(t[n])&&(i[n]=e.bridgeObject(t[n]));return i}return null},e.insertSort=function(t,e){for(var i=0;i<t.length;i++){for(var o=t[i],n=i;n>0&&e(o,t[n-1])<0;n--)t[n]=t[n-1];t[n]=o}return t},e.mergeOptions=function(t,e,i){var o=(arguments.length>3&&void 0!==arguments[3]&&arguments[3],arguments.length>4&&void 0!==arguments[4]?arguments[4]:{});if(null===e[i])t[i]=Object.create(o[i]);else if(void 0!==e[i])if("boolean"==typeof e[i])t[i].enabled=e[i];else{void 0===e[i].enabled&&(t[i].enabled=!0);for(var n in e[i])e[i].hasOwnProperty(n)&&(t[i][n]=e[i][n])}},e.binarySearchCustom=function(t,e,i,o){for(var n=1e4,s=0,r=0,a=t.length-1;r<=a&&s<n;){var h=Math.floor((r+a)/2),d=t[h],l=void 0===o?d[i]:d[i][o],c=e(l);if(0==c)return h;c==-1?r=h+1:a=h-1,s++}return-1},e.binarySearchValue=function(t,e,i,o,n){for(var s,r,a,h,d=1e4,l=0,c=0,u=t.length-1,n=void 0!=n?n:function(t,e){return t==e?0:t<e?-1:1};c<=u&&l<d;){if(h=Math.floor(.5*(u+c)),s=t[Math.max(0,h-1)][i],r=t[h][i],a=t[Math.min(t.length-1,h+1)][i],0==n(r,e))return h;if(n(s,e)<0&&n(r,e)>0)return"before"==o?Math.max(0,h-1):h;if(n(r,e)<0&&n(a,e)>0)return"before"==o?h:Math.min(t.length-1,h+1);n(r,e)<0?c=h+1:u=h-1,l++}return-1},e.easingFunctions={linear:function(t){return t},easeInQuad:function(t){return t*t},easeOutQuad:function(t){return t*(2-t)},easeInOutQuad:function(t){return t<.5?2*t*t:-1+(4-2*t)*t},easeInCubic:function(t){return t*t*t},easeOutCubic:function(t){return--t*t*t+1},easeInOutCubic:function(t){return t<.5?4*t*t*t:(t-1)*(2*t-2)*(2*t-2)+1},easeInQuart:function(t){return t*t*t*t},easeOutQuart:function(t){return 1- --t*t*t*t},easeInOutQuart:function(t){return t<.5?8*t*t*t*t:1-8*--t*t*t*t},easeInQuint:function(t){return t*t*t*t*t},easeOutQuint:function(t){return 1+--t*t*t*t*t},easeInOutQuint:function(t){return t<.5?16*t*t*t*t*t:1+16*--t*t*t*t*t}},e.getScrollBarWidth=function(){var t=document.createElement("p");t.style.width="100%",t.style.height="200px";var e=document.createElement("div");e.style.position="absolute",e.style.top="0px",e.style.left="0px",e.style.visibility="hidden",e.style.width="200px",e.style.height="150px",e.style.overflow="hidden",e.appendChild(t),document.body.appendChild(e);var i=t.offsetWidth;e.style.overflow="scroll";var o=t.offsetWidth;return i==o&&(o=e.clientWidth),document.body.removeChild(e),i-o}},function(t,e,i){t.exports="undefined"!=typeof window&&window.moment||i(3)},function(t,e,i){(function(t){!function(e,i){t.exports=i()}(this,function(){function e(){return fo.apply(null,arguments)}function i(t){fo=t}function o(t){return t instanceof Array||"[object Array]"===Object.prototype.toString.call(t)}function n(t){return null!=t&&"[object Object]"===Object.prototype.toString.call(t)}function s(t){var e;for(e in t)return!1;return!0}function r(t){return t instanceof Date||"[object Date]"===Object.prototype.toString.call(t)}function a(t,e){var i,o=[];for(i=0;i<t.length;++i)o.push(e(t[i],i));return o}function h(t,e){return Object.prototype.hasOwnProperty.call(t,e)}function d(t,e){for(var i in e)h(e,i)&&(t[i]=e[i]);return h(e,"toString")&&(t.toString=e.toString),h(e,"valueOf")&&(t.valueOf=e.valueOf),t}function l(t,e,i,o){return ge(t,e,i,o,!0).utc()}function c(){return{empty:!1,unusedTokens:[],unusedInput:[],overflow:-2,charsLeftOver:0,nullInput:!1,invalidMonth:null,invalidFormat:!1,userInvalidated:!1,iso:!1,parsedDateParts:[],meridiem:null}}function u(t){return null==t._pf&&(t._pf=c()),t._pf}function p(t){if(null==t._isValid){var e=u(t),i=mo.call(e.parsedDateParts,function(t){return null!=t}),o=!isNaN(t._d.getTime())&&e.overflow<0&&!e.empty&&!e.invalidMonth&&!e.invalidWeekday&&!e.nullInput&&!e.invalidFormat&&!e.userInvalidated&&(!e.meridiem||e.meridiem&&i);if(t._strict&&(o=o&&0===e.charsLeftOver&&0===e.unusedTokens.length&&void 0===e.bigHour),null!=Object.isFrozen&&Object.isFrozen(t))return o;t._isValid=o}return t._isValid}function f(t){var e=l(NaN);return null!=t?d(u(e),t):u(e).userInvalidated=!0,e}function m(t){return void 0===t}function v(t,e){var i,o,n;if(m(e._isAMomentObject)||(t._isAMomentObject=e._isAMomentObject),m(e._i)||(t._i=e._i),m(e._f)||(t._f=e._f),m(e._l)||(t._l=e._l),m(e._strict)||(t._strict=e._strict),m(e._tzm)||(t._tzm=e._tzm),m(e._isUTC)||(t._isUTC=e._isUTC),m(e._offset)||(t._offset=e._offset),m(e._pf)||(t._pf=u(e)),m(e._locale)||(t._locale=e._locale),vo.length>0)for(i in vo)o=vo[i],n=e[o],m(n)||(t[o]=n);return t}function g(t){v(this,t),this._d=new Date(null!=t._d?t._d.getTime():NaN),go===!1&&(go=!0,e.updateOffset(this),go=!1)}function y(t){return t instanceof g||null!=t&&null!=t._isAMomentObject}function b(t){return t<0?Math.ceil(t)||0:Math.floor(t)}function _(t){var e=+t,i=0;return 0!==e&&isFinite(e)&&(i=b(e)),i}function w(t,e,i){var o,n=Math.min(t.length,e.length),s=Math.abs(t.length-e.length),r=0;for(o=0;o<n;o++)(i&&t[o]!==e[o]||!i&&_(t[o])!==_(e[o]))&&r++;return r+s}function x(t){e.suppressDeprecationWarnings===!1&&"undefined"!=typeof console&&console.warn&&console.warn("Deprecation warning: "+t)}function k(t,i){var o=!0;return d(function(){if(null!=e.deprecationHandler&&e.deprecationHandler(null,t),o){for(var n,s=[],r=0;r<arguments.length;r++){if(n="","object"==typeof arguments[r]){n+="\n["+r+"] ";for(var a in arguments[0])n+=a+": "+arguments[0][a]+", ";n=n.slice(0,-2)}else n=arguments[r];s.push(n)}x(t+"\nArguments: "+Array.prototype.slice.call(s).join("")+"\n"+(new Error).stack),o=!1}return i.apply(this,arguments)},i)}function O(t,i){null!=e.deprecationHandler&&e.deprecationHandler(t,i),yo[t]||(x(i),yo[t]=!0)}function D(t){return t instanceof Function||"[object Function]"===Object.prototype.toString.call(t)}function S(t){var e,i;for(i in t)e=t[i],D(e)?this[i]=e:this["_"+i]=e;this._config=t,this._ordinalParseLenient=new RegExp(this._ordinalParse.source+"|"+/\d{1,2}/.source)}function C(t,e){var i,o=d({},t);for(i in e)h(e,i)&&(n(t[i])&&n(e[i])?(o[i]={},d(o[i],t[i]),d(o[i],e[i])):null!=e[i]?o[i]=e[i]:delete o[i]);for(i in t)h(t,i)&&!h(e,i)&&n(t[i])&&(o[i]=d({},o[i]));return o}function T(t){null!=t&&this.set(t)}function E(t,e,i){var o=this._calendar[t]||this._calendar.sameElse;return D(o)?o.call(e,i):o}function M(t){var e=this._longDateFormat[t],i=this._longDateFormat[t.toUpperCase()];return e||!i?e:(this._longDateFormat[t]=i.replace(/MMMM|MM|DD|dddd/g,function(t){return t.slice(1)}),this._longDateFormat[t])}function P(){return this._invalidDate}function I(t){return this._ordinal.replace("%d",t)}function N(t,e,i,o){var n=this._relativeTime[i];return D(n)?n(t,e,i,o):n.replace(/%d/i,t)}function R(t,e){var i=this._relativeTime[t>0?"future":"past"];return D(i)?i(e):i.replace(/%s/i,e)}function L(t,e){var i=t.toLowerCase();Co[i]=Co[i+"s"]=Co[e]=t}function z(t){return"string"==typeof t?Co[t]||Co[t.toLowerCase()]:void 0}function A(t){var e,i,o={};for(i in t)h(t,i)&&(e=z(i),e&&(o[e]=t[i]));return o}function B(t,e){To[t]=e}function j(t){var e=[];for(var i in t)e.push({unit:i,priority:To[i]});return e.sort(function(t,e){return t.priority-e.priority}),e}function F(t,i){return function(o){return null!=o?(W(this,t,o),e.updateOffset(this,i),this):H(this,t)}}function H(t,e){return t.isValid()?t._d["get"+(t._isUTC?"UTC":"")+e]():NaN}function W(t,e,i){t.isValid()&&t._d["set"+(t._isUTC?"UTC":"")+e](i)}function Y(t){return t=z(t),D(this[t])?this[t]():this}function G(t,e){if("object"==typeof t){t=A(t);for(var i=j(t),o=0;o<i.length;o++)this[i[o].unit](t[i[o].unit])}else if(t=z(t),D(this[t]))return this[t](e);return this}function V(t,e,i){var o=""+Math.abs(t),n=e-o.length,s=t>=0;return(s?i?"+":"":"-")+Math.pow(10,Math.max(0,n)).toString().substr(1)+o}function U(t,e,i,o){var n=o;"string"==typeof o&&(n=function(){return this[o]()}),t&&(Io[t]=n),e&&(Io[e[0]]=function(){return V(n.apply(this,arguments),e[1],e[2])}),i&&(Io[i]=function(){return this.localeData().ordinal(n.apply(this,arguments),t)})}function q(t){return t.match(/\[[\s\S]/)?t.replace(/^\[|\]$/g,""):t.replace(/\\/g,"")}function X(t){var e,i,o=t.match(Eo);for(e=0,i=o.length;e<i;e++)Io[o[e]]?o[e]=Io[o[e]]:o[e]=q(o[e]);return function(e){var n,s="";for(n=0;n<i;n++)s+=o[n]instanceof Function?o[n].call(e,t):o[n];return s}}function Z(t,e){return t.isValid()?(e=K(e,t.localeData()),Po[e]=Po[e]||X(e),Po[e](t)):t.localeData().invalidDate()}function K(t,e){function i(t){return e.longDateFormat(t)||t}var o=5;for(Mo.lastIndex=0;o>=0&&Mo.test(t);)t=t.replace(Mo,i),Mo.lastIndex=0,o-=1;return t}function J(t,e,i){Ko[t]=D(e)?e:function(t,o){return t&&i?i:e}}function Q(t,e){return h(Ko,t)?Ko[t](e._strict,e._locale):new RegExp($(t))}function $(t){return tt(t.replace("\\","").replace(/\\(\[)|\\(\])|\[([^\]\[]*)\]|\\(.)/g,function(t,e,i,o,n){return e||i||o||n}))}function tt(t){return t.replace(/[-\/\\^$*+?.()|[\]{}]/g,"\\$&")}function et(t,e){var i,o=e;for("string"==typeof t&&(t=[t]),"number"==typeof e&&(o=function(t,i){i[e]=_(t)}),i=0;i<t.length;i++)Jo[t[i]]=o}function it(t,e){et(t,function(t,i,o,n){o._w=o._w||{},e(t,o._w,o,n)})}function ot(t,e,i){null!=e&&h(Jo,t)&&Jo[t](e,i._a,i,t)}function nt(t,e){return new Date(Date.UTC(t,e+1,0)).getUTCDate()}function st(t,e){return t?o(this._months)?this._months[t.month()]:this._months[(this._months.isFormat||hn).test(e)?"format":"standalone"][t.month()]:this._months}function rt(t,e){return t?o(this._monthsShort)?this._monthsShort[t.month()]:this._monthsShort[hn.test(e)?"format":"standalone"][t.month()]:this._monthsShort}function at(t,e,i){var o,n,s,r=t.toLocaleLowerCase();if(!this._monthsParse)for(this._monthsParse=[],this._longMonthsParse=[],this._shortMonthsParse=[],o=0;o<12;++o)s=l([2e3,o]),this._shortMonthsParse[o]=this.monthsShort(s,"").toLocaleLowerCase(),this._longMonthsParse[o]=this.months(s,"").toLocaleLowerCase();return i?"MMM"===e?(n=_o.call(this._shortMonthsParse,r),n!==-1?n:null):(n=_o.call(this._longMonthsParse,r),n!==-1?n:null):"MMM"===e?(n=_o.call(this._shortMonthsParse,r),n!==-1?n:(n=_o.call(this._longMonthsParse,r),n!==-1?n:null)):(n=_o.call(this._longMonthsParse,r),n!==-1?n:(n=_o.call(this._shortMonthsParse,r),n!==-1?n:null))}function ht(t,e,i){var o,n,s;if(this._monthsParseExact)return at.call(this,t,e,i);for(this._monthsParse||(this._monthsParse=[],this._longMonthsParse=[],this._shortMonthsParse=[]),o=0;o<12;o++){if(n=l([2e3,o]),i&&!this._longMonthsParse[o]&&(this._longMonthsParse[o]=new RegExp("^"+this.months(n,"").replace(".","")+"$","i"),this._shortMonthsParse[o]=new RegExp("^"+this.monthsShort(n,"").replace(".","")+"$","i")),i||this._monthsParse[o]||(s="^"+this.months(n,"")+"|^"+this.monthsShort(n,""),this._monthsParse[o]=new RegExp(s.replace(".",""),"i")),i&&"MMMM"===e&&this._longMonthsParse[o].test(t))return o;if(i&&"MMM"===e&&this._shortMonthsParse[o].test(t))return o;if(!i&&this._monthsParse[o].test(t))return o}}function dt(t,e){var i;if(!t.isValid())return t;if("string"==typeof e)if(/^\d+$/.test(e))e=_(e);else if(e=t.localeData().monthsParse(e),"number"!=typeof e)return t;return i=Math.min(t.date(),nt(t.year(),e)),t._d["set"+(t._isUTC?"UTC":"")+"Month"](e,i),t}function lt(t){return null!=t?(dt(this,t),e.updateOffset(this,!0),this):H(this,"Month")}function ct(){return nt(this.year(),this.month())}function ut(t){return this._monthsParseExact?(h(this,"_monthsRegex")||ft.call(this),t?this._monthsShortStrictRegex:this._monthsShortRegex):(h(this,"_monthsShortRegex")||(this._monthsShortRegex=cn),this._monthsShortStrictRegex&&t?this._monthsShortStrictRegex:this._monthsShortRegex)}function pt(t){return this._monthsParseExact?(h(this,"_monthsRegex")||ft.call(this),t?this._monthsStrictRegex:this._monthsRegex):(h(this,"_monthsRegex")||(this._monthsRegex=un),this._monthsStrictRegex&&t?this._monthsStrictRegex:this._monthsRegex)}function ft(){function t(t,e){return e.length-t.length}var e,i,o=[],n=[],s=[];for(e=0;e<12;e++)i=l([2e3,e]),o.push(this.monthsShort(i,"")),n.push(this.months(i,"")),s.push(this.months(i,"")),s.push(this.monthsShort(i,""));for(o.sort(t),n.sort(t),s.sort(t),e=0;e<12;e++)o[e]=tt(o[e]),n[e]=tt(n[e]);for(e=0;e<24;e++)s[e]=tt(s[e]);this._monthsRegex=new RegExp("^("+s.join("|")+")","i"),this._monthsShortRegex=this._monthsRegex,this._monthsStrictRegex=new RegExp("^("+n.join("|")+")","i"),this._monthsShortStrictRegex=new RegExp("^("+o.join("|")+")","i")}function mt(t){return vt(t)?366:365}function vt(t){return t%4===0&&t%100!==0||t%400===0}function gt(){return vt(this.year())}function yt(t,e,i,o,n,s,r){var a=new Date(t,e,i,o,n,s,r);return t<100&&t>=0&&isFinite(a.getFullYear())&&a.setFullYear(t),a}function bt(t){var e=new Date(Date.UTC.apply(null,arguments));return t<100&&t>=0&&isFinite(e.getUTCFullYear())&&e.setUTCFullYear(t),e}function _t(t,e,i){var o=7+e-i,n=(7+bt(t,0,o).getUTCDay()-e)%7;return-n+o-1}function wt(t,e,i,o,n){var s,r,a=(7+i-o)%7,h=_t(t,o,n),d=1+7*(e-1)+a+h;return d<=0?(s=t-1,r=mt(s)+d):d>mt(t)?(s=t+1,r=d-mt(t)):(s=t,r=d),{year:s,dayOfYear:r}}function xt(t,e,i){var o,n,s=_t(t.year(),e,i),r=Math.floor((t.dayOfYear()-s-1)/7)+1;return r<1?(n=t.year()-1,o=r+kt(n,e,i)):r>kt(t.year(),e,i)?(o=r-kt(t.year(),e,i),n=t.year()+1):(n=t.year(),o=r),{week:o,year:n}}function kt(t,e,i){var o=_t(t,e,i),n=_t(t+1,e,i);return(mt(t)-o+n)/7}function Ot(t){return xt(t,this._week.dow,this._week.doy).week}function Dt(){return this._week.dow}function St(){return this._week.doy}function Ct(t){var e=this.localeData().week(this);return null==t?e:this.add(7*(t-e),"d")}function Tt(t){var e=xt(this,1,4).week;return null==t?e:this.add(7*(t-e),"d")}function Et(t,e){return"string"!=typeof t?t:isNaN(t)?(t=e.weekdaysParse(t),"number"==typeof t?t:null):parseInt(t,10)}function Mt(t,e){return"string"==typeof t?e.weekdaysParse(t)%7||7:isNaN(t)?null:t}function Pt(t,e){return t?o(this._weekdays)?this._weekdays[t.day()]:this._weekdays[this._weekdays.isFormat.test(e)?"format":"standalone"][t.day()]:this._weekdays}function It(t){return t?this._weekdaysShort[t.day()]:this._weekdaysShort}function Nt(t){return t?this._weekdaysMin[t.day()]:this._weekdaysMin}function Rt(t,e,i){var o,n,s,r=t.toLocaleLowerCase();if(!this._weekdaysParse)for(this._weekdaysParse=[],this._shortWeekdaysParse=[],this._minWeekdaysParse=[],o=0;o<7;++o)s=l([2e3,1]).day(o),this._minWeekdaysParse[o]=this.weekdaysMin(s,"").toLocaleLowerCase(),this._shortWeekdaysParse[o]=this.weekdaysShort(s,"").toLocaleLowerCase(),this._weekdaysParse[o]=this.weekdays(s,"").toLocaleLowerCase();return i?"dddd"===e?(n=_o.call(this._weekdaysParse,r),n!==-1?n:null):"ddd"===e?(n=_o.call(this._shortWeekdaysParse,r),n!==-1?n:null):(n=_o.call(this._minWeekdaysParse,r),n!==-1?n:null):"dddd"===e?(n=_o.call(this._weekdaysParse,r),n!==-1?n:(n=_o.call(this._shortWeekdaysParse,r),n!==-1?n:(n=_o.call(this._minWeekdaysParse,r),n!==-1?n:null))):"ddd"===e?(n=_o.call(this._shortWeekdaysParse,r),n!==-1?n:(n=_o.call(this._weekdaysParse,r),n!==-1?n:(n=_o.call(this._minWeekdaysParse,r),n!==-1?n:null))):(n=_o.call(this._minWeekdaysParse,r),n!==-1?n:(n=_o.call(this._weekdaysParse,r),n!==-1?n:(n=_o.call(this._shortWeekdaysParse,r),n!==-1?n:null)))}function Lt(t,e,i){var o,n,s;if(this._weekdaysParseExact)return Rt.call(this,t,e,i);for(this._weekdaysParse||(this._weekdaysParse=[],this._minWeekdaysParse=[],this._shortWeekdaysParse=[],this._fullWeekdaysParse=[]),o=0;o<7;o++){if(n=l([2e3,1]).day(o),i&&!this._fullWeekdaysParse[o]&&(this._fullWeekdaysParse[o]=new RegExp("^"+this.weekdays(n,"").replace(".",".?")+"$","i"),this._shortWeekdaysParse[o]=new RegExp("^"+this.weekdaysShort(n,"").replace(".",".?")+"$","i"),this._minWeekdaysParse[o]=new RegExp("^"+this.weekdaysMin(n,"").replace(".",".?")+"$","i")),this._weekdaysParse[o]||(s="^"+this.weekdays(n,"")+"|^"+this.weekdaysShort(n,"")+"|^"+this.weekdaysMin(n,""),this._weekdaysParse[o]=new RegExp(s.replace(".",""),"i")),i&&"dddd"===e&&this._fullWeekdaysParse[o].test(t))return o;if(i&&"ddd"===e&&this._shortWeekdaysParse[o].test(t))return o;if(i&&"dd"===e&&this._minWeekdaysParse[o].test(t))return o;if(!i&&this._weekdaysParse[o].test(t))return o}}function zt(t){if(!this.isValid())return null!=t?this:NaN;var e=this._isUTC?this._d.getUTCDay():this._d.getDay();return null!=t?(t=Et(t,this.localeData()),this.add(t-e,"d")):e}function At(t){if(!this.isValid())return null!=t?this:NaN;var e=(this.day()+7-this.localeData()._week.dow)%7;return null==t?e:this.add(t-e,"d")}function Bt(t){if(!this.isValid())return null!=t?this:NaN;if(null!=t){var e=Mt(t,this.localeData());return this.day(this.day()%7?e:e-7)}return this.day()||7}function jt(t){return this._weekdaysParseExact?(h(this,"_weekdaysRegex")||Wt.call(this),t?this._weekdaysStrictRegex:this._weekdaysRegex):(h(this,"_weekdaysRegex")||(this._weekdaysRegex=yn),this._weekdaysStrictRegex&&t?this._weekdaysStrictRegex:this._weekdaysRegex)}function Ft(t){return this._weekdaysParseExact?(h(this,"_weekdaysRegex")||Wt.call(this),t?this._weekdaysShortStrictRegex:this._weekdaysShortRegex):(h(this,"_weekdaysShortRegex")||(this._weekdaysShortRegex=bn),this._weekdaysShortStrictRegex&&t?this._weekdaysShortStrictRegex:this._weekdaysShortRegex)}function Ht(t){return this._weekdaysParseExact?(h(this,"_weekdaysRegex")||Wt.call(this),t?this._weekdaysMinStrictRegex:this._weekdaysMinRegex):(h(this,"_weekdaysMinRegex")||(this._weekdaysMinRegex=_n),this._weekdaysMinStrictRegex&&t?this._weekdaysMinStrictRegex:this._weekdaysMinRegex)}function Wt(){function t(t,e){return e.length-t.length}var e,i,o,n,s,r=[],a=[],h=[],d=[];for(e=0;e<7;e++)i=l([2e3,1]).day(e),o=this.weekdaysMin(i,""),n=this.weekdaysShort(i,""),s=this.weekdays(i,""),r.push(o),a.push(n),h.push(s),d.push(o),d.push(n),d.push(s);for(r.sort(t),a.sort(t),h.sort(t),d.sort(t),e=0;e<7;e++)a[e]=tt(a[e]),h[e]=tt(h[e]),d[e]=tt(d[e]);this._weekdaysRegex=new RegExp("^("+d.join("|")+")","i"),this._weekdaysShortRegex=this._weekdaysRegex,this._weekdaysMinRegex=this._weekdaysRegex,this._weekdaysStrictRegex=new RegExp("^("+h.join("|")+")","i"),this._weekdaysShortStrictRegex=new RegExp("^("+a.join("|")+")","i"),this._weekdaysMinStrictRegex=new RegExp("^("+r.join("|")+")","i")}function Yt(){return this.hours()%12||12}function Gt(){return this.hours()||24}function Vt(t,e){U(t,0,0,function(){return this.localeData().meridiem(this.hours(),this.minutes(),e)})}function Ut(t,e){return e._meridiemParse}function qt(t){return"p"===(t+"").toLowerCase().charAt(0)}function Xt(t,e,i){return t>11?i?"pm":"PM":i?"am":"AM"}function Zt(t){return t?t.toLowerCase().replace("_","-"):t}function Kt(t){for(var e,i,o,n,s=0;s<t.length;){for(n=Zt(t[s]).split("-"),e=n.length,i=Zt(t[s+1]),i=i?i.split("-"):null;e>0;){if(o=Jt(n.slice(0,e).join("-")))return o;if(i&&i.length>=e&&w(n,i,!0)>=e-1)break;e--}s++}return null}function Jt(e){var i=null;if(!Dn[e]&&"undefined"!=typeof t&&t&&t.exports)try{i=wn._abbr,!function(){var t=new Error('Cannot find module "./locale"');throw t.code="MODULE_NOT_FOUND",t}(),Qt(i)}catch(t){}return Dn[e]}function Qt(t,e){var i;return t&&(i=m(e)?ee(t):$t(t,e),i&&(wn=i)),wn._abbr}function $t(t,e){if(null!==e){var i=On;return e.abbr=t,null!=Dn[t]?(O("defineLocaleOverride","use moment.updateLocale(localeName, config) to change an existing locale. moment.defineLocale(localeName, config) should only be used for creating a new locale See http://momentjs.com/guides/#/warnings/define-locale/ for more info."),i=Dn[t]._config):null!=e.parentLocale&&(null!=Dn[e.parentLocale]?i=Dn[e.parentLocale]._config:O("parentLocaleUndefined","specified parentLocale is not defined yet. See http://momentjs.com/guides/#/warnings/parent-locale/")),Dn[t]=new T(C(i,e)),Qt(t),Dn[t]}return delete Dn[t],null}function te(t,e){if(null!=e){var i,o=On;null!=Dn[t]&&(o=Dn[t]._config),e=C(o,e),i=new T(e),i.parentLocale=Dn[t],Dn[t]=i,Qt(t)}else null!=Dn[t]&&(null!=Dn[t].parentLocale?Dn[t]=Dn[t].parentLocale:null!=Dn[t]&&delete Dn[t]);return Dn[t]}function ee(t){var e;if(t&&t._locale&&t._locale._abbr&&(t=t._locale._abbr),!t)return wn;if(!o(t)){if(e=Jt(t))return e;t=[t]}return Kt(t)}function ie(){return bo(Dn)}function oe(t){var e,i=t._a;return i&&u(t).overflow===-2&&(e=i[$o]<0||i[$o]>11?$o:i[tn]<1||i[tn]>nt(i[Qo],i[$o])?tn:i[en]<0||i[en]>24||24===i[en]&&(0!==i[on]||0!==i[nn]||0!==i[sn])?en:i[on]<0||i[on]>59?on:i[nn]<0||i[nn]>59?nn:i[sn]<0||i[sn]>999?sn:-1,u(t)._overflowDayOfYear&&(e<Qo||e>tn)&&(e=tn),u(t)._overflowWeeks&&e===-1&&(e=rn),u(t)._overflowWeekday&&e===-1&&(e=an),u(t).overflow=e),t}function ne(t){var e,i,o,n,s,r,a=t._i,h=Sn.exec(a)||Cn.exec(a);if(h){for(u(t).iso=!0,e=0,i=En.length;e<i;e++)if(En[e][1].exec(h[1])){
n=En[e][0],o=En[e][2]!==!1;break}if(null==n)return void(t._isValid=!1);if(h[3]){for(e=0,i=Mn.length;e<i;e++)if(Mn[e][1].exec(h[3])){s=(h[2]||" ")+Mn[e][0];break}if(null==s)return void(t._isValid=!1)}if(!o&&null!=s)return void(t._isValid=!1);if(h[4]){if(!Tn.exec(h[4]))return void(t._isValid=!1);r="Z"}t._f=n+(s||"")+(r||""),le(t)}else t._isValid=!1}function se(t){var i=Pn.exec(t._i);return null!==i?void(t._d=new Date(+i[1])):(ne(t),void(t._isValid===!1&&(delete t._isValid,e.createFromInputFallback(t))))}function re(t,e,i){return null!=t?t:null!=e?e:i}function ae(t){var i=new Date(e.now());return t._useUTC?[i.getUTCFullYear(),i.getUTCMonth(),i.getUTCDate()]:[i.getFullYear(),i.getMonth(),i.getDate()]}function he(t){var e,i,o,n,s=[];if(!t._d){for(o=ae(t),t._w&&null==t._a[tn]&&null==t._a[$o]&&de(t),t._dayOfYear&&(n=re(t._a[Qo],o[Qo]),t._dayOfYear>mt(n)&&(u(t)._overflowDayOfYear=!0),i=bt(n,0,t._dayOfYear),t._a[$o]=i.getUTCMonth(),t._a[tn]=i.getUTCDate()),e=0;e<3&&null==t._a[e];++e)t._a[e]=s[e]=o[e];for(;e<7;e++)t._a[e]=s[e]=null==t._a[e]?2===e?1:0:t._a[e];24===t._a[en]&&0===t._a[on]&&0===t._a[nn]&&0===t._a[sn]&&(t._nextDay=!0,t._a[en]=0),t._d=(t._useUTC?bt:yt).apply(null,s),null!=t._tzm&&t._d.setUTCMinutes(t._d.getUTCMinutes()-t._tzm),t._nextDay&&(t._a[en]=24)}}function de(t){var e,i,o,n,s,r,a,h;e=t._w,null!=e.GG||null!=e.W||null!=e.E?(s=1,r=4,i=re(e.GG,t._a[Qo],xt(ye(),1,4).year),o=re(e.W,1),n=re(e.E,1),(n<1||n>7)&&(h=!0)):(s=t._locale._week.dow,r=t._locale._week.doy,i=re(e.gg,t._a[Qo],xt(ye(),s,r).year),o=re(e.w,1),null!=e.d?(n=e.d,(n<0||n>6)&&(h=!0)):null!=e.e?(n=e.e+s,(e.e<0||e.e>6)&&(h=!0)):n=s),o<1||o>kt(i,s,r)?u(t)._overflowWeeks=!0:null!=h?u(t)._overflowWeekday=!0:(a=wt(i,o,n,s,r),t._a[Qo]=a.year,t._dayOfYear=a.dayOfYear)}function le(t){if(t._f===e.ISO_8601)return void ne(t);t._a=[],u(t).empty=!0;var i,o,n,s,r,a=""+t._i,h=a.length,d=0;for(n=K(t._f,t._locale).match(Eo)||[],i=0;i<n.length;i++)s=n[i],o=(a.match(Q(s,t))||[])[0],o&&(r=a.substr(0,a.indexOf(o)),r.length>0&&u(t).unusedInput.push(r),a=a.slice(a.indexOf(o)+o.length),d+=o.length),Io[s]?(o?u(t).empty=!1:u(t).unusedTokens.push(s),ot(s,o,t)):t._strict&&!o&&u(t).unusedTokens.push(s);u(t).charsLeftOver=h-d,a.length>0&&u(t).unusedInput.push(a),t._a[en]<=12&&u(t).bigHour===!0&&t._a[en]>0&&(u(t).bigHour=void 0),u(t).parsedDateParts=t._a.slice(0),u(t).meridiem=t._meridiem,t._a[en]=ce(t._locale,t._a[en],t._meridiem),he(t),oe(t)}function ce(t,e,i){var o;return null==i?e:null!=t.meridiemHour?t.meridiemHour(e,i):null!=t.isPM?(o=t.isPM(i),o&&e<12&&(e+=12),o||12!==e||(e=0),e):e}function ue(t){var e,i,o,n,s;if(0===t._f.length)return u(t).invalidFormat=!0,void(t._d=new Date(NaN));for(n=0;n<t._f.length;n++)s=0,e=v({},t),null!=t._useUTC&&(e._useUTC=t._useUTC),e._f=t._f[n],le(e),p(e)&&(s+=u(e).charsLeftOver,s+=10*u(e).unusedTokens.length,u(e).score=s,(null==o||s<o)&&(o=s,i=e));d(t,i||e)}function pe(t){if(!t._d){var e=A(t._i);t._a=a([e.year,e.month,e.day||e.date,e.hour,e.minute,e.second,e.millisecond],function(t){return t&&parseInt(t,10)}),he(t)}}function fe(t){var e=new g(oe(me(t)));return e._nextDay&&(e.add(1,"d"),e._nextDay=void 0),e}function me(t){var e=t._i,i=t._f;return t._locale=t._locale||ee(t._l),null===e||void 0===i&&""===e?f({nullInput:!0}):("string"==typeof e&&(t._i=e=t._locale.preparse(e)),y(e)?new g(oe(e)):(o(i)?ue(t):r(e)?t._d=e:i?le(t):ve(t),p(t)||(t._d=null),t))}function ve(t){var i=t._i;void 0===i?t._d=new Date(e.now()):r(i)?t._d=new Date(i.valueOf()):"string"==typeof i?se(t):o(i)?(t._a=a(i.slice(0),function(t){return parseInt(t,10)}),he(t)):"object"==typeof i?pe(t):"number"==typeof i?t._d=new Date(i):e.createFromInputFallback(t)}function ge(t,e,i,r,a){var h={};return"boolean"==typeof i&&(r=i,i=void 0),(n(t)&&s(t)||o(t)&&0===t.length)&&(t=void 0),h._isAMomentObject=!0,h._useUTC=h._isUTC=a,h._l=i,h._i=t,h._f=e,h._strict=r,fe(h)}function ye(t,e,i,o){return ge(t,e,i,o,!1)}function be(t,e){var i,n;if(1===e.length&&o(e[0])&&(e=e[0]),!e.length)return ye();for(i=e[0],n=1;n<e.length;++n)e[n].isValid()&&!e[n][t](i)||(i=e[n]);return i}function _e(){var t=[].slice.call(arguments,0);return be("isBefore",t)}function we(){var t=[].slice.call(arguments,0);return be("isAfter",t)}function xe(t){var e=A(t),i=e.year||0,o=e.quarter||0,n=e.month||0,s=e.week||0,r=e.day||0,a=e.hour||0,h=e.minute||0,d=e.second||0,l=e.millisecond||0;this._milliseconds=+l+1e3*d+6e4*h+1e3*a*60*60,this._days=+r+7*s,this._months=+n+3*o+12*i,this._data={},this._locale=ee(),this._bubble()}function ke(t){return t instanceof xe}function Oe(t){return t<0?Math.round(-1*t)*-1:Math.round(t)}function De(t,e){U(t,0,0,function(){var t=this.utcOffset(),i="+";return t<0&&(t=-t,i="-"),i+V(~~(t/60),2)+e+V(~~t%60,2)})}function Se(t,e){var i=(e||"").match(t)||[],o=i[i.length-1]||[],n=(o+"").match(Ln)||["-",0,0],s=+(60*n[1])+_(n[2]);return"+"===n[0]?s:-s}function Ce(t,i){var o,n;return i._isUTC?(o=i.clone(),n=(y(t)||r(t)?t.valueOf():ye(t).valueOf())-o.valueOf(),o._d.setTime(o._d.valueOf()+n),e.updateOffset(o,!1),o):ye(t).local()}function Te(t){return 15*-Math.round(t._d.getTimezoneOffset()/15)}function Ee(t,i){var o,n=this._offset||0;return this.isValid()?null!=t?("string"==typeof t?t=Se(qo,t):Math.abs(t)<16&&(t*=60),!this._isUTC&&i&&(o=Te(this)),this._offset=t,this._isUTC=!0,null!=o&&this.add(o,"m"),n!==t&&(!i||this._changeInProgress?Ve(this,Fe(t-n,"m"),1,!1):this._changeInProgress||(this._changeInProgress=!0,e.updateOffset(this,!0),this._changeInProgress=null)),this):this._isUTC?n:Te(this):null!=t?this:NaN}function Me(t,e){return null!=t?("string"!=typeof t&&(t=-t),this.utcOffset(t,e),this):-this.utcOffset()}function Pe(t){return this.utcOffset(0,t)}function Ie(t){return this._isUTC&&(this.utcOffset(0,t),this._isUTC=!1,t&&this.subtract(Te(this),"m")),this}function Ne(){if(this._tzm)this.utcOffset(this._tzm);else if("string"==typeof this._i){var t=Se(Uo,this._i);0===t?this.utcOffset(0,!0):this.utcOffset(Se(Uo,this._i))}return this}function Re(t){return!!this.isValid()&&(t=t?ye(t).utcOffset():0,(this.utcOffset()-t)%60===0)}function Le(){return this.utcOffset()>this.clone().month(0).utcOffset()||this.utcOffset()>this.clone().month(5).utcOffset()}function ze(){if(!m(this._isDSTShifted))return this._isDSTShifted;var t={};if(v(t,this),t=me(t),t._a){var e=t._isUTC?l(t._a):ye(t._a);this._isDSTShifted=this.isValid()&&w(t._a,e.toArray())>0}else this._isDSTShifted=!1;return this._isDSTShifted}function Ae(){return!!this.isValid()&&!this._isUTC}function Be(){return!!this.isValid()&&this._isUTC}function je(){return!!this.isValid()&&(this._isUTC&&0===this._offset)}function Fe(t,e){var i,o,n,s=t,r=null;return ke(t)?s={ms:t._milliseconds,d:t._days,M:t._months}:"number"==typeof t?(s={},e?s[e]=t:s.milliseconds=t):(r=zn.exec(t))?(i="-"===r[1]?-1:1,s={y:0,d:_(r[tn])*i,h:_(r[en])*i,m:_(r[on])*i,s:_(r[nn])*i,ms:_(Oe(1e3*r[sn]))*i}):(r=An.exec(t))?(i="-"===r[1]?-1:1,s={y:He(r[2],i),M:He(r[3],i),w:He(r[4],i),d:He(r[5],i),h:He(r[6],i),m:He(r[7],i),s:He(r[8],i)}):null==s?s={}:"object"==typeof s&&("from"in s||"to"in s)&&(n=Ye(ye(s.from),ye(s.to)),s={},s.ms=n.milliseconds,s.M=n.months),o=new xe(s),ke(t)&&h(t,"_locale")&&(o._locale=t._locale),o}function He(t,e){var i=t&&parseFloat(t.replace(",","."));return(isNaN(i)?0:i)*e}function We(t,e){var i={milliseconds:0,months:0};return i.months=e.month()-t.month()+12*(e.year()-t.year()),t.clone().add(i.months,"M").isAfter(e)&&--i.months,i.milliseconds=+e-+t.clone().add(i.months,"M"),i}function Ye(t,e){var i;return t.isValid()&&e.isValid()?(e=Ce(e,t),t.isBefore(e)?i=We(t,e):(i=We(e,t),i.milliseconds=-i.milliseconds,i.months=-i.months),i):{milliseconds:0,months:0}}function Ge(t,e){return function(i,o){var n,s;return null===o||isNaN(+o)||(O(e,"moment()."+e+"(period, number) is deprecated. Please use moment()."+e+"(number, period). See http://momentjs.com/guides/#/warnings/add-inverted-param/ for more info."),s=i,i=o,o=s),i="string"==typeof i?+i:i,n=Fe(i,o),Ve(this,n,t),this}}function Ve(t,i,o,n){var s=i._milliseconds,r=Oe(i._days),a=Oe(i._months);t.isValid()&&(n=null==n||n,s&&t._d.setTime(t._d.valueOf()+s*o),r&&W(t,"Date",H(t,"Date")+r*o),a&&dt(t,H(t,"Month")+a*o),n&&e.updateOffset(t,r||a))}function Ue(t,e){var i=t.diff(e,"days",!0);return i<-6?"sameElse":i<-1?"lastWeek":i<0?"lastDay":i<1?"sameDay":i<2?"nextDay":i<7?"nextWeek":"sameElse"}function qe(t,i){var o=t||ye(),n=Ce(o,this).startOf("day"),s=e.calendarFormat(this,n)||"sameElse",r=i&&(D(i[s])?i[s].call(this,o):i[s]);return this.format(r||this.localeData().calendar(s,this,ye(o)))}function Xe(){return new g(this)}function Ze(t,e){var i=y(t)?t:ye(t);return!(!this.isValid()||!i.isValid())&&(e=z(m(e)?"millisecond":e),"millisecond"===e?this.valueOf()>i.valueOf():i.valueOf()<this.clone().startOf(e).valueOf())}function Ke(t,e){var i=y(t)?t:ye(t);return!(!this.isValid()||!i.isValid())&&(e=z(m(e)?"millisecond":e),"millisecond"===e?this.valueOf()<i.valueOf():this.clone().endOf(e).valueOf()<i.valueOf())}function Je(t,e,i,o){return o=o||"()",("("===o[0]?this.isAfter(t,i):!this.isBefore(t,i))&&(")"===o[1]?this.isBefore(e,i):!this.isAfter(e,i))}function Qe(t,e){var i,o=y(t)?t:ye(t);return!(!this.isValid()||!o.isValid())&&(e=z(e||"millisecond"),"millisecond"===e?this.valueOf()===o.valueOf():(i=o.valueOf(),this.clone().startOf(e).valueOf()<=i&&i<=this.clone().endOf(e).valueOf()))}function $e(t,e){return this.isSame(t,e)||this.isAfter(t,e)}function ti(t,e){return this.isSame(t,e)||this.isBefore(t,e)}function ei(t,e,i){var o,n,s,r;return this.isValid()?(o=Ce(t,this),o.isValid()?(n=6e4*(o.utcOffset()-this.utcOffset()),e=z(e),"year"===e||"month"===e||"quarter"===e?(r=ii(this,o),"quarter"===e?r/=3:"year"===e&&(r/=12)):(s=this-o,r="second"===e?s/1e3:"minute"===e?s/6e4:"hour"===e?s/36e5:"day"===e?(s-n)/864e5:"week"===e?(s-n)/6048e5:s),i?r:b(r)):NaN):NaN}function ii(t,e){var i,o,n=12*(e.year()-t.year())+(e.month()-t.month()),s=t.clone().add(n,"months");return e-s<0?(i=t.clone().add(n-1,"months"),o=(e-s)/(s-i)):(i=t.clone().add(n+1,"months"),o=(e-s)/(i-s)),-(n+o)||0}function oi(){return this.clone().locale("en").format("ddd MMM DD YYYY HH:mm:ss [GMT]ZZ")}function ni(){var t=this.clone().utc();return 0<t.year()&&t.year()<=9999?D(Date.prototype.toISOString)?this.toDate().toISOString():Z(t,"YYYY-MM-DD[T]HH:mm:ss.SSS[Z]"):Z(t,"YYYYYY-MM-DD[T]HH:mm:ss.SSS[Z]")}function si(t){t||(t=this.isUtc()?e.defaultFormatUtc:e.defaultFormat);var i=Z(this,t);return this.localeData().postformat(i)}function ri(t,e){return this.isValid()&&(y(t)&&t.isValid()||ye(t).isValid())?Fe({to:this,from:t}).locale(this.locale()).humanize(!e):this.localeData().invalidDate()}function ai(t){return this.from(ye(),t)}function hi(t,e){return this.isValid()&&(y(t)&&t.isValid()||ye(t).isValid())?Fe({from:this,to:t}).locale(this.locale()).humanize(!e):this.localeData().invalidDate()}function di(t){return this.to(ye(),t)}function li(t){var e;return void 0===t?this._locale._abbr:(e=ee(t),null!=e&&(this._locale=e),this)}function ci(){return this._locale}function ui(t){switch(t=z(t)){case"year":this.month(0);case"quarter":case"month":this.date(1);case"week":case"isoWeek":case"day":case"date":this.hours(0);case"hour":this.minutes(0);case"minute":this.seconds(0);case"second":this.milliseconds(0)}return"week"===t&&this.weekday(0),"isoWeek"===t&&this.isoWeekday(1),"quarter"===t&&this.month(3*Math.floor(this.month()/3)),this}function pi(t){return t=z(t),void 0===t||"millisecond"===t?this:("date"===t&&(t="day"),this.startOf(t).add(1,"isoWeek"===t?"week":t).subtract(1,"ms"))}function fi(){return this._d.valueOf()-6e4*(this._offset||0)}function mi(){return Math.floor(this.valueOf()/1e3)}function vi(){return new Date(this.valueOf())}function gi(){var t=this;return[t.year(),t.month(),t.date(),t.hour(),t.minute(),t.second(),t.millisecond()]}function yi(){var t=this;return{years:t.year(),months:t.month(),date:t.date(),hours:t.hours(),minutes:t.minutes(),seconds:t.seconds(),milliseconds:t.milliseconds()}}function bi(){return this.isValid()?this.toISOString():null}function _i(){return p(this)}function wi(){return d({},u(this))}function xi(){return u(this).overflow}function ki(){return{input:this._i,format:this._f,locale:this._locale,isUTC:this._isUTC,strict:this._strict}}function Oi(t,e){U(0,[t,t.length],0,e)}function Di(t){return Ei.call(this,t,this.week(),this.weekday(),this.localeData()._week.dow,this.localeData()._week.doy)}function Si(t){return Ei.call(this,t,this.isoWeek(),this.isoWeekday(),1,4)}function Ci(){return kt(this.year(),1,4)}function Ti(){var t=this.localeData()._week;return kt(this.year(),t.dow,t.doy)}function Ei(t,e,i,o,n){var s;return null==t?xt(this,o,n).year:(s=kt(t,o,n),e>s&&(e=s),Mi.call(this,t,e,i,o,n))}function Mi(t,e,i,o,n){var s=wt(t,e,i,o,n),r=bt(s.year,0,s.dayOfYear);return this.year(r.getUTCFullYear()),this.month(r.getUTCMonth()),this.date(r.getUTCDate()),this}function Pi(t){return null==t?Math.ceil((this.month()+1)/3):this.month(3*(t-1)+this.month()%3)}function Ii(t){var e=Math.round((this.clone().startOf("day")-this.clone().startOf("year"))/864e5)+1;return null==t?e:this.add(t-e,"d")}function Ni(t,e){e[sn]=_(1e3*("0."+t))}function Ri(){return this._isUTC?"UTC":""}function Li(){return this._isUTC?"Coordinated Universal Time":""}function zi(t){return ye(1e3*t)}function Ai(){return ye.apply(null,arguments).parseZone()}function Bi(t){return t}function ji(t,e,i,o){var n=ee(),s=l().set(o,e);return n[i](s,t)}function Fi(t,e,i){if("number"==typeof t&&(e=t,t=void 0),t=t||"",null!=e)return ji(t,e,i,"month");var o,n=[];for(o=0;o<12;o++)n[o]=ji(t,o,i,"month");return n}function Hi(t,e,i,o){"boolean"==typeof t?("number"==typeof e&&(i=e,e=void 0),e=e||""):(e=t,i=e,t=!1,"number"==typeof e&&(i=e,e=void 0),e=e||"");var n=ee(),s=t?n._week.dow:0;if(null!=i)return ji(e,(i+s)%7,o,"day");var r,a=[];for(r=0;r<7;r++)a[r]=ji(e,(r+s)%7,o,"day");return a}function Wi(t,e){return Fi(t,e,"months")}function Yi(t,e){return Fi(t,e,"monthsShort")}function Gi(t,e,i){return Hi(t,e,i,"weekdays")}function Vi(t,e,i){return Hi(t,e,i,"weekdaysShort")}function Ui(t,e,i){return Hi(t,e,i,"weekdaysMin")}function qi(){var t=this._data;return this._milliseconds=Zn(this._milliseconds),this._days=Zn(this._days),this._months=Zn(this._months),t.milliseconds=Zn(t.milliseconds),t.seconds=Zn(t.seconds),t.minutes=Zn(t.minutes),t.hours=Zn(t.hours),t.months=Zn(t.months),t.years=Zn(t.years),this}function Xi(t,e,i,o){var n=Fe(e,i);return t._milliseconds+=o*n._milliseconds,t._days+=o*n._days,t._months+=o*n._months,t._bubble()}function Zi(t,e){return Xi(this,t,e,1)}function Ki(t,e){return Xi(this,t,e,-1)}function Ji(t){return t<0?Math.floor(t):Math.ceil(t)}function Qi(){var t,e,i,o,n,s=this._milliseconds,r=this._days,a=this._months,h=this._data;return s>=0&&r>=0&&a>=0||s<=0&&r<=0&&a<=0||(s+=864e5*Ji(to(a)+r),r=0,a=0),h.milliseconds=s%1e3,t=b(s/1e3),h.seconds=t%60,e=b(t/60),h.minutes=e%60,i=b(e/60),h.hours=i%24,r+=b(i/24),n=b($i(r)),a+=n,r-=Ji(to(n)),o=b(a/12),a%=12,h.days=r,h.months=a,h.years=o,this}function $i(t){return 4800*t/146097}function to(t){return 146097*t/4800}function eo(t){var e,i,o=this._milliseconds;if(t=z(t),"month"===t||"year"===t)return e=this._days+o/864e5,i=this._months+$i(e),"month"===t?i:i/12;switch(e=this._days+Math.round(to(this._months)),t){case"week":return e/7+o/6048e5;case"day":return e+o/864e5;case"hour":return 24*e+o/36e5;case"minute":return 1440*e+o/6e4;case"second":return 86400*e+o/1e3;case"millisecond":return Math.floor(864e5*e)+o;default:throw new Error("Unknown unit "+t)}}function io(){return this._milliseconds+864e5*this._days+this._months%12*2592e6+31536e6*_(this._months/12)}function oo(t){return function(){return this.as(t)}}function no(t){return t=z(t),this[t+"s"]()}function so(t){return function(){return this._data[t]}}function ro(){return b(this.days()/7)}function ao(t,e,i,o,n){return n.relativeTime(e||1,!!i,t,o)}function ho(t,e,i){var o=Fe(t).abs(),n=cs(o.as("s")),s=cs(o.as("m")),r=cs(o.as("h")),a=cs(o.as("d")),h=cs(o.as("M")),d=cs(o.as("y")),l=n<us.s&&["s",n]||s<=1&&["m"]||s<us.m&&["mm",s]||r<=1&&["h"]||r<us.h&&["hh",r]||a<=1&&["d"]||a<us.d&&["dd",a]||h<=1&&["M"]||h<us.M&&["MM",h]||d<=1&&["y"]||["yy",d];return l[2]=e,l[3]=+t>0,l[4]=i,ao.apply(null,l)}function lo(t){return void 0===t?cs:"function"==typeof t&&(cs=t,!0)}function co(t,e){return void 0!==us[t]&&(void 0===e?us[t]:(us[t]=e,!0))}function uo(t){var e=this.localeData(),i=ho(this,!t,e);return t&&(i=e.pastFuture(+this,i)),e.postformat(i)}function po(){var t,e,i,o=ps(this._milliseconds)/1e3,n=ps(this._days),s=ps(this._months);t=b(o/60),e=b(t/60),o%=60,t%=60,i=b(s/12),s%=12;var r=i,a=s,h=n,d=e,l=t,c=o,u=this.asSeconds();return u?(u<0?"-":"")+"P"+(r?r+"Y":"")+(a?a+"M":"")+(h?h+"D":"")+(d||l||c?"T":"")+(d?d+"H":"")+(l?l+"M":"")+(c?c+"S":""):"P0D"}var fo,mo;mo=Array.prototype.some?Array.prototype.some:function(t){for(var e=Object(this),i=e.length>>>0,o=0;o<i;o++)if(o in e&&t.call(this,e[o],o,e))return!0;return!1};var vo=e.momentProperties=[],go=!1,yo={};e.suppressDeprecationWarnings=!1,e.deprecationHandler=null;var bo;bo=Object.keys?Object.keys:function(t){var e,i=[];for(e in t)h(t,e)&&i.push(e);return i};var _o,wo={sameDay:"[Today at] LT",nextDay:"[Tomorrow at] LT",nextWeek:"dddd [at] LT",lastDay:"[Yesterday at] LT",lastWeek:"[Last] dddd [at] LT",sameElse:"L"},xo={LTS:"h:mm:ss A",LT:"h:mm A",L:"MM/DD/YYYY",LL:"MMMM D, YYYY",LLL:"MMMM D, YYYY h:mm A",LLLL:"dddd, MMMM D, YYYY h:mm A"},ko="Invalid date",Oo="%d",Do=/\d{1,2}/,So={future:"in %s",past:"%s ago",s:"a few seconds",m:"a minute",mm:"%d minutes",h:"an hour",hh:"%d hours",d:"a day",dd:"%d days",M:"a month",MM:"%d months",y:"a year",yy:"%d years"},Co={},To={},Eo=/(\[[^\[]*\])|(\\)?([Hh]mm(ss)?|Mo|MM?M?M?|Do|DDDo|DD?D?D?|ddd?d?|do?|w[o|w]?|W[o|W]?|Qo?|YYYYYY|YYYYY|YYYY|YY|gg(ggg?)?|GG(GGG?)?|e|E|a|A|hh?|HH?|kk?|mm?|ss?|S{1,9}|x|X|zz?|ZZ?|.)/g,Mo=/(\[[^\[]*\])|(\\)?(LTS|LT|LL?L?L?|l{1,4})/g,Po={},Io={},No=/\d/,Ro=/\d\d/,Lo=/\d{3}/,zo=/\d{4}/,Ao=/[+-]?\d{6}/,Bo=/\d\d?/,jo=/\d\d\d\d?/,Fo=/\d\d\d\d\d\d?/,Ho=/\d{1,3}/,Wo=/\d{1,4}/,Yo=/[+-]?\d{1,6}/,Go=/\d+/,Vo=/[+-]?\d+/,Uo=/Z|[+-]\d\d:?\d\d/gi,qo=/Z|[+-]\d\d(?::?\d\d)?/gi,Xo=/[+-]?\d+(\.\d{1,3})?/,Zo=/[0-9]*['a-z\u00A0-\u05FF\u0700-\uD7FF\uF900-\uFDCF\uFDF0-\uFFEF]+|[\u0600-\u06FF\/]+(\s*?[\u0600-\u06FF]+){1,2}/i,Ko={},Jo={},Qo=0,$o=1,tn=2,en=3,on=4,nn=5,sn=6,rn=7,an=8;_o=Array.prototype.indexOf?Array.prototype.indexOf:function(t){var e;for(e=0;e<this.length;++e)if(this[e]===t)return e;return-1},U("M",["MM",2],"Mo",function(){return this.month()+1}),U("MMM",0,0,function(t){return this.localeData().monthsShort(this,t)}),U("MMMM",0,0,function(t){return this.localeData().months(this,t)}),L("month","M"),B("month",8),J("M",Bo),J("MM",Bo,Ro),J("MMM",function(t,e){return e.monthsShortRegex(t)}),J("MMMM",function(t,e){return e.monthsRegex(t)}),et(["M","MM"],function(t,e){e[$o]=_(t)-1}),et(["MMM","MMMM"],function(t,e,i,o){var n=i._locale.monthsParse(t,o,i._strict);null!=n?e[$o]=n:u(i).invalidMonth=t});var hn=/D[oD]?(\[[^\[\]]*\]|\s)+MMMM?/,dn="January_February_March_April_May_June_July_August_September_October_November_December".split("_"),ln="Jan_Feb_Mar_Apr_May_Jun_Jul_Aug_Sep_Oct_Nov_Dec".split("_"),cn=Zo,un=Zo;U("Y",0,0,function(){var t=this.year();return t<=9999?""+t:"+"+t}),U(0,["YY",2],0,function(){return this.year()%100}),U(0,["YYYY",4],0,"year"),U(0,["YYYYY",5],0,"year"),U(0,["YYYYYY",6,!0],0,"year"),L("year","y"),B("year",1),J("Y",Vo),J("YY",Bo,Ro),J("YYYY",Wo,zo),J("YYYYY",Yo,Ao),J("YYYYYY",Yo,Ao),et(["YYYYY","YYYYYY"],Qo),et("YYYY",function(t,i){i[Qo]=2===t.length?e.parseTwoDigitYear(t):_(t)}),et("YY",function(t,i){i[Qo]=e.parseTwoDigitYear(t)}),et("Y",function(t,e){e[Qo]=parseInt(t,10)}),e.parseTwoDigitYear=function(t){return _(t)+(_(t)>68?1900:2e3)};var pn=F("FullYear",!0);U("w",["ww",2],"wo","week"),U("W",["WW",2],"Wo","isoWeek"),L("week","w"),L("isoWeek","W"),B("week",5),B("isoWeek",5),J("w",Bo),J("ww",Bo,Ro),J("W",Bo),J("WW",Bo,Ro),it(["w","ww","W","WW"],function(t,e,i,o){e[o.substr(0,1)]=_(t)});var fn={dow:0,doy:6};U("d",0,"do","day"),U("dd",0,0,function(t){return this.localeData().weekdaysMin(this,t)}),U("ddd",0,0,function(t){return this.localeData().weekdaysShort(this,t)}),U("dddd",0,0,function(t){return this.localeData().weekdays(this,t)}),U("e",0,0,"weekday"),U("E",0,0,"isoWeekday"),L("day","d"),L("weekday","e"),L("isoWeekday","E"),B("day",11),B("weekday",11),B("isoWeekday",11),J("d",Bo),J("e",Bo),J("E",Bo),J("dd",function(t,e){return e.weekdaysMinRegex(t)}),J("ddd",function(t,e){return e.weekdaysShortRegex(t)}),J("dddd",function(t,e){return e.weekdaysRegex(t)}),it(["dd","ddd","dddd"],function(t,e,i,o){var n=i._locale.weekdaysParse(t,o,i._strict);null!=n?e.d=n:u(i).invalidWeekday=t}),it(["d","e","E"],function(t,e,i,o){e[o]=_(t)});var mn="Sunday_Monday_Tuesday_Wednesday_Thursday_Friday_Saturday".split("_"),vn="Sun_Mon_Tue_Wed_Thu_Fri_Sat".split("_"),gn="Su_Mo_Tu_We_Th_Fr_Sa".split("_"),yn=Zo,bn=Zo,_n=Zo;U("H",["HH",2],0,"hour"),U("h",["hh",2],0,Yt),U("k",["kk",2],0,Gt),U("hmm",0,0,function(){return""+Yt.apply(this)+V(this.minutes(),2)}),U("hmmss",0,0,function(){return""+Yt.apply(this)+V(this.minutes(),2)+V(this.seconds(),2)}),U("Hmm",0,0,function(){return""+this.hours()+V(this.minutes(),2)}),U("Hmmss",0,0,function(){return""+this.hours()+V(this.minutes(),2)+V(this.seconds(),2)}),Vt("a",!0),Vt("A",!1),L("hour","h"),B("hour",13),J("a",Ut),J("A",Ut),J("H",Bo),J("h",Bo),J("HH",Bo,Ro),J("hh",Bo,Ro),J("hmm",jo),J("hmmss",Fo),J("Hmm",jo),J("Hmmss",Fo),et(["H","HH"],en),et(["a","A"],function(t,e,i){i._isPm=i._locale.isPM(t),i._meridiem=t}),et(["h","hh"],function(t,e,i){e[en]=_(t),u(i).bigHour=!0}),et("hmm",function(t,e,i){var o=t.length-2;e[en]=_(t.substr(0,o)),e[on]=_(t.substr(o)),u(i).bigHour=!0}),et("hmmss",function(t,e,i){var o=t.length-4,n=t.length-2;e[en]=_(t.substr(0,o)),e[on]=_(t.substr(o,2)),e[nn]=_(t.substr(n)),u(i).bigHour=!0}),et("Hmm",function(t,e,i){var o=t.length-2;e[en]=_(t.substr(0,o)),e[on]=_(t.substr(o))}),et("Hmmss",function(t,e,i){var o=t.length-4,n=t.length-2;e[en]=_(t.substr(0,o)),e[on]=_(t.substr(o,2)),e[nn]=_(t.substr(n))});var wn,xn=/[ap]\.?m?\.?/i,kn=F("Hours",!0),On={calendar:wo,longDateFormat:xo,invalidDate:ko,ordinal:Oo,ordinalParse:Do,relativeTime:So,months:dn,monthsShort:ln,week:fn,weekdays:mn,weekdaysMin:gn,weekdaysShort:vn,meridiemParse:xn},Dn={},Sn=/^\s*((?:[+-]\d{6}|\d{4})-(?:\d\d-\d\d|W\d\d-\d|W\d\d|\d\d\d|\d\d))(?:(T| )(\d\d(?::\d\d(?::\d\d(?:[.,]\d+)?)?)?)([\+\-]\d\d(?::?\d\d)?|\s*Z)?)?/,Cn=/^\s*((?:[+-]\d{6}|\d{4})(?:\d\d\d\d|W\d\d\d|W\d\d|\d\d\d|\d\d))(?:(T| )(\d\d(?:\d\d(?:\d\d(?:[.,]\d+)?)?)?)([\+\-]\d\d(?::?\d\d)?|\s*Z)?)?/,Tn=/Z|[+-]\d\d(?::?\d\d)?/,En=[["YYYYYY-MM-DD",/[+-]\d{6}-\d\d-\d\d/],["YYYY-MM-DD",/\d{4}-\d\d-\d\d/],["GGGG-[W]WW-E",/\d{4}-W\d\d-\d/],["GGGG-[W]WW",/\d{4}-W\d\d/,!1],["YYYY-DDD",/\d{4}-\d{3}/],["YYYY-MM",/\d{4}-\d\d/,!1],["YYYYYYMMDD",/[+-]\d{10}/],["YYYYMMDD",/\d{8}/],["GGGG[W]WWE",/\d{4}W\d{3}/],["GGGG[W]WW",/\d{4}W\d{2}/,!1],["YYYYDDD",/\d{7}/]],Mn=[["HH:mm:ss.SSSS",/\d\d:\d\d:\d\d\.\d+/],["HH:mm:ss,SSSS",/\d\d:\d\d:\d\d,\d+/],["HH:mm:ss",/\d\d:\d\d:\d\d/],["HH:mm",/\d\d:\d\d/],["HHmmss.SSSS",/\d\d\d\d\d\d\.\d+/],["HHmmss,SSSS",/\d\d\d\d\d\d,\d+/],["HHmmss",/\d\d\d\d\d\d/],["HHmm",/\d\d\d\d/],["HH",/\d\d/]],Pn=/^\/?Date\((\-?\d+)/i;e.createFromInputFallback=k("value provided is not in a recognized ISO format. moment construction falls back to js Date(), which is not reliable across all browsers and versions. Non ISO date formats are discouraged and will be removed in an upcoming major release. Please refer to http://momentjs.com/guides/#/warnings/js-date/ for more info.",function(t){t._d=new Date(t._i+(t._useUTC?" UTC":""))}),e.ISO_8601=function(){};var In=k("moment().min is deprecated, use moment.max instead. http://momentjs.com/guides/#/warnings/min-max/",function(){var t=ye.apply(null,arguments);return this.isValid()&&t.isValid()?t<this?this:t:f()}),Nn=k("moment().max is deprecated, use moment.min instead. http://momentjs.com/guides/#/warnings/min-max/",function(){var t=ye.apply(null,arguments);return this.isValid()&&t.isValid()?t>this?this:t:f()}),Rn=function(){return Date.now?Date.now():+new Date};De("Z",":"),De("ZZ",""),J("Z",qo),J("ZZ",qo),et(["Z","ZZ"],function(t,e,i){i._useUTC=!0,i._tzm=Se(qo,t)});var Ln=/([\+\-]|\d\d)/gi;e.updateOffset=function(){};var zn=/^(\-)?(?:(\d*)[. ])?(\d+)\:(\d+)(?:\:(\d+)(\.\d*)?)?$/,An=/^(-)?P(?:(-?[0-9,.]*)Y)?(?:(-?[0-9,.]*)M)?(?:(-?[0-9,.]*)W)?(?:(-?[0-9,.]*)D)?(?:T(?:(-?[0-9,.]*)H)?(?:(-?[0-9,.]*)M)?(?:(-?[0-9,.]*)S)?)?$/;Fe.fn=xe.prototype;var Bn=Ge(1,"add"),jn=Ge(-1,"subtract");e.defaultFormat="YYYY-MM-DDTHH:mm:ssZ",e.defaultFormatUtc="YYYY-MM-DDTHH:mm:ss[Z]";var Fn=k("moment().lang() is deprecated. Instead, use moment().localeData() to get the language configuration. Use moment().locale() to change languages.",function(t){return void 0===t?this.localeData():this.locale(t)});U(0,["gg",2],0,function(){return this.weekYear()%100}),U(0,["GG",2],0,function(){return this.isoWeekYear()%100}),Oi("gggg","weekYear"),Oi("ggggg","weekYear"),Oi("GGGG","isoWeekYear"),Oi("GGGGG","isoWeekYear"),L("weekYear","gg"),L("isoWeekYear","GG"),B("weekYear",1),B("isoWeekYear",1),J("G",Vo),J("g",Vo),J("GG",Bo,Ro),J("gg",Bo,Ro),J("GGGG",Wo,zo),J("gggg",Wo,zo),J("GGGGG",Yo,Ao),J("ggggg",Yo,Ao),it(["gggg","ggggg","GGGG","GGGGG"],function(t,e,i,o){e[o.substr(0,2)]=_(t)}),it(["gg","GG"],function(t,i,o,n){i[n]=e.parseTwoDigitYear(t)}),U("Q",0,"Qo","quarter"),L("quarter","Q"),B("quarter",7),J("Q",No),et("Q",function(t,e){e[$o]=3*(_(t)-1)}),U("D",["DD",2],"Do","date"),L("date","D"),B("date",9),J("D",Bo),J("DD",Bo,Ro),J("Do",function(t,e){return t?e._ordinalParse:e._ordinalParseLenient}),et(["D","DD"],tn),et("Do",function(t,e){e[tn]=_(t.match(Bo)[0],10)});var Hn=F("Date",!0);U("DDD",["DDDD",3],"DDDo","dayOfYear"),L("dayOfYear","DDD"),B("dayOfYear",4),J("DDD",Ho),J("DDDD",Lo),et(["DDD","DDDD"],function(t,e,i){i._dayOfYear=_(t)}),U("m",["mm",2],0,"minute"),L("minute","m"),B("minute",14),J("m",Bo),J("mm",Bo,Ro),et(["m","mm"],on);var Wn=F("Minutes",!1);U("s",["ss",2],0,"second"),L("second","s"),B("second",15),J("s",Bo),J("ss",Bo,Ro),et(["s","ss"],nn);var Yn=F("Seconds",!1);U("S",0,0,function(){return~~(this.millisecond()/100)}),U(0,["SS",2],0,function(){return~~(this.millisecond()/10)}),U(0,["SSS",3],0,"millisecond"),U(0,["SSSS",4],0,function(){return 10*this.millisecond()}),U(0,["SSSSS",5],0,function(){return 100*this.millisecond()}),U(0,["SSSSSS",6],0,function(){return 1e3*this.millisecond()}),U(0,["SSSSSSS",7],0,function(){return 1e4*this.millisecond()}),U(0,["SSSSSSSS",8],0,function(){return 1e5*this.millisecond()}),U(0,["SSSSSSSSS",9],0,function(){return 1e6*this.millisecond()}),L("millisecond","ms"),B("millisecond",16),J("S",Ho,No),J("SS",Ho,Ro),J("SSS",Ho,Lo);var Gn;for(Gn="SSSS";Gn.length<=9;Gn+="S")J(Gn,Go);for(Gn="S";Gn.length<=9;Gn+="S")et(Gn,Ni);var Vn=F("Milliseconds",!1);U("z",0,0,"zoneAbbr"),U("zz",0,0,"zoneName");var Un=g.prototype;Un.add=Bn,Un.calendar=qe,Un.clone=Xe,Un.diff=ei,Un.endOf=pi,Un.format=si,Un.from=ri,Un.fromNow=ai,Un.to=hi,Un.toNow=di,Un.get=Y,Un.invalidAt=xi,Un.isAfter=Ze,Un.isBefore=Ke,Un.isBetween=Je,Un.isSame=Qe,Un.isSameOrAfter=$e,Un.isSameOrBefore=ti,Un.isValid=_i,Un.lang=Fn,Un.locale=li,Un.localeData=ci,Un.max=Nn,Un.min=In,Un.parsingFlags=wi,Un.set=G,Un.startOf=ui,Un.subtract=jn,Un.toArray=gi,Un.toObject=yi,Un.toDate=vi,Un.toISOString=ni,Un.toJSON=bi,Un.toString=oi,Un.unix=mi,Un.valueOf=fi,Un.creationData=ki,Un.year=pn,Un.isLeapYear=gt,Un.weekYear=Di,Un.isoWeekYear=Si,Un.quarter=Un.quarters=Pi,Un.month=lt,Un.daysInMonth=ct,Un.week=Un.weeks=Ct,Un.isoWeek=Un.isoWeeks=Tt,Un.weeksInYear=Ti,Un.isoWeeksInYear=Ci,Un.date=Hn,Un.day=Un.days=zt,Un.weekday=At,Un.isoWeekday=Bt,Un.dayOfYear=Ii,Un.hour=Un.hours=kn,Un.minute=Un.minutes=Wn,Un.second=Un.seconds=Yn,Un.millisecond=Un.milliseconds=Vn,Un.utcOffset=Ee,Un.utc=Pe,Un.local=Ie,Un.parseZone=Ne,Un.hasAlignedHourOffset=Re,Un.isDST=Le,Un.isLocal=Ae,Un.isUtcOffset=Be,Un.isUtc=je,Un.isUTC=je,Un.zoneAbbr=Ri,Un.zoneName=Li,Un.dates=k("dates accessor is deprecated. Use date instead.",Hn),Un.months=k("months accessor is deprecated. Use month instead",lt),Un.years=k("years accessor is deprecated. Use year instead",pn),Un.zone=k("moment().zone is deprecated, use moment().utcOffset instead. http://momentjs.com/guides/#/warnings/zone/",Me),Un.isDSTShifted=k("isDSTShifted is deprecated. See http://momentjs.com/guides/#/warnings/dst-shifted/ for more information",ze);var qn=Un,Xn=T.prototype;Xn.calendar=E,Xn.longDateFormat=M,Xn.invalidDate=P,Xn.ordinal=I,Xn.preparse=Bi,Xn.postformat=Bi,Xn.relativeTime=N,Xn.pastFuture=R,Xn.set=S,Xn.months=st,Xn.monthsShort=rt,Xn.monthsParse=ht,Xn.monthsRegex=pt,Xn.monthsShortRegex=ut,Xn.week=Ot,Xn.firstDayOfYear=St,Xn.firstDayOfWeek=Dt,Xn.weekdays=Pt,Xn.weekdaysMin=Nt,Xn.weekdaysShort=It,Xn.weekdaysParse=Lt,Xn.weekdaysRegex=jt,Xn.weekdaysShortRegex=Ft,Xn.weekdaysMinRegex=Ht,Xn.isPM=qt,Xn.meridiem=Xt,Qt("en",{ordinalParse:/\d{1,2}(th|st|nd|rd)/,ordinal:function(t){var e=t%10,i=1===_(t%100/10)?"th":1===e?"st":2===e?"nd":3===e?"rd":"th";return t+i}}),e.lang=k("moment.lang is deprecated. Use moment.locale instead.",Qt),e.langData=k("moment.langData is deprecated. Use moment.localeData instead.",ee);var Zn=Math.abs,Kn=oo("ms"),Jn=oo("s"),Qn=oo("m"),$n=oo("h"),ts=oo("d"),es=oo("w"),is=oo("M"),os=oo("y"),ns=so("milliseconds"),ss=so("seconds"),rs=so("minutes"),as=so("hours"),hs=so("days"),ds=so("months"),ls=so("years"),cs=Math.round,us={s:45,m:45,h:22,d:26,M:11},ps=Math.abs,fs=xe.prototype;fs.abs=qi,fs.add=Zi,fs.subtract=Ki,fs.as=eo,fs.asMilliseconds=Kn,fs.asSeconds=Jn,fs.asMinutes=Qn,fs.asHours=$n,fs.asDays=ts,fs.asWeeks=es,fs.asMonths=is,fs.asYears=os,fs.valueOf=io,fs._bubble=Qi,fs.get=no,fs.milliseconds=ns,fs.seconds=ss,fs.minutes=rs,fs.hours=as,fs.days=hs,fs.weeks=ro,fs.months=ds,fs.years=ls,fs.humanize=uo,fs.toISOString=po,fs.toString=po,fs.toJSON=po,fs.locale=li,fs.localeData=ci,fs.toIsoString=k("toIsoString() is deprecated. Please use toISOString() instead (notice the capitals)",po),fs.lang=Fn,U("X",0,0,"unix"),U("x",0,0,"valueOf"),J("x",Vo),J("X",Xo),et("X",function(t,e,i){i._d=new Date(1e3*parseFloat(t,10))}),et("x",function(t,e,i){i._d=new Date(_(t))}),e.version="2.15.2",i(ye),e.fn=qn,e.min=_e,e.max=we,e.now=Rn,e.utc=l,e.unix=zi,e.months=Wi,e.isDate=r,e.locale=Qt,e.invalid=f,e.duration=Fe,e.isMoment=y,e.weekdays=Gi,e.parseZone=Ai,e.localeData=ee,e.isDuration=ke,e.monthsShort=Yi,e.weekdaysMin=Ui,e.defineLocale=$t,e.updateLocale=te,e.locales=ie,e.weekdaysShort=Vi,e.normalizeUnits=z,e.relativeTimeRounding=lo,e.relativeTimeThreshold=co,e.calendarFormat=Ue,e.prototype=qn;var ms=e;return ms})}).call(e,i(4)(t))},function(t,e){t.exports=function(t){return t.webpackPolyfill||(t.deprecate=function(){},t.paths=[],t.children=[],t.webpackPolyfill=1),t}},function(t,e){function i(t){throw new Error("Cannot find module '"+t+"'.")}i.keys=function(){return[]},i.resolve=i,t.exports=i,i.id=5},function(t,e){(function(e){function i(t,e,i){var o=e&&i||0,n=0;for(e=e||[],t.toLowerCase().replace(/[0-9a-f]{2}/g,function(t){n<16&&(e[o+n++]=c[t])});n<16;)e[o+n++]=0;return e}function o(t,e){var i=e||0,o=l;return o[t[i++]]+o[t[i++]]+o[t[i++]]+o[t[i++]]+"-"+o[t[i++]]+o[t[i++]]+"-"+o[t[i++]]+o[t[i++]]+"-"+o[t[i++]]+o[t[i++]]+"-"+o[t[i++]]+o[t[i++]]+o[t[i++]]+o[t[i++]]+o[t[i++]]+o[t[i++]]}function n(t,e,i){var n=e&&i||0,s=e||[];t=t||{};var r=void 0!==t.clockseq?t.clockseq:m,a=void 0!==t.msecs?t.msecs:(new Date).getTime(),h=void 0!==t.nsecs?t.nsecs:g+1,d=a-v+(h-g)/1e4;if(d<0&&void 0===t.clockseq&&(r=r+1&16383),(d<0||a>v)&&void 0===t.nsecs&&(h=0),h>=1e4)throw new Error("uuid.v1(): Can't create more than 10M uuids/sec");v=a,g=h,m=r,a+=122192928e5;var l=(1e4*(268435455&a)+h)%4294967296;s[n++]=l>>>24&255,s[n++]=l>>>16&255,s[n++]=l>>>8&255,s[n++]=255&l;var c=a/4294967296*1e4&268435455;s[n++]=c>>>8&255,s[n++]=255&c,s[n++]=c>>>24&15|16,s[n++]=c>>>16&255,s[n++]=r>>>8|128,s[n++]=255&r;for(var u=t.node||f,p=0;p<6;p++)s[n+p]=u[p];return e?e:o(s)}function s(t,e,i){var n=e&&i||0;"string"==typeof t&&(e="binary"==t?new Array(16):null,
t=null),t=t||{};var s=t.random||(t.rng||r)();if(s[6]=15&s[6]|64,s[8]=63&s[8]|128,e)for(var a=0;a<16;a++)e[n+a]=s[a];return e||o(s)}var r,a="undefined"!=typeof window?window:"undefined"!=typeof e?e:null;if(a&&a.crypto&&crypto.getRandomValues){var h=new Uint8Array(16);r=function(){return crypto.getRandomValues(h),h}}if(!r){var d=new Array(16);r=function(){for(var t,e=0;e<16;e++)0===(3&e)&&(t=4294967296*Math.random()),d[e]=t>>>((3&e)<<3)&255;return d}}for(var l=[],c={},u=0;u<256;u++)l[u]=(u+256).toString(16).substr(1),c[l[u]]=u;var p=r(),f=[1|p[0],p[1],p[2],p[3],p[4],p[5]],m=16383&(p[6]<<8|p[7]),v=0,g=0,y=s;y.v1=n,y.v4=s,y.parse=i,y.unparse=o,t.exports=y}).call(e,function(){return this}())},function(t,e,i){e.util=i(1),e.DOMutil=i(8),e.DataSet=i(9),e.DataView=i(11),e.Queue=i(10),e.Graph3d=i(12),e.graph3d={Camera:i(16),Filter:i(17),Point2d:i(15),Point3d:i(14),Slider:i(18),StepNumber:i(19)},e.moment=i(2),e.Hammer=i(22),e.keycharm=i(25)},function(t,e){e.prepareElements=function(t){for(var e in t)t.hasOwnProperty(e)&&(t[e].redundant=t[e].used,t[e].used=[])},e.cleanupElements=function(t){for(var e in t)if(t.hasOwnProperty(e)&&t[e].redundant){for(var i=0;i<t[e].redundant.length;i++)t[e].redundant[i].parentNode.removeChild(t[e].redundant[i]);t[e].redundant=[]}},e.resetElements=function(t){e.prepareElements(t),e.cleanupElements(t),e.prepareElements(t)},e.getSVGElement=function(t,e,i){var o;return e.hasOwnProperty(t)?e[t].redundant.length>0?(o=e[t].redundant[0],e[t].redundant.shift()):(o=document.createElementNS("http://www.w3.org/2000/svg",t),i.appendChild(o)):(o=document.createElementNS("http://www.w3.org/2000/svg",t),e[t]={used:[],redundant:[]},i.appendChild(o)),e[t].used.push(o),o},e.getDOMElement=function(t,e,i,o){var n;return e.hasOwnProperty(t)?e[t].redundant.length>0?(n=e[t].redundant[0],e[t].redundant.shift()):(n=document.createElement(t),void 0!==o?i.insertBefore(n,o):i.appendChild(n)):(n=document.createElement(t),e[t]={used:[],redundant:[]},void 0!==o?i.insertBefore(n,o):i.appendChild(n)),e[t].used.push(n),n},e.drawPoint=function(t,i,o,n,s,r){var a;if("circle"==o.style?(a=e.getSVGElement("circle",n,s),a.setAttributeNS(null,"cx",t),a.setAttributeNS(null,"cy",i),a.setAttributeNS(null,"r",.5*o.size)):(a=e.getSVGElement("rect",n,s),a.setAttributeNS(null,"x",t-.5*o.size),a.setAttributeNS(null,"y",i-.5*o.size),a.setAttributeNS(null,"width",o.size),a.setAttributeNS(null,"height",o.size)),void 0!==o.styles&&a.setAttributeNS(null,"style",o.styles),a.setAttributeNS(null,"class",o.className+" vis-point"),r){var h=e.getSVGElement("text",n,s);r.xOffset&&(t+=r.xOffset),r.yOffset&&(i+=r.yOffset),r.content&&(h.textContent=r.content),r.className&&h.setAttributeNS(null,"class",r.className+" vis-label"),h.setAttributeNS(null,"x",t),h.setAttributeNS(null,"y",i)}return a},e.drawBar=function(t,i,o,n,s,r,a,h){if(0!=n){n<0&&(n*=-1,i-=n);var d=e.getSVGElement("rect",r,a);d.setAttributeNS(null,"x",t-.5*o),d.setAttributeNS(null,"y",i),d.setAttributeNS(null,"width",o),d.setAttributeNS(null,"height",n),d.setAttributeNS(null,"class",s),h&&d.setAttributeNS(null,"style",h)}}},function(t,e,i){function o(t,e){if(t&&!Array.isArray(t)&&(e=t,t=null),this._options=e||{},this._data={},this.length=0,this._fieldId=this._options.fieldId||"id",this._type={},this._options.type)for(var i=Object.keys(this._options.type),o=0,n=i.length;o<n;o++){var s=i[o],r=this._options.type[s];"Date"==r||"ISODate"==r||"ASPDate"==r?this._type[s]="Date":this._type[s]=r}if(this._options.convert)throw new Error('Option "convert" is deprecated. Use "type" instead.');this._subscribers={},t&&this.add(t),this.setOptions(e)}var n="function"==typeof Symbol&&"symbol"==typeof Symbol.iterator?function(t){return typeof t}:function(t){return t&&"function"==typeof Symbol&&t.constructor===Symbol&&t!==Symbol.prototype?"symbol":typeof t},s=i(1),r=i(10);o.prototype.setOptions=function(t){t&&void 0!==t.queue&&(t.queue===!1?this._queue&&(this._queue.destroy(),delete this._queue):(this._queue||(this._queue=r.extend(this,{replace:["add","update","remove"]})),"object"===n(t.queue)&&this._queue.setOptions(t.queue)))},o.prototype.on=function(t,e){var i=this._subscribers[t];i||(i=[],this._subscribers[t]=i),i.push({callback:e})},o.prototype.subscribe=function(){throw new Error("DataSet.subscribe is deprecated. Use DataSet.on instead.")},o.prototype.off=function(t,e){var i=this._subscribers[t];i&&(this._subscribers[t]=i.filter(function(t){return t.callback!=e}))},o.prototype.unsubscribe=function(){throw new Error("DataSet.unsubscribe is deprecated. Use DataSet.off instead.")},o.prototype._trigger=function(t,e,i){if("*"==t)throw new Error("Cannot trigger event *");var o=[];t in this._subscribers&&(o=o.concat(this._subscribers[t])),"*"in this._subscribers&&(o=o.concat(this._subscribers["*"]));for(var n=0,s=o.length;n<s;n++){var r=o[n];r.callback&&r.callback(t,e,i||null)}},o.prototype.add=function(t,e){var i,o=[],n=this;if(Array.isArray(t))for(var s=0,r=t.length;s<r;s++)i=n._addItem(t[s]),o.push(i);else{if(!(t instanceof Object))throw new Error("Unknown dataType");i=n._addItem(t),o.push(i)}return o.length&&this._trigger("add",{items:o},e),o},o.prototype.update=function(t,e){var i=[],o=[],n=[],r=[],a=this,h=a._fieldId,d=function(t){var e=t[h];if(a._data[e]){var d=s.extend({},a._data[e]);e=a._updateItem(t),o.push(e),r.push(t),n.push(d)}else e=a._addItem(t),i.push(e)};if(Array.isArray(t))for(var l=0,c=t.length;l<c;l++)t[l]instanceof Object?d(t[l]):console.warn("Ignoring input item, which is not an object at index "+l);else{if(!(t instanceof Object))throw new Error("Unknown dataType");d(t)}if(i.length&&this._trigger("add",{items:i},e),o.length){var u={items:o,oldData:n,data:r};this._trigger("update",u,e)}return i.concat(o)},o.prototype.get=function(t){var e,i,o,n=this,r=s.getType(arguments[0]);"String"==r||"Number"==r?(e=arguments[0],o=arguments[1]):"Array"==r?(i=arguments[0],o=arguments[1]):o=arguments[0];var a;if(o&&o.returnType){var h=["Array","Object"];a=h.indexOf(o.returnType)==-1?"Array":o.returnType}else a="Array";var d,l,c,u,p,f=o&&o.type||this._options.type,m=o&&o.filter,v=[];if(void 0!=e)d=n._getItem(e,f),d&&m&&!m(d)&&(d=null);else if(void 0!=i)for(u=0,p=i.length;u<p;u++)d=n._getItem(i[u],f),m&&!m(d)||v.push(d);else for(l=Object.keys(this._data),u=0,p=l.length;u<p;u++)c=l[u],d=n._getItem(c,f),m&&!m(d)||v.push(d);if(o&&o.order&&void 0==e&&this._sort(v,o.order),o&&o.fields){var g=o.fields;if(void 0!=e)d=this._filterFields(d,g);else for(u=0,p=v.length;u<p;u++)v[u]=this._filterFields(v[u],g)}if("Object"==a){var y,b={};for(u=0,p=v.length;u<p;u++)y=v[u],b[y.id]=y;return b}return void 0!=e?d:v},o.prototype.getIds=function(t){var e,i,o,n,s,r=this._data,a=t&&t.filter,h=t&&t.order,d=t&&t.type||this._options.type,l=Object.keys(r),c=[];if(a)if(h){for(s=[],e=0,i=l.length;e<i;e++)o=l[e],n=this._getItem(o,d),a(n)&&s.push(n);for(this._sort(s,h),e=0,i=s.length;e<i;e++)c.push(s[e][this._fieldId])}else for(e=0,i=l.length;e<i;e++)o=l[e],n=this._getItem(o,d),a(n)&&c.push(n[this._fieldId]);else if(h){for(s=[],e=0,i=l.length;e<i;e++)o=l[e],s.push(r[o]);for(this._sort(s,h),e=0,i=s.length;e<i;e++)c.push(s[e][this._fieldId])}else for(e=0,i=l.length;e<i;e++)o=l[e],n=r[o],c.push(n[this._fieldId]);return c},o.prototype.getDataSet=function(){return this},o.prototype.forEach=function(t,e){var i,o,n,s,r=e&&e.filter,a=e&&e.type||this._options.type,h=this._data,d=Object.keys(h);if(e&&e.order){var l=this.get(e);for(i=0,o=l.length;i<o;i++)n=l[i],s=n[this._fieldId],t(n,s)}else for(i=0,o=d.length;i<o;i++)s=d[i],n=this._getItem(s,a),r&&!r(n)||t(n,s)},o.prototype.map=function(t,e){var i,o,n,s,r=e&&e.filter,a=e&&e.type||this._options.type,h=[],d=this._data,l=Object.keys(d);for(i=0,o=l.length;i<o;i++)n=l[i],s=this._getItem(n,a),r&&!r(s)||h.push(t(s,n));return e&&e.order&&this._sort(h,e.order),h},o.prototype._filterFields=function(t,e){if(!t)return t;var i,o,n={},s=Object.keys(t),r=s.length;if(Array.isArray(e))for(i=0;i<r;i++)o=s[i],e.indexOf(o)!=-1&&(n[o]=t[o]);else for(i=0;i<r;i++)o=s[i],e.hasOwnProperty(o)&&(n[e[o]]=t[o]);return n},o.prototype._sort=function(t,e){if(s.isString(e)){var i=e;t.sort(function(t,e){var o=t[i],n=e[i];return o>n?1:o<n?-1:0})}else{if("function"!=typeof e)throw new TypeError("Order must be a function or a string");t.sort(e)}},o.prototype.remove=function(t,e){var i,o,n,s,r=[],a=[],h=[];for(h=Array.isArray(t)?t:[t],i=0,o=h.length;i<o;i++)s=this._remove(h[i]),s&&(n=s[this._fieldId],n&&(r.push(n),a.push(s)));return r.length&&this._trigger("remove",{items:r,oldData:a},e),r},o.prototype._remove=function(t){var e,i;return s.isNumber(t)||s.isString(t)?i=t:t instanceof Object&&(i=t[this._fieldId]),void 0!==i&&this._data[i]?(e=this._data[i],delete this._data[i],this.length--,e):null},o.prototype.clear=function(t){var e,i,o=Object.keys(this._data),n=[];for(e=0,i=o.length;e<i;e++)n.push(this._data[o[e]]);return this._data={},this.length=0,this._trigger("remove",{items:o,oldData:n},t),o},o.prototype.max=function(t){var e,i,o=this._data,n=Object.keys(o),s=null,r=null;for(e=0,i=n.length;e<i;e++){var a=n[e],h=o[a],d=h[t];null!=d&&(!s||d>r)&&(s=h,r=d)}return s},o.prototype.min=function(t){var e,i,o=this._data,n=Object.keys(o),s=null,r=null;for(e=0,i=n.length;e<i;e++){var a=n[e],h=o[a],d=h[t];null!=d&&(!s||d<r)&&(s=h,r=d)}return s},o.prototype.distinct=function(t){var e,i,o,n=this._data,r=Object.keys(n),a=[],h=this._options.type&&this._options.type[t]||null,d=0;for(e=0,o=r.length;e<o;e++){var l=r[e],c=n[l],u=c[t],p=!1;for(i=0;i<d;i++)if(a[i]==u){p=!0;break}p||void 0===u||(a[d]=u,d++)}if(h)for(e=0,o=a.length;e<o;e++)a[e]=s.convert(a[e],h);return a},o.prototype._addItem=function(t){var e=t[this._fieldId];if(void 0!=e){if(this._data[e])throw new Error("Cannot add item: item with id "+e+" already exists")}else e=s.randomUUID(),t[this._fieldId]=e;var i,o,n={},r=Object.keys(t);for(i=0,o=r.length;i<o;i++){var a=r[i],h=this._type[a];n[a]=s.convert(t[a],h)}return this._data[e]=n,this.length++,e},o.prototype._getItem=function(t,e){var i,o,n,r,a=this._data[t];if(!a)return null;var h={},d=Object.keys(a);if(e)for(n=0,r=d.length;n<r;n++)i=d[n],o=a[i],h[i]=s.convert(o,e[i]);else for(n=0,r=d.length;n<r;n++)i=d[n],o=a[i],h[i]=o;return h},o.prototype._updateItem=function(t){var e=t[this._fieldId];if(void 0==e)throw new Error("Cannot update item: item has no id (item: "+JSON.stringify(t)+")");var i=this._data[e];if(!i)throw new Error("Cannot update item: no item with id "+e+" found");for(var o=Object.keys(t),n=0,r=o.length;n<r;n++){var a=o[n],h=this._type[a];i[a]=s.convert(t[a],h)}return e},t.exports=o},function(t,e){function i(t){this.delay=null,this.max=1/0,this._queue=[],this._timeout=null,this._extended=null,this.setOptions(t)}i.prototype.setOptions=function(t){t&&"undefined"!=typeof t.delay&&(this.delay=t.delay),t&&"undefined"!=typeof t.max&&(this.max=t.max),this._flushIfNeeded()},i.extend=function(t,e){var o=new i(e);if(void 0!==t.flush)throw new Error("Target object already has a property flush");t.flush=function(){o.flush()};var n=[{name:"flush",original:void 0}];if(e&&e.replace)for(var s=0;s<e.replace.length;s++){var r=e.replace[s];n.push({name:r,original:t[r]}),o.replace(t,r)}return o._extended={object:t,methods:n},o},i.prototype.destroy=function(){if(this.flush(),this._extended){for(var t=this._extended.object,e=this._extended.methods,i=0;i<e.length;i++){var o=e[i];o.original?t[o.name]=o.original:delete t[o.name]}this._extended=null}},i.prototype.replace=function(t,e){var i=this,o=t[e];if(!o)throw new Error("Method "+e+" undefined");t[e]=function(){for(var t=[],e=0;e<arguments.length;e++)t[e]=arguments[e];i.queue({args:t,fn:o,context:this})}},i.prototype.queue=function(t){"function"==typeof t?this._queue.push({fn:t}):this._queue.push(t),this._flushIfNeeded()},i.prototype._flushIfNeeded=function(){if(this._queue.length>this.max&&this.flush(),clearTimeout(this._timeout),this.queue.length>0&&"number"==typeof this.delay){var t=this;this._timeout=setTimeout(function(){t.flush()},this.delay)}},i.prototype.flush=function(){for(;this._queue.length>0;){var t=this._queue.shift();t.fn.apply(t.context||t.fn,t.args||[])}},t.exports=i},function(t,e,i){function o(t,e){this._data=null,this._ids={},this.length=0,this._options=e||{},this._fieldId="id",this._subscribers={};var i=this;this.listener=function(){i._onEvent.apply(i,arguments)},this.setData(t)}var n=i(1),s=i(9);o.prototype.setData=function(t){var e,i,o,n,s;if(this._data){for(this._data.off&&this._data.off("*",this.listener),e=this._data.getIds({filter:this._options&&this._options.filter}),s=[],o=0,n=e.length;o<n;o++)s.push(this._data._data[e[o]]);this._ids={},this.length=0,this._trigger("remove",{items:e,oldData:s})}if(this._data=t,this._data){for(this._fieldId=this._options.fieldId||this._data&&this._data.options&&this._data.options.fieldId||"id",e=this._data.getIds({filter:this._options&&this._options.filter}),o=0,n=e.length;o<n;o++)i=e[o],this._ids[i]=!0;this.length=e.length,this._trigger("add",{items:e}),this._data.on&&this._data.on("*",this.listener)}},o.prototype.refresh=function(){var t,e,i,o=this._data.getIds({filter:this._options&&this._options.filter}),n=Object.keys(this._ids),s={},r=[],a=[],h=[];for(e=0,i=o.length;e<i;e++)t=o[e],s[t]=!0,this._ids[t]||(r.push(t),this._ids[t]=!0);for(e=0,i=n.length;e<i;e++)t=n[e],s[t]||(a.push(t),h.push(this._data[t]),delete this._ids[t]);this.length+=r.length-a.length,r.length&&this._trigger("add",{items:r}),a.length&&this._trigger("remove",{items:a,oldData:h})},o.prototype.get=function(t){var e,i,o,s=this,r=n.getType(arguments[0]);"String"==r||"Number"==r||"Array"==r?(e=arguments[0],i=arguments[1],o=arguments[2]):(i=arguments[0],o=arguments[1]);var a=n.extend({},this._options,i);this._options.filter&&i&&i.filter&&(a.filter=function(t){return s._options.filter(t)&&i.filter(t)});var h=[];return void 0!=e&&h.push(e),h.push(a),h.push(o),this._data&&this._data.get.apply(this._data,h)},o.prototype.getIds=function(t){var e;if(this._data){var i,o=this._options.filter;i=t&&t.filter?o?function(e){return o(e)&&t.filter(e)}:t.filter:o,e=this._data.getIds({filter:i,order:t&&t.order})}else e=[];return e},o.prototype.map=function(t,e){var i=[];if(this._data){var o,n=this._options.filter;o=e&&e.filter?n?function(t){return n(t)&&e.filter(t)}:e.filter:n,i=this._data.map(t,{filter:o,order:e&&e.order})}else i=[];return i},o.prototype.getDataSet=function(){for(var t=this;t instanceof o;)t=t._data;return t||null},o.prototype._onEvent=function(t,e,i){var o,n,s,r,a=e&&e.items,h=[],d=[],l=[],c=[],u=[],p=[];if(a&&this._data){switch(t){case"add":for(o=0,n=a.length;o<n;o++)s=a[o],r=this.get(s),r&&(this._ids[s]=!0,h.push(s));break;case"update":for(o=0,n=a.length;o<n;o++)s=a[o],r=this.get(s),r?this._ids[s]?(d.push(s),u.push(e.data[o]),c.push(e.oldData[o])):(this._ids[s]=!0,h.push(s)):this._ids[s]&&(delete this._ids[s],l.push(s),p.push(e.oldData[o]));break;case"remove":for(o=0,n=a.length;o<n;o++)s=a[o],this._ids[s]&&(delete this._ids[s],l.push(s),p.push(e.oldData[o]))}this.length+=h.length-l.length,h.length&&this._trigger("add",{items:h},i),d.length&&this._trigger("update",{items:d,oldData:c,data:u},i),l.length&&this._trigger("remove",{items:l,oldData:p},i)}},o.prototype.on=s.prototype.on,o.prototype.off=s.prototype.off,o.prototype._trigger=s.prototype._trigger,o.prototype.subscribe=o.prototype.on,o.prototype.unsubscribe=o.prototype.off,t.exports=o},function(t,e,i){function o(t,e,i){if(!(this instanceof o))throw new SyntaxError("Constructor must be called with the new operator");this.containerElement=t,this.dataTable=null,this.dataPoints=null,this.create(),v.setDefaults(y,this),this.colX=void 0,this.colY=void 0,this.colZ=void 0,this.colValue=void 0,this.colFilter=void 0,this.setOptions(i),e&&this.setData(e)}function n(t){return"clientX"in t?t.clientX:t.targetTouches[0]&&t.targetTouches[0].clientX||0}function s(t){return"clientY"in t?t.clientY:t.targetTouches[0]&&t.targetTouches[0].clientY||0}var r=i(13),a=i(9),h=i(11),d=i(1),l=i(14),c=i(15),u=(i(16),i(17)),p=i(18),f=i(19),m=i(20),v=i(21);o.STYLE=v.STYLE;var g=void 0,y={width:"400px",height:"400px",filterLabel:"time",legendLabel:"value",xLabel:"x",yLabel:"y",zLabel:"z",xValueLabel:function(t){return t},yValueLabel:function(t){return t},zValueLabel:function(t){return t},showGrid:!0,showPerspective:!0,showShadow:!1,keepAspectRatio:!0,verticalRatio:.5,dotSizeRatio:.02,showAnimationControls:g,animationInterval:1e3,animationPreload:!1,animationAutoStart:g,axisColor:"#4D4D4D",gridColor:"#D3D3D3",xCenter:"55%",yCenter:"50%",style:o.STYLE.DOT,tooltip:!1,showLegend:g,backgroundColor:g,dataColor:{fill:"#7DC1FF",stroke:"#3267D2",strokeWidth:1},cameraPosition:{horizontal:1,vertical:.5,distance:1.7},xBarWidth:g,yBarWidth:g,valueMin:g,valueMax:g,xMin:g,xMax:g,xStep:g,yMin:g,yMax:g,yStep:g,zMin:g,zMax:g,zStep:g};r(o.prototype),o.prototype._setScale=function(){this.scale=new l(1/this.xRange.range(),1/this.yRange.range(),1/this.zRange.range()),this.keepAspectRatio&&(this.scale.x<this.scale.y?this.scale.y=this.scale.x:this.scale.x=this.scale.y),this.scale.z*=this.verticalRatio,void 0!==this.valueRange&&(this.scale.value=1/this.valueRange.range());var t=this.xRange.center()*this.scale.x,e=this.yRange.center()*this.scale.y,i=this.zRange.center()*this.scale.z;this.camera.setArmLocation(t,e,i)},o.prototype._convert3Dto2D=function(t){var e=this._convertPointToTranslation(t);return this._convertTranslationToScreen(e)},o.prototype._convertPointToTranslation=function(t){var e=this.camera.getCameraLocation(),i=this.camera.getCameraRotation(),o=t.x*this.scale.x,n=t.y*this.scale.y,s=t.z*this.scale.z,r=e.x,a=e.y,h=e.z,d=Math.sin(i.x),c=Math.cos(i.x),u=Math.sin(i.y),p=Math.cos(i.y),f=Math.sin(i.z),m=Math.cos(i.z),v=p*(f*(n-a)+m*(o-r))-u*(s-h),g=d*(p*(s-h)+u*(f*(n-a)+m*(o-r)))+c*(m*(n-a)-f*(o-r)),y=c*(p*(s-h)+u*(f*(n-a)+m*(o-r)))-d*(m*(n-a)-f*(o-r));return new l(v,g,y)},o.prototype._convertTranslationToScreen=function(t){var e,i,o=this.eye.x,n=this.eye.y,s=this.eye.z,r=t.x,a=t.y,h=t.z;return this.showPerspective?(e=(r-o)*(s/h),i=(a-n)*(s/h)):(e=r*-(s/this.camera.getArmLength()),i=a*-(s/this.camera.getArmLength())),new c(this.currentXCenter+e*this.frame.canvas.clientWidth,this.currentYCenter-i*this.frame.canvas.clientWidth)},o.prototype._calcTranslations=function(t,e){void 0===e&&(e=!0);for(var i=0;i<t.length;i++){var o=t[i];o.trans=this._convertPointToTranslation(o.point),o.screen=this._convertTranslationToScreen(o.trans);var n=this._convertPointToTranslation(o.bottom);o.dist=this.showPerspective?n.length():-n.z}if(e){var s=function(t,e){return e.dist-t.dist};t.sort(s)}},o.prototype.getNumberOfRows=function(t){return t.length},o.prototype.getNumberOfColumns=function(t){var e=0;for(var i in t[0])t[0].hasOwnProperty(i)&&e++;return e},o.prototype.getDistinctValues=function(t,e){for(var i=[],o=0;o<t.length;o++)i.indexOf(t[o][e])==-1&&i.push(t[o][e]);return i},o.prototype.getColumnRange=function(t,e){for(var i=new m,o=0;o<t.length;o++){var n=t[o][e];i.adjust(n)}return i},o.prototype._checkValueField=function(t){var e=this.style===o.STYLE.BARCOLOR||this.style===o.STYLE.BARSIZE||this.style===o.STYLE.DOTCOLOR||this.style===o.STYLE.DOTSIZE;if(e){if(void 0===this.colValue)throw new Error("Expected data to have  field 'style'  for graph style '"+this.style+"'");if(void 0===t[0][this.colValue])throw new Error("Expected data to have  field '"+this.colValue+"'  for graph style '"+this.style+"'")}},o.prototype._setRangeDefaults=function(t,e,i){void 0!==e&&(t.min=e),void 0!==i&&(t.max=i),t.max<=t.min&&(t.max=t.min+1)},o.prototype._dataInitialize=function(t,e){var i=this;if(this.dataSet&&this.dataSet.off("*",this._onChange),void 0!==t){Array.isArray(t)&&(t=new a(t));var n;if(!(t instanceof a||t instanceof h))throw new Error("Array, DataSet, or DataView expected");if(n=t.get(),0!=n.length){this.dataSet=t,this.dataTable=n,this._onChange=function(){i.setData(i.dataSet)},this.dataSet.on("*",this._onChange),this.colX="x",this.colY="y",this.colZ="z";var s=this.style==o.STYLE.BAR||this.style==o.STYLE.BARCOLOR||this.style==o.STYLE.BARSIZE;if(s){if(void 0!==this.defaultXBarWidth)this.xBarWidth=this.defaultXBarWidth;else{var r=this.getDistinctValues(n,this.colX);this.xBarWidth=r[1]-r[0]||1}if(void 0!==this.defaultYBarWidth)this.yBarWidth=this.defaultYBarWidth;else{var d=this.getDistinctValues(n,this.colY);this.yBarWidth=d[1]-d[0]||1}}var l=5,c=this.getColumnRange(n,this.colX);s&&c.expand(this.xBarWidth/2),this._setRangeDefaults(c,this.defaultXMin,this.defaultXMax),this.xRange=c,this.xStep=void 0!==this.defaultXStep?this.defaultXStep:c.range()/l;var p=this.getColumnRange(n,this.colY);s&&p.expand(this.yBarWidth/2),this._setRangeDefaults(p,this.defaultYMin,this.defaultYMax),this.yRange=p,this.yStep=void 0!==this.defaultYStep?this.defaultYStep:p.range()/l;var f=this.getColumnRange(n,this.colZ);if(this._setRangeDefaults(f,this.defaultZMin,this.defaultZMax),this.zRange=f,this.zStep=void 0!==this.defaultZStep?this.defaultZStep:f.range()/l,n[0].hasOwnProperty("style")){this.colValue="style";var m=this.getColumnRange(n,this.colValue);this._setRangeDefaults(m,this.defaultValueMin,this.defaultValueMax),this.valueRange=m}n[0].hasOwnProperty("filter")&&(this.colFilter="filter",void 0===this.dataFilter&&(this.dataFilter=new u(t,this.colFilter,this),this.dataFilter.setOnLoadCallback(function(){i.redraw()}))),this._setScale()}}},o.prototype._getDataPoints=function(t){var e,i,n,s,r,a,h=[];if(this.style===o.STYLE.GRID||this.style===o.STYLE.SURFACE){var d=[],c=[];for(n=0;n<this.getNumberOfRows(t);n++)e=t[n][this.colX]||0,i=t[n][this.colY]||0,d.indexOf(e)===-1&&d.push(e),c.indexOf(i)===-1&&c.push(i);var u=function(t,e){return t-e};d.sort(u),c.sort(u);var p=[];for(n=0;n<t.length;n++){e=t[n][this.colX]||0,i=t[n][this.colY]||0,s=t[n][this.colZ]||0;var f=d.indexOf(e),m=c.indexOf(i);void 0===p[f]&&(p[f]=[]);var v=new l;v.x=e,v.y=i,v.z=s,v.data=t[n],r={},r.point=v,r.trans=void 0,r.screen=void 0,r.bottom=new l(e,i,this.zRange.min),p[f][m]=r,h.push(r)}for(e=0;e<p.length;e++)for(i=0;i<p[e].length;i++)p[e][i]&&(p[e][i].pointRight=e<p.length-1?p[e+1][i]:void 0,p[e][i].pointTop=i<p[e].length-1?p[e][i+1]:void 0,p[e][i].pointCross=e<p.length-1&&i<p[e].length-1?p[e+1][i+1]:void 0)}else for(this._checkValueField(t),n=0;n<t.length;n++)a=new l,a.x=t[n][this.colX]||0,a.y=t[n][this.colY]||0,a.z=t[n][this.colZ]||0,a.data=t[n],void 0!==this.colValue&&(a.value=t[n][this.colValue]||0),r={},r.point=a,r.bottom=new l(a.x,a.y,this.zRange.min),r.trans=void 0,r.screen=void 0,this.style===o.STYLE.LINE&&n>0&&(h[n-1].pointNext=r),h.push(r);return h},o.prototype.create=function(){for(;this.containerElement.hasChildNodes();)this.containerElement.removeChild(this.containerElement.firstChild);this.frame=document.createElement("div"),this.frame.style.position="relative",this.frame.style.overflow="hidden",this.frame.canvas=document.createElement("canvas"),this.frame.canvas.style.position="relative",this.frame.appendChild(this.frame.canvas);var t=document.createElement("DIV");t.style.color="red",t.style.fontWeight="bold",t.style.padding="10px",t.innerHTML="Error: your browser does not support HTML canvas",this.frame.canvas.appendChild(t),this.frame.filter=document.createElement("div"),this.frame.filter.style.position="absolute",this.frame.filter.style.bottom="0px",this.frame.filter.style.left="0px",this.frame.filter.style.width="100%",this.frame.appendChild(this.frame.filter);var e=this,i=function(t){e._onMouseDown(t)},o=function(t){e._onTouchStart(t)},n=function(t){e._onWheel(t)},s=function(t){e._onTooltip(t)};d.addEventListener(this.frame.canvas,"keydown",onkeydown),d.addEventListener(this.frame.canvas,"mousedown",i),d.addEventListener(this.frame.canvas,"touchstart",o),d.addEventListener(this.frame.canvas,"mousewheel",n),d.addEventListener(this.frame.canvas,"mousemove",s),this.containerElement.appendChild(this.frame)},o.prototype.setSize=function(t,e){this.frame.style.width=t,this.frame.style.height=e,this._resizeCanvas()},o.prototype._resizeCanvas=function(){this.frame.canvas.style.width="100%",this.frame.canvas.style.height="100%",this.frame.canvas.width=this.frame.canvas.clientWidth,this.frame.canvas.height=this.frame.canvas.clientHeight,this.frame.filter.style.width=this.frame.canvas.clientWidth-20+"px"},o.prototype.animationStart=function(){if(!this.frame.filter||!this.frame.filter.slider)throw new Error("No animation available");this.frame.filter.slider.play()},o.prototype.animationStop=function(){this.frame.filter&&this.frame.filter.slider&&this.frame.filter.slider.stop()},o.prototype._resizeCenter=function(){"%"===this.xCenter.charAt(this.xCenter.length-1)?this.currentXCenter=parseFloat(this.xCenter)/100*this.frame.canvas.clientWidth:this.currentXCenter=parseFloat(this.xCenter),"%"===this.yCenter.charAt(this.yCenter.length-1)?this.currentYCenter=parseFloat(this.yCenter)/100*(this.frame.canvas.clientHeight-this.frame.filter.clientHeight):this.currentYCenter=parseFloat(this.yCenter)},o.prototype.getCameraPosition=function(){var t=this.camera.getArmRotation();return t.distance=this.camera.getArmLength(),t},o.prototype._readData=function(t){this._dataInitialize(t,this.style),this.dataFilter?this.dataPoints=this.dataFilter._getDataPoints():this.dataPoints=this._getDataPoints(this.dataTable),this._redrawFilter()},o.prototype.setData=function(t){this._readData(t),this.redraw(),this.animationAutoStart&&this.dataFilter&&this.animationStart()},o.prototype.setOptions=function(t){this.animationStop(),v.setOptions(t,this),this.setPointDrawingMethod(),this.setSize(this.width,this.height),this.dataTable&&this.setData(this.dataTable),this.animationAutoStart&&this.dataFilter&&this.animationStart()},o.prototype.setPointDrawingMethod=function(){var t=void 0;switch(this.style){case o.STYLE.BAR:t=o.prototype._redrawBarGraphPoint;break;case o.STYLE.BARCOLOR:t=o.prototype._redrawBarColorGraphPoint;break;case o.STYLE.BARSIZE:t=o.prototype._redrawBarSizeGraphPoint;break;case o.STYLE.DOT:t=o.prototype._redrawDotGraphPoint;break;case o.STYLE.DOTLINE:t=o.prototype._redrawDotLineGraphPoint;break;case o.STYLE.DOTCOLOR:t=o.prototype._redrawDotColorGraphPoint;break;case o.STYLE.DOTSIZE:t=o.prototype._redrawDotSizeGraphPoint;break;case o.STYLE.SURFACE:t=o.prototype._redrawSurfaceGraphPoint;break;case o.STYLE.GRID:t=o.prototype._redrawGridGraphPoint;break;case o.STYLE.LINE:t=o.prototype._redrawLineGraphPoint;break;default:throw new Error("Can not determine point drawing method for graph style '"+this.style+"'")}this._pointDrawingMethod=t},o.prototype.redraw=function(){if(void 0===this.dataPoints)throw new Error("Graph data not initialized");this._resizeCanvas(),this._resizeCenter(),this._redrawSlider(),this._redrawClear(),this._redrawAxis(),this._redrawDataGraph(),this._redrawInfo(),this._redrawLegend()},o.prototype._getContext=function(){var t=this.frame.canvas,e=t.getContext("2d");return e.lineJoin="round",e.lineCap="round",e},o.prototype._redrawClear=function(){var t=this.frame.canvas,e=t.getContext("2d");e.clearRect(0,0,t.width,t.height)},o.prototype._dotSize=function(){return this.frame.clientWidth*this.dotSizeRatio},o.prototype._getLegendWidth=function(){var t;if(this.style===o.STYLE.DOTSIZE){var e=this._dotSize();t=e/2+2*e}else t=this.style===o.STYLE.BARSIZE?this.xBarWidth:20;return t},o.prototype._redrawLegend=function(){if(this.showLegend===!0&&this.style!==o.STYLE.LINE&&this.style!==o.STYLE.BARSIZE){var t=this.style===o.STYLE.BARSIZE||this.style===o.STYLE.DOTSIZE,e=this.style===o.STYLE.DOTSIZE||this.style===o.STYLE.DOTCOLOR||this.style===o.STYLE.BARCOLOR,i=Math.max(.25*this.frame.clientHeight,100),n=this.margin,s=this._getLegendWidth(),r=this.frame.clientWidth-this.margin,a=r-s,h=n+i,d=this._getContext();if(d.lineWidth=1,d.font="14px arial",t===!1){var l,u=0,p=i;for(l=u;l<p;l++){var m=(l-u)/(p-u),v=240*m,g=this._hsv2rgb(v,1,1);d.strokeStyle=g,d.beginPath(),d.moveTo(a,n+l),d.lineTo(r,n+l),d.stroke()}d.strokeStyle=this.axisColor,d.strokeRect(a,n,s,i)}else{var y;if(this.style===o.STYLE.DOTSIZE){var b=this._dotSize();y=b/2}else this.style===o.STYLE.BARSIZE;d.strokeStyle=this.axisColor,d.fillStyle=this.dataColor.fill,d.beginPath(),d.moveTo(a,n),d.lineTo(r,n),d.lineTo(r-s+y,h),d.lineTo(a,h),d.closePath(),d.fill(),d.stroke()}var _=5,w=e?this.valueRange.min:this.zRange.min,x=e?this.valueRange.max:this.zRange.max,k=new f(w,x,(x-w)/5,!0);k.start(!0);for(var l,O,D;!k.end();)l=h-(k.getCurrent()-w)/(x-w)*i,O=new c(a-_,l),D=new c(a,l),this._line(d,O,D),d.textAlign="right",d.textBaseline="middle",d.fillStyle=this.axisColor,d.fillText(k.getCurrent(),a-2*_,l),k.next();d.textAlign="right",d.textBaseline="top";var S=this.legendLabel;d.fillText(S,r,h+this.margin)}},o.prototype._redrawFilter=function(){if(this.frame.filter.innerHTML="",this.dataFilter){var t={visible:this.showAnimationControls},e=new p(this.frame.filter,t);this.frame.filter.slider=e,this.frame.filter.style.padding="10px",e.setValues(this.dataFilter.values),e.setPlayInterval(this.animationInterval);var i=this,o=function(){var t=e.getIndex();i.dataFilter.selectValue(t),i.dataPoints=i.dataFilter._getDataPoints(),i.redraw()};e.setOnChangeCallback(o)}else this.frame.filter.slider=void 0},o.prototype._redrawSlider=function(){void 0!==this.frame.filter.slider&&this.frame.filter.slider.redraw()},o.prototype._redrawInfo=function(){if(this.dataFilter){var t=this._getContext();t.font="14px arial",t.lineStyle="gray",t.fillStyle="gray",t.textAlign="left",t.textBaseline="top";var e=this.margin,i=this.margin;t.fillText(this.dataFilter.getLabel()+": "+this.dataFilter.getSelectedValue(),e,i)}},o.prototype._line=function(t,e,i,o){void 0!==o&&(t.strokeStyle=o),t.beginPath(),t.moveTo(e.x,e.y),t.lineTo(i.x,i.y),t.stroke()},o.prototype.drawAxisLabelX=function(t,e,i,o,n){void 0===n&&(n=0);var s=this._convert3Dto2D(e);Math.cos(2*o)>0?(t.textAlign="center",t.textBaseline="top",s.y+=n):Math.sin(2*o)<0?(t.textAlign="right",t.textBaseline="middle"):(t.textAlign="left",t.textBaseline="middle"),t.fillStyle=this.axisColor,t.fillText(i,s.x,s.y)},o.prototype.drawAxisLabelY=function(t,e,i,o,n){void 0===n&&(n=0);var s=this._convert3Dto2D(e);Math.cos(2*o)<0?(t.textAlign="center",t.textBaseline="top",s.y+=n):Math.sin(2*o)>0?(t.textAlign="right",t.textBaseline="middle"):(t.textAlign="left",t.textBaseline="middle"),t.fillStyle=this.axisColor,t.fillText(i,s.x,s.y)},o.prototype.drawAxisLabelZ=function(t,e,i,o){void 0===o&&(o=0);var n=this._convert3Dto2D(e);t.textAlign="right",t.textBaseline="middle",t.fillStyle=this.axisColor,t.fillText(i,n.x-o,n.y)},o.prototype._line3d=function(t,e,i,o){var n=this._convert3Dto2D(e),s=this._convert3Dto2D(i);this._line(t,n,s,o)},o.prototype._redrawAxis=function(){var t,e,i,o,n,s,r,a,h,d,u,p=this._getContext();p.font=24/this.camera.getArmLength()+"px arial";var m=.025/this.scale.x,v=.025/this.scale.y,g=5/this.camera.getArmLength(),y=this.camera.getArmRotation().horizontal,b=new c(Math.cos(y),Math.sin(y)),_=this.xRange,w=this.yRange,x=this.zRange;for(p.lineWidth=1,o=void 0===this.defaultXStep,i=new f(_.min,_.max,this.xStep,o),i.start(!0);!i.end();){var k=i.getCurrent();this.showGrid?(t=new l(k,w.min,x.min),e=new l(k,w.max,x.min),this._line3d(p,t,e,this.gridColor)):(t=new l(k,w.min,x.min),e=new l(k,w.min+m,x.min),this._line3d(p,t,e,this.axisColor),t=new l(k,w.max,x.min),e=new l(k,w.max-m,x.min),this._line3d(p,t,e,this.axisColor)),r=b.x>0?w.min:w.max;var O=new l(k,r,x.min),D="  "+this.xValueLabel(k)+"  ";this.drawAxisLabelX(p,O,D,y,g),i.next()}for(p.lineWidth=1,o=void 0===this.defaultYStep,i=new f(w.min,w.max,this.yStep,o),i.start(!0);!i.end();){var S=i.getCurrent();this.showGrid?(t=new l(_.min,S,x.min),e=new l(_.max,S,x.min),this._line3d(p,t,e,this.gridColor)):(t=new l(_.min,S,x.min),e=new l(_.min+v,S,x.min),this._line3d(p,t,e,this.axisColor),t=new l(_.max,S,x.min),e=new l(_.max-v,S,x.min),this._line3d(p,t,e,this.axisColor)),s=b.y>0?_.min:_.max,O=new l(s,S,x.min);var D="  "+this.yValueLabel(S)+"  ";this.drawAxisLabelY(p,O,D,y,g),i.next()}for(p.lineWidth=1,o=void 0===this.defaultZStep,i=new f(x.min,x.max,this.zStep,o),
i.start(!0),s=b.x>0?_.min:_.max,r=b.y<0?w.min:w.max;!i.end();){var C=i.getCurrent(),T=new l(s,r,C),E=this._convert3Dto2D(T);e=new c(E.x-g,E.y),this._line(p,E,e,this.axisColor);var D=this.zValueLabel(C)+" ";this.drawAxisLabelZ(p,T,D,5),i.next()}p.lineWidth=1,t=new l(s,r,x.min),e=new l(s,r,x.max),this._line3d(p,t,e,this.axisColor);var M,P;p.lineWidth=1,M=new l(_.min,w.min,x.min),P=new l(_.max,w.min,x.min),this._line3d(p,M,P,this.axisColor),M=new l(_.min,w.max,x.min),P=new l(_.max,w.max,x.min),this._line3d(p,M,P,this.axisColor),p.lineWidth=1,t=new l(_.min,w.min,x.min),e=new l(_.min,w.max,x.min),this._line3d(p,t,e,this.axisColor),t=new l(_.max,w.min,x.min),e=new l(_.max,w.max,x.min),this._line3d(p,t,e,this.axisColor);var I=this.xLabel;I.length>0&&(u=.1/this.scale.y,s=_.center()/2,r=b.x>0?w.min-u:w.max+u,n=new l(s,r,x.min),this.drawAxisLabelX(p,n,I,y));var N=this.yLabel;N.length>0&&(d=.1/this.scale.x,s=b.y>0?_.min-d:_.max+d,r=w.center()/2,n=new l(s,r,x.min),this.drawAxisLabelY(p,n,N,y));var R=this.zLabel;R.length>0&&(h=30,s=b.x>0?_.min:_.max,r=b.y<0?w.min:w.max,a=x.center()/2,n=new l(s,r,a),this.drawAxisLabelZ(p,n,R,h))},o.prototype._hsv2rgb=function(t,e,i){var o,n,s,r,a,h;switch(r=i*e,a=Math.floor(t/60),h=r*(1-Math.abs(t/60%2-1)),a){case 0:o=r,n=h,s=0;break;case 1:o=h,n=r,s=0;break;case 2:o=0,n=r,s=h;break;case 3:o=0,n=h,s=r;break;case 4:o=h,n=0,s=r;break;case 5:o=r,n=0,s=h;break;default:o=0,n=0,s=0}return"RGB("+parseInt(255*o)+","+parseInt(255*n)+","+parseInt(255*s)+")"},o.prototype._getStrokeWidth=function(t){return void 0!==t?this.showPerspective?1/-t.trans.z*this.dataColor.strokeWidth:-(this.eye.z/this.camera.getArmLength())*this.dataColor.strokeWidth:this.dataColor.strokeWidth},o.prototype._redrawBar=function(t,e,i,o,n,s){var r,a,h=this,d=e.point,c=this.zRange.min,u=[{point:new l(d.x-i,d.y-o,d.z)},{point:new l(d.x+i,d.y-o,d.z)},{point:new l(d.x+i,d.y+o,d.z)},{point:new l(d.x-i,d.y+o,d.z)}],p=[{point:new l(d.x-i,d.y-o,c)},{point:new l(d.x+i,d.y-o,c)},{point:new l(d.x+i,d.y+o,c)},{point:new l(d.x-i,d.y+o,c)}];u.forEach(function(t){t.screen=h._convert3Dto2D(t.point)}),p.forEach(function(t){t.screen=h._convert3Dto2D(t.point)});var f=[{corners:u,center:l.avg(p[0].point,p[2].point)},{corners:[u[0],u[1],p[1],p[0]],center:l.avg(p[1].point,p[0].point)},{corners:[u[1],u[2],p[2],p[1]],center:l.avg(p[2].point,p[1].point)},{corners:[u[2],u[3],p[3],p[2]],center:l.avg(p[3].point,p[2].point)},{corners:[u[3],u[0],p[0],p[3]],center:l.avg(p[0].point,p[3].point)}];for(e.surfaces=f,r=0;r<f.length;r++){a=f[r];var m=this._convertPointToTranslation(a.center);a.dist=this.showPerspective?m.length():-m.z}for(f.sort(function(t,e){var i=e.dist-t.dist;return i?i:t.corners===u?1:e.corners===u?-1:0}),t.lineWidth=this._getStrokeWidth(e),t.strokeStyle=s,t.fillStyle=n,r=2;r<f.length;r++)a=f[r],this._polygon(t,a.corners)},o.prototype._polygon=function(t,e,i,o){if(!(e.length<2)){void 0!==i&&(t.fillStyle=i),void 0!==o&&(t.strokeStyle=o),t.beginPath(),t.moveTo(e[0].screen.x,e[0].screen.y);for(var n=1;n<e.length;++n){var s=e[n];t.lineTo(s.screen.x,s.screen.y)}t.closePath(),t.fill(),t.stroke()}},o.prototype._drawCircle=function(t,e,i,o,n){var s=this._calcRadius(e,n);t.lineWidth=this._getStrokeWidth(e),t.strokeStyle=o,t.fillStyle=i,t.beginPath(),t.arc(e.screen.x,e.screen.y,s,0,2*Math.PI,!0),t.fill(),t.stroke()},o.prototype._getColorsRegular=function(t){var e=240*(1-(t.point.z-this.zRange.min)*this.scale.z/this.verticalRatio),i=this._hsv2rgb(e,1,1),o=this._hsv2rgb(e,1,.8);return{fill:i,border:o}},o.prototype._getColorsColor=function(t){var e=240*(1-(t.point.value-this.valueRange.min)*this.scale.value),i=this._hsv2rgb(e,1,1),o=this._hsv2rgb(e,1,.8);return{fill:i,border:o}},o.prototype._getColorsSize=function(){return{fill:this.dataColor.fill,border:this.dataColor.stroke}},o.prototype._calcRadius=function(t,e){void 0===e&&(e=this._dotSize());var i;return i=this.showPerspective?e/-t.trans.z:e*-(this.eye.z/this.camera.getArmLength()),i<0&&(i=0),i},o.prototype._redrawBarGraphPoint=function(t,e){var i=this.xBarWidth/2,o=this.yBarWidth/2,n=this._getColorsRegular(e);this._redrawBar(t,e,i,o,n.fill,n.border)},o.prototype._redrawBarColorGraphPoint=function(t,e){var i=this.xBarWidth/2,o=this.yBarWidth/2,n=this._getColorsColor(e);this._redrawBar(t,e,i,o,n.fill,n.border)},o.prototype._redrawBarSizeGraphPoint=function(t,e){var i=(e.point.value-this.valueRange.min)/this.valueRange.range(),o=this.xBarWidth/2*(.8*i+.2),n=this.yBarWidth/2*(.8*i+.2),s=this._getColorsSize();this._redrawBar(t,e,o,n,s.fill,s.border)},o.prototype._redrawDotGraphPoint=function(t,e){var i=this._getColorsRegular(e);this._drawCircle(t,e,i.fill,i.border)},o.prototype._redrawDotLineGraphPoint=function(t,e){var i=this._convert3Dto2D(e.bottom);t.lineWidth=1,this._line(t,i,e.screen,this.gridColor),this._redrawDotGraphPoint(t,e)},o.prototype._redrawDotColorGraphPoint=function(t,e){var i=this._getColorsColor(e);this._drawCircle(t,e,i.fill,i.border)},o.prototype._redrawDotSizeGraphPoint=function(t,e){var i=this._dotSize(),o=(e.point.value-this.valueRange.min)/this.valueRange.range(),n=i/2+2*i*o,s=this._getColorsSize();this._drawCircle(t,e,s.fill,s.border,n)},o.prototype._redrawSurfaceGraphPoint=function(t,e){var i=e.pointRight,o=e.pointTop,n=e.pointCross;if(void 0!==e&&void 0!==i&&void 0!==o&&void 0!==n){var s,r,a=!0;if(this.showGrayBottom||this.showShadow){var h=l.subtract(n.trans,e.trans),d=l.subtract(o.trans,i.trans),c=l.crossProduct(h,d),u=c.length();a=c.z>0}if(a){var p,f=(e.point.z+i.point.z+o.point.z+n.point.z)/4,m=240*(1-(f-this.zRange.min)*this.scale.z/this.verticalRatio),v=1;this.showShadow?(p=Math.min(1+c.x/u/2,1),s=this._hsv2rgb(m,v,p),r=s):(p=1,s=this._hsv2rgb(m,v,p),r=this.axisColor)}else s="gray",r=this.axisColor;t.lineWidth=this._getStrokeWidth(e);var g=[e,i,n,o];this._polygon(t,g,s,r)}},o.prototype._drawGridLine=function(t,e,i){if(void 0!==e&&void 0!==i){var o=(e.point.z+i.point.z)/2,n=240*(1-(o-this.zRange.min)*this.scale.z/this.verticalRatio);t.lineWidth=2*this._getStrokeWidth(e),t.strokeStyle=this._hsv2rgb(n,1,1),this._line(t,e.screen,i.screen)}},o.prototype._redrawGridGraphPoint=function(t,e){this._drawGridLine(t,e,e.pointRight),this._drawGridLine(t,e,e.pointTop)},o.prototype._redrawLineGraphPoint=function(t,e){void 0!==e.pointNext&&(t.lineWidth=this._getStrokeWidth(e),t.strokeStyle=this.dataColor.stroke,this._line(t,e.screen,e.pointNext.screen))},o.prototype._redrawDataGraph=function(){var t,e=this._getContext();if(!(void 0===this.dataPoints||this.dataPoints.length<=0))for(this._calcTranslations(this.dataPoints),t=0;t<this.dataPoints.length;t++){var i=this.dataPoints[t];this._pointDrawingMethod.call(this,e,i)}},o.prototype._onMouseDown=function(t){if(t=t||window.event,this.leftButtonDown&&this._onMouseUp(t),this.leftButtonDown=t.which?1===t.which:1===t.button,this.leftButtonDown||this.touchDown){this.startMouseX=n(t),this.startMouseY=s(t),this.startStart=new Date(this.start),this.startEnd=new Date(this.end),this.startArmRotation=this.camera.getArmRotation(),this.frame.style.cursor="move";var e=this;this.onmousemove=function(t){e._onMouseMove(t)},this.onmouseup=function(t){e._onMouseUp(t)},d.addEventListener(document,"mousemove",e.onmousemove),d.addEventListener(document,"mouseup",e.onmouseup),d.preventDefault(t)}},o.prototype._onMouseMove=function(t){t=t||window.event;var e=parseFloat(n(t))-this.startMouseX,i=parseFloat(s(t))-this.startMouseY,o=this.startArmRotation.horizontal+e/200,r=this.startArmRotation.vertical+i/200,a=4,h=Math.sin(a/360*2*Math.PI);Math.abs(Math.sin(o))<h&&(o=Math.round(o/Math.PI)*Math.PI-.001),Math.abs(Math.cos(o))<h&&(o=(Math.round(o/Math.PI-.5)+.5)*Math.PI-.001),Math.abs(Math.sin(r))<h&&(r=Math.round(r/Math.PI)*Math.PI),Math.abs(Math.cos(r))<h&&(r=(Math.round(r/Math.PI-.5)+.5)*Math.PI),this.camera.setArmRotation(o,r),this.redraw();var l=this.getCameraPosition();this.emit("cameraPositionChange",l),d.preventDefault(t)},o.prototype._onMouseUp=function(t){this.frame.style.cursor="auto",this.leftButtonDown=!1,d.removeEventListener(document,"mousemove",this.onmousemove),d.removeEventListener(document,"mouseup",this.onmouseup),d.preventDefault(t)},o.prototype._onTooltip=function(t){var e=300,i=this.frame.getBoundingClientRect(),o=n(t)-i.left,r=s(t)-i.top;if(this.showTooltip){if(this.tooltipTimeout&&clearTimeout(this.tooltipTimeout),this.leftButtonDown)return void this._hideTooltip();if(this.tooltip&&this.tooltip.dataPoint){var a=this._dataPointFromXY(o,r);a!==this.tooltip.dataPoint&&(a?this._showTooltip(a):this._hideTooltip())}else{var h=this;this.tooltipTimeout=setTimeout(function(){h.tooltipTimeout=null;var t=h._dataPointFromXY(o,r);t&&h._showTooltip(t)},e)}}},o.prototype._onTouchStart=function(t){this.touchDown=!0;var e=this;this.ontouchmove=function(t){e._onTouchMove(t)},this.ontouchend=function(t){e._onTouchEnd(t)},d.addEventListener(document,"touchmove",e.ontouchmove),d.addEventListener(document,"touchend",e.ontouchend),this._onMouseDown(t)},o.prototype._onTouchMove=function(t){this._onMouseMove(t)},o.prototype._onTouchEnd=function(t){this.touchDown=!1,d.removeEventListener(document,"touchmove",this.ontouchmove),d.removeEventListener(document,"touchend",this.ontouchend),this._onMouseUp(t)},o.prototype._onWheel=function(t){t||(t=window.event);var e=0;if(t.wheelDelta?e=t.wheelDelta/120:t.detail&&(e=-t.detail/3),e){var i=this.camera.getArmLength(),o=i*(1-e/10);this.camera.setArmLength(o),this.redraw(),this._hideTooltip()}var n=this.getCameraPosition();this.emit("cameraPositionChange",n),d.preventDefault(t)},o.prototype._insideTriangle=function(t,e){function i(t){return t>0?1:t<0?-1:0}var o=e[0],n=e[1],s=e[2],r=i((n.x-o.x)*(t.y-o.y)-(n.y-o.y)*(t.x-o.x)),a=i((s.x-n.x)*(t.y-n.y)-(s.y-n.y)*(t.x-n.x)),h=i((o.x-s.x)*(t.y-s.y)-(o.y-s.y)*(t.x-s.x));return!(0!=r&&0!=a&&r!=a||0!=a&&0!=h&&a!=h||0!=r&&0!=h&&r!=h)},o.prototype._dataPointFromXY=function(t,e){var i,n=100,s=null,r=null,a=null,h=new c(t,e);if(this.style===o.STYLE.BAR||this.style===o.STYLE.BARCOLOR||this.style===o.STYLE.BARSIZE)for(i=this.dataPoints.length-1;i>=0;i--){s=this.dataPoints[i];var d=s.surfaces;if(d)for(var l=d.length-1;l>=0;l--){var u=d[l],p=u.corners,f=[p[0].screen,p[1].screen,p[2].screen],m=[p[2].screen,p[3].screen,p[0].screen];if(this._insideTriangle(h,f)||this._insideTriangle(h,m))return s}}else for(i=0;i<this.dataPoints.length;i++){s=this.dataPoints[i];var v=s.screen;if(v){var g=Math.abs(t-v.x),y=Math.abs(e-v.y),b=Math.sqrt(g*g+y*y);(null===a||b<a)&&b<n&&(a=b,r=s)}}return r},o.prototype._showTooltip=function(t){var e,i,o;this.tooltip?(e=this.tooltip.dom.content,i=this.tooltip.dom.line,o=this.tooltip.dom.dot):(e=document.createElement("div"),e.style.position="absolute",e.style.padding="10px",e.style.border="1px solid #4d4d4d",e.style.color="#1a1a1a",e.style.background="rgba(255,255,255,0.7)",e.style.borderRadius="2px",e.style.boxShadow="5px 5px 10px rgba(128,128,128,0.5)",i=document.createElement("div"),i.style.position="absolute",i.style.height="40px",i.style.width="0",i.style.borderLeft="1px solid #4d4d4d",o=document.createElement("div"),o.style.position="absolute",o.style.height="0",o.style.width="0",o.style.border="5px solid #4d4d4d",o.style.borderRadius="5px",this.tooltip={dataPoint:null,dom:{content:e,line:i,dot:o}}),this._hideTooltip(),this.tooltip.dataPoint=t,"function"==typeof this.showTooltip?e.innerHTML=this.showTooltip(t.point):e.innerHTML="<table><tr><td>"+this.xLabel+":</td><td>"+t.point.x+"</td></tr><tr><td>"+this.yLabel+":</td><td>"+t.point.y+"</td></tr><tr><td>"+this.zLabel+":</td><td>"+t.point.z+"</td></tr></table>",e.style.left="0",e.style.top="0",this.frame.appendChild(e),this.frame.appendChild(i),this.frame.appendChild(o);var n=e.offsetWidth,s=e.offsetHeight,r=i.offsetHeight,a=o.offsetWidth,h=o.offsetHeight,d=t.screen.x-n/2;d=Math.min(Math.max(d,10),this.frame.clientWidth-10-n),i.style.left=t.screen.x+"px",i.style.top=t.screen.y-r+"px",e.style.left=d+"px",e.style.top=t.screen.y-r-s+"px",o.style.left=t.screen.x-a/2+"px",o.style.top=t.screen.y-h/2+"px"},o.prototype._hideTooltip=function(){if(this.tooltip){this.tooltip.dataPoint=null;for(var t in this.tooltip.dom)if(this.tooltip.dom.hasOwnProperty(t)){var e=this.tooltip.dom[t];e&&e.parentNode&&e.parentNode.removeChild(e)}}},o.prototype.setCameraPosition=function(t){v.setCameraPosition(t,this),this.redraw()},t.exports=o},function(t,e){function i(t){if(t)return o(t)}function o(t){for(var e in i.prototype)t[e]=i.prototype[e];return t}t.exports=i,i.prototype.on=i.prototype.addEventListener=function(t,e){return this._callbacks=this._callbacks||{},(this._callbacks[t]=this._callbacks[t]||[]).push(e),this},i.prototype.once=function(t,e){function i(){o.off(t,i),e.apply(this,arguments)}var o=this;return this._callbacks=this._callbacks||{},i.fn=e,this.on(t,i),this},i.prototype.off=i.prototype.removeListener=i.prototype.removeAllListeners=i.prototype.removeEventListener=function(t,e){if(this._callbacks=this._callbacks||{},0==arguments.length)return this._callbacks={},this;var i=this._callbacks[t];if(!i)return this;if(1==arguments.length)return delete this._callbacks[t],this;for(var o,n=0;n<i.length;n++)if(o=i[n],o===e||o.fn===e){i.splice(n,1);break}return this},i.prototype.emit=function(t){this._callbacks=this._callbacks||{};var e=[].slice.call(arguments,1),i=this._callbacks[t];if(i){i=i.slice(0);for(var o=0,n=i.length;o<n;++o)i[o].apply(this,e)}return this},i.prototype.listeners=function(t){return this._callbacks=this._callbacks||{},this._callbacks[t]||[]},i.prototype.hasListeners=function(t){return!!this.listeners(t).length}},function(t,e){function i(t,e,i){this.x=void 0!==t?t:0,this.y=void 0!==e?e:0,this.z=void 0!==i?i:0}i.subtract=function(t,e){var o=new i;return o.x=t.x-e.x,o.y=t.y-e.y,o.z=t.z-e.z,o},i.add=function(t,e){var o=new i;return o.x=t.x+e.x,o.y=t.y+e.y,o.z=t.z+e.z,o},i.avg=function(t,e){return new i((t.x+e.x)/2,(t.y+e.y)/2,(t.z+e.z)/2)},i.crossProduct=function(t,e){var o=new i;return o.x=t.y*e.z-t.z*e.y,o.y=t.z*e.x-t.x*e.z,o.z=t.x*e.y-t.y*e.x,o},i.prototype.length=function(){return Math.sqrt(this.x*this.x+this.y*this.y+this.z*this.z)},t.exports=i},function(t,e){function i(t,e){this.x=void 0!==t?t:0,this.y=void 0!==e?e:0}t.exports=i},function(t,e,i){function o(){this.armLocation=new n,this.armRotation={},this.armRotation.horizontal=0,this.armRotation.vertical=0,this.armLength=1.7,this.cameraLocation=new n,this.cameraRotation=new n(.5*Math.PI,0,0),this.calculateCameraOrientation()}var n=i(14);o.prototype.setArmLocation=function(t,e,i){this.armLocation.x=t,this.armLocation.y=e,this.armLocation.z=i,this.calculateCameraOrientation()},o.prototype.setArmRotation=function(t,e){void 0!==t&&(this.armRotation.horizontal=t),void 0!==e&&(this.armRotation.vertical=e,this.armRotation.vertical<0&&(this.armRotation.vertical=0),this.armRotation.vertical>.5*Math.PI&&(this.armRotation.vertical=.5*Math.PI)),void 0===t&&void 0===e||this.calculateCameraOrientation()},o.prototype.getArmRotation=function(){var t={};return t.horizontal=this.armRotation.horizontal,t.vertical=this.armRotation.vertical,t},o.prototype.setArmLength=function(t){void 0!==t&&(this.armLength=t,this.armLength<.71&&(this.armLength=.71),this.armLength>5&&(this.armLength=5),this.calculateCameraOrientation())},o.prototype.getArmLength=function(){return this.armLength},o.prototype.getCameraLocation=function(){return this.cameraLocation},o.prototype.getCameraRotation=function(){return this.cameraRotation},o.prototype.calculateCameraOrientation=function(){this.cameraLocation.x=this.armLocation.x-this.armLength*Math.sin(this.armRotation.horizontal)*Math.cos(this.armRotation.vertical),this.cameraLocation.y=this.armLocation.y-this.armLength*Math.cos(this.armRotation.horizontal)*Math.cos(this.armRotation.vertical),this.cameraLocation.z=this.armLocation.z+this.armLength*Math.sin(this.armRotation.vertical),this.cameraRotation.x=Math.PI/2-this.armRotation.vertical,this.cameraRotation.y=0,this.cameraRotation.z=-this.armRotation.horizontal},t.exports=o},function(t,e,i){function o(t,e,i){this.data=t,this.column=e,this.graph=i,this.index=void 0,this.value=void 0,this.values=i.getDistinctValues(t.get(),this.column),this.values.sort(function(t,e){return t>e?1:t<e?-1:0}),this.values.length>0&&this.selectValue(0),this.dataPoints=[],this.loaded=!1,this.onLoadCallback=void 0,i.animationPreload?(this.loaded=!1,this.loadInBackground()):this.loaded=!0}var n=i(11);o.prototype.isLoaded=function(){return this.loaded},o.prototype.getLoadedProgress=function(){for(var t=this.values.length,e=0;this.dataPoints[e];)e++;return Math.round(e/t*100)},o.prototype.getLabel=function(){return this.graph.filterLabel},o.prototype.getColumn=function(){return this.column},o.prototype.getSelectedValue=function(){if(void 0!==this.index)return this.values[this.index]},o.prototype.getValues=function(){return this.values},o.prototype.getValue=function(t){if(t>=this.values.length)throw new Error("Index out of range");return this.values[t]},o.prototype._getDataPoints=function(t){if(void 0===t&&(t=this.index),void 0===t)return[];var e;if(this.dataPoints[t])e=this.dataPoints[t];else{var i={};i.column=this.column,i.value=this.values[t];var o=new n(this.data,{filter:function(t){return t[i.column]==i.value}}).get();e=this.graph._getDataPoints(o),this.dataPoints[t]=e}return e},o.prototype.setOnLoadCallback=function(t){this.onLoadCallback=t},o.prototype.selectValue=function(t){if(t>=this.values.length)throw new Error("Index out of range");this.index=t,this.value=this.values[t]},o.prototype.loadInBackground=function(t){void 0===t&&(t=0);var e=this.graph.frame;if(t<this.values.length){this._getDataPoints(t);void 0===e.progress&&(e.progress=document.createElement("DIV"),e.progress.style.position="absolute",e.progress.style.color="gray",e.appendChild(e.progress));var i=this.getLoadedProgress();e.progress.innerHTML="Loading animation... "+i+"%",e.progress.style.bottom="60px",e.progress.style.left="10px";var o=this;setTimeout(function(){o.loadInBackground(t+1)},10),this.loaded=!1}else this.loaded=!0,void 0!==e.progress&&(e.removeChild(e.progress),e.progress=void 0),this.onLoadCallback&&this.onLoadCallback()},t.exports=o},function(t,e,i){function o(t,e){if(void 0===t)throw new Error("No container element defined");if(this.container=t,this.visible=!e||void 0==e.visible||e.visible,this.visible){this.frame=document.createElement("DIV"),this.frame.style.width="100%",this.frame.style.position="relative",this.container.appendChild(this.frame),this.frame.prev=document.createElement("INPUT"),this.frame.prev.type="BUTTON",this.frame.prev.value="Prev",this.frame.appendChild(this.frame.prev),this.frame.play=document.createElement("INPUT"),this.frame.play.type="BUTTON",this.frame.play.value="Play",this.frame.appendChild(this.frame.play),this.frame.next=document.createElement("INPUT"),this.frame.next.type="BUTTON",this.frame.next.value="Next",this.frame.appendChild(this.frame.next),this.frame.bar=document.createElement("INPUT"),this.frame.bar.type="BUTTON",this.frame.bar.style.position="absolute",this.frame.bar.style.border="1px solid red",this.frame.bar.style.width="100px",this.frame.bar.style.height="6px",this.frame.bar.style.borderRadius="2px",this.frame.bar.style.MozBorderRadius="2px",this.frame.bar.style.border="1px solid #7F7F7F",this.frame.bar.style.backgroundColor="#E5E5E5",this.frame.appendChild(this.frame.bar),this.frame.slide=document.createElement("INPUT"),this.frame.slide.type="BUTTON",this.frame.slide.style.margin="0px",this.frame.slide.value=" ",this.frame.slide.style.position="relative",this.frame.slide.style.left="-100px",this.frame.appendChild(this.frame.slide);var i=this;this.frame.slide.onmousedown=function(t){i._onMouseDown(t)},this.frame.prev.onclick=function(t){i.prev(t)},this.frame.play.onclick=function(t){i.togglePlay(t)},this.frame.next.onclick=function(t){i.next(t)}}this.onChangeCallback=void 0,this.values=[],this.index=void 0,this.playTimeout=void 0,this.playInterval=1e3,this.playLoop=!0}var n=i(1);o.prototype.prev=function(){var t=this.getIndex();t>0&&(t--,this.setIndex(t))},o.prototype.next=function(){var t=this.getIndex();t<this.values.length-1&&(t++,this.setIndex(t))},o.prototype.playNext=function(){var t=new Date,e=this.getIndex();e<this.values.length-1?(e++,this.setIndex(e)):this.playLoop&&(e=0,this.setIndex(e));var i=new Date,o=i-t,n=Math.max(this.playInterval-o,0),s=this;this.playTimeout=setTimeout(function(){s.playNext()},n)},o.prototype.togglePlay=function(){void 0===this.playTimeout?this.play():this.stop()},o.prototype.play=function(){this.playTimeout||(this.playNext(),this.frame&&(this.frame.play.value="Stop"))},o.prototype.stop=function(){clearInterval(this.playTimeout),this.playTimeout=void 0,this.frame&&(this.frame.play.value="Play")},o.prototype.setOnChangeCallback=function(t){this.onChangeCallback=t},o.prototype.setPlayInterval=function(t){this.playInterval=t},o.prototype.getPlayInterval=function(t){return this.playInterval},o.prototype.setPlayLoop=function(t){this.playLoop=t},o.prototype.onChange=function(){void 0!==this.onChangeCallback&&this.onChangeCallback()},o.prototype.redraw=function(){if(this.frame){this.frame.bar.style.top=this.frame.clientHeight/2-this.frame.bar.offsetHeight/2+"px",this.frame.bar.style.width=this.frame.clientWidth-this.frame.prev.clientWidth-this.frame.play.clientWidth-this.frame.next.clientWidth-30+"px";var t=this.indexToLeft(this.index);this.frame.slide.style.left=t+"px"}},o.prototype.setValues=function(t){this.values=t,this.values.length>0?this.setIndex(0):this.index=void 0},o.prototype.setIndex=function(t){if(!(t<this.values.length))throw new Error("Index out of range");this.index=t,this.redraw(),this.onChange()},o.prototype.getIndex=function(){return this.index},o.prototype.get=function(){return this.values[this.index]},o.prototype._onMouseDown=function(t){var e=t.which?1===t.which:1===t.button;if(e){this.startClientX=t.clientX,this.startSlideX=parseFloat(this.frame.slide.style.left),this.frame.style.cursor="move";var i=this;this.onmousemove=function(t){i._onMouseMove(t)},this.onmouseup=function(t){i._onMouseUp(t)},n.addEventListener(document,"mousemove",this.onmousemove),n.addEventListener(document,"mouseup",this.onmouseup),n.preventDefault(t)}},o.prototype.leftToIndex=function(t){var e=parseFloat(this.frame.bar.style.width)-this.frame.slide.clientWidth-10,i=t-3,o=Math.round(i/e*(this.values.length-1));return o<0&&(o=0),o>this.values.length-1&&(o=this.values.length-1),o},o.prototype.indexToLeft=function(t){var e=parseFloat(this.frame.bar.style.width)-this.frame.slide.clientWidth-10,i=t/(this.values.length-1)*e,o=i+3;return o},o.prototype._onMouseMove=function(t){var e=t.clientX-this.startClientX,i=this.startSlideX+e,o=this.leftToIndex(i);this.setIndex(o),n.preventDefault()},o.prototype._onMouseUp=function(t){this.frame.style.cursor="auto",n.removeEventListener(document,"mousemove",this.onmousemove),n.removeEventListener(document,"mouseup",this.onmouseup),n.preventDefault()},t.exports=o},function(t,e){function i(t,e,i,o){this._start=0,this._end=0,this._step=1,this.prettyStep=!0,this.precision=5,this._current=0,this.setRange(t,e,i,o)}i.prototype.isNumeric=function(t){return!isNaN(parseFloat(t))&&isFinite(t)},i.prototype.setRange=function(t,e,i,o){if(!this.isNumeric(t))throw new Error("Parameter 'start' is not numeric; value: "+t);if(!this.isNumeric(e))throw new Error("Parameter 'end' is not numeric; value: "+t);if(!this.isNumeric(i))throw new Error("Parameter 'step' is not numeric; value: "+t);this._start=t?t:0,this._end=e?e:0,this.setStep(i,o)},i.prototype.setStep=function(t,e){void 0===t||t<=0||(void 0!==e&&(this.prettyStep=e),this.prettyStep===!0?this._step=i.calculatePrettyStep(t):this._step=t)},i.calculatePrettyStep=function(t){var e=function(t){return Math.log(t)/Math.LN10},i=Math.pow(10,Math.round(e(t))),o=2*Math.pow(10,Math.round(e(t/2))),n=5*Math.pow(10,Math.round(e(t/5))),s=i;return Math.abs(o-t)<=Math.abs(s-t)&&(s=o),Math.abs(n-t)<=Math.abs(s-t)&&(s=n),s<=0&&(s=1),s},i.prototype.getCurrent=function(){return parseFloat(this._current.toPrecision(this.precision))},i.prototype.getStep=function(){return this._step},i.prototype.start=function(t){void 0===t&&(t=!1),this._current=this._start-this._start%this._step,t&&this.getCurrent()<this._start&&this.next()},i.prototype.next=function(){this._current+=this._step},i.prototype.end=function(){return this._current>this._end},t.exports=i},function(t,e){function i(){this.min=void 0,this.max=void 0}i.prototype.adjust=function(t){void 0!==t&&((void 0===this.min||this.min>t)&&(this.min=t),(void 0===this.max||this.max<t)&&(this.max=t))},i.prototype.combine=function(t){this.add(t.min),this.add(t.max)},i.prototype.expand=function(t){if(void 0!==t){var e=this.min-t,i=this.max+t;if(e>i)throw new Error("Passed expansion value makes range invalid");this.min=e,this.max=i}},i.prototype.range=function(){return this.max-this.min},i.prototype.center=function(){return(this.min+this.max)/2},t.exports=i},function(t,e,i){function o(t){for(var e in t)if(t.hasOwnProperty(e))return!1;return!0}function n(t){return void 0===t||""===t?t:t.charAt(0).toUpperCase()+t.slice(1)}function s(t,e){return void 0===t||""===t?e:t+n(e)}function r(t,e,i,o){var n,r;for(var a in i)n=i[a],r=s(o,n),e[r]=t[n]}function a(t,e,i,o){var n,r;for(var a in i)n=i[a],void 0!==t[n]&&(r=s(o,n),e[r]=t[n])}function h(t,e){if(void 0===t||o(t))throw new Error("No DEFAULTS passed");if(void 0===e)throw new Error("No dst passed");D=t,r(t,e,k),r(t,e,O,"default"),l(t,e),e.margin=10,e.showGrayBottom=!1,e.showTooltip=!1,e.eye=new _(0,0,-1)}function d(t,e){if(void 0!==t){if(void 0===e)throw new Error("No dst passed");if(void 0===D||o(D))throw new Error("DEFAULTS not set for module Settings");a(t,e,k),a(t,e,O,"default"),l(t,e)}}function l(t,e){void 0!==t.backgroundColor&&m(t.backgroundColor,e),v(t.dataColor,e),f(t.style,e),c(t.showLegend,e),g(t.cameraPosition,e),void 0!==t.tooltip&&(e.showTooltip=t.tooltip)}function c(t,e){if(void 0===t){var i=void 0===D.showLegend;if(i){var o=e.style===w.DOTCOLOR||e.style===w.DOTSIZE;e.showLegend=o}}else e.showLegend=t}function u(t){var e=x[t];return void 0===e?-1:e}function p(t){var e=!1;for(var i in w)if(w[i]===t){e=!0;break}return e}function f(t,e){if(void 0!==t){var i;if("string"==typeof t){if(i=u(t),i===-1)throw new Error("Style '"+t+"' is invalid")}else{if(!p(t))throw new Error("Style '"+t+"' is invalid");i=t}e.style=i}}function m(t,e){var i="white",o="gray",n=1;if("string"==typeof t)i=t,o="none",n=0;else{if("object"!==("undefined"==typeof t?"undefined":y(t)))throw new Error("Unsupported type of backgroundColor");void 0!==t.fill&&(i=t.fill),void 0!==t.stroke&&(o=t.stroke),void 0!==t.strokeWidth&&(n=t.strokeWidth)}e.frame.style.backgroundColor=i,e.frame.style.borderColor=o,e.frame.style.borderWidth=n+"px",e.frame.style.borderStyle="solid"}function v(t,e){void 0!==t&&(void 0===e.dataColor&&(e.dataColor={}),"string"==typeof t?(e.dataColor.fill=t,e.dataColor.stroke=t):(t.fill&&(e.dataColor.fill=t.fill),t.stroke&&(e.dataColor.stroke=t.stroke),void 0!==t.strokeWidth&&(e.dataColor.strokeWidth=t.strokeWidth)))}function g(t,e){var i=t;void 0!==i&&(void 0===e.camera&&(e.camera=new b),e.camera.setArmRotation(i.horizontal,i.vertical),e.camera.setArmLength(i.distance))}var y="function"==typeof Symbol&&"symbol"==typeof Symbol.iterator?function(t){return typeof t}:function(t){return t&&"function"==typeof Symbol&&t.constructor===Symbol&&t!==Symbol.prototype?"symbol":typeof t},b=i(16),_=i(14),w={BAR:0,BARCOLOR:1,BARSIZE:2,DOT:3,DOTLINE:4,DOTCOLOR:5,DOTSIZE:6,GRID:7,LINE:8,SURFACE:9},x={dot:w.DOT,"dot-line":w.DOTLINE,"dot-color":w.DOTCOLOR,"dot-size":w.DOTSIZE,line:w.LINE,grid:w.GRID,surface:w.SURFACE,bar:w.BAR,"bar-color":w.BARCOLOR,"bar-size":w.BARSIZE},k=["width","height","filterLabel","legendLabel","xLabel","yLabel","zLabel","xValueLabel","yValueLabel","zValueLabel","showGrid","showPerspective","showShadow","keepAspectRatio","verticalRatio","dotSizeRatio","showAnimationControls","animationInterval","animationPreload","animationAutoStart","axisColor","gridColor","xCenter","yCenter"],O=["xBarWidth","yBarWidth","valueMin","valueMax","xMin","xMax","xStep","yMin","yMax","yStep","zMin","zMax","zStep"],D=void 0;t.exports.STYLE=w,t.exports.setDefaults=h,t.exports.setOptions=d,t.exports.setCameraPosition=g},function(t,e,i){if("undefined"!=typeof window){var o=i(23),n=window.Hammer||i(24);t.exports=o(n,{preventDefault:"mouse"})}else t.exports=function(){throw Error("hammer.js is only available in a browser, not in node.js.")}},function(t,e,i){var o,n,s;!function(i){n=[],o=i,s="function"==typeof o?o.apply(e,n):o,!(void 0!==s&&(t.exports=s))}(function(){var t=null;return function e(i,o){function n(t){return t.match(/[^ ]+/g)}function s(e){if("hammer.input"!==e.type){if(e.srcEvent._handled||(e.srcEvent._handled={}),e.srcEvent._handled[e.type])return;e.srcEvent._handled[e.type]=!0}var i=!1;e.stopPropagation=function(){i=!0};var o=e.srcEvent.stopPropagation.bind(e.srcEvent);"function"==typeof o&&(e.srcEvent.stopPropagation=function(){o(),e.stopPropagation()}),e.firstTarget=t;for(var n=t;n&&!i;){var s=n.hammer;if(s)for(var r,a=0;a<s.length;a++)if(r=s[a]._handlers[e.type])for(var h=0;h<r.length&&!i;h++)r[h](e);n=n.parentNode}}var r=o||{preventDefault:!1};if(i.Manager){var a=i,h=function(t,i){var o=Object.create(r);return i&&a.assign(o,i),e(new a(t,o),o)};return a.assign(h,a),h.Manager=function(t,i){var o=Object.create(r);return i&&a.assign(o,i),e(new a.Manager(t,o),o)},h}var d=Object.create(i),l=i.element;return l.hammer||(l.hammer=[]),l.hammer.push(d),i.on("hammer.input",function(e){r.preventDefault!==!0&&r.preventDefault!==e.pointerType||e.preventDefault(),e.isFirst&&(t=e.target)}),d._handlers={},d.on=function(t,e){return n(t).forEach(function(t){var o=d._handlers[t];o||(d._handlers[t]=o=[],i.on(t,s)),o.push(e)}),d},d.off=function(t,e){return n(t).forEach(function(t){var o=d._handlers[t];o&&(o=e?o.filter(function(t){return t!==e}):[],o.length>0?d._handlers[t]=o:(i.off(t,s),delete d._handlers[t]))}),d},d.emit=function(e,o){t=o.target,i.emit(e,o)},d.destroy=function(){var t=i.element.hammer,e=t.indexOf(d);e!==-1&&t.splice(e,1),t.length||delete i.element.hammer,d._handlers={},i.destroy()},d}})},function(t,e,i){var o;!function(n,s,r,a){function h(t,e,i){return setTimeout(p(t,i),e)}function d(t,e,i){return!!Array.isArray(t)&&(l(t,i[e],i),!0)}function l(t,e,i){var o;if(t)if(t.forEach)t.forEach(e,i);else if(t.length!==a)for(o=0;o<t.length;)e.call(i,t[o],o,t),o++;else for(o in t)t.hasOwnProperty(o)&&e.call(i,t[o],o,t)}function c(t,e,i){var o="DEPRECATED METHOD: "+e+"\n"+i+" AT \n";return function(){var e=new Error("get-stack-trace"),i=e&&e.stack?e.stack.replace(/^[^\(]+?[\n$]/gm,"").replace(/^\s+at\s+/gm,"").replace(/^Object.<anonymous>\s*\(/gm,"{anonymous}()@"):"Unknown Stack Trace",s=n.console&&(n.console.warn||n.console.log);return s&&s.call(n.console,o,i),t.apply(this,arguments)}}function u(t,e,i){var o,n=e.prototype;o=t.prototype=Object.create(n),o.constructor=t,o._super=n,i&&mt(o,i)}function p(t,e){return function(){return t.apply(e,arguments)}}function f(t,e){return typeof t==yt?t.apply(e?e[0]||a:a,e):t}function m(t,e){return t===a?e:t}function v(t,e,i){l(_(e),function(e){t.addEventListener(e,i,!1)})}function g(t,e,i){l(_(e),function(e){t.removeEventListener(e,i,!1)})}function y(t,e){for(;t;){if(t==e)return!0;t=t.parentNode}return!1}function b(t,e){return t.indexOf(e)>-1}function _(t){return t.trim().split(/\s+/g)}function w(t,e,i){if(t.indexOf&&!i)return t.indexOf(e);for(var o=0;o<t.length;){if(i&&t[o][i]==e||!i&&t[o]===e)return o;o++}return-1}function x(t){return Array.prototype.slice.call(t,0)}function k(t,e,i){for(var o=[],n=[],s=0;s<t.length;){var r=e?t[s][e]:t[s];w(n,r)<0&&o.push(t[s]),n[s]=r,s++}return i&&(o=e?o.sort(function(t,i){return t[e]>i[e]}):o.sort()),o}function O(t,e){for(var i,o,n=e[0].toUpperCase()+e.slice(1),s=0;s<vt.length;){if(i=vt[s],o=i?i+n:e,o in t)return o;s++}return a}function D(){return Ot++}function S(t){var e=t.ownerDocument||t;return e.defaultView||e.parentWindow||n;
}function C(t,e){var i=this;this.manager=t,this.callback=e,this.element=t.element,this.target=t.options.inputTarget,this.domHandler=function(e){f(t.options.enable,[t])&&i.handler(e)},this.init()}function T(t){var e,i=t.options.inputClass;return new(e=i?i:Ct?W:Tt?V:St?q:H)(t,E)}function E(t,e,i){var o=i.pointers.length,n=i.changedPointers.length,s=e&Rt&&o-n===0,r=e&(zt|At)&&o-n===0;i.isFirst=!!s,i.isFinal=!!r,s&&(t.session={}),i.eventType=e,M(t,i),t.emit("hammer.input",i),t.recognize(i),t.session.prevInput=i}function M(t,e){var i=t.session,o=e.pointers,n=o.length;i.firstInput||(i.firstInput=N(e)),n>1&&!i.firstMultiple?i.firstMultiple=N(e):1===n&&(i.firstMultiple=!1);var s=i.firstInput,r=i.firstMultiple,a=r?r.center:s.center,h=e.center=R(o);e.timeStamp=wt(),e.deltaTime=e.timeStamp-s.timeStamp,e.angle=B(a,h),e.distance=A(a,h),P(i,e),e.offsetDirection=z(e.deltaX,e.deltaY);var d=L(e.deltaTime,e.deltaX,e.deltaY);e.overallVelocityX=d.x,e.overallVelocityY=d.y,e.overallVelocity=_t(d.x)>_t(d.y)?d.x:d.y,e.scale=r?F(r.pointers,o):1,e.rotation=r?j(r.pointers,o):0,e.maxPointers=i.prevInput?e.pointers.length>i.prevInput.maxPointers?e.pointers.length:i.prevInput.maxPointers:e.pointers.length,I(i,e);var l=t.element;y(e.srcEvent.target,l)&&(l=e.srcEvent.target),e.target=l}function P(t,e){var i=e.center,o=t.offsetDelta||{},n=t.prevDelta||{},s=t.prevInput||{};e.eventType!==Rt&&s.eventType!==zt||(n=t.prevDelta={x:s.deltaX||0,y:s.deltaY||0},o=t.offsetDelta={x:i.x,y:i.y}),e.deltaX=n.x+(i.x-o.x),e.deltaY=n.y+(i.y-o.y)}function I(t,e){var i,o,n,s,r=t.lastInterval||e,h=e.timeStamp-r.timeStamp;if(e.eventType!=At&&(h>Nt||r.velocity===a)){var d=e.deltaX-r.deltaX,l=e.deltaY-r.deltaY,c=L(h,d,l);o=c.x,n=c.y,i=_t(c.x)>_t(c.y)?c.x:c.y,s=z(d,l),t.lastInterval=e}else i=r.velocity,o=r.velocityX,n=r.velocityY,s=r.direction;e.velocity=i,e.velocityX=o,e.velocityY=n,e.direction=s}function N(t){for(var e=[],i=0;i<t.pointers.length;)e[i]={clientX:bt(t.pointers[i].clientX),clientY:bt(t.pointers[i].clientY)},i++;return{timeStamp:wt(),pointers:e,center:R(e),deltaX:t.deltaX,deltaY:t.deltaY}}function R(t){var e=t.length;if(1===e)return{x:bt(t[0].clientX),y:bt(t[0].clientY)};for(var i=0,o=0,n=0;n<e;)i+=t[n].clientX,o+=t[n].clientY,n++;return{x:bt(i/e),y:bt(o/e)}}function L(t,e,i){return{x:e/t||0,y:i/t||0}}function z(t,e){return t===e?Bt:_t(t)>=_t(e)?t<0?jt:Ft:e<0?Ht:Wt}function A(t,e,i){i||(i=Ut);var o=e[i[0]]-t[i[0]],n=e[i[1]]-t[i[1]];return Math.sqrt(o*o+n*n)}function B(t,e,i){i||(i=Ut);var o=e[i[0]]-t[i[0]],n=e[i[1]]-t[i[1]];return 180*Math.atan2(n,o)/Math.PI}function j(t,e){return B(e[1],e[0],qt)+B(t[1],t[0],qt)}function F(t,e){return A(e[0],e[1],qt)/A(t[0],t[1],qt)}function H(){this.evEl=Zt,this.evWin=Kt,this.pressed=!1,C.apply(this,arguments)}function W(){this.evEl=$t,this.evWin=te,C.apply(this,arguments),this.store=this.manager.session.pointerEvents=[]}function Y(){this.evTarget=ie,this.evWin=oe,this.started=!1,C.apply(this,arguments)}function G(t,e){var i=x(t.touches),o=x(t.changedTouches);return e&(zt|At)&&(i=k(i.concat(o),"identifier",!0)),[i,o]}function V(){this.evTarget=se,this.targetIds={},C.apply(this,arguments)}function U(t,e){var i=x(t.touches),o=this.targetIds;if(e&(Rt|Lt)&&1===i.length)return o[i[0].identifier]=!0,[i,i];var n,s,r=x(t.changedTouches),a=[],h=this.target;if(s=i.filter(function(t){return y(t.target,h)}),e===Rt)for(n=0;n<s.length;)o[s[n].identifier]=!0,n++;for(n=0;n<r.length;)o[r[n].identifier]&&a.push(r[n]),e&(zt|At)&&delete o[r[n].identifier],n++;return a.length?[k(s.concat(a),"identifier",!0),a]:void 0}function q(){C.apply(this,arguments);var t=p(this.handler,this);this.touch=new V(this.manager,t),this.mouse=new H(this.manager,t),this.primaryTouch=null,this.lastTouches=[]}function X(t,e){t&Rt?(this.primaryTouch=e.changedPointers[0].identifier,Z.call(this,e)):t&(zt|At)&&Z.call(this,e)}function Z(t){var e=t.changedPointers[0];if(e.identifier===this.primaryTouch){var i={x:e.clientX,y:e.clientY};this.lastTouches.push(i);var o=this.lastTouches,n=function(){var t=o.indexOf(i);t>-1&&o.splice(t,1)};setTimeout(n,re)}}function K(t){for(var e=t.srcEvent.clientX,i=t.srcEvent.clientY,o=0;o<this.lastTouches.length;o++){var n=this.lastTouches[o],s=Math.abs(e-n.x),r=Math.abs(i-n.y);if(s<=ae&&r<=ae)return!0}return!1}function J(t,e){this.manager=t,this.set(e)}function Q(t){if(b(t,pe))return pe;var e=b(t,fe),i=b(t,me);return e&&i?pe:e||i?e?fe:me:b(t,ue)?ue:ce}function $(){if(!de)return!1;var t={},e=n.CSS&&n.CSS.supports;return["auto","manipulation","pan-y","pan-x","pan-x pan-y","none"].forEach(function(i){t[i]=!e||n.CSS.supports("touch-action",i)}),t}function tt(t){this.options=mt({},this.defaults,t||{}),this.id=D(),this.manager=null,this.options.enable=m(this.options.enable,!0),this.state=ge,this.simultaneous={},this.requireFail=[]}function et(t){return t&xe?"cancel":t&_e?"end":t&be?"move":t&ye?"start":""}function it(t){return t==Wt?"down":t==Ht?"up":t==jt?"left":t==Ft?"right":""}function ot(t,e){var i=e.manager;return i?i.get(t):t}function nt(){tt.apply(this,arguments)}function st(){nt.apply(this,arguments),this.pX=null,this.pY=null}function rt(){nt.apply(this,arguments)}function at(){tt.apply(this,arguments),this._timer=null,this._input=null}function ht(){nt.apply(this,arguments)}function dt(){nt.apply(this,arguments)}function lt(){tt.apply(this,arguments),this.pTime=!1,this.pCenter=!1,this._timer=null,this._input=null,this.count=0}function ct(t,e){return e=e||{},e.recognizers=m(e.recognizers,ct.defaults.preset),new ut(t,e)}function ut(t,e){this.options=mt({},ct.defaults,e||{}),this.options.inputTarget=this.options.inputTarget||t,this.handlers={},this.session={},this.recognizers=[],this.oldCssProps={},this.element=t,this.input=T(this),this.touchAction=new J(this,this.options.touchAction),pt(this,!0),l(this.options.recognizers,function(t){var e=this.add(new t[0](t[1]));t[2]&&e.recognizeWith(t[2]),t[3]&&e.requireFailure(t[3])},this)}function pt(t,e){var i=t.element;if(i.style){var o;l(t.options.cssProps,function(n,s){o=O(i.style,s),e?(t.oldCssProps[o]=i.style[o],i.style[o]=n):i.style[o]=t.oldCssProps[o]||""}),e||(t.oldCssProps={})}}function ft(t,e){var i=s.createEvent("Event");i.initEvent(t,!0,!0),i.gesture=e,e.target.dispatchEvent(i)}var mt,vt=["","webkit","Moz","MS","ms","o"],gt=s.createElement("div"),yt="function",bt=Math.round,_t=Math.abs,wt=Date.now;mt="function"!=typeof Object.assign?function(t){if(t===a||null===t)throw new TypeError("Cannot convert undefined or null to object");for(var e=Object(t),i=1;i<arguments.length;i++){var o=arguments[i];if(o!==a&&null!==o)for(var n in o)o.hasOwnProperty(n)&&(e[n]=o[n])}return e}:Object.assign;var xt=c(function(t,e,i){for(var o=Object.keys(e),n=0;n<o.length;)(!i||i&&t[o[n]]===a)&&(t[o[n]]=e[o[n]]),n++;return t},"extend","Use `assign`."),kt=c(function(t,e){return xt(t,e,!0)},"merge","Use `assign`."),Ot=1,Dt=/mobile|tablet|ip(ad|hone|od)|android/i,St="ontouchstart"in n,Ct=O(n,"PointerEvent")!==a,Tt=St&&Dt.test(navigator.userAgent),Et="touch",Mt="pen",Pt="mouse",It="kinect",Nt=25,Rt=1,Lt=2,zt=4,At=8,Bt=1,jt=2,Ft=4,Ht=8,Wt=16,Yt=jt|Ft,Gt=Ht|Wt,Vt=Yt|Gt,Ut=["x","y"],qt=["clientX","clientY"];C.prototype={handler:function(){},init:function(){this.evEl&&v(this.element,this.evEl,this.domHandler),this.evTarget&&v(this.target,this.evTarget,this.domHandler),this.evWin&&v(S(this.element),this.evWin,this.domHandler)},destroy:function(){this.evEl&&g(this.element,this.evEl,this.domHandler),this.evTarget&&g(this.target,this.evTarget,this.domHandler),this.evWin&&g(S(this.element),this.evWin,this.domHandler)}};var Xt={mousedown:Rt,mousemove:Lt,mouseup:zt},Zt="mousedown",Kt="mousemove mouseup";u(H,C,{handler:function(t){var e=Xt[t.type];e&Rt&&0===t.button&&(this.pressed=!0),e&Lt&&1!==t.which&&(e=zt),this.pressed&&(e&zt&&(this.pressed=!1),this.callback(this.manager,e,{pointers:[t],changedPointers:[t],pointerType:Pt,srcEvent:t}))}});var Jt={pointerdown:Rt,pointermove:Lt,pointerup:zt,pointercancel:At,pointerout:At},Qt={2:Et,3:Mt,4:Pt,5:It},$t="pointerdown",te="pointermove pointerup pointercancel";n.MSPointerEvent&&!n.PointerEvent&&($t="MSPointerDown",te="MSPointerMove MSPointerUp MSPointerCancel"),u(W,C,{handler:function(t){var e=this.store,i=!1,o=t.type.toLowerCase().replace("ms",""),n=Jt[o],s=Qt[t.pointerType]||t.pointerType,r=s==Et,a=w(e,t.pointerId,"pointerId");n&Rt&&(0===t.button||r)?a<0&&(e.push(t),a=e.length-1):n&(zt|At)&&(i=!0),a<0||(e[a]=t,this.callback(this.manager,n,{pointers:e,changedPointers:[t],pointerType:s,srcEvent:t}),i&&e.splice(a,1))}});var ee={touchstart:Rt,touchmove:Lt,touchend:zt,touchcancel:At},ie="touchstart",oe="touchstart touchmove touchend touchcancel";u(Y,C,{handler:function(t){var e=ee[t.type];if(e===Rt&&(this.started=!0),this.started){var i=G.call(this,t,e);e&(zt|At)&&i[0].length-i[1].length===0&&(this.started=!1),this.callback(this.manager,e,{pointers:i[0],changedPointers:i[1],pointerType:Et,srcEvent:t})}}});var ne={touchstart:Rt,touchmove:Lt,touchend:zt,touchcancel:At},se="touchstart touchmove touchend touchcancel";u(V,C,{handler:function(t){var e=ne[t.type],i=U.call(this,t,e);i&&this.callback(this.manager,e,{pointers:i[0],changedPointers:i[1],pointerType:Et,srcEvent:t})}});var re=2500,ae=25;u(q,C,{handler:function(t,e,i){var o=i.pointerType==Et,n=i.pointerType==Pt;if(!(n&&i.sourceCapabilities&&i.sourceCapabilities.firesTouchEvents)){if(o)X.call(this,e,i);else if(n&&K.call(this,i))return;this.callback(t,e,i)}},destroy:function(){this.touch.destroy(),this.mouse.destroy()}});var he=O(gt.style,"touchAction"),de=he!==a,le="compute",ce="auto",ue="manipulation",pe="none",fe="pan-x",me="pan-y",ve=$();J.prototype={set:function(t){t==le&&(t=this.compute()),de&&this.manager.element.style&&ve[t]&&(this.manager.element.style[he]=t),this.actions=t.toLowerCase().trim()},update:function(){this.set(this.manager.options.touchAction)},compute:function(){var t=[];return l(this.manager.recognizers,function(e){f(e.options.enable,[e])&&(t=t.concat(e.getTouchAction()))}),Q(t.join(" "))},preventDefaults:function(t){var e=t.srcEvent,i=t.offsetDirection;if(this.manager.session.prevented)return void e.preventDefault();var o=this.actions,n=b(o,pe)&&!ve[pe],s=b(o,me)&&!ve[me],r=b(o,fe)&&!ve[fe];if(n){var a=1===t.pointers.length,h=t.distance<2,d=t.deltaTime<250;if(a&&h&&d)return}return r&&s?void 0:n||s&&i&Yt||r&&i&Gt?this.preventSrc(e):void 0},preventSrc:function(t){this.manager.session.prevented=!0,t.preventDefault()}};var ge=1,ye=2,be=4,_e=8,we=_e,xe=16,ke=32;tt.prototype={defaults:{},set:function(t){return mt(this.options,t),this.manager&&this.manager.touchAction.update(),this},recognizeWith:function(t){if(d(t,"recognizeWith",this))return this;var e=this.simultaneous;return t=ot(t,this),e[t.id]||(e[t.id]=t,t.recognizeWith(this)),this},dropRecognizeWith:function(t){return d(t,"dropRecognizeWith",this)?this:(t=ot(t,this),delete this.simultaneous[t.id],this)},requireFailure:function(t){if(d(t,"requireFailure",this))return this;var e=this.requireFail;return t=ot(t,this),w(e,t)===-1&&(e.push(t),t.requireFailure(this)),this},dropRequireFailure:function(t){if(d(t,"dropRequireFailure",this))return this;t=ot(t,this);var e=w(this.requireFail,t);return e>-1&&this.requireFail.splice(e,1),this},hasRequireFailures:function(){return this.requireFail.length>0},canRecognizeWith:function(t){return!!this.simultaneous[t.id]},emit:function(t){function e(e){i.manager.emit(e,t)}var i=this,o=this.state;o<_e&&e(i.options.event+et(o)),e(i.options.event),t.additionalEvent&&e(t.additionalEvent),o>=_e&&e(i.options.event+et(o))},tryEmit:function(t){return this.canEmit()?this.emit(t):void(this.state=ke)},canEmit:function(){for(var t=0;t<this.requireFail.length;){if(!(this.requireFail[t].state&(ke|ge)))return!1;t++}return!0},recognize:function(t){var e=mt({},t);return f(this.options.enable,[this,e])?(this.state&(we|xe|ke)&&(this.state=ge),this.state=this.process(e),void(this.state&(ye|be|_e|xe)&&this.tryEmit(e))):(this.reset(),void(this.state=ke))},process:function(t){},getTouchAction:function(){},reset:function(){}},u(nt,tt,{defaults:{pointers:1},attrTest:function(t){var e=this.options.pointers;return 0===e||t.pointers.length===e},process:function(t){var e=this.state,i=t.eventType,o=e&(ye|be),n=this.attrTest(t);return o&&(i&At||!n)?e|xe:o||n?i&zt?e|_e:e&ye?e|be:ye:ke}}),u(st,nt,{defaults:{event:"pan",threshold:10,pointers:1,direction:Vt},getTouchAction:function(){var t=this.options.direction,e=[];return t&Yt&&e.push(me),t&Gt&&e.push(fe),e},directionTest:function(t){var e=this.options,i=!0,o=t.distance,n=t.direction,s=t.deltaX,r=t.deltaY;return n&e.direction||(e.direction&Yt?(n=0===s?Bt:s<0?jt:Ft,i=s!=this.pX,o=Math.abs(t.deltaX)):(n=0===r?Bt:r<0?Ht:Wt,i=r!=this.pY,o=Math.abs(t.deltaY))),t.direction=n,i&&o>e.threshold&&n&e.direction},attrTest:function(t){return nt.prototype.attrTest.call(this,t)&&(this.state&ye||!(this.state&ye)&&this.directionTest(t))},emit:function(t){this.pX=t.deltaX,this.pY=t.deltaY;var e=it(t.direction);e&&(t.additionalEvent=this.options.event+e),this._super.emit.call(this,t)}}),u(rt,nt,{defaults:{event:"pinch",threshold:0,pointers:2},getTouchAction:function(){return[pe]},attrTest:function(t){return this._super.attrTest.call(this,t)&&(Math.abs(t.scale-1)>this.options.threshold||this.state&ye)},emit:function(t){if(1!==t.scale){var e=t.scale<1?"in":"out";t.additionalEvent=this.options.event+e}this._super.emit.call(this,t)}}),u(at,tt,{defaults:{event:"press",pointers:1,time:251,threshold:9},getTouchAction:function(){return[ce]},process:function(t){var e=this.options,i=t.pointers.length===e.pointers,o=t.distance<e.threshold,n=t.deltaTime>e.time;if(this._input=t,!o||!i||t.eventType&(zt|At)&&!n)this.reset();else if(t.eventType&Rt)this.reset(),this._timer=h(function(){this.state=we,this.tryEmit()},e.time,this);else if(t.eventType&zt)return we;return ke},reset:function(){clearTimeout(this._timer)},emit:function(t){this.state===we&&(t&&t.eventType&zt?this.manager.emit(this.options.event+"up",t):(this._input.timeStamp=wt(),this.manager.emit(this.options.event,this._input)))}}),u(ht,nt,{defaults:{event:"rotate",threshold:0,pointers:2},getTouchAction:function(){return[pe]},attrTest:function(t){return this._super.attrTest.call(this,t)&&(Math.abs(t.rotation)>this.options.threshold||this.state&ye)}}),u(dt,nt,{defaults:{event:"swipe",threshold:10,velocity:.3,direction:Yt|Gt,pointers:1},getTouchAction:function(){return st.prototype.getTouchAction.call(this)},attrTest:function(t){var e,i=this.options.direction;return i&(Yt|Gt)?e=t.overallVelocity:i&Yt?e=t.overallVelocityX:i&Gt&&(e=t.overallVelocityY),this._super.attrTest.call(this,t)&&i&t.offsetDirection&&t.distance>this.options.threshold&&t.maxPointers==this.options.pointers&&_t(e)>this.options.velocity&&t.eventType&zt},emit:function(t){var e=it(t.offsetDirection);e&&this.manager.emit(this.options.event+e,t),this.manager.emit(this.options.event,t)}}),u(lt,tt,{defaults:{event:"tap",pointers:1,taps:1,interval:300,time:250,threshold:9,posThreshold:10},getTouchAction:function(){return[ue]},process:function(t){var e=this.options,i=t.pointers.length===e.pointers,o=t.distance<e.threshold,n=t.deltaTime<e.time;if(this.reset(),t.eventType&Rt&&0===this.count)return this.failTimeout();if(o&&n&&i){if(t.eventType!=zt)return this.failTimeout();var s=!this.pTime||t.timeStamp-this.pTime<e.interval,r=!this.pCenter||A(this.pCenter,t.center)<e.posThreshold;this.pTime=t.timeStamp,this.pCenter=t.center,r&&s?this.count+=1:this.count=1,this._input=t;var a=this.count%e.taps;if(0===a)return this.hasRequireFailures()?(this._timer=h(function(){this.state=we,this.tryEmit()},e.interval,this),ye):we}return ke},failTimeout:function(){return this._timer=h(function(){this.state=ke},this.options.interval,this),ke},reset:function(){clearTimeout(this._timer)},emit:function(){this.state==we&&(this._input.tapCount=this.count,this.manager.emit(this.options.event,this._input))}}),ct.VERSION="2.0.7",ct.defaults={domEvents:!1,touchAction:le,enable:!0,inputTarget:null,inputClass:null,preset:[[ht,{enable:!1}],[rt,{enable:!1},["rotate"]],[dt,{direction:Yt}],[st,{direction:Yt},["swipe"]],[lt],[lt,{event:"doubletap",taps:2},["tap"]],[at]],cssProps:{userSelect:"none",touchSelect:"none",touchCallout:"none",contentZooming:"none",userDrag:"none",tapHighlightColor:"rgba(0,0,0,0)"}};var Oe=1,De=2;ut.prototype={set:function(t){return mt(this.options,t),t.touchAction&&this.touchAction.update(),t.inputTarget&&(this.input.destroy(),this.input.target=t.inputTarget,this.input.init()),this},stop:function(t){this.session.stopped=t?De:Oe},recognize:function(t){var e=this.session;if(!e.stopped){this.touchAction.preventDefaults(t);var i,o=this.recognizers,n=e.curRecognizer;(!n||n&&n.state&we)&&(n=e.curRecognizer=null);for(var s=0;s<o.length;)i=o[s],e.stopped===De||n&&i!=n&&!i.canRecognizeWith(n)?i.reset():i.recognize(t),!n&&i.state&(ye|be|_e)&&(n=e.curRecognizer=i),s++}},get:function(t){if(t instanceof tt)return t;for(var e=this.recognizers,i=0;i<e.length;i++)if(e[i].options.event==t)return e[i];return null},add:function(t){if(d(t,"add",this))return this;var e=this.get(t.options.event);return e&&this.remove(e),this.recognizers.push(t),t.manager=this,this.touchAction.update(),t},remove:function(t){if(d(t,"remove",this))return this;if(t=this.get(t)){var e=this.recognizers,i=w(e,t);i!==-1&&(e.splice(i,1),this.touchAction.update())}return this},on:function(t,e){if(t!==a&&e!==a){var i=this.handlers;return l(_(t),function(t){i[t]=i[t]||[],i[t].push(e)}),this}},off:function(t,e){if(t!==a){var i=this.handlers;return l(_(t),function(t){e?i[t]&&i[t].splice(w(i[t],e),1):delete i[t]}),this}},emit:function(t,e){this.options.domEvents&&ft(t,e);var i=this.handlers[t]&&this.handlers[t].slice();if(i&&i.length){e.type=t,e.preventDefault=function(){e.srcEvent.preventDefault()};for(var o=0;o<i.length;)i[o](e),o++}},destroy:function(){this.element&&pt(this,!1),this.handlers={},this.session={},this.input.destroy(),this.element=null}},mt(ct,{INPUT_START:Rt,INPUT_MOVE:Lt,INPUT_END:zt,INPUT_CANCEL:At,STATE_POSSIBLE:ge,STATE_BEGAN:ye,STATE_CHANGED:be,STATE_ENDED:_e,STATE_RECOGNIZED:we,STATE_CANCELLED:xe,STATE_FAILED:ke,DIRECTION_NONE:Bt,DIRECTION_LEFT:jt,DIRECTION_RIGHT:Ft,DIRECTION_UP:Ht,DIRECTION_DOWN:Wt,DIRECTION_HORIZONTAL:Yt,DIRECTION_VERTICAL:Gt,DIRECTION_ALL:Vt,Manager:ut,Input:C,TouchAction:J,TouchInput:V,MouseInput:H,PointerEventInput:W,TouchMouseInput:q,SingleTouchInput:Y,Recognizer:tt,AttrRecognizer:nt,Tap:lt,Pan:st,Swipe:dt,Pinch:rt,Rotate:ht,Press:at,on:v,off:g,each:l,merge:kt,extend:xt,assign:mt,inherit:u,bindFn:p,prefixed:O});var Se="undefined"!=typeof n?n:"undefined"!=typeof self?self:{};Se.Hammer=ct,o=function(){return ct}.call(e,i,e,t),!(o!==a&&(t.exports=o))}(window,document,"Hammer")},function(t,e,i){var o,n,s;!function(i,r){n=[],o=r,s="function"==typeof o?o.apply(e,n):o,!(void 0!==s&&(t.exports=s))}(this,function(){function t(t){var e,i=t&&t.preventDefault||!1,o=t&&t.container||window,n={},s={keydown:{},keyup:{}},r={};for(e=97;e<=122;e++)r[String.fromCharCode(e)]={code:65+(e-97),shift:!1};for(e=65;e<=90;e++)r[String.fromCharCode(e)]={code:e,shift:!0};for(e=0;e<=9;e++)r[""+e]={code:48+e,shift:!1};for(e=1;e<=12;e++)r["F"+e]={code:111+e,shift:!1};for(e=0;e<=9;e++)r["num"+e]={code:96+e,shift:!1};r["num*"]={code:106,shift:!1},r["num+"]={code:107,shift:!1},r["num-"]={code:109,shift:!1},r["num/"]={code:111,shift:!1},r["num."]={code:110,shift:!1},r.left={code:37,shift:!1},r.up={code:38,shift:!1},r.right={code:39,shift:!1},r.down={code:40,shift:!1},r.space={code:32,shift:!1},r.enter={code:13,shift:!1},r.shift={code:16,shift:void 0},r.esc={code:27,shift:!1},r.backspace={code:8,shift:!1},r.tab={code:9,shift:!1},r.ctrl={code:17,shift:!1},r.alt={code:18,shift:!1},r.delete={code:46,shift:!1},r.pageup={code:33,shift:!1},r.pagedown={code:34,shift:!1},r["="]={code:187,shift:!1},r["-"]={code:189,shift:!1},r["]"]={code:221,shift:!1},r["["]={code:219,shift:!1};var a=function(t){d(t,"keydown")},h=function(t){d(t,"keyup")},d=function(t,e){if(void 0!==s[e][t.keyCode]){for(var o=s[e][t.keyCode],n=0;n<o.length;n++)void 0===o[n].shift?o[n].fn(t):1==o[n].shift&&1==t.shiftKey?o[n].fn(t):0==o[n].shift&&0==t.shiftKey&&o[n].fn(t);1==i&&t.preventDefault()}};return n.bind=function(t,e,i){if(void 0===i&&(i="keydown"),void 0===r[t])throw new Error("unsupported key: "+t);void 0===s[i][r[t].code]&&(s[i][r[t].code]=[]),s[i][r[t].code].push({fn:e,shift:r[t].shift})},n.bindAll=function(t,e){void 0===e&&(e="keydown");for(var i in r)r.hasOwnProperty(i)&&n.bind(i,t,e)},n.getKey=function(t){for(var e in r)if(r.hasOwnProperty(e)){if(1==t.shiftKey&&1==r[e].shift&&t.keyCode==r[e].code)return e;if(0==t.shiftKey&&0==r[e].shift&&t.keyCode==r[e].code)return e;if(t.keyCode==r[e].code&&"shift"==e)return e}return"unknown key, currently not supported"},n.unbind=function(t,e,i){if(void 0===i&&(i="keydown"),void 0===r[t])throw new Error("unsupported key: "+t);if(void 0!==e){var o=[],n=s[i][r[t].code];if(void 0!==n)for(var a=0;a<n.length;a++)n[a].fn==e&&n[a].shift==r[t].shift||o.push(s[i][r[t].code][a]);s[i][r[t].code]=o}else s[i][r[t].code]=[]},n.reset=function(){s={keydown:{},keyup:{}}},n.destroy=function(){s={keydown:{},keyup:{}},o.removeEventListener("keydown",a,!0),o.removeEventListener("keyup",h,!0)},o.addEventListener("keydown",a,!0),o.addEventListener("keyup",h,!0),n}return t})},function(t,e,i){e.util=i(1),e.DOMutil=i(8),e.DataSet=i(9),e.DataView=i(11),e.Queue=i(10),e.Timeline=i(27),e.Graph2d=i(52),e.timeline={Core:i(35),DateUtil:i(34),Range:i(32),stack:i(39),TimeStep:i(37),components:{items:{Item:i(41),BackgroundItem:i(45),BoxItem:i(43),PointItem:i(44),RangeItem:i(40)},BackgroundGroup:i(42),Component:i(33),CurrentTime:i(50),CustomTime:i(48),DataAxis:i(54),DataScale:i(55),GraphGroup:i(56),Group:i(38),ItemSet:i(36),Legend:i(60),LineGraph:i(53),TimeAxis:i(46)}},e.moment=i(2),e.Hammer=i(22),e.keycharm=i(25)},function(t,e,i){function o(t){return t&&t.__esModule?t:{default:t}}function n(t,e,i,o){if(!(this instanceof n))throw new SyntaxError("Constructor must be called with the new operator");if(!(Array.isArray(i)||i instanceof c||i instanceof u)&&i instanceof Object){var s=o;o=i,i=s}var r=this;if(this.defaultOptions={start:null,end:null,autoResize:!0,orientation:{axis:"bottom",item:"bottom"},moment:d,width:null,height:null,maxHeight:null,minHeight:null},this.options=l.deepExtend({},this.defaultOptions),this._create(t),!o||o&&"undefined"==typeof o.rtl){for(var a,h=this.dom.root;!a&&h;)a=window.getComputedStyle(h,null).direction,h=h.parentElement;this.options.rtl=a&&"rtl"==a.toLowerCase()}else this.options.rtl=o.rtl;this.components=[],this.body={dom:this.dom,domProps:this.props,emitter:{on:this.on.bind(this),off:this.off.bind(this),emit:this.emit.bind(this)},hiddenDates:[],util:{getScale:function(){return r.timeAxis.step.scale},getStep:function(){return r.timeAxis.step.step},toScreen:r._toScreen.bind(r),toGlobalScreen:r._toGlobalScreen.bind(r),toTime:r._toTime.bind(r),toGlobalTime:r._toGlobalTime.bind(r)}},this.range=new p(this.body,this.options),this.components.push(this.range),this.body.range=this.range,this.timeAxis=new m(this.body,this.options),this.timeAxis2=null,this.components.push(this.timeAxis),this.currentTime=new v(this.body,this.options),this.components.push(this.currentTime),this.itemSet=new y(this.body,this.options),this.components.push(this.itemSet),this.itemsData=null,this.groupsData=null,this.on("tap",function(t){r.emit("click",r.getEventProperties(t))}),this.on("doubletap",function(t){r.emit("doubleClick",r.getEventProperties(t))}),this.dom.root.oncontextmenu=function(t){r.emit("contextmenu",r.getEventProperties(t))},this.fitDone=!1,this.on("changed",function(){if(null!=this.itemsData&&!r.fitDone)if(r.fitDone=!0,void 0!=r.options.start||void 0!=r.options.end){if(void 0==r.options.start||void 0==r.options.end)var t=r.getItemRange();var e=void 0!=r.options.start?r.options.start:t.min,i=void 0!=r.options.end?r.options.end:t.max;r.setWindow(e,i,{animation:!1})}else r.fit({animation:!1})}),o&&this.setOptions(o),i&&this.setGroups(i),e&&this.setItems(e),this._redraw()}var s=i(28),r=o(s),a=i(31),h=o(a),d=(i(13),i(22),i(2)),l=i(1),c=i(9),u=i(11),p=i(32),f=i(35),m=i(46),v=i(50),g=i(48),y=i(36),b=i(31).printStyle,_=i(51).allOptions,w=i(51).configureOptions;n.prototype=new f,n.prototype._createConfigurator=function(){return new r.default(this,this.dom.container,w)},n.prototype.redraw=function(){this.itemSet&&this.itemSet.markDirty({refreshItems:!0}),this._redraw()},n.prototype.setOptions=function(t){var e=h.default.validate(t,_);if(e===!0&&console.log("%cErrors have been found in the supplied options object.",b),f.prototype.setOptions.call(this,t),"type"in t&&t.type!==this.options.type){this.options.type=t.type;var i=this.itemsData;if(i){var o=this.getSelection();this.setItems(null),this.setItems(i),this.setSelection(o)}}},n.prototype.setItems=function(t){var e;e=t?t instanceof c||t instanceof u?t:new c(t,{type:{start:"Date",end:"Date"}}):null,this.itemsData=e,this.itemSet&&this.itemSet.setItems(e)},n.prototype.setGroups=function(t){var e;e=t?t instanceof c||t instanceof u?t:new c(t):null,this.groupsData=e,this.itemSet.setGroups(e)},n.prototype.setData=function(t){t&&t.groups&&this.setGroups(t.groups),t&&t.items&&this.setItems(t.items)},n.prototype.setSelection=function(t,e){this.itemSet&&this.itemSet.setSelection(t),e&&e.focus&&this.focus(t,e)},n.prototype.getSelection=function(){return this.itemSet&&this.itemSet.getSelection()||[]},n.prototype.focus=function(t,e){if(this.itemsData&&void 0!=t){var i=Array.isArray(t)?t:[t],o=this.itemsData.getDataSet().get(i,{type:{start:"Date",end:"Date"}}),n=null,s=null;if(o.forEach(function(t){var e=t.start.valueOf(),i="end"in t?t.end.valueOf():t.start.valueOf();(null===n||e<n)&&(n=e),(null===s||i>s)&&(s=i)}),null!==n&&null!==s){var r=(n+s)/2,a=Math.max(this.range.end-this.range.start,1.1*(s-n)),h=!e||void 0===e.animation||e.animation;this.range.setRange(r-a/2,r+a/2,h)}}},n.prototype.fit=function(t){var e,i=!t||void 0===t.animation||t.animation,o=this.itemsData&&this.itemsData.getDataSet();1===o.length&&void 0===o.get()[0].end?(e=this.getDataRange(),this.moveTo(e.min.valueOf(),{animation:i})):(e=this.getItemRange(),this.range.setRange(e.min,e.max,i))},n.prototype.getItemRange=function(){var t=this,e=this.getDataRange(),i=null!==e.min?e.min.valueOf():null,o=null!==e.max?e.max.valueOf():null,n=null,s=null;if(null!=i&&null!=o){var r,a,h,d,c;!function(){var e=function(t){return l.convert(t.data.start,"Date").valueOf()},u=function(t){var e=void 0!=t.data.end?t.data.end:t.data.start;return l.convert(e,"Date").valueOf()};r=o-i,r<=0&&(r=10),a=r/t.props.center.width,l.forEach(t.itemSet.items,function(t){t.show(),t.repositionX();var r=e(t),h=u(t);if(this.options.rtl)var d=r-(t.getWidthRight()+10)*a,l=h+(t.getWidthLeft()+10)*a;else var d=r-(t.getWidthLeft()+10)*a,l=h+(t.getWidthRight()+10)*a;d<i&&(i=d,n=t),l>o&&(o=l,s=t)}.bind(t)),n&&s&&(h=n.getWidthLeft()+10,d=s.getWidthRight()+10,c=t.props.center.width-h-d,c>0&&(t.options.rtl?(i=e(n)-d*r/c,o=u(s)+h*r/c):(i=e(n)-h*r/c,o=u(s)+d*r/c)))}()}return{min:null!=i?new Date(i):null,max:null!=o?new Date(o):null}},n.prototype.getDataRange=function(){var t=null,e=null,i=this.itemsData&&this.itemsData.getDataSet();return i&&i.forEach(function(i){var o=l.convert(i.start,"Date").valueOf(),n=l.convert(void 0!=i.end?i.end:i.start,"Date").valueOf();(null===t||o<t)&&(t=o),(null===e||n>e)&&(e=n)}),{min:null!=t?new Date(t):null,max:null!=e?new Date(e):null}},n.prototype.getEventProperties=function(t){var e=t.center?t.center.x:t.clientX,i=t.center?t.center.y:t.clientY;if(this.options.rtl)var o=l.getAbsoluteRight(this.dom.centerContainer)-e;else var o=e-l.getAbsoluteLeft(this.dom.centerContainer);var n=i-l.getAbsoluteTop(this.dom.centerContainer),s=this.itemSet.itemFromTarget(t),r=this.itemSet.groupFromTarget(t),a=g.customTimeFromTarget(t),h=this.itemSet.options.snap||null,d=this.body.util.getScale(),c=this.body.util.getStep(),u=this._toTime(o),p=h?h(u,d,c):u,f=l.getTarget(t),m=null;return null!=s?m="item":null!=a?m="custom-time":l.hasParent(f,this.timeAxis.dom.foreground)?m="axis":this.timeAxis2&&l.hasParent(f,this.timeAxis2.dom.foreground)?m="axis":l.hasParent(f,this.itemSet.dom.labelSet)?m="group-label":l.hasParent(f,this.currentTime.bar)?m="current-time":l.hasParent(f,this.dom.center)&&(m="background"),{event:t,item:s?s.id:null,group:r?r.groupId:null,what:m,pageX:t.srcEvent?t.srcEvent.pageX:t.pageX,pageY:t.srcEvent?t.srcEvent.pageY:t.pageY,x:o,y:n,time:u,snappedTime:p}},t.exports=n},function(t,e,i){function o(t){return t&&t.__esModule?t:{default:t}}function n(t,e){if(!(t instanceof e))throw new TypeError("Cannot call a class as a function")}Object.defineProperty(e,"__esModule",{value:!0});var s="function"==typeof Symbol&&"symbol"==typeof Symbol.iterator?function(t){return typeof t}:function(t){return t&&"function"==typeof Symbol&&t.constructor===Symbol&&t!==Symbol.prototype?"symbol":typeof t},r=function(){function t(t,e){for(var i=0;i<e.length;i++){var o=e[i];o.enumerable=o.enumerable||!1,o.configurable=!0,"value"in o&&(o.writable=!0),Object.defineProperty(t,o.key,o)}}return function(e,i,o){return i&&t(e.prototype,i),o&&t(e,o),e}}(),a=i(29),h=o(a),d=i(1),l=function(){function t(e,i,o){var s=arguments.length>3&&void 0!==arguments[3]?arguments[3]:1;n(this,t),this.parent=e,this.changedOptions=[],this.container=i,this.allowCreation=!1,this.options={},this.initialized=!1,this.popupCounter=0,this.defaultOptions={enabled:!1,filter:!0,container:void 0,showButton:!0},d.extend(this.options,this.defaultOptions),this.configureOptions=o,this.moduleOptions={},this.domElements=[],this.popupDiv={},this.popupLimit=5,this.popupHistory={},this.colorPicker=new h.default(s),this.wrapper=void 0}return r(t,[{key:"setOptions",value:function(t){if(void 0!==t){this.popupHistory={},this._removePopup();var e=!0;"string"==typeof t?this.options.filter=t:t instanceof Array?this.options.filter=t.join():"object"===("undefined"==typeof t?"undefined":s(t))?(void 0!==t.container&&(this.options.container=t.container),void 0!==t.filter&&(this.options.filter=t.filter),void 0!==t.showButton&&(this.options.showButton=t.showButton),void 0!==t.enabled&&(e=t.enabled)):"boolean"==typeof t?(this.options.filter=!0,e=t):"function"==typeof t&&(this.options.filter=t,e=!0),this.options.filter===!1&&(e=!1),this.options.enabled=e}this._clean()}},{key:"setModuleOptions",value:function(t){this.moduleOptions=t,this.options.enabled===!0&&(this._clean(),void 0!==this.options.container&&(this.container=this.options.container),this._create())}},{key:"_create",value:function(){var t=this;this._clean(),this.changedOptions=[];var e=this.options.filter,i=0,o=!1;for(var n in this.configureOptions)this.configureOptions.hasOwnProperty(n)&&(this.allowCreation=!1,o=!1,"function"==typeof e?(o=e(n,[]),o=o||this._handleObject(this.configureOptions[n],[n],!0)):e!==!0&&e.indexOf(n)===-1||(o=!0),o!==!1&&(this.allowCreation=!0,i>0&&this._makeItem([]),this._makeHeader(n),this._handleObject(this.configureOptions[n],[n])),i++);this.options.showButton===!0&&!function(){var e=document.createElement("div");e.className="vis-configuration vis-config-button",e.innerHTML="generate options",e.onclick=function(){t._printOptions()},e.onmouseover=function(){e.className="vis-configuration vis-config-button hover"},e.onmouseout=function(){e.className="vis-configuration vis-config-button"},t.optionsContainer=document.createElement("div"),t.optionsContainer.className="vis-configuration vis-config-option-container",t.domElements.push(t.optionsContainer),t.domElements.push(e)}(),this._push()}},{key:"_push",value:function(){this.wrapper=document.createElement("div"),this.wrapper.className="vis-configuration-wrapper",this.container.appendChild(this.wrapper);for(var t=0;t<this.domElements.length;t++)this.wrapper.appendChild(this.domElements[t]);this._showPopupIfNeeded()}},{key:"_clean",value:function(){for(var t=0;t<this.domElements.length;t++)this.wrapper.removeChild(this.domElements[t]);void 0!==this.wrapper&&(this.container.removeChild(this.wrapper),
this.wrapper=void 0),this.domElements=[],this._removePopup()}},{key:"_getValue",value:function(t){for(var e=this.moduleOptions,i=0;i<t.length;i++){if(void 0===e[t[i]]){e=void 0;break}e=e[t[i]]}return e}},{key:"_makeItem",value:function(t){var e=arguments,i=this;if(this.allowCreation===!0){var o,n,r,a=function(){var s=document.createElement("div");for(s.className="vis-configuration vis-config-item vis-config-s"+t.length,o=e.length,n=Array(o>1?o-1:0),r=1;r<o;r++)n[r-1]=e[r];return n.forEach(function(t){s.appendChild(t)}),i.domElements.push(s),{v:i.domElements.length}}();if("object"===("undefined"==typeof a?"undefined":s(a)))return a.v}return 0}},{key:"_makeHeader",value:function(t){var e=document.createElement("div");e.className="vis-configuration vis-config-header",e.innerHTML=t,this._makeItem([],e)}},{key:"_makeLabel",value:function(t,e){var i=arguments.length>2&&void 0!==arguments[2]&&arguments[2],o=document.createElement("div");return o.className="vis-configuration vis-config-label vis-config-s"+e.length,i===!0?o.innerHTML="<i><b>"+t+":</b></i>":o.innerHTML=t+":",o}},{key:"_makeDropdown",value:function(t,e,i){var o=document.createElement("select");o.className="vis-configuration vis-config-select";var n=0;void 0!==e&&t.indexOf(e)!==-1&&(n=t.indexOf(e));for(var s=0;s<t.length;s++){var r=document.createElement("option");r.value=t[s],s===n&&(r.selected="selected"),r.innerHTML=t[s],o.appendChild(r)}var a=this;o.onchange=function(){a._update(this.value,i)};var h=this._makeLabel(i[i.length-1],i);this._makeItem(i,h,o)}},{key:"_makeRange",value:function(t,e,i){var o=t[0],n=t[1],s=t[2],r=t[3],a=document.createElement("input");a.className="vis-configuration vis-config-range";try{a.type="range",a.min=n,a.max=s}catch(t){}a.step=r;var h="",d=0;if(void 0!==e){var l=1.2;e<0&&e*l<n?(a.min=Math.ceil(e*l),d=a.min,h="range increased"):e/l<n&&(a.min=Math.ceil(e/l),d=a.min,h="range increased"),e*l>s&&1!==s&&(a.max=Math.ceil(e*l),d=a.max,h="range increased"),a.value=e}else a.value=o;var c=document.createElement("input");c.className="vis-configuration vis-config-rangeinput",c.value=a.value;var u=this;a.onchange=function(){c.value=this.value,u._update(Number(this.value),i)},a.oninput=function(){c.value=this.value};var p=this._makeLabel(i[i.length-1],i),f=this._makeItem(i,p,a,c);""!==h&&this.popupHistory[f]!==d&&(this.popupHistory[f]=d,this._setupPopup(h,f))}},{key:"_setupPopup",value:function(t,e){var i=this;if(this.initialized===!0&&this.allowCreation===!0&&this.popupCounter<this.popupLimit){var o=document.createElement("div");o.id="vis-configuration-popup",o.className="vis-configuration-popup",o.innerHTML=t,o.onclick=function(){i._removePopup()},this.popupCounter+=1,this.popupDiv={html:o,index:e}}}},{key:"_removePopup",value:function(){void 0!==this.popupDiv.html&&(this.popupDiv.html.parentNode.removeChild(this.popupDiv.html),clearTimeout(this.popupDiv.hideTimeout),clearTimeout(this.popupDiv.deleteTimeout),this.popupDiv={})}},{key:"_showPopupIfNeeded",value:function(){var t=this;if(void 0!==this.popupDiv.html){var e=this.domElements[this.popupDiv.index],i=e.getBoundingClientRect();this.popupDiv.html.style.left=i.left+"px",this.popupDiv.html.style.top=i.top-30+"px",document.body.appendChild(this.popupDiv.html),this.popupDiv.hideTimeout=setTimeout(function(){t.popupDiv.html.style.opacity=0},1500),this.popupDiv.deleteTimeout=setTimeout(function(){t._removePopup()},1800)}}},{key:"_makeCheckbox",value:function(t,e,i){var o=document.createElement("input");o.type="checkbox",o.className="vis-configuration vis-config-checkbox",o.checked=t,void 0!==e&&(o.checked=e,e!==t&&("object"===("undefined"==typeof t?"undefined":s(t))?e!==t.enabled&&this.changedOptions.push({path:i,value:e}):this.changedOptions.push({path:i,value:e})));var n=this;o.onchange=function(){n._update(this.checked,i)};var r=this._makeLabel(i[i.length-1],i);this._makeItem(i,r,o)}},{key:"_makeTextInput",value:function(t,e,i){var o=document.createElement("input");o.type="text",o.className="vis-configuration vis-config-text",o.value=e,e!==t&&this.changedOptions.push({path:i,value:e});var n=this;o.onchange=function(){n._update(this.value,i)};var s=this._makeLabel(i[i.length-1],i);this._makeItem(i,s,o)}},{key:"_makeColorField",value:function(t,e,i){var o=this,n=t[1],s=document.createElement("div");e=void 0===e?n:e,"none"!==e?(s.className="vis-configuration vis-config-colorBlock",s.style.backgroundColor=e):s.className="vis-configuration vis-config-colorBlock none",e=void 0===e?n:e,s.onclick=function(){o._showColorPicker(e,s,i)};var r=this._makeLabel(i[i.length-1],i);this._makeItem(i,r,s)}},{key:"_showColorPicker",value:function(t,e,i){var o=this;e.onclick=function(){},this.colorPicker.insertTo(e),this.colorPicker.show(),this.colorPicker.setColor(t),this.colorPicker.setUpdateCallback(function(t){var n="rgba("+t.r+","+t.g+","+t.b+","+t.a+")";e.style.backgroundColor=n,o._update(n,i)}),this.colorPicker.setCloseCallback(function(){e.onclick=function(){o._showColorPicker(t,e,i)}})}},{key:"_handleObject",value:function(t){var e=arguments.length>1&&void 0!==arguments[1]?arguments[1]:[],i=arguments.length>2&&void 0!==arguments[2]&&arguments[2],o=!1,n=this.options.filter,s=!1;for(var r in t)if(t.hasOwnProperty(r)){o=!0;var a=t[r],h=d.copyAndExtendArray(e,r);if("function"==typeof n&&(o=n(r,e),o===!1&&!(a instanceof Array)&&"string"!=typeof a&&"boolean"!=typeof a&&a instanceof Object&&(this.allowCreation=!1,o=this._handleObject(a,h,!0),this.allowCreation=i===!1)),o!==!1){s=!0;var l=this._getValue(h);if(a instanceof Array)this._handleArray(a,l,h);else if("string"==typeof a)this._makeTextInput(a,l,h);else if("boolean"==typeof a)this._makeCheckbox(a,l,h);else if(a instanceof Object){var c=!0;if(e.indexOf("physics")!==-1&&this.moduleOptions.physics.solver!==r&&(c=!1),c===!0)if(void 0!==a.enabled){var u=d.copyAndExtendArray(h,"enabled"),p=this._getValue(u);if(p===!0){var f=this._makeLabel(r,h,!0);this._makeItem(h,f),s=this._handleObject(a,h)||s}else this._makeCheckbox(a,p,h)}else{var m=this._makeLabel(r,h,!0);this._makeItem(h,m),s=this._handleObject(a,h)||s}}else console.error("dont know how to handle",a,r,h)}}return s}},{key:"_handleArray",value:function(t,e,i){"string"==typeof t[0]&&"color"===t[0]?(this._makeColorField(t,e,i),t[1]!==e&&this.changedOptions.push({path:i,value:e})):"string"==typeof t[0]?(this._makeDropdown(t,e,i),t[0]!==e&&this.changedOptions.push({path:i,value:e})):"number"==typeof t[0]&&(this._makeRange(t,e,i),t[0]!==e&&this.changedOptions.push({path:i,value:Number(e)}))}},{key:"_update",value:function(t,e){var i=this._constructOptions(t,e);this.parent.body&&this.parent.body.emitter&&this.parent.body.emitter.emit&&this.parent.body.emitter.emit("configChange",i),this.initialized=!0,this.parent.setOptions(i)}},{key:"_constructOptions",value:function(t,e){var i=arguments.length>2&&void 0!==arguments[2]?arguments[2]:{},o=i;t="true"===t||t,t="false"!==t&&t;for(var n=0;n<e.length;n++)"global"!==e[n]&&(void 0===o[e[n]]&&(o[e[n]]={}),n!==e.length-1?o=o[e[n]]:o[e[n]]=t);return i}},{key:"_printOptions",value:function(){var t=this.getOptions();this.optionsContainer.innerHTML="<pre>var options = "+JSON.stringify(t,null,2)+"</pre>"}},{key:"getOptions",value:function(){for(var t={},e=0;e<this.changedOptions.length;e++)this._constructOptions(this.changedOptions[e].value,this.changedOptions[e].path,t);return t}}]),t}();e.default=l},function(t,e,i){function o(t,e){if(!(t instanceof e))throw new TypeError("Cannot call a class as a function")}Object.defineProperty(e,"__esModule",{value:!0});var n=function(){function t(t,e){for(var i=0;i<e.length;i++){var o=e[i];o.enumerable=o.enumerable||!1,o.configurable=!0,"value"in o&&(o.writable=!0),Object.defineProperty(t,o.key,o)}}return function(e,i,o){return i&&t(e.prototype,i),o&&t(e,o),e}}(),s=i(22),r=i(30),a=i(1),h=function(){function t(){var e=arguments.length>0&&void 0!==arguments[0]?arguments[0]:1;o(this,t),this.pixelRatio=e,this.generated=!1,this.centerCoordinates={x:144.5,y:144.5},this.r=289*.49,this.color={r:255,g:255,b:255,a:1},this.hueCircle=void 0,this.initialColor={r:255,g:255,b:255,a:1},this.previousColor=void 0,this.applied=!1,this.updateCallback=function(){},this.closeCallback=function(){},this._create()}return n(t,[{key:"insertTo",value:function(t){void 0!==this.hammer&&(this.hammer.destroy(),this.hammer=void 0),this.container=t,this.container.appendChild(this.frame),this._bindHammer(),this._setSize()}},{key:"setUpdateCallback",value:function(t){if("function"!=typeof t)throw new Error("Function attempted to set as colorPicker update callback is not a function.");this.updateCallback=t}},{key:"setCloseCallback",value:function(t){if("function"!=typeof t)throw new Error("Function attempted to set as colorPicker closing callback is not a function.");this.closeCallback=t}},{key:"_isColorString",value:function(t){var e={black:"#000000",navy:"#000080",darkblue:"#00008B",mediumblue:"#0000CD",blue:"#0000FF",darkgreen:"#006400",green:"#008000",teal:"#008080",darkcyan:"#008B8B",deepskyblue:"#00BFFF",darkturquoise:"#00CED1",mediumspringgreen:"#00FA9A",lime:"#00FF00",springgreen:"#00FF7F",aqua:"#00FFFF",cyan:"#00FFFF",midnightblue:"#191970",dodgerblue:"#1E90FF",lightseagreen:"#20B2AA",forestgreen:"#228B22",seagreen:"#2E8B57",darkslategray:"#2F4F4F",limegreen:"#32CD32",mediumseagreen:"#3CB371",turquoise:"#40E0D0",royalblue:"#4169E1",steelblue:"#4682B4",darkslateblue:"#483D8B",mediumturquoise:"#48D1CC",indigo:"#4B0082",darkolivegreen:"#556B2F",cadetblue:"#5F9EA0",cornflowerblue:"#6495ED",mediumaquamarine:"#66CDAA",dimgray:"#696969",slateblue:"#6A5ACD",olivedrab:"#6B8E23",slategray:"#708090",lightslategray:"#778899",mediumslateblue:"#7B68EE",lawngreen:"#7CFC00",chartreuse:"#7FFF00",aquamarine:"#7FFFD4",maroon:"#800000",purple:"#800080",olive:"#808000",gray:"#808080",skyblue:"#87CEEB",lightskyblue:"#87CEFA",blueviolet:"#8A2BE2",darkred:"#8B0000",darkmagenta:"#8B008B",saddlebrown:"#8B4513",darkseagreen:"#8FBC8F",lightgreen:"#90EE90",mediumpurple:"#9370D8",darkviolet:"#9400D3",palegreen:"#98FB98",darkorchid:"#9932CC",yellowgreen:"#9ACD32",sienna:"#A0522D",brown:"#A52A2A",darkgray:"#A9A9A9",lightblue:"#ADD8E6",greenyellow:"#ADFF2F",paleturquoise:"#AFEEEE",lightsteelblue:"#B0C4DE",powderblue:"#B0E0E6",firebrick:"#B22222",darkgoldenrod:"#B8860B",mediumorchid:"#BA55D3",rosybrown:"#BC8F8F",darkkhaki:"#BDB76B",silver:"#C0C0C0",mediumvioletred:"#C71585",indianred:"#CD5C5C",peru:"#CD853F",chocolate:"#D2691E",tan:"#D2B48C",lightgrey:"#D3D3D3",palevioletred:"#D87093",thistle:"#D8BFD8",orchid:"#DA70D6",goldenrod:"#DAA520",crimson:"#DC143C",gainsboro:"#DCDCDC",plum:"#DDA0DD",burlywood:"#DEB887",lightcyan:"#E0FFFF",lavender:"#E6E6FA",darksalmon:"#E9967A",violet:"#EE82EE",palegoldenrod:"#EEE8AA",lightcoral:"#F08080",khaki:"#F0E68C",aliceblue:"#F0F8FF",honeydew:"#F0FFF0",azure:"#F0FFFF",sandybrown:"#F4A460",wheat:"#F5DEB3",beige:"#F5F5DC",whitesmoke:"#F5F5F5",mintcream:"#F5FFFA",ghostwhite:"#F8F8FF",salmon:"#FA8072",antiquewhite:"#FAEBD7",linen:"#FAF0E6",lightgoldenrodyellow:"#FAFAD2",oldlace:"#FDF5E6",red:"#FF0000",fuchsia:"#FF00FF",magenta:"#FF00FF",deeppink:"#FF1493",orangered:"#FF4500",tomato:"#FF6347",hotpink:"#FF69B4",coral:"#FF7F50",darkorange:"#FF8C00",lightsalmon:"#FFA07A",orange:"#FFA500",lightpink:"#FFB6C1",pink:"#FFC0CB",gold:"#FFD700",peachpuff:"#FFDAB9",navajowhite:"#FFDEAD",moccasin:"#FFE4B5",bisque:"#FFE4C4",mistyrose:"#FFE4E1",blanchedalmond:"#FFEBCD",papayawhip:"#FFEFD5",lavenderblush:"#FFF0F5",seashell:"#FFF5EE",cornsilk:"#FFF8DC",lemonchiffon:"#FFFACD",floralwhite:"#FFFAF0",snow:"#FFFAFA",yellow:"#FFFF00",lightyellow:"#FFFFE0",ivory:"#FFFFF0",white:"#FFFFFF"};if("string"==typeof t)return e[t]}},{key:"setColor",value:function(t){var e=!(arguments.length>1&&void 0!==arguments[1])||arguments[1];if("none"!==t){var i=void 0,o=this._isColorString(t);if(void 0!==o&&(t=o),a.isString(t)===!0){if(a.isValidRGB(t)===!0){var n=t.substr(4).substr(0,t.length-5).split(",");i={r:n[0],g:n[1],b:n[2],a:1}}else if(a.isValidRGBA(t)===!0){var s=t.substr(5).substr(0,t.length-6).split(",");i={r:s[0],g:s[1],b:s[2],a:s[3]}}else if(a.isValidHex(t)===!0){var r=a.hexToRGB(t);i={r:r.r,g:r.g,b:r.b,a:1}}}else if(t instanceof Object&&void 0!==t.r&&void 0!==t.g&&void 0!==t.b){var h=void 0!==t.a?t.a:"1.0";i={r:t.r,g:t.g,b:t.b,a:h}}if(void 0===i)throw new Error("Unknown color passed to the colorPicker. Supported are strings: rgb, hex, rgba. Object: rgb ({r:r,g:g,b:b,[a:a]}). Supplied: "+JSON.stringify(t));this._setColor(i,e)}}},{key:"show",value:function(){void 0!==this.closeCallback&&(this.closeCallback(),this.closeCallback=void 0),this.applied=!1,this.frame.style.display="block",this._generateHueCircle()}},{key:"_hide",value:function(){var t=this,e=!(arguments.length>0&&void 0!==arguments[0])||arguments[0];e===!0&&(this.previousColor=a.extend({},this.color)),this.applied===!0&&this.updateCallback(this.initialColor),this.frame.style.display="none",setTimeout(function(){void 0!==t.closeCallback&&(t.closeCallback(),t.closeCallback=void 0)},0)}},{key:"_save",value:function(){this.updateCallback(this.color),this.applied=!1,this._hide()}},{key:"_apply",value:function(){this.applied=!0,this.updateCallback(this.color),this._updatePicker(this.color)}},{key:"_loadLast",value:function(){void 0!==this.previousColor?this.setColor(this.previousColor,!1):alert("There is no last color to load...")}},{key:"_setColor",value:function(t){var e=!(arguments.length>1&&void 0!==arguments[1])||arguments[1];e===!0&&(this.initialColor=a.extend({},t)),this.color=t;var i=a.RGBToHSV(t.r,t.g,t.b),o=2*Math.PI,n=this.r*i.s,s=this.centerCoordinates.x+n*Math.sin(o*i.h),r=this.centerCoordinates.y+n*Math.cos(o*i.h);this.colorPickerSelector.style.left=s-.5*this.colorPickerSelector.clientWidth+"px",this.colorPickerSelector.style.top=r-.5*this.colorPickerSelector.clientHeight+"px",this._updatePicker(t)}},{key:"_setOpacity",value:function(t){this.color.a=t/100,this._updatePicker(this.color)}},{key:"_setBrightness",value:function(t){var e=a.RGBToHSV(this.color.r,this.color.g,this.color.b);e.v=t/100;var i=a.HSVToRGB(e.h,e.s,e.v);i.a=this.color.a,this.color=i,this._updatePicker()}},{key:"_updatePicker",value:function(){var t=arguments.length>0&&void 0!==arguments[0]?arguments[0]:this.color,e=a.RGBToHSV(t.r,t.g,t.b),i=this.colorPickerCanvas.getContext("2d");void 0===this.pixelRation&&(this.pixelRatio=(window.devicePixelRatio||1)/(i.webkitBackingStorePixelRatio||i.mozBackingStorePixelRatio||i.msBackingStorePixelRatio||i.oBackingStorePixelRatio||i.backingStorePixelRatio||1)),i.setTransform(this.pixelRatio,0,0,this.pixelRatio,0,0);var o=this.colorPickerCanvas.clientWidth,n=this.colorPickerCanvas.clientHeight;i.clearRect(0,0,o,n),i.putImageData(this.hueCircle,0,0),i.fillStyle="rgba(0,0,0,"+(1-e.v)+")",i.circle(this.centerCoordinates.x,this.centerCoordinates.y,this.r),i.fill(),this.brightnessRange.value=100*e.v,this.opacityRange.value=100*t.a,this.initialColorDiv.style.backgroundColor="rgba("+this.initialColor.r+","+this.initialColor.g+","+this.initialColor.b+","+this.initialColor.a+")",this.newColorDiv.style.backgroundColor="rgba("+this.color.r+","+this.color.g+","+this.color.b+","+this.color.a+")"}},{key:"_setSize",value:function(){this.colorPickerCanvas.style.width="100%",this.colorPickerCanvas.style.height="100%",this.colorPickerCanvas.width=289*this.pixelRatio,this.colorPickerCanvas.height=289*this.pixelRatio}},{key:"_create",value:function(){if(this.frame=document.createElement("div"),this.frame.className="vis-color-picker",this.colorPickerDiv=document.createElement("div"),this.colorPickerSelector=document.createElement("div"),this.colorPickerSelector.className="vis-selector",this.colorPickerDiv.appendChild(this.colorPickerSelector),this.colorPickerCanvas=document.createElement("canvas"),this.colorPickerDiv.appendChild(this.colorPickerCanvas),this.colorPickerCanvas.getContext){var t=this.colorPickerCanvas.getContext("2d");this.pixelRatio=(window.devicePixelRatio||1)/(t.webkitBackingStorePixelRatio||t.mozBackingStorePixelRatio||t.msBackingStorePixelRatio||t.oBackingStorePixelRatio||t.backingStorePixelRatio||1),this.colorPickerCanvas.getContext("2d").setTransform(this.pixelRatio,0,0,this.pixelRatio,0,0)}else{var e=document.createElement("DIV");e.style.color="red",e.style.fontWeight="bold",e.style.padding="10px",e.innerHTML="Error: your browser does not support HTML canvas",this.colorPickerCanvas.appendChild(e)}this.colorPickerDiv.className="vis-color",this.opacityDiv=document.createElement("div"),this.opacityDiv.className="vis-opacity",this.brightnessDiv=document.createElement("div"),this.brightnessDiv.className="vis-brightness",this.arrowDiv=document.createElement("div"),this.arrowDiv.className="vis-arrow",this.opacityRange=document.createElement("input");try{this.opacityRange.type="range",this.opacityRange.min="0",this.opacityRange.max="100"}catch(t){}this.opacityRange.value="100",this.opacityRange.className="vis-range",this.brightnessRange=document.createElement("input");try{this.brightnessRange.type="range",this.brightnessRange.min="0",this.brightnessRange.max="100"}catch(t){}this.brightnessRange.value="100",this.brightnessRange.className="vis-range",this.opacityDiv.appendChild(this.opacityRange),this.brightnessDiv.appendChild(this.brightnessRange);var i=this;this.opacityRange.onchange=function(){i._setOpacity(this.value)},this.opacityRange.oninput=function(){i._setOpacity(this.value)},this.brightnessRange.onchange=function(){i._setBrightness(this.value)},this.brightnessRange.oninput=function(){i._setBrightness(this.value)},this.brightnessLabel=document.createElement("div"),this.brightnessLabel.className="vis-label vis-brightness",this.brightnessLabel.innerHTML="brightness:",this.opacityLabel=document.createElement("div"),this.opacityLabel.className="vis-label vis-opacity",this.opacityLabel.innerHTML="opacity:",this.newColorDiv=document.createElement("div"),this.newColorDiv.className="vis-new-color",this.newColorDiv.innerHTML="new",this.initialColorDiv=document.createElement("div"),this.initialColorDiv.className="vis-initial-color",this.initialColorDiv.innerHTML="initial",this.cancelButton=document.createElement("div"),this.cancelButton.className="vis-button vis-cancel",this.cancelButton.innerHTML="cancel",this.cancelButton.onclick=this._hide.bind(this,!1),this.applyButton=document.createElement("div"),this.applyButton.className="vis-button vis-apply",this.applyButton.innerHTML="apply",this.applyButton.onclick=this._apply.bind(this),this.saveButton=document.createElement("div"),this.saveButton.className="vis-button vis-save",this.saveButton.innerHTML="save",this.saveButton.onclick=this._save.bind(this),this.loadButton=document.createElement("div"),this.loadButton.className="vis-button vis-load",this.loadButton.innerHTML="load last",this.loadButton.onclick=this._loadLast.bind(this),this.frame.appendChild(this.colorPickerDiv),this.frame.appendChild(this.arrowDiv),this.frame.appendChild(this.brightnessLabel),this.frame.appendChild(this.brightnessDiv),this.frame.appendChild(this.opacityLabel),this.frame.appendChild(this.opacityDiv),this.frame.appendChild(this.newColorDiv),this.frame.appendChild(this.initialColorDiv),this.frame.appendChild(this.cancelButton),this.frame.appendChild(this.applyButton),this.frame.appendChild(this.saveButton),this.frame.appendChild(this.loadButton)}},{key:"_bindHammer",value:function(){var t=this;this.drag={},this.pinch={},this.hammer=new s(this.colorPickerCanvas),this.hammer.get("pinch").set({enable:!0}),r.onTouch(this.hammer,function(e){t._moveSelector(e)}),this.hammer.on("tap",function(e){t._moveSelector(e)}),this.hammer.on("panstart",function(e){t._moveSelector(e)}),this.hammer.on("panmove",function(e){t._moveSelector(e)}),this.hammer.on("panend",function(e){t._moveSelector(e)})}},{key:"_generateHueCircle",value:function(){if(this.generated===!1){var t=this.colorPickerCanvas.getContext("2d");void 0===this.pixelRation&&(this.pixelRatio=(window.devicePixelRatio||1)/(t.webkitBackingStorePixelRatio||t.mozBackingStorePixelRatio||t.msBackingStorePixelRatio||t.oBackingStorePixelRatio||t.backingStorePixelRatio||1)),t.setTransform(this.pixelRatio,0,0,this.pixelRatio,0,0);var e=this.colorPickerCanvas.clientWidth,i=this.colorPickerCanvas.clientHeight;t.clearRect(0,0,e,i);var o=void 0,n=void 0,s=void 0,r=void 0;this.centerCoordinates={x:.5*e,y:.5*i},this.r=.49*e;var h=2*Math.PI/360,d=1/360,l=1/this.r,c=void 0;for(s=0;s<360;s++)for(r=0;r<this.r;r++)o=this.centerCoordinates.x+r*Math.sin(h*s),n=this.centerCoordinates.y+r*Math.cos(h*s),c=a.HSVToRGB(s*d,r*l,1),t.fillStyle="rgb("+c.r+","+c.g+","+c.b+")",t.fillRect(o-.5,n-.5,2,2);t.strokeStyle="rgba(0,0,0,1)",t.circle(this.centerCoordinates.x,this.centerCoordinates.y,this.r),t.stroke(),this.hueCircle=t.getImageData(0,0,e,i)}this.generated=!0}},{key:"_moveSelector",value:function(t){var e=this.colorPickerDiv.getBoundingClientRect(),i=t.center.x-e.left,o=t.center.y-e.top,n=.5*this.colorPickerDiv.clientHeight,s=.5*this.colorPickerDiv.clientWidth,r=i-s,h=o-n,d=Math.atan2(r,h),l=.98*Math.min(Math.sqrt(r*r+h*h),s),c=Math.cos(d)*l+n,u=Math.sin(d)*l+s;this.colorPickerSelector.style.top=c-.5*this.colorPickerSelector.clientHeight+"px",this.colorPickerSelector.style.left=u-.5*this.colorPickerSelector.clientWidth+"px";var p=d/(2*Math.PI);p=p<0?p+1:p;var f=l/this.r,m=a.RGBToHSV(this.color.r,this.color.g,this.color.b);m.h=p,m.s=f;var v=a.HSVToRGB(m.h,m.s,m.v);v.a=this.color.a,this.color=v,this.initialColorDiv.style.backgroundColor="rgba("+this.initialColor.r+","+this.initialColor.g+","+this.initialColor.b+","+this.initialColor.a+")",this.newColorDiv.style.backgroundColor="rgba("+this.color.r+","+this.color.g+","+this.color.b+","+this.color.a+")"}}]),t}();e.default=h},function(t,e,i){i(22);e.onTouch=function(t,e){e.inputHandler=function(t){t.isFirst&&e(t)},t.on("hammer.input",e.inputHandler)},e.onRelease=function(t,e){return e.inputHandler=function(t){t.isFinal&&e(t)},t.on("hammer.input",e.inputHandler)},e.offTouch=function(t,e){t.off("hammer.input",e.inputHandler)},e.offRelease=e.offTouch,e.disablePreventDefaultVertically=function(t){var e="pan-y";return t.getTouchAction=function(){return[e]},t}},function(t,e,i){function o(t,e){if(!(t instanceof e))throw new TypeError("Cannot call a class as a function")}Object.defineProperty(e,"__esModule",{value:!0});var n="function"==typeof Symbol&&"symbol"==typeof Symbol.iterator?function(t){return typeof t}:function(t){return t&&"function"==typeof Symbol&&t.constructor===Symbol&&t!==Symbol.prototype?"symbol":typeof t},s=function(){function t(t,e){for(var i=0;i<e.length;i++){var o=e[i];o.enumerable=o.enumerable||!1,o.configurable=!0,"value"in o&&(o.writable=!0),Object.defineProperty(t,o.key,o)}}return function(e,i,o){return i&&t(e.prototype,i),o&&t(e,o),e}}(),r=i(1),a=!1,h=void 0,d="background: #FFeeee; color: #dd0000",l=function(){function t(){o(this,t)}return s(t,null,[{key:"validate",value:function(e,i,o){a=!1,h=i;var n=i;return void 0!==o&&(n=i[o]),t.parse(e,n,[]),a}},{key:"parse",value:function(e,i,o){for(var n in e)e.hasOwnProperty(n)&&t.check(n,e,i,o)}},{key:"check",value:function(e,i,o,n){void 0===o[e]&&void 0===o.__any__?t.getSuggestion(e,o,n):void 0===o[e]&&void 0!==o.__any__?"object"===t.getType(i[e])&&void 0!==o.__any__.__type__?t.checkFields(e,i,o,"__any__",o.__any__.__type__,n):t.checkFields(e,i,o,"__any__",o.__any__,n):void 0!==o[e].__type__?t.checkFields(e,i,o,e,o[e].__type__,n):t.checkFields(e,i,o,e,o[e],n)}},{key:"checkFields",value:function(e,i,o,n,s,h){var l=t.getType(i[e]),c=s[l];void 0!==c?"array"===t.getType(c)&&c.indexOf(i[e])===-1?(console.log('%cInvalid option detected in "'+e+'". Allowed values are:'+t.print(c)+' not "'+i[e]+'". '+t.printLocation(h,e),d),a=!0):"object"===l&&"__any__"!==n&&(h=r.copyAndExtendArray(h,e),t.parse(i[e],o[n],h)):void 0===s.any&&(console.log('%cInvalid type received for "'+e+'". Expected: '+t.print(Object.keys(s))+". Received ["+l+'] "'+i[e]+'"'+t.printLocation(h,e),d),a=!0)}},{key:"getType",value:function(t){var e="undefined"==typeof t?"undefined":n(t);return"object"===e?null===t?"null":t instanceof Boolean?"boolean":t instanceof Number?"number":t instanceof String?"string":Array.isArray(t)?"array":t instanceof Date?"date":void 0!==t.nodeType?"dom":t._isAMomentObject===!0?"moment":"object":"number"===e?"number":"boolean"===e?"boolean":"string"===e?"string":void 0===e?"undefined":e}},{key:"getSuggestion",value:function(e,i,o){var n=t.findInOptions(e,i,o,!1),s=t.findInOptions(e,h,[],!0),r=8,l=4;void 0!==n.indexMatch?console.log('%cUnknown option detected: "'+e+'" in '+t.printLocation(n.path,e,"")+'Perhaps it was incomplete? Did you mean: "'+n.indexMatch+'"?\n\n',d):s.distance<=l&&n.distance>s.distance?console.log('%cUnknown option detected: "'+e+'" in '+t.printLocation(n.path,e,"")+"Perhaps it was misplaced? Matching option found at: "+t.printLocation(s.path,s.closestMatch,""),d):n.distance<=r?console.log('%cUnknown option detected: "'+e+'". Did you mean "'+n.closestMatch+'"?'+t.printLocation(n.path,e),d):console.log('%cUnknown option detected: "'+e+'". Did you mean one of these: '+t.print(Object.keys(i))+t.printLocation(o,e),d),a=!0}},{key:"findInOptions",value:function(e,i,o){var n=arguments.length>3&&void 0!==arguments[3]&&arguments[3],s=1e9,a="",h=[],d=e.toLowerCase(),l=void 0;for(var c in i){var u=void 0;if(void 0!==i[c].__type__&&n===!0){var p=t.findInOptions(e,i[c],r.copyAndExtendArray(o,c));s>p.distance&&(a=p.closestMatch,h=p.path,s=p.distance,l=p.indexMatch)}else c.toLowerCase().indexOf(d)!==-1&&(l=c),u=t.levenshteinDistance(e,c),s>u&&(a=c,h=r.copyArray(o),s=u)}return{closestMatch:a,path:h,distance:s,indexMatch:l}}},{key:"printLocation",value:function(t,e){for(var i=arguments.length>2&&void 0!==arguments[2]?arguments[2]:"Problem value found at: \n",o="\n\n"+i+"options = {\n",n=0;n<t.length;n++){for(var s=0;s<n+1;s++)o+="  ";o+=t[n]+": {\n"}for(var r=0;r<t.length+1;r++)o+="  ";o+=e+"\n";for(var a=0;a<t.length+1;a++){for(var h=0;h<t.length-a;h++)o+="  ";o+="}\n"}return o+"\n\n"}},{key:"print",value:function(t){return JSON.stringify(t).replace(/(\")|(\[)|(\])|(,"__type__")/g,"").replace(/(\,)/g,", ")}},{key:"levenshteinDistance",value:function(t,e){if(0===t.length)return e.length;if(0===e.length)return t.length;var i,o=[];for(i=0;i<=e.length;i++)o[i]=[i];var n;for(n=0;n<=t.length;n++)o[0][n]=n;for(i=1;i<=e.length;i++)for(n=1;n<=t.length;n++)e.charAt(i-1)==t.charAt(n-1)?o[i][n]=o[i-1][n-1]:o[i][n]=Math.min(o[i-1][n-1]+1,Math.min(o[i][n-1]+1,o[i-1][n]+1));return o[e.length][t.length]}}]),t}();e.default=l,e.printStyle=d},function(t,e,i){function o(t,e){var i=a().hours(0).minutes(0).seconds(0).milliseconds(0);this.start=i.clone().add(-3,"days").valueOf(),this.end=i.clone().add(4,"days").valueOf(),this.body=t,this.deltaDifference=0,this.scaleOffset=0,this.startToFront=!1,this.endToFront=!0,this.defaultOptions={rtl:!1,start:null,end:null,moment:a,direction:"horizontal",moveable:!0,zoomable:!0,min:null,max:null,zoomMin:10,zoomMax:31536e10},this.options=r.extend({},this.defaultOptions),this.props={touch:{}},this.animationTimer=null,this.body.emitter.on("panstart",this._onDragStart.bind(this)),this.body.emitter.on("panmove",this._onDrag.bind(this)),this.body.emitter.on("panend",this._onDragEnd.bind(this)),this.body.emitter.on("mousewheel",this._onMouseWheel.bind(this)),this.body.emitter.on("touch",this._onTouch.bind(this)),this.body.emitter.on("pinch",this._onPinch.bind(this)),this.setOptions(e)}function n(t){if("horizontal"!=t&&"vertical"!=t)throw new TypeError('Unknown direction "'+t+'". Choose "horizontal" or "vertical".')}var s="function"==typeof Symbol&&"symbol"==typeof Symbol.iterator?function(t){return typeof t}:function(t){return t&&"function"==typeof Symbol&&t.constructor===Symbol&&t!==Symbol.prototype?"symbol":typeof t},r=i(1),a=(i(30),i(2)),h=i(33),d=i(34);o.prototype=new h,o.prototype.setOptions=function(t){if(t){var e=["direction","min","max","zoomMin","zoomMax","moveable","zoomable","moment","activate","hiddenDates","zoomKey","rtl","horizontalScroll"];r.selectiveExtend(e,this.options,t),("start"in t||"end"in t)&&this.setRange(t.start,t.end)}},o.prototype.setRange=function(t,e,i,o){o!==!0&&(o=!1);var n=void 0!=t?r.convert(t,"Date").valueOf():null,a=void 0!=e?r.convert(e,"Date").valueOf():null;if(this._cancelAnimation(),i){var h=this,l=this.start,c=this.end,u="object"===("undefined"==typeof i?"undefined":s(i))&&"duration"in i?i.duration:500,p="object"===("undefined"==typeof i?"undefined":s(i))&&"easingFunction"in i?i.easingFunction:"easeInOutQuad",f=r.easingFunctions[p];if(!f)throw new Error("Unknown easing function "+JSON.stringify(p)+". Choose from: "+Object.keys(r.easingFunctions).join(", "));var m=(new Date).valueOf(),v=!1,g=function t(){if(!h.props.touch.dragging){var e=(new Date).valueOf(),i=e-m,s=f(i/u),r=i>u,p=r||null===n?n:l+(n-l)*s,g=r||null===a?a:c+(a-c)*s;y=h._applyRange(p,g),d.updateHiddenDates(h.options.moment,h.body,h.options.hiddenDates),v=v||y,y&&h.body.emitter.emit("rangechange",{start:new Date(h.start),end:new Date(h.end),byUser:o}),r?v&&h.body.emitter.emit("rangechanged",{start:new Date(h.start),end:new Date(h.end),byUser:o}):h.animationTimer=setTimeout(t,20)}};return g()}var y=this._applyRange(n,a);if(d.updateHiddenDates(this.options.moment,this.body,this.options.hiddenDates),y){var b={start:new Date(this.start),end:new Date(this.end),byUser:o};this.body.emitter.emit("rangechange",b),this.body.emitter.emit("rangechanged",b)}},o.prototype._cancelAnimation=function(){this.animationTimer&&(clearTimeout(this.animationTimer),this.animationTimer=null)},o.prototype._applyRange=function(t,e){var i,o=null!=t?r.convert(t,"Date").valueOf():this.start,n=null!=e?r.convert(e,"Date").valueOf():this.end,s=null!=this.options.max?r.convert(this.options.max,"Date").valueOf():null,a=null!=this.options.min?r.convert(this.options.min,"Date").valueOf():null;if(isNaN(o)||null===o)throw new Error('Invalid start "'+t+'"');if(isNaN(n)||null===n)throw new Error('Invalid end "'+e+'"');if(n<o&&(n=o),null!==a&&o<a&&(i=a-o,o+=i,n+=i,null!=s&&n>s&&(n=s)),null!==s&&n>s&&(i=n-s,o-=i,n-=i,null!=a&&o<a&&(o=a)),null!==this.options.zoomMin){var h=parseFloat(this.options.zoomMin);h<0&&(h=0),n-o<h&&(this.end-this.start===h&&o>this.start&&n<this.end?(o=this.start,n=this.end):(i=h-(n-o),o-=i/2,n+=i/2))}if(null!==this.options.zoomMax){var d=parseFloat(this.options.zoomMax);d<0&&(d=0),n-o>d&&(this.end-this.start===d&&o<this.start&&n>this.end?(o=this.start,n=this.end):(i=n-o-d,o+=i/2,n-=i/2))}var l=this.start!=o||this.end!=n;return o>=this.start&&o<=this.end||n>=this.start&&n<=this.end||this.start>=o&&this.start<=n||this.end>=o&&this.end<=n||this.body.emitter.emit("checkRangedItems"),this.start=o,this.end=n,l},o.prototype.getRange=function(){return{start:this.start,end:this.end}},o.prototype.conversion=function(t,e){return o.conversion(this.start,this.end,t,e)},o.conversion=function(t,e,i,o){return void 0===o&&(o=0),0!=i&&e-t!=0?{offset:t,scale:i/(e-t-o)}:{offset:0,scale:1}},o.prototype._onDragStart=function(t){this.deltaDifference=0,this.previousDelta=0,this.options.moveable&&this._isInsideRange(t)&&this.props.touch.allowDragging&&(this.props.touch.start=this.start,this.props.touch.end=this.end,this.props.touch.dragging=!0,this.body.dom.root&&(this.body.dom.root.style.cursor="move"))},o.prototype._onDrag=function(t){if(t&&this.props.touch.dragging&&this.options.moveable&&this.props.touch.allowDragging){var e=this.options.direction;n(e);var i="horizontal"==e?t.deltaX:t.deltaY;i-=this.deltaDifference;var o=this.props.touch.end-this.props.touch.start,s=d.getHiddenDurationBetween(this.body.hiddenDates,this.start,this.end);o-=s;var r="horizontal"==e?this.body.domProps.center.width:this.body.domProps.center.height;if(this.options.rtl)var a=i/r*o;else var a=-i/r*o;var h=this.props.touch.start+a,l=this.props.touch.end+a,c=d.snapAwayFromHidden(this.body.hiddenDates,h,this.previousDelta-i,!0),u=d.snapAwayFromHidden(this.body.hiddenDates,l,this.previousDelta-i,!0);if(c!=h||u!=l)return this.deltaDifference+=i,
this.props.touch.start=c,this.props.touch.end=u,void this._onDrag(t);this.previousDelta=i,this._applyRange(h,l);var p=new Date(this.start),f=new Date(this.end);this.body.emitter.emit("rangechange",{start:p,end:f,byUser:!0}),this.body.emitter.emit("panmove")}},o.prototype._onDragEnd=function(t){this.props.touch.dragging&&this.options.moveable&&this.props.touch.allowDragging&&(this.props.touch.dragging=!1,this.body.dom.root&&(this.body.dom.root.style.cursor="auto"),this.body.emitter.emit("rangechanged",{start:new Date(this.start),end:new Date(this.end),byUser:!0}))},o.prototype._onMouseWheel=function(t){t.preventDefault();var e=0;if(t.wheelDelta?e=t.wheelDelta/120:t.detail&&(e=-t.detail/3),this.options.zoomKey&&!t[this.options.zoomKey]&&this.options.zoomable||!this.options.zoomable&&this.options.moveable){if(this.options.horizontalScroll){var i=e*(this.end-this.start)/20,o=this.start-i,n=this.end-i;this.setRange(o,n)}}else if(this.options.zoomable&&this.options.moveable&&this._isInsideRange(t)&&e){var s;s=e<0?1-e/5:1/(1+e/5);var r=this.getPointer({x:t.clientX,y:t.clientY},this.body.dom.center),a=this._pointerToDate(r);this.zoom(s,a,e)}},o.prototype._onTouch=function(t){this.props.touch.start=this.start,this.props.touch.end=this.end,this.props.touch.allowDragging=!0,this.props.touch.center=null,this.scaleOffset=0,this.deltaDifference=0},o.prototype._onPinch=function(t){if(this.options.zoomable&&this.options.moveable){this.props.touch.allowDragging=!1,this.props.touch.center||(this.props.touch.center=this.getPointer(t.center,this.body.dom.center));var e=1/(t.scale+this.scaleOffset),i=this._pointerToDate(this.props.touch.center),o=d.getHiddenDurationBetween(this.body.hiddenDates,this.start,this.end),n=d.getHiddenDurationBefore(this.options.moment,this.body.hiddenDates,this,i),s=o-n,r=i-n+(this.props.touch.start-(i-n))*e,a=i+s+(this.props.touch.end-(i+s))*e;this.startToFront=1-e<=0,this.endToFront=e-1<=0;var h=d.snapAwayFromHidden(this.body.hiddenDates,r,1-e,!0),l=d.snapAwayFromHidden(this.body.hiddenDates,a,e-1,!0);h==r&&l==a||(this.props.touch.start=h,this.props.touch.end=l,this.scaleOffset=1-t.scale,r=h,a=l),this.setRange(r,a,!1,!0),this.startToFront=!1,this.endToFront=!0}},o.prototype._isInsideRange=function(t){var e=t.center?t.center.x:t.clientX;if(this.options.rtl)var i=e-r.getAbsoluteLeft(this.body.dom.centerContainer);else var i=r.getAbsoluteRight(this.body.dom.centerContainer)-e;var o=this.body.util.toTime(i);return o>=this.start&&o<=this.end},o.prototype._pointerToDate=function(t){var e,i=this.options.direction;if(n(i),"horizontal"==i)return this.body.util.toTime(t.x).valueOf();var o=this.body.domProps.center.height;return e=this.conversion(o),t.y/e.scale+e.offset},o.prototype.getPointer=function(t,e){return this.options.rtl?{x:r.getAbsoluteRight(e)-t.x,y:t.y-r.getAbsoluteTop(e)}:{x:t.x-r.getAbsoluteLeft(e),y:t.y-r.getAbsoluteTop(e)}},o.prototype.zoom=function(t,e,i){null==e&&(e=(this.start+this.end)/2);var o=d.getHiddenDurationBetween(this.body.hiddenDates,this.start,this.end),n=d.getHiddenDurationBefore(this.options.moment,this.body.hiddenDates,this,e),s=o-n,r=e-n+(this.start-(e-n))*t,a=e+s+(this.end-(e+s))*t;this.startToFront=!(i>0),this.endToFront=!(-i>0);var h=d.snapAwayFromHidden(this.body.hiddenDates,r,i,!0),l=d.snapAwayFromHidden(this.body.hiddenDates,a,-i,!0);h==r&&l==a||(r=h,a=l),this.setRange(r,a,!1,!0),this.startToFront=!1,this.endToFront=!0},o.prototype.move=function(t){var e=this.end-this.start,i=this.start+e*t,o=this.end+e*t;this.start=i,this.end=o},o.prototype.moveTo=function(t){var e=(this.start+this.end)/2,i=e-t,o=this.start-i,n=this.end-i;this.setRange(o,n)},t.exports=o},function(t,e,i){function o(t,e){this.options=null,this.props=null}var n=i(1);o.prototype.setOptions=function(t){t&&n.extend(this.options,t)},o.prototype.redraw=function(){return!1},o.prototype.destroy=function(){},o.prototype._isResized=function(){var t=this.props._previousWidth!==this.props.width||this.props._previousHeight!==this.props.height;return this.props._previousWidth=this.props.width,this.props._previousHeight=this.props.height,t},t.exports=o},function(t,e){e.convertHiddenOptions=function(t,i,o){if(o&&!Array.isArray(o))return e.convertHiddenOptions(t,i,[o]);if(i.hiddenDates=[],o&&1==Array.isArray(o)){for(var n=0;n<o.length;n++)if(void 0===o[n].repeat){var s={};s.start=t(o[n].start).toDate().valueOf(),s.end=t(o[n].end).toDate().valueOf(),i.hiddenDates.push(s)}i.hiddenDates.sort(function(t,e){return t.start-e.start})}},e.updateHiddenDates=function(t,i,o){if(o&&!Array.isArray(o))return e.updateHiddenDates(t,i,[o]);if(o&&void 0!==i.domProps.centerContainer.width){e.convertHiddenOptions(t,i,o);for(var n=t(i.range.start),s=t(i.range.end),r=i.range.end-i.range.start,a=r/i.domProps.centerContainer.width,h=0;h<o.length;h++)if(void 0!==o[h].repeat){var d=t(o[h].start),l=t(o[h].end);if("Invalid Date"==d._d)throw new Error("Supplied start date is not valid: "+o[h].start);if("Invalid Date"==l._d)throw new Error("Supplied end date is not valid: "+o[h].end);var c=l-d;if(c>=4*a){var u=0,p=s.clone();switch(o[h].repeat){case"daily":d.day()!=l.day()&&(u=1),d.dayOfYear(n.dayOfYear()),d.year(n.year()),d.subtract(7,"days"),l.dayOfYear(n.dayOfYear()),l.year(n.year()),l.subtract(7-u,"days"),p.add(1,"weeks");break;case"weekly":var f=l.diff(d,"days"),m=d.day();d.date(n.date()),d.month(n.month()),d.year(n.year()),l=d.clone(),d.day(m),l.day(m),l.add(f,"days"),d.subtract(1,"weeks"),l.subtract(1,"weeks"),p.add(1,"weeks");break;case"monthly":d.month()!=l.month()&&(u=1),d.month(n.month()),d.year(n.year()),d.subtract(1,"months"),l.month(n.month()),l.year(n.year()),l.subtract(1,"months"),l.add(u,"months"),p.add(1,"months");break;case"yearly":d.year()!=l.year()&&(u=1),d.year(n.year()),d.subtract(1,"years"),l.year(n.year()),l.subtract(1,"years"),l.add(u,"years"),p.add(1,"years");break;default:return void console.log("Wrong repeat format, allowed are: daily, weekly, monthly, yearly. Given:",o[h].repeat)}for(;d<p;)switch(i.hiddenDates.push({start:d.valueOf(),end:l.valueOf()}),o[h].repeat){case"daily":d.add(1,"days"),l.add(1,"days");break;case"weekly":d.add(1,"weeks"),l.add(1,"weeks");break;case"monthly":d.add(1,"months"),l.add(1,"months");break;case"yearly":d.add(1,"y"),l.add(1,"y");break;default:return void console.log("Wrong repeat format, allowed are: daily, weekly, monthly, yearly. Given:",o[h].repeat)}i.hiddenDates.push({start:d.valueOf(),end:l.valueOf()})}}e.removeDuplicates(i);var v=e.isHidden(i.range.start,i.hiddenDates),g=e.isHidden(i.range.end,i.hiddenDates),y=i.range.start,b=i.range.end;1==v.hidden&&(y=1==i.range.startToFront?v.startDate-1:v.endDate+1),1==g.hidden&&(b=1==i.range.endToFront?g.startDate-1:g.endDate+1),1!=v.hidden&&1!=g.hidden||i.range._applyRange(y,b)}},e.removeDuplicates=function(t){for(var e=t.hiddenDates,i=[],o=0;o<e.length;o++)for(var n=0;n<e.length;n++)o!=n&&1!=e[n].remove&&1!=e[o].remove&&(e[n].start>=e[o].start&&e[n].end<=e[o].end?e[n].remove=!0:e[n].start>=e[o].start&&e[n].start<=e[o].end?(e[o].end=e[n].end,e[n].remove=!0):e[n].end>=e[o].start&&e[n].end<=e[o].end&&(e[o].start=e[n].start,e[n].remove=!0));for(var o=0;o<e.length;o++)e[o].remove!==!0&&i.push(e[o]);t.hiddenDates=i,t.hiddenDates.sort(function(t,e){return t.start-e.start})},e.printDates=function(t){for(var e=0;e<t.length;e++)console.log(e,new Date(t[e].start),new Date(t[e].end),t[e].start,t[e].end,t[e].remove)},e.stepOverHiddenDates=function(t,e,i){for(var o=!1,n=e.current.valueOf(),s=0;s<e.hiddenDates.length;s++){var r=e.hiddenDates[s].start,a=e.hiddenDates[s].end;if(n>=r&&n<a){o=!0;break}}if(1==o&&n<e._end.valueOf()&&n!=i){var h=t(i),d=t(a);h.year()!=d.year()?e.switchedYear=!0:h.month()!=d.month()?e.switchedMonth=!0:h.dayOfYear()!=d.dayOfYear()&&(e.switchedDay=!0),e.current=d}},e.toScreen=function(t,i,o){if(0==t.body.hiddenDates.length){var n=t.range.conversion(o);return(i.valueOf()-n.offset)*n.scale}var s=e.isHidden(i,t.body.hiddenDates);1==s.hidden&&(i=s.startDate);var r=e.getHiddenDurationBetween(t.body.hiddenDates,t.range.start,t.range.end);if(i<t.range.start){var n=t.range.conversion(o,r),a=e.getHiddenDurationBeforeStart(t.body.hiddenDates,i,n.offset);return i=t.options.moment(i).toDate().valueOf(),i+=a,-(n.offset-i.valueOf())*n.scale}if(i>t.range.end){var h={start:t.range.start,end:i};i=e.correctTimeForHidden(t.options.moment,t.body.hiddenDates,h,i);var n=t.range.conversion(o,r);return(i.valueOf()-n.offset)*n.scale}i=e.correctTimeForHidden(t.options.moment,t.body.hiddenDates,t.range,i);var n=t.range.conversion(o,r);return(i.valueOf()-n.offset)*n.scale},e.toTime=function(t,i,o){if(0==t.body.hiddenDates.length){var n=t.range.conversion(o);return new Date(i/n.scale+n.offset)}var s=e.getHiddenDurationBetween(t.body.hiddenDates,t.range.start,t.range.end),r=t.range.end-t.range.start-s,a=r*i/o,h=e.getAccumulatedHiddenDuration(t.body.hiddenDates,t.range,a),d=new Date(h+a+t.range.start);return d},e.getHiddenDurationBetween=function(t,e,i){for(var o=0,n=0;n<t.length;n++){var s=t[n].start,r=t[n].end;s>=e&&r<i&&(o+=r-s)}return o},e.getHiddenDurationBeforeStart=function(t,e,i){for(var o=0,n=0;n<t.length;n++){var s=t[n].start,r=t[n].end;s>=e&&r<=i&&(o+=r-s)}return o},e.correctTimeForHidden=function(t,i,o,n){return n=t(n).toDate().valueOf(),n-=e.getHiddenDurationBefore(t,i,o,n)},e.getHiddenDurationBefore=function(t,e,i,o){var n=0;o=t(o).toDate().valueOf();for(var s=0;s<e.length;s++){var r=e[s].start,a=e[s].end;r>=i.start&&a<i.end&&o>=a&&(n+=a-r)}return n},e.getAccumulatedHiddenDuration=function(t,e,i){for(var o=0,n=0,s=e.start,r=0;r<t.length;r++){var a=t[r].start,h=t[r].end;if(a>=e.start&&h<e.end){if(n+=a-s,s=h,n>=i)break;o+=h-a}}return o},e.snapAwayFromHidden=function(t,i,o,n){var s=e.isHidden(i,t);return 1==s.hidden?o<0?1==n?s.startDate-(s.endDate-i)-1:s.startDate-1:1==n?s.endDate+(i-s.startDate)+1:s.endDate+1:i},e.isHidden=function(t,e){for(var i=0;i<e.length;i++){var o=e[i].start,n=e[i].end;if(t>=o&&t<n)return{hidden:!0,startDate:o,endDate:n}}return{hidden:!1,startDate:o,endDate:n}}},function(t,e,i){function o(){}var n="function"==typeof Symbol&&"symbol"==typeof Symbol.iterator?function(t){return typeof t}:function(t){return t&&"function"==typeof Symbol&&t.constructor===Symbol&&t!==Symbol.prototype?"symbol":typeof t},s=i(13),r=i(22),a=i(30),h=i(1),d=(i(9),i(11),i(32),i(36),i(46)),l=i(47),c=i(34),u=i(48);s(o.prototype),o.prototype._create=function(t){function e(t){if(this.isActive()&&this.emit("mousewheel",t),this.options.zoomKey&&!t[this.options.zoomKey]&&!this.options.horizontalScroll){var e=0;t.wheelDelta?e=t.wheelDelta/120:t.detail&&(e=-t.detail/3);var i=this.props.scrollTop,o=i+120*e;this.isActive()&&(this._setScrollTop(o),this.options.verticalScroll&&(this.dom.left.parentNode.scrollTop=-o,this.dom.right.parentNode.scrollTop=-o),this._redraw(),this.emit("scroll",t)),t.preventDefault()}}function i(t){if(s.options.verticalScroll&&(t.preventDefault(),s.isActive())){var e=-t.target.scrollTop;s._setScrollTop(e),s._redraw(),s.emit("scrollSide",t)}}function o(t){if(t.preventDefault&&t.preventDefault(),t.target.className.includes("vis")&&!l)return t.dataTransfer.dropEffect="move",l=!0,!1}function n(t){try{var e=JSON.parse(t.dataTransfer.getData("text/plain"));if(!e.content)return}catch(t){return!1}return l=!1,t.center={x:t.x,y:t.y},s.itemSet._onAddItem(t),!1}this.dom={},this.dom.container=t,this.dom.root=document.createElement("div"),this.dom.background=document.createElement("div"),this.dom.backgroundVertical=document.createElement("div"),this.dom.backgroundHorizontal=document.createElement("div"),this.dom.centerContainer=document.createElement("div"),this.dom.leftContainer=document.createElement("div"),this.dom.rightContainer=document.createElement("div"),this.dom.center=document.createElement("div"),this.dom.left=document.createElement("div"),this.dom.right=document.createElement("div"),this.dom.top=document.createElement("div"),this.dom.bottom=document.createElement("div"),this.dom.shadowTop=document.createElement("div"),this.dom.shadowBottom=document.createElement("div"),this.dom.shadowTopLeft=document.createElement("div"),this.dom.shadowBottomLeft=document.createElement("div"),this.dom.shadowTopRight=document.createElement("div"),this.dom.shadowBottomRight=document.createElement("div"),this.dom.root.className="vis-timeline",this.dom.background.className="vis-panel vis-background",this.dom.backgroundVertical.className="vis-panel vis-background vis-vertical",this.dom.backgroundHorizontal.className="vis-panel vis-background vis-horizontal",this.dom.centerContainer.className="vis-panel vis-center",this.dom.leftContainer.className="vis-panel vis-left",this.dom.rightContainer.className="vis-panel vis-right",this.dom.top.className="vis-panel vis-top",this.dom.bottom.className="vis-panel vis-bottom",this.dom.left.className="vis-content",this.dom.center.className="vis-content",this.dom.right.className="vis-content",this.dom.shadowTop.className="vis-shadow vis-top",this.dom.shadowBottom.className="vis-shadow vis-bottom",this.dom.shadowTopLeft.className="vis-shadow vis-top",this.dom.shadowBottomLeft.className="vis-shadow vis-bottom",this.dom.shadowTopRight.className="vis-shadow vis-top",this.dom.shadowBottomRight.className="vis-shadow vis-bottom",this.dom.root.appendChild(this.dom.background),this.dom.root.appendChild(this.dom.backgroundVertical),this.dom.root.appendChild(this.dom.backgroundHorizontal),this.dom.root.appendChild(this.dom.centerContainer),this.dom.root.appendChild(this.dom.leftContainer),this.dom.root.appendChild(this.dom.rightContainer),this.dom.root.appendChild(this.dom.top),this.dom.root.appendChild(this.dom.bottom),this.dom.centerContainer.appendChild(this.dom.center),this.dom.leftContainer.appendChild(this.dom.left),this.dom.rightContainer.appendChild(this.dom.right),this.dom.centerContainer.appendChild(this.dom.shadowTop),this.dom.centerContainer.appendChild(this.dom.shadowBottom),this.dom.leftContainer.appendChild(this.dom.shadowTopLeft),this.dom.leftContainer.appendChild(this.dom.shadowBottomLeft),this.dom.rightContainer.appendChild(this.dom.shadowTopRight),this.dom.rightContainer.appendChild(this.dom.shadowBottomRight),this.props={root:{},background:{},centerContainer:{},leftContainer:{},rightContainer:{},center:{},left:{},right:{},top:{},bottom:{},border:{},scrollTop:0,scrollTopMin:0},this.on("rangechange",function(){this.initialDrawDone===!0&&this._redraw()}.bind(this)),this.on("touch",this._onTouch.bind(this)),this.on("panmove",this._onDrag.bind(this));var s=this;this.on("_change",function(t){t&&1==t.queue?s._redrawTimer||(s._redrawTimer=setTimeout(function(){s._redrawTimer=null,s._redraw()},0)):s._redraw()}),this.hammer=new r(this.dom.root);var h=this.hammer.get("pinch").set({enable:!0});a.disablePreventDefaultVertically(h),this.hammer.get("pan").set({threshold:5,direction:r.DIRECTION_HORIZONTAL}),this.listeners={};var d=["tap","doubletap","press","pinch","pan","panstart","panmove","panend"];d.forEach(function(t){var e=function(e){s.isActive()&&s.emit(t,e)};s.hammer.on(t,e),s.listeners[t]=e}),a.onTouch(this.hammer,function(t){s.emit("touch",t)}.bind(this)),a.onRelease(this.hammer,function(t){s.emit("release",t)}.bind(this)),this.dom.centerContainer.addEventListener?(this.dom.centerContainer.addEventListener("mousewheel",e.bind(this),!1),this.dom.centerContainer.addEventListener("DOMMouseScroll",e.bind(this),!1)):this.dom.centerContainer.attachEvent("onmousewheel",e.bind(this)),this.dom.left.parentNode.addEventListener("scroll",i.bind(this)),this.dom.right.parentNode.addEventListener("scroll",i.bind(this));var l=!1;if(this.dom.center.addEventListener("dragover",o.bind(this),!1),this.dom.center.addEventListener("drop",n.bind(this),!1),this.customTimes=[],this.touch={},this.redrawCount=0,this.initialDrawDone=!1,!t)throw new Error("No container provided");t.appendChild(this.dom.root)},o.prototype.setOptions=function(t){if(t){var e=["width","height","minHeight","maxHeight","autoResize","start","end","clickToUse","dataAttributes","hiddenDates","locale","locales","moment","rtl","zoomKey","horizontalScroll","verticalScroll"];if(h.selectiveExtend(e,this.options,t),this.options.rtl&&(this.dom.container.style.direction="rtl",this.dom.backgroundVertical.className="vis-panel vis-background vis-vertical-rtl"),this.options.verticalScroll&&(this.options.rtl?this.dom.rightContainer.className="vis-panel vis-right vis-vertical-scroll":this.dom.leftContainer.className="vis-panel vis-left vis-vertical-scroll"),this.options.orientation={item:void 0,axis:void 0},"orientation"in t&&("string"==typeof t.orientation?this.options.orientation={item:t.orientation,axis:t.orientation}:"object"===n(t.orientation)&&("item"in t.orientation&&(this.options.orientation.item=t.orientation.item),"axis"in t.orientation&&(this.options.orientation.axis=t.orientation.axis))),"both"===this.options.orientation.axis){if(!this.timeAxis2){var i=this.timeAxis2=new d(this.body);i.setOptions=function(t){var e=t?h.extend({},t):{};e.orientation="top",d.prototype.setOptions.call(i,e)},this.components.push(i)}}else if(this.timeAxis2){var o=this.components.indexOf(this.timeAxis2);o!==-1&&this.components.splice(o,1),this.timeAxis2.destroy(),this.timeAxis2=null}if("function"==typeof t.drawPoints&&(t.drawPoints={onRender:t.drawPoints}),"hiddenDates"in this.options&&c.convertHiddenOptions(this.options.moment,this.body,this.options.hiddenDates),"clickToUse"in t&&(t.clickToUse?this.activator||(this.activator=new l(this.dom.root)):this.activator&&(this.activator.destroy(),delete this.activator)),"showCustomTime"in t)throw new Error("Option `showCustomTime` is deprecated. Create a custom time bar via timeline.addCustomTime(time [, id])");this._initAutoResize()}if(this.components.forEach(function(e){return e.setOptions(t)}),"configure"in t){this.configurator||(this.configurator=this._createConfigurator()),this.configurator.setOptions(t.configure);var s=h.deepExtend({},this.options);this.components.forEach(function(t){h.deepExtend(s,t.options)}),this.configurator.setModuleOptions({global:s})}this._origRedraw?this._redraw():(this._origRedraw=this._redraw.bind(this),this._redraw=h.throttle(this._origRedraw))},o.prototype.isActive=function(){return!this.activator||this.activator.active},o.prototype.destroy=function(){this.setItems(null),this.setGroups(null),this.off(),this._stopAutoResize(),this.dom.root.parentNode&&this.dom.root.parentNode.removeChild(this.dom.root),this.dom=null,this.activator&&(this.activator.destroy(),delete this.activator);for(var t in this.listeners)this.listeners.hasOwnProperty(t)&&delete this.listeners[t];this.listeners=null,this.hammer=null,this.components.forEach(function(t){return t.destroy()}),this.body=null},o.prototype.setCustomTime=function(t,e){var i=this.customTimes.filter(function(t){return e===t.options.id});if(0===i.length)throw new Error("No custom time bar found with id "+JSON.stringify(e));i.length>0&&i[0].setCustomTime(t)},o.prototype.getCustomTime=function(t){var e=this.customTimes.filter(function(e){return e.options.id===t});if(0===e.length)throw new Error("No custom time bar found with id "+JSON.stringify(t));return e[0].getCustomTime()},o.prototype.setCustomTimeTitle=function(t,e){var i=this.customTimes.filter(function(t){return t.options.id===e});if(0===i.length)throw new Error("No custom time bar found with id "+JSON.stringify(e));if(i.length>0)return i[0].setCustomTitle(t)},o.prototype.getEventProperties=function(t){return{event:t}},o.prototype.addCustomTime=function(t,e){var i=void 0!==t?h.convert(t,"Date").valueOf():new Date,o=this.customTimes.some(function(t){return t.options.id===e});if(o)throw new Error("A custom time with id "+JSON.stringify(e)+" already exists");var n=new u(this.body,h.extend({},this.options,{time:i,id:e}));return this.customTimes.push(n),this.components.push(n),this._redraw(),e},o.prototype.removeCustomTime=function(t){var e=this.customTimes.filter(function(e){return e.options.id===t});if(0===e.length)throw new Error("No custom time bar found with id "+JSON.stringify(t));e.forEach(function(t){this.customTimes.splice(this.customTimes.indexOf(t),1),this.components.splice(this.components.indexOf(t),1),t.destroy()}.bind(this))},o.prototype.getVisibleItems=function(){return this.itemSet&&this.itemSet.getVisibleItems()||[]},o.prototype.fit=function(t){var e=this.getDataRange();if(null!==e.min||null!==e.max){var i=e.max-e.min,o=new Date(e.min.valueOf()-.01*i),n=new Date(e.max.valueOf()+.01*i),s=!t||void 0===t.animation||t.animation;this.range.setRange(o,n,s)}},o.prototype.getDataRange=function(){throw new Error("Cannot invoke abstract method getDataRange")},o.prototype.setWindow=function(t,e,i){var o;if(1==arguments.length){var n=arguments[0];o=void 0===n.animation||n.animation,this.range.setRange(n.start,n.end,o)}else o=!i||void 0===i.animation||i.animation,this.range.setRange(t,e,o)},o.prototype.moveTo=function(t,e){var i=this.range.end-this.range.start,o=h.convert(t,"Date").valueOf(),n=o-i/2,s=o+i/2,r=!e||void 0===e.animation||e.animation;this.range.setRange(n,s,r)},o.prototype.getWindow=function(){var t=this.range.getRange();return{start:new Date(t.start),end:new Date(t.end)}},o.prototype.zoomIn=function(t){if(!(!t||t<0||t>1)){var e=this.getWindow(),i=e.start.valueOf(),o=e.end.valueOf(),n=o-i,s=n/(1+t),r=(n-s)/2,a=i+r,h=o-r;this.setWindow({start:a,end:h})}},o.prototype.zoomOut=function(t){if(!(!t||t<0||t>1)){var e=this.getWindow(),i=e.start.valueOf(),o=e.end.valueOf(),n=o-i,s=i-n*t/2,r=o+n*t/2;this.setWindow({start:s,end:r})}},o.prototype.redraw=function(){this._redraw()},o.prototype._redraw=function(){this.redrawCount++;var t=!1,e=this.options,i=this.props,o=this.dom;if(o&&o.container&&0!=o.root.offsetWidth){c.updateHiddenDates(this.options.moment,this.body,this.options.hiddenDates),"top"==e.orientation?(h.addClassName(o.root,"vis-top"),h.removeClassName(o.root,"vis-bottom")):(h.removeClassName(o.root,"vis-top"),h.addClassName(o.root,"vis-bottom")),o.root.style.maxHeight=h.option.asSize(e.maxHeight,""),o.root.style.minHeight=h.option.asSize(e.minHeight,""),o.root.style.width=h.option.asSize(e.width,""),i.border.left=(o.centerContainer.offsetWidth-o.centerContainer.clientWidth)/2,i.border.right=i.border.left,i.border.top=(o.centerContainer.offsetHeight-o.centerContainer.clientHeight)/2,i.border.bottom=i.border.top;var n=o.root.offsetHeight-o.root.clientHeight,s=o.root.offsetWidth-o.root.clientWidth;0===o.centerContainer.clientHeight&&(i.border.left=i.border.top,i.border.right=i.border.left),0===o.root.clientHeight&&(s=n),i.center.height=o.center.offsetHeight,i.left.height=o.left.offsetHeight,i.right.height=o.right.offsetHeight,i.top.height=o.top.clientHeight||-i.border.top,i.bottom.height=o.bottom.clientHeight||-i.border.bottom;var a=Math.max(i.left.height,i.center.height,i.right.height),d=i.top.height+a+i.bottom.height+n+i.border.top+i.border.bottom;o.root.style.height=h.option.asSize(e.height,d+"px"),i.root.height=o.root.offsetHeight,i.background.height=i.root.height-n;var l=i.root.height-i.top.height-i.bottom.height-n;i.centerContainer.height=l,i.leftContainer.height=l,i.rightContainer.height=i.leftContainer.height,i.root.width=o.root.offsetWidth,i.background.width=i.root.width-s,this.initialDrawDone||(i.scrollbarWidth=h.getScrollBarWidth()),this.options.verticalScroll?this.options.rtl?(i.left.width=o.leftContainer.clientWidth||-i.border.left,i.right.width=o.rightContainer.clientWidth+i.scrollbarWidth||-i.border.right):(i.left.width=o.leftContainer.clientWidth+i.scrollbarWidth||-i.border.left,i.right.width=o.rightContainer.clientWidth||-i.border.right):(i.left.width=o.leftContainer.clientWidth||-i.border.left,i.right.width=o.rightContainer.clientWidth||-i.border.right),i.leftContainer.width=i.left.width,i.rightContainer.width=i.right.width;var u=i.root.width-i.left.width-i.right.width-s;i.center.width=u,i.centerContainer.width=u,i.top.width=u,i.bottom.width=u,o.background.style.height=i.background.height+"px",o.backgroundVertical.style.height=i.background.height+"px",o.backgroundHorizontal.style.height=i.centerContainer.height+"px",o.centerContainer.style.height=i.centerContainer.height+"px",o.leftContainer.style.height=i.leftContainer.height+"px",o.rightContainer.style.height=i.rightContainer.height+"px",o.background.style.width=i.background.width+"px",o.backgroundVertical.style.width=i.centerContainer.width+"px",o.backgroundHorizontal.style.width=i.background.width+"px",o.centerContainer.style.width=i.center.width+"px",o.top.style.width=i.top.width+"px",o.bottom.style.width=i.bottom.width+"px",o.background.style.left="0",o.background.style.top="0",o.backgroundVertical.style.left=i.left.width+i.border.left+"px",o.backgroundVertical.style.top="0",o.backgroundHorizontal.style.left="0",o.backgroundHorizontal.style.top=i.top.height+"px",o.centerContainer.style.left=i.left.width+"px",o.centerContainer.style.top=i.top.height+"px",o.leftContainer.style.left="0",o.leftContainer.style.top=i.top.height+"px",o.rightContainer.style.left=i.left.width+i.center.width+"px",o.rightContainer.style.top=i.top.height+"px",o.top.style.left=i.left.width+"px",o.top.style.top="0",o.bottom.style.left=i.left.width+"px",o.bottom.style.top=i.top.height+i.centerContainer.height+"px";var p=this._updateScrollTop();"top"!=e.orientation.item&&(p+=Math.max(this.props.centerContainer.height-this.props.center.height-this.props.border.top-this.props.border.bottom,0)),o.center.style.left="0",o.center.style.top=p+"px",o.left.style.left="0",o.right.style.left="0";var f=0==this.props.scrollTop?"hidden":"",m=this.props.scrollTop==this.props.scrollTopMin?"hidden":"";o.shadowTop.style.visibility=f,o.shadowBottom.style.visibility=m,o.shadowTopLeft.style.visibility=f,o.shadowBottomLeft.style.visibility=m,o.shadowTopRight.style.visibility=f,o.shadowBottomRight.style.visibility=m,this.options.verticalScroll?(o.shadowTopRight.style.visibility="hidden",o.shadowBottomRight.style.visibility="hidden",o.shadowTopLeft.style.visibility="hidden",o.shadowBottomLeft.style.visibility="hidden"):(o.left.style.top=p+"px",o.right.style.top=p+"px");var v=this.props.center.height>this.props.centerContainer.height;this.hammer.get("pan").set({direction:v?r.DIRECTION_ALL:r.DIRECTION_HORIZONTAL}),this.components.forEach(function(e){t=e.redraw()||t});var g=5;if(t){if(this.redrawCount<g)return void this.body.emitter.emit("_change");console.log("WARNING: infinite loop in redraw?")}else this.redrawCount=0;this.initialDrawDone=!0,this.body.emitter.emit("changed")}},o.prototype.repaint=function(){throw new Error("Function repaint is deprecated. Use redraw instead.")},o.prototype.setCurrentTime=function(t){if(!this.currentTime)throw new Error("Option showCurrentTime must be true");this.currentTime.setCurrentTime(t)},o.prototype.getCurrentTime=function(){if(!this.currentTime)throw new Error("Option showCurrentTime must be true");return this.currentTime.getCurrentTime()},o.prototype._toTime=function(t){return c.toTime(this,t,this.props.center.width)},o.prototype._toGlobalTime=function(t){return c.toTime(this,t,this.props.root.width)},o.prototype._toScreen=function(t){return c.toScreen(this,t,this.props.center.width)},o.prototype._toGlobalScreen=function(t){return c.toScreen(this,t,this.props.root.width)},o.prototype._initAutoResize=function(){1==this.options.autoResize?this._startAutoResize():this._stopAutoResize()},o.prototype._startAutoResize=function(){var t=this;this._stopAutoResize(),this._onResize=function(){return 1!=t.options.autoResize?void t._stopAutoResize():void(t.dom.root&&(t.dom.root.offsetWidth==t.props.lastWidth&&t.dom.root.offsetHeight==t.props.lastHeight||(t.props.lastWidth=t.dom.root.offsetWidth,t.props.lastHeight=t.dom.root.offsetHeight,t.body.emitter.emit("_change"))))},h.addEventListener(window,"resize",this._onResize),t.dom.root&&(t.props.lastWidth=t.dom.root.offsetWidth,t.props.lastHeight=t.dom.root.offsetHeight),this.watchTimer=setInterval(this._onResize,1e3)},o.prototype._stopAutoResize=function(){this.watchTimer&&(clearInterval(this.watchTimer),this.watchTimer=void 0),this._onResize&&(h.removeEventListener(window,"resize",this._onResize),this._onResize=null)},o.prototype._onTouch=function(t){this.touch.allowDragging=!0,this.touch.initialScrollTop=this.props.scrollTop},o.prototype._onPinch=function(t){this.touch.allowDragging=!1},o.prototype._onDrag=function(t){if(t&&this.touch.allowDragging){var e=t.deltaY,i=this._getScrollTop(),o=this._setScrollTop(this.touch.initialScrollTop+e);this.options.verticalScroll&&(this.dom.left.parentNode.scrollTop=-this.props.scrollTop,this.dom.right.parentNode.scrollTop=-this.props.scrollTop),o!=i&&this.emit("verticalDrag")}},o.prototype._setScrollTop=function(t){return this.props.scrollTop=t,this._updateScrollTop(),this.props.scrollTop},o.prototype._updateScrollTop=function(){var t=Math.min(this.props.centerContainer.height-this.props.center.height,0);return t!=this.props.scrollTopMin&&("top"!=this.options.orientation.item&&(this.props.scrollTop+=t-this.props.scrollTopMin),this.props.scrollTopMin=t),this.props.scrollTop>0&&(this.props.scrollTop=0),this.props.scrollTop<t&&(this.props.scrollTop=t),this.props.scrollTop},o.prototype._getScrollTop=function(){return this.props.scrollTop},o.prototype._createConfigurator=function(){throw new Error("Cannot invoke abstract method _createConfigurator")},t.exports=o},function(t,e,i){function o(t,e){this.body=t,this.defaultOptions={type:null,orientation:{item:"bottom"},align:"auto",stack:!0,groupOrderSwap:function(t,e,i){var o=e.order;e.order=t.order,t.order=o},groupOrder:"order",selectable:!0,multiselect:!1,itemsAlwaysDraggable:!1,editable:{updateTime:!1,updateGroup:!1,add:!1,remove:!1},groupEditable:{order:!1,add:!1,remove:!1},snap:d.snap,onAdd:function(t,e){e(t)},onUpdate:function(t,e){e(t)},onMove:function(t,e){e(t)},onRemove:function(t,e){e(t)},onMoving:function(t,e){e(t)},onAddGroup:function(t,e){e(t)},onMoveGroup:function(t,e){e(t)},onRemoveGroup:function(t,e){e(t)},margin:{item:{horizontal:10,vertical:10},axis:20},tooltipOnItemUpdateTime:!1},this.options=r.extend({},this.defaultOptions),this.options.rtl=e.rtl,this.itemOptions={type:{start:"Date",end:"Date"}},this.conversion={toScreen:t.util.toScreen,toTime:t.util.toTime},this.dom={},this.props={},this.hammer=null;var i=this;this.itemsData=null,this.groupsData=null,this.itemListeners={add:function(t,e,o){i._onAdd(e.items)},update:function(t,e,o){i._onUpdate(e.items)},remove:function(t,e,o){i._onRemove(e.items)}},this.groupListeners={add:function(t,e,o){i._onAddGroups(e.items)},update:function(t,e,o){i._onUpdateGroups(e.items)},remove:function(t,e,o){i._onRemoveGroups(e.items)}},this.items={},this.groups={},this.groupIds=[],this.selection=[],this.stackDirty=!0,this.touchParams={},this.groupTouchParams={},this._create(),this.setOptions(e)}var n="function"==typeof Symbol&&"symbol"==typeof Symbol.iterator?function(t){return typeof t}:function(t){return t&&"function"==typeof Symbol&&t.constructor===Symbol&&t!==Symbol.prototype?"symbol":typeof t},s=i(22),r=i(1),a=i(9),h=i(11),d=i(37),l=i(33),c=i(38),u=i(42),p=i(43),f=i(44),m=i(40),v=i(45),g="__ungrouped__",y="__background__";o.prototype=new l,o.types={background:v,box:p,range:m,point:f},o.prototype._create=function(){var t=document.createElement("div");t.className="vis-itemset",t["timeline-itemset"]=this,this.dom.frame=t;var e=document.createElement("div");e.className="vis-background",t.appendChild(e),this.dom.background=e;var i=document.createElement("div");i.className="vis-foreground",t.appendChild(i),this.dom.foreground=i;var o=document.createElement("div");o.className="vis-axis",this.dom.axis=o;var n=document.createElement("div");n.className="vis-labelset",this.dom.labelSet=n,this._updateUngrouped();var r=new u(y,null,this);r.show(),this.groups[y]=r,this.hammer=new s(this.body.dom.centerContainer),this.hammer.on("hammer.input",function(t){t.isFirst&&this._onTouch(t)}.bind(this)),this.hammer.on("panstart",this._onDragStart.bind(this)),this.hammer.on("panmove",this._onDrag.bind(this)),
this.hammer.on("panend",this._onDragEnd.bind(this)),this.hammer.get("pan").set({threshold:5,direction:s.DIRECTION_HORIZONTAL}),this.hammer.on("tap",this._onSelectItem.bind(this)),this.hammer.on("press",this._onMultiSelectItem.bind(this)),this.hammer.on("doubletap",this._onAddItem.bind(this)),this.options.rtl?this.groupHammer=new s(this.body.dom.rightContainer):this.groupHammer=new s(this.body.dom.leftContainer),this.groupHammer.on("panstart",this._onGroupDragStart.bind(this)),this.groupHammer.on("panmove",this._onGroupDrag.bind(this)),this.groupHammer.on("panend",this._onGroupDragEnd.bind(this)),this.groupHammer.get("pan").set({threshold:5,direction:s.DIRECTION_HORIZONTAL}),this.body.dom.centerContainer.addEventListener("mouseover",this._onMouseOver.bind(this)),this.body.dom.centerContainer.addEventListener("mouseout",this._onMouseOut.bind(this)),this.show()},o.prototype.setOptions=function(t){if(t){var e=["type","rtl","align","order","stack","selectable","multiselect","itemsAlwaysDraggable","multiselectPerGroup","groupOrder","dataAttributes","template","groupTemplate","hide","snap","groupOrderSwap","tooltipOnItemUpdateTime"];r.selectiveExtend(e,this.options,t),"orientation"in t&&("string"==typeof t.orientation?this.options.orientation.item="top"===t.orientation?"top":"bottom":"object"===n(t.orientation)&&"item"in t.orientation&&(this.options.orientation.item=t.orientation.item)),"margin"in t&&("number"==typeof t.margin?(this.options.margin.axis=t.margin,this.options.margin.item.horizontal=t.margin,this.options.margin.item.vertical=t.margin):"object"===n(t.margin)&&(r.selectiveExtend(["axis"],this.options.margin,t.margin),"item"in t.margin&&("number"==typeof t.margin.item?(this.options.margin.item.horizontal=t.margin.item,this.options.margin.item.vertical=t.margin.item):"object"===n(t.margin.item)&&r.selectiveExtend(["horizontal","vertical"],this.options.margin.item,t.margin.item)))),"editable"in t&&("boolean"==typeof t.editable?(this.options.editable.updateTime=t.editable,this.options.editable.updateGroup=t.editable,this.options.editable.add=t.editable,this.options.editable.remove=t.editable):"object"===n(t.editable)&&r.selectiveExtend(["updateTime","updateGroup","add","remove"],this.options.editable,t.editable)),"groupEditable"in t&&("boolean"==typeof t.groupEditable?(this.options.groupEditable.order=t.groupEditable,this.options.groupEditable.add=t.groupEditable,this.options.groupEditable.remove=t.groupEditable):"object"===n(t.groupEditable)&&r.selectiveExtend(["order","add","remove"],this.options.groupEditable,t.groupEditable));var i=function(e){var i=t[e];if(i){if(!(i instanceof Function))throw new Error("option "+e+" must be a function "+e+"(item, callback)");this.options[e]=i}}.bind(this);["onAdd","onUpdate","onRemove","onMove","onMoving","onAddGroup","onMoveGroup","onRemoveGroup"].forEach(i),this.markDirty()}},o.prototype.markDirty=function(t){this.groupIds=[],this.stackDirty=!0,t&&t.refreshItems&&r.forEach(this.items,function(t){t.dirty=!0,t.displayed&&t.redraw()})},o.prototype.destroy=function(){this.hide(),this.setItems(null),this.setGroups(null),this.hammer=null,this.body=null,this.conversion=null},o.prototype.hide=function(){this.dom.frame.parentNode&&this.dom.frame.parentNode.removeChild(this.dom.frame),this.dom.axis.parentNode&&this.dom.axis.parentNode.removeChild(this.dom.axis),this.dom.labelSet.parentNode&&this.dom.labelSet.parentNode.removeChild(this.dom.labelSet)},o.prototype.show=function(){this.dom.frame.parentNode||this.body.dom.center.appendChild(this.dom.frame),this.dom.axis.parentNode||this.body.dom.backgroundVertical.appendChild(this.dom.axis),this.dom.labelSet.parentNode||(this.options.rtl?this.body.dom.right.appendChild(this.dom.labelSet):this.body.dom.left.appendChild(this.dom.labelSet))},o.prototype.setSelection=function(t){var e,i,o,n;for(void 0==t&&(t=[]),Array.isArray(t)||(t=[t]),e=0,i=this.selection.length;e<i;e++)o=this.selection[e],n=this.items[o],n&&n.unselect();for(this.selection=[],e=0,i=t.length;e<i;e++)o=t[e],n=this.items[o],n&&(this.selection.push(o),n.select())},o.prototype.getSelection=function(){return this.selection.concat([])},o.prototype.getVisibleItems=function(){var t=this.body.range.getRange();if(this.options.rtl)var e=this.body.util.toScreen(t.start),i=this.body.util.toScreen(t.end);else var i=this.body.util.toScreen(t.start),e=this.body.util.toScreen(t.end);var o=[];for(var n in this.groups)if(this.groups.hasOwnProperty(n))for(var s=this.groups[n],r=s.visibleItems,a=0;a<r.length;a++){var h=r[a];this.options.rtl?h.right<i&&h.right+h.width>e&&o.push(h.id):h.left<e&&h.left+h.width>i&&o.push(h.id)}return o},o.prototype._deselect=function(t){for(var e=this.selection,i=0,o=e.length;i<o;i++)if(e[i]==t){e.splice(i,1);break}},o.prototype.redraw=function(){var t=this.options.margin,e=this.body.range,i=r.option.asSize,o=this.options,n=o.orientation.item,s=!1,a=this.dom.frame;this.props.top=this.body.domProps.top.height+this.body.domProps.border.top,this.options.rtl?this.props.right=this.body.domProps.right.width+this.body.domProps.border.right:this.props.left=this.body.domProps.left.width+this.body.domProps.border.left,a.className="vis-itemset",s=this._orderGroups()||s;var h=e.end-e.start,d=h!=this.lastVisibleInterval||this.props.width!=this.props.lastWidth;d&&(this.stackDirty=!0),this.lastVisibleInterval=h,this.props.lastWidth=this.props.width;var l=this.stackDirty,c=this._firstGroup(),u={item:t.item,axis:t.axis},p={item:t.item,axis:t.item.vertical/2},f=0,m=t.axis+t.item.vertical;return this.groups[y].redraw(e,p,l),r.forEach(this.groups,function(t){var i=t==c?u:p,o=t.redraw(e,i,l);s=o||s,f+=t.height}),f=Math.max(f,m),this.stackDirty=!1,a.style.height=i(f),this.props.width=a.offsetWidth,this.props.height=f,this.dom.axis.style.top=i("top"==n?this.body.domProps.top.height+this.body.domProps.border.top:this.body.domProps.top.height+this.body.domProps.centerContainer.height),this.options.rtl?this.dom.axis.style.right="0":this.dom.axis.style.left="0",s=this._isResized()||s},o.prototype._firstGroup=function(){var t="top"==this.options.orientation.item?0:this.groupIds.length-1,e=this.groupIds[t],i=this.groups[e]||this.groups[g];return i||null},o.prototype._updateUngrouped=function(){var t,e,i=this.groups[g];this.groups[y];if(this.groupsData){if(i){i.hide(),delete this.groups[g];for(e in this.items)if(this.items.hasOwnProperty(e)){t=this.items[e],t.parent&&t.parent.remove(t);var o=this._getGroupId(t.data),n=this.groups[o];n&&n.add(t)||t.hide()}}}else if(!i){var s=null,r=null;i=new c(s,r,this),this.groups[g]=i;for(e in this.items)this.items.hasOwnProperty(e)&&(t=this.items[e],i.add(t));i.show()}},o.prototype.getLabelSet=function(){return this.dom.labelSet},o.prototype.setItems=function(t){var e,i=this,o=this.itemsData;if(t){if(!(t instanceof a||t instanceof h))throw new TypeError("Data must be an instance of DataSet or DataView");this.itemsData=t}else this.itemsData=null;if(o&&(r.forEach(this.itemListeners,function(t,e){o.off(e,t)}),e=o.getIds(),this._onRemove(e)),this.itemsData){var n=this.id;r.forEach(this.itemListeners,function(t,e){i.itemsData.on(e,t,n)}),e=this.itemsData.getIds(),this._onAdd(e),this._updateUngrouped()}this.body.emitter.emit("_change",{queue:!0})},o.prototype.getItems=function(){return this.itemsData},o.prototype.setGroups=function(t){var e,i=this;if(this.groupsData&&(r.forEach(this.groupListeners,function(t,e){i.groupsData.off(e,t)}),e=this.groupsData.getIds(),this.groupsData=null,this._onRemoveGroups(e)),t){if(!(t instanceof a||t instanceof h))throw new TypeError("Data must be an instance of DataSet or DataView");this.groupsData=t}else this.groupsData=null;if(this.groupsData){var o=this.id;r.forEach(this.groupListeners,function(t,e){i.groupsData.on(e,t,o)}),e=this.groupsData.getIds(),this._onAddGroups(e)}this._updateUngrouped(),this._order(),this.body.emitter.emit("_change",{queue:!0})},o.prototype.getGroups=function(){return this.groupsData},o.prototype.removeItem=function(t){var e=this.itemsData.get(t),i=this.itemsData.getDataSet();e&&this.options.onRemove(e,function(e){e&&i.remove(t)})},o.prototype._getType=function(t){return t.type||this.options.type||(t.end?"range":"box")},o.prototype._getGroupId=function(t){var e=this._getType(t);return"background"==e&&void 0==t.group?y:this.groupsData?t.group:g},o.prototype._onUpdate=function(t){var e=this;t.forEach(function(t){var i,n=e.itemsData.get(t,e.itemOptions),s=e.items[t],r=n?e._getType(n):null,a=o.types[r];if(s&&(a&&s instanceof a?e._updateItem(s,n):(i=s.selected,e._removeItem(s),s=null)),!s&&n){if(!a)throw"rangeoverflow"==r?new TypeError('Item type "rangeoverflow" is deprecated. Use css styling instead: .vis-item.vis-range .vis-item-content {overflow: visible;}'):new TypeError('Unknown item type "'+r+'"');s=new a(n,e.conversion,e.options),s.id=t,e._addItem(s),i&&(this.selection.push(t),s.select())}}.bind(this)),this._order(),this.stackDirty=!0,this.body.emitter.emit("_change",{queue:!0})},o.prototype._onAdd=o.prototype._onUpdate,o.prototype._onRemove=function(t){var e=0,i=this;t.forEach(function(t){var o=i.items[t];o&&(e++,i._removeItem(o))}),e&&(this._order(),this.stackDirty=!0,this.body.emitter.emit("_change",{queue:!0}))},o.prototype._order=function(){r.forEach(this.groups,function(t){t.order()})},o.prototype._onUpdateGroups=function(t){this._onAddGroups(t)},o.prototype._onAddGroups=function(t){var e=this;t.forEach(function(t){var i=e.groupsData.get(t),o=e.groups[t];if(o)o.setData(i);else{if(t==g||t==y)throw new Error("Illegal group id. "+t+" is a reserved id.");var n=Object.create(e.options);r.extend(n,{height:null}),o=new c(t,i,e),e.groups[t]=o;for(var s in e.items)if(e.items.hasOwnProperty(s)){var a=e.items[s];a.data.group==t&&o.add(a)}o.order(),o.show()}}),this.body.emitter.emit("_change",{queue:!0})},o.prototype._onRemoveGroups=function(t){var e=this.groups;t.forEach(function(t){var i=e[t];i&&(i.hide(),delete e[t])}),this.markDirty(),this.body.emitter.emit("_change",{queue:!0})},o.prototype._orderGroups=function(){if(this.groupsData){var t=this.groupsData.getIds({order:this.options.groupOrder}),e=!r.equalArray(t,this.groupIds);if(e){var i=this.groups;t.forEach(function(t){i[t].hide()}),t.forEach(function(t){i[t].show()}),this.groupIds=t}return e}return!1},o.prototype._addItem=function(t){this.items[t.id]=t;var e=this._getGroupId(t.data),i=this.groups[e];i&&i.add(t)},o.prototype._updateItem=function(t,e){var i=t.data.group,o=t.data.subgroup;if(t.setData(e),i!=t.data.group||o!=t.data.subgroup){var n=this.groups[i];n&&n.remove(t);var s=this._getGroupId(t.data),r=this.groups[s];r&&r.add(t)}},o.prototype._removeItem=function(t){t.hide(),delete this.items[t.id];var e=this.selection.indexOf(t.id);e!=-1&&this.selection.splice(e,1),t.parent&&t.parent.remove(t)},o.prototype._constructByEndArray=function(t){for(var e=[],i=0;i<t.length;i++)t[i]instanceof m&&e.push(t[i]);return e},o.prototype._onTouch=function(t){this.touchParams.item=this.itemFromTarget(t),this.touchParams.dragLeftItem=t.target.dragLeftItem||!1,this.touchParams.dragRightItem=t.target.dragRightItem||!1,this.touchParams.itemProps=null},o.prototype._getGroupIndex=function(t){for(var e=0;e<this.groupIds.length;e++)if(t==this.groupIds[e])return e},o.prototype._onDragStart=function(t){var e,i=this.touchParams.item||null,o=this;if(i&&(i.selected||this.options.itemsAlwaysDraggable)){if(!this.options.editable.updateTime&&!this.options.editable.updateGroup&&!i.editable)return;if(i.editable===!1)return;var n=this.touchParams.dragLeftItem,s=this.touchParams.dragRightItem;if(this.touchParams.itemIsDragging=!0,n)e={item:n,initialX:t.center.x,dragLeft:!0,data:this._cloneItemData(i.data)},this.touchParams.itemProps=[e];else if(s)e={item:s,initialX:t.center.x,dragRight:!0,data:this._cloneItemData(i.data)},this.touchParams.itemProps=[e];else{this.touchParams.selectedItem=i;var r=this._getGroupIndex(i.data.group),a=this.options.itemsAlwaysDraggable&&!i.selected?[i.id]:this.getSelection();this.touchParams.itemProps=a.map(function(e){var i=o.items[e],n=o._getGroupIndex(i.data.group);return{item:i,initialX:t.center.x,groupOffset:r-n,data:this._cloneItemData(i.data)}}.bind(this))}t.stopPropagation()}else this.options.editable.add&&(t.srcEvent.ctrlKey||t.srcEvent.metaKey)&&this._onDragStartAddItem(t)},o.prototype._onDragStartAddItem=function(t){var e=this.options.snap||null;if(this.options.rtl)var i=r.getAbsoluteRight(this.dom.frame),o=i-t.center.x+10;else var i=r.getAbsoluteLeft(this.dom.frame),o=t.center.x-i-10;var n=this.body.util.toTime(o),s=this.body.util.getScale(),a=this.body.util.getStep(),h=e?e(n,s,a):n,d=h,l={type:"range",start:h,end:d,content:"new item"},c=r.randomUUID();l[this.itemsData._fieldId]=c;var u=this.groupFromTarget(t);u&&(l.group=u.groupId);var p=new m(l,this.conversion,this.options);p.id=c,p.data=this._cloneItemData(l),this._addItem(p);var f={item:p,initialX:t.center.x,data:p.data};this.options.rtl?f.dragLeft=!0:f.dragRight=!0,this.touchParams.itemProps=[f],t.stopPropagation()},o.prototype._onDrag=function(t){if(this.touchParams.itemProps){t.stopPropagation();var e=this,i=this.options.snap||null;if(this.options.rtl)var o=this.body.dom.root.offsetLeft+this.body.domProps.right.width;else var o=this.body.dom.root.offsetLeft+this.body.domProps.left.width;var n=this.body.util.getScale(),s=this.body.util.getStep(),a=this.touchParams.selectedItem,h=e.options.editable.updateGroup,d=null;if(h&&a&&void 0!=a.data.group){var l=e.groupFromTarget(t);l&&(d=this._getGroupIndex(l.groupId))}this.touchParams.itemProps.forEach(function(a){var h=e.body.util.toTime(t.center.x-o),l=e.body.util.toTime(a.initialX-o);if(this.options.rtl)var c=-(h-l);else var c=h-l;var u=this._cloneItemData(a.item.data);if(a.item.editable!==!1){var p=e.options.editable.updateTime||a.item.editable===!0;if(p)if(a.dragLeft){if(this.options.rtl){if(void 0!=u.end){var f=r.convert(a.data.end,"Date"),m=new Date(f.valueOf()+c);u.end=i?i(m,n,s):m}}else if(void 0!=u.start){var v=r.convert(a.data.start,"Date"),g=new Date(v.valueOf()+c);u.start=i?i(g,n,s):g}}else if(a.dragRight){if(this.options.rtl){if(void 0!=u.start){var v=r.convert(a.data.start,"Date"),g=new Date(v.valueOf()+c);u.start=i?i(g,n,s):g}}else if(void 0!=u.end){var f=r.convert(a.data.end,"Date"),m=new Date(f.valueOf()+c);u.end=i?i(m,n,s):m}}else if(void 0!=u.start){var v=r.convert(a.data.start,"Date").valueOf(),g=new Date(v+c);if(void 0!=u.end){var f=r.convert(a.data.end,"Date"),y=f.valueOf()-v.valueOf();u.start=i?i(g,n,s):g,u.end=new Date(u.start.valueOf()+y)}else u.start=i?i(g,n,s):g}var b=e.options.editable.updateGroup||a.item.editable===!0;if(b&&!a.dragLeft&&!a.dragRight&&null!=d&&void 0!=u.group){var _=d-a.groupOffset;_=Math.max(0,_),_=Math.min(e.groupIds.length-1,_),u.group=e.groupIds[_]}u=this._cloneItemData(u),e.options.onMoving(u,function(t){t&&a.item.setData(this._cloneItemData(t,"Date"))}.bind(this))}}.bind(this)),this.stackDirty=!0,this.body.emitter.emit("_change")}},o.prototype._moveToGroup=function(t,e){var i=this.groups[e];if(i&&i.groupId!=t.data.group){var o=t.parent;o.remove(t),o.order(),i.add(t),i.order(),t.data.group=i.groupId}},o.prototype._onDragEnd=function(t){if(this.touchParams.itemProps){t.stopPropagation();var e=this,i=this.itemsData.getDataSet(),o=this.touchParams.itemProps;this.touchParams.itemProps=null,this.touchParams.itemIsDragging=!1,o.forEach(function(t){var o=t.item.id,n=null!=e.itemsData.get(o,e.itemOptions);if(n){var s=this._cloneItemData(t.item.data);e.options.onMove(s,function(n){n?(n[i._fieldId]=o,i.update(n)):(t.item.setData(t.data),e.stackDirty=!0,e.body.emitter.emit("_change"))})}else e.options.onAdd(t.item.data,function(i){e._removeItem(t.item),i&&e.itemsData.getDataSet().add(i),e.stackDirty=!0,e.body.emitter.emit("_change")})}.bind(this))}},o.prototype._onGroupDragStart=function(t){this.options.groupEditable.order&&(this.groupTouchParams.group=this.groupFromTarget(t),this.groupTouchParams.group&&(t.stopPropagation(),this.groupTouchParams.originalOrder=this.groupsData.getIds({order:this.options.groupOrder})))},o.prototype._onGroupDrag=function(t){if(this.options.groupEditable.order&&this.groupTouchParams.group){t.stopPropagation();var e=this.groupFromTarget(t);if(e&&e.height!=this.groupTouchParams.group.height){var i=e.top<this.groupTouchParams.group.top,o=t.center?t.center.y:t.clientY,n=r.getAbsoluteTop(e.dom.foreground),s=this.groupTouchParams.group.height;if(i){if(n+s<o)return}else{var a=e.height;if(n+a-s>o)return}}if(e&&e!=this.groupTouchParams.group){var h=this.groupsData,d=h.get(e.groupId),l=h.get(this.groupTouchParams.group.groupId);l&&d&&(this.options.groupOrderSwap(l,d,this.groupsData),this.groupsData.update(l),this.groupsData.update(d));var c=this.groupsData.getIds({order:this.options.groupOrder});if(!r.equalArray(c,this.groupTouchParams.originalOrder))for(var h=this.groupsData,u=this.groupTouchParams.originalOrder,p=this.groupTouchParams.group.groupId,f=Math.min(u.length,c.length),m=0,v=0,g=0;m<f;){for(;m+v<f&&m+g<f&&c[m+v]==u[m+g];)m++;if(m+v>=f)break;if(c[m+v]!=p)if(u[m+g]!=p){var y=c.indexOf(u[m+g]),b=h.get(c[m+v]),_=h.get(u[m+g]);this.options.groupOrderSwap(b,_,h),h.update(b),h.update(_);var w=c[m+v];c[m+v]=u[m+g],c[y]=w,m++}else g=1;else v=1}}}},o.prototype._onGroupDragEnd=function(t){if(this.options.groupEditable.order&&this.groupTouchParams.group){t.stopPropagation();var e=this,i=e.groupTouchParams.group.groupId,o=e.groupsData.getDataSet(),n=r.extend({},o.get(i));e.options.onMoveGroup(n,function(t){if(t)t[o._fieldId]=i,o.update(t);else{var n=o.getIds({order:e.options.groupOrder});if(!r.equalArray(n,e.groupTouchParams.originalOrder))for(var s=e.groupTouchParams.originalOrder,a=Math.min(s.length,n.length),h=0;h<a;){for(;h<a&&n[h]==s[h];)h++;if(h>=a)break;var d=n.indexOf(s[h]),l=o.get(n[h]),c=o.get(s[h]);e.options.groupOrderSwap(l,c,o),groupsData.update(l),groupsData.update(c);var u=n[h];n[h]=s[h],n[d]=u,h++}}}),e.body.emitter.emit("groupDragged",{groupId:i})}},o.prototype._onSelectItem=function(t){if(this.options.selectable){var e=t.srcEvent&&(t.srcEvent.ctrlKey||t.srcEvent.metaKey),i=t.srcEvent&&t.srcEvent.shiftKey;if(e||i)return void this._onMultiSelectItem(t);var o=this.getSelection(),n=this.itemFromTarget(t),s=n?[n.id]:[];this.setSelection(s);var r=this.getSelection();(r.length>0||o.length>0)&&this.body.emitter.emit("select",{items:r,event:t})}},o.prototype._onMouseOver=function(t){var e=this.itemFromTarget(t);e&&this.body.emitter.emit("itemover",{item:e.id,event:t})},o.prototype._onMouseOut=function(t){var e=this.itemFromTarget(t);e&&this.body.emitter.emit("itemout",{item:e.id,event:t})},o.prototype._onAddItem=function(t){if(this.options.selectable&&this.options.editable.add){var e=this,i=this.options.snap||null,o=this.itemFromTarget(t);if(o){var n=e.itemsData.get(o.id);this.options.onUpdate(n,function(t){t&&e.itemsData.getDataSet().update(t)})}else{if(this.options.rtl)var s=r.getAbsoluteRight(this.dom.frame),a=s-t.center.x;else var s=r.getAbsoluteLeft(this.dom.frame),a=t.center.x-s;var h=this.body.util.toTime(a),d=this.body.util.getScale(),l=this.body.util.getStep(),c={start:i?i(h,d,l):h,content:"new item"};if("drop"==t.type){var n=JSON.parse(t.dataTransfer.getData("text/plain"));if(c.content=n.content,c.type=n.type||"box",c[this.itemsData._fieldId]=n.id||r.randomUUID(),"range"==n.type||n.end&&n.start)if(n.end)c.end=new Date(c.start._i).getTime()+new Date(n.end).getTime()-new Date(n.start).getTime();else{var u=this.body.util.toTime(a+this.props.width/5);c.end=i?i(u,d,l):u}}else if(c[this.itemsData._fieldId]=r.randomUUID(),"range"===this.options.type){var u=this.body.util.toTime(a+this.props.width/5);c.end=i?i(u,d,l):u}var p=this.groupFromTarget(t);p&&(c.group=p.groupId),c=this._cloneItemData(c),this.options.onAdd(c,function(i){i&&(e.itemsData.getDataSet().add(i),"drop"==t.type&&e.setSelection([i.id]))})}}},o.prototype._onMultiSelectItem=function(t){if(this.options.selectable){var e=this.itemFromTarget(t);if(e){var i=this.options.multiselect?this.getSelection():[],n=t.srcEvent&&t.srcEvent.shiftKey||!1;if(n&&this.options.multiselect){var s=this.itemsData.get(e.id).group,r=void 0;this.options.multiselectPerGroup&&i.length>0&&(r=this.itemsData.get(i[0]).group),this.options.multiselectPerGroup&&void 0!=r&&r!=s||i.push(e.id);var a=o._getItemRange(this.itemsData.get(i,this.itemOptions));if(!this.options.multiselectPerGroup||r==s){i=[];for(var h in this.items)if(this.items.hasOwnProperty(h)){var d=this.items[h],l=d.data.start,c=void 0!==d.data.end?d.data.end:l;!(l>=a.min&&c<=a.max)||this.options.multiselectPerGroup&&r!=this.itemsData.get(d.id).group||d instanceof v||i.push(d.id)}}}else{var u=i.indexOf(e.id);u==-1?i.push(e.id):i.splice(u,1)}this.setSelection(i),this.body.emitter.emit("select",{items:this.getSelection(),event:t})}}},o._getItemRange=function(t){var e=null,i=null;return t.forEach(function(t){(null==i||t.start<i)&&(i=t.start),void 0!=t.end?(null==e||t.end>e)&&(e=t.end):(null==e||t.start>e)&&(e=t.start)}),{min:i,max:e}},o.prototype.itemFromTarget=function(t){for(var e=t.target;e;){if(e.hasOwnProperty("timeline-item"))return e["timeline-item"];e=e.parentNode}return null},o.prototype.groupFromTarget=function(t){for(var e=t.center?t.center.y:t.clientY,i=0;i<this.groupIds.length;i++){var o=this.groupIds[i],n=this.groups[o],s=n.dom.foreground,a=r.getAbsoluteTop(s);if(e>a&&e<a+s.offsetHeight)return n;if("top"===this.options.orientation.item){if(i===this.groupIds.length-1&&e>a)return n}else if(0===i&&e<a+s.offset)return n}return null},o.itemSetFromTarget=function(t){for(var e=t.target;e;){if(e.hasOwnProperty("timeline-itemset"))return e["timeline-itemset"];e=e.parentNode}return null},o.prototype._cloneItemData=function(t,e){var i=r.extend({},t);return e||(e=this.itemsData.getDataSet()._options.type),void 0!=i.start&&(i.start=r.convert(i.start,e&&e.start||"Date")),void 0!=i.end&&(i.end=r.convert(i.end,e&&e.end||"Date")),i},t.exports=o},function(t,e,i){function o(t,e,i,s){this.moment=n,this.current=this.moment(),this._start=this.moment(),this._end=this.moment(),this.autoScale=!0,this.scale="day",this.step=1,this.setRange(t,e,i),this.switchedDay=!1,this.switchedMonth=!1,this.switchedYear=!1,Array.isArray(s)?this.hiddenDates=s:void 0!=s?this.hiddenDates=[s]:this.hiddenDates=[],this.format=o.FORMAT}var n=i(2),s=i(34),r=i(1);o.FORMAT={minorLabels:{millisecond:"SSS",second:"s",minute:"HH:mm",hour:"HH:mm",weekday:"ddd D",day:"D",month:"MMM",year:"YYYY"},majorLabels:{millisecond:"HH:mm:ss",second:"D MMMM HH:mm",minute:"ddd D MMMM",hour:"ddd D MMMM",weekday:"MMMM YYYY",day:"MMMM YYYY",month:"YYYY",year:""}},o.prototype.setMoment=function(t){this.moment=t,this.current=this.moment(this.current.valueOf()),this._start=this.moment(this._start.valueOf()),this._end=this.moment(this._end.valueOf())},o.prototype.setFormat=function(t){var e=r.deepExtend({},o.FORMAT);this.format=r.deepExtend(e,t)},o.prototype.setRange=function(t,e,i){if(!(t instanceof Date&&e instanceof Date))throw"No legal start or end date in method setRange";this._start=void 0!=t?this.moment(t.valueOf()):new Date,this._end=void 0!=e?this.moment(e.valueOf()):new Date,this.autoScale&&this.setMinimumStep(i)},o.prototype.start=function(){this.current=this._start.clone(),this.roundToMinor()},o.prototype.roundToMinor=function(){switch(this.scale){case"year":this.current.year(this.step*Math.floor(this.current.year()/this.step)),this.current.month(0);case"month":this.current.date(1);case"day":case"weekday":this.current.hours(0);case"hour":this.current.minutes(0);case"minute":this.current.seconds(0);case"second":this.current.milliseconds(0)}if(1!=this.step)switch(this.scale){case"millisecond":this.current.subtract(this.current.milliseconds()%this.step,"milliseconds");break;case"second":this.current.subtract(this.current.seconds()%this.step,"seconds");break;case"minute":this.current.subtract(this.current.minutes()%this.step,"minutes");break;case"hour":this.current.subtract(this.current.hours()%this.step,"hours");break;case"weekday":case"day":this.current.subtract((this.current.date()-1)%this.step,"day");break;case"month":this.current.subtract(this.current.month()%this.step,"month");break;case"year":this.current.subtract(this.current.year()%this.step,"year")}},o.prototype.hasNext=function(){return this.current.valueOf()<=this._end.valueOf()},o.prototype.next=function(){var t=this.current.valueOf();if(this.current.month()<6)switch(this.scale){case"millisecond":this.current.add(this.step,"millisecond");break;case"second":this.current.add(this.step,"second");break;case"minute":this.current.add(this.step,"minute");break;case"hour":this.current.add(this.step,"hour"),this.current.subtract(this.current.hours()%this.step,"hour");break;case"weekday":case"day":this.current.add(this.step,"day");break;case"month":this.current.add(this.step,"month");break;case"year":this.current.add(this.step,"year")}else switch(this.scale){case"millisecond":this.current.add(this.step,"millisecond");break;case"second":this.current.add(this.step,"second");break;case"minute":this.current.add(this.step,"minute");break;case"hour":this.current.add(this.step,"hour");break;case"weekday":case"day":this.current.add(this.step,"day");break;case"month":this.current.add(this.step,"month");break;case"year":this.current.add(this.step,"year")}if(1!=this.step)switch(this.scale){case"millisecond":this.current.milliseconds()<this.step&&this.current.milliseconds(0);break;case"second":this.current.seconds()<this.step&&this.current.seconds(0);break;case"minute":this.current.minutes()<this.step&&this.current.minutes(0);break;case"hour":this.current.hours()<this.step&&this.current.hours(0);break;case"weekday":case"day":this.current.date()<this.step+1&&this.current.date(1);break;case"month":this.current.month()<this.step&&this.current.month(0);break;case"year":}this.current.valueOf()==t&&(this.current=this._end.clone()),this.switchedDay=!1,this.switchedMonth=!1,this.switchedYear=!1,s.stepOverHiddenDates(this.moment,this,t)},o.prototype.getCurrent=function(){return this.current},o.prototype.setScale=function(t){t&&"string"==typeof t.scale&&(this.scale=t.scale,this.step=t.step>0?t.step:1,this.autoScale=!1)},o.prototype.setAutoScale=function(t){this.autoScale=t},o.prototype.setMinimumStep=function(t){if(void 0!=t){var e=31104e6,i=2592e6,o=864e5,n=36e5,s=6e4,r=1e3,a=1;1e3*e>t&&(this.scale="year",this.step=1e3),500*e>t&&(this.scale="year",this.step=500),100*e>t&&(this.scale="year",this.step=100),50*e>t&&(this.scale="year",this.step=50),10*e>t&&(this.scale="year",this.step=10),5*e>t&&(this.scale="year",this.step=5),e>t&&(this.scale="year",this.step=1),3*i>t&&(this.scale="month",this.step=3),i>t&&(this.scale="month",this.step=1),5*o>t&&(this.scale="day",this.step=5),2*o>t&&(this.scale="day",this.step=2),o>t&&(this.scale="day",this.step=1),o/2>t&&(this.scale="weekday",this.step=1),4*n>t&&(this.scale="hour",this.step=4),n>t&&(this.scale="hour",this.step=1),15*s>t&&(this.scale="minute",this.step=15),10*s>t&&(this.scale="minute",this.step=10),5*s>t&&(this.scale="minute",this.step=5),s>t&&(this.scale="minute",this.step=1),15*r>t&&(this.scale="second",this.step=15),10*r>t&&(this.scale="second",this.step=10),5*r>t&&(this.scale="second",this.step=5),r>t&&(this.scale="second",this.step=1),200*a>t&&(this.scale="millisecond",this.step=200),100*a>t&&(this.scale="millisecond",this.step=100),50*a>t&&(this.scale="millisecond",this.step=50),10*a>t&&(this.scale="millisecond",this.step=10),5*a>t&&(this.scale="millisecond",this.step=5),a>t&&(this.scale="millisecond",this.step=1)}},o.snap=function(t,e,i){var o=n(t);if("year"==e){var s=o.year()+Math.round(o.month()/12);o.year(Math.round(s/i)*i),o.month(0),o.date(0),o.hours(0),o.minutes(0),o.seconds(0),o.milliseconds(0)}else if("month"==e)o.date()>15?(o.date(1),o.add(1,"month")):o.date(1),o.hours(0),o.minutes(0),o.seconds(0),o.milliseconds(0);else if("day"==e){switch(i){case 5:case 2:o.hours(24*Math.round(o.hours()/24));break;default:o.hours(12*Math.round(o.hours()/12))}o.minutes(0),o.seconds(0),o.milliseconds(0)}else if("weekday"==e){switch(i){case 5:case 2:o.hours(12*Math.round(o.hours()/12));break;default:o.hours(6*Math.round(o.hours()/6))}o.minutes(0),o.seconds(0),o.milliseconds(0)}else if("hour"==e){switch(i){case 4:o.minutes(60*Math.round(o.minutes()/60));break;default:o.minutes(30*Math.round(o.minutes()/30))}o.seconds(0),o.milliseconds(0)}else if("minute"==e){switch(i){case 15:case 10:o.minutes(5*Math.round(o.minutes()/5)),o.seconds(0);break;case 5:o.seconds(60*Math.round(o.seconds()/60));break;default:o.seconds(30*Math.round(o.seconds()/30))}o.milliseconds(0)}else if("second"==e)switch(i){case 15:case 10:o.seconds(5*Math.round(o.seconds()/5)),o.milliseconds(0);break;case 5:o.milliseconds(1e3*Math.round(o.milliseconds()/1e3));break;default:o.milliseconds(500*Math.round(o.milliseconds()/500))}else if("millisecond"==e){var r=i>5?i/2:1;o.milliseconds(Math.round(o.milliseconds()/r)*r)}return o},o.prototype.isMajor=function(){if(1==this.switchedYear)switch(this.scale){case"year":case"month":case"weekday":case"day":case"hour":case"minute":case"second":case"millisecond":return!0;default:return!1}else if(1==this.switchedMonth)switch(this.scale){case"weekday":case"day":case"hour":case"minute":case"second":case"millisecond":return!0;default:return!1}else if(1==this.switchedDay)switch(this.scale){case"millisecond":case"second":case"minute":case"hour":return!0;default:return!1}var t=this.moment(this.current);switch(this.scale){case"millisecond":return 0==t.milliseconds();case"second":return 0==t.seconds();case"minute":return 0==t.hours()&&0==t.minutes();case"hour":return 0==t.hours();case"weekday":case"day":return 1==t.date();case"month":return 0==t.month();case"year":return!1;default:return!1}},o.prototype.getLabelMinor=function(t){if(void 0==t&&(t=this.current),"function"==typeof this.format.minorLabels)return this.format.minorLabels(t,this.scale,this.step);var e=this.format.minorLabels[this.scale];return e&&e.length>0?this.moment(t).format(e):""},o.prototype.getLabelMajor=function(t){if(void 0==t&&(t=this.current),"function"==typeof this.format.majorLabels)return this.format.majorLabels(t,this.scale,this.step);var e=this.format.majorLabels[this.scale];return e&&e.length>0?this.moment(t).format(e):""},o.prototype.getClassName=function(){function t(t){return t/h%2==0?" vis-even":" vis-odd"}function e(t){return t.isSame(new Date,"day")?" vis-today":t.isSame(s().add(1,"day"),"day")?" vis-tomorrow":t.isSame(s().add(-1,"day"),"day")?" vis-yesterday":""}function i(t){return t.isSame(new Date,"week")?" vis-current-week":""}function o(t){return t.isSame(new Date,"month")?" vis-current-month":""}function n(t){return t.isSame(new Date,"year")?" vis-current-year":""}var s=this.moment,r=this.moment(this.current),a=r.locale?r.locale("en"):r.lang("en"),h=this.step;switch(this.scale){case"millisecond":return e(a)+t(a.milliseconds()).trim();case"second":return e(a)+t(a.seconds()).trim();case"minute":return e(a)+t(a.minutes()).trim();case"hour":return"vis-h"+a.hours()+(4==this.step?"-h"+(a.hours()+4):"")+e(a)+t(a.hours());case"weekday":return"vis-"+a.format("dddd").toLowerCase()+e(a)+i(a)+t(a.date());case"day":return"vis-day"+a.date()+" vis-"+a.format("MMMM").toLowerCase()+e(a)+o(a)+this.step<=2?e(a):""+this.step<=2?" vis-"+a.format("dddd").toLowerCase():""+t(a.date()-1);case"month":return"vis-"+a.format("MMMM").toLowerCase()+o(a)+t(a.month());case"year":var d=a.year();return"vis-year"+d+n(a)+t(d);default:return""}},t.exports=o},function(t,e,i){function o(t,e,i){this.groupId=t,this.subgroups={},this.subgroupIndex=0,this.subgroupOrderer=e&&e.subgroupOrder,this.itemSet=i,this.isVisible=null,this.dom={},this.props={label:{width:0,height:0}},this.className=null,this.items={},this.visibleItems=[],this.orderedItems={byStart:[],byEnd:[]},this.checkRangedItems=!1;var o=this;this.itemSet.body.emitter.on("checkRangedItems",function(){o.checkRangedItems=!0}),this._create(),this.setData(e)}var n=i(1),s=i(39);i(40);o.prototype._create=function(){var t=document.createElement("div");
this.itemSet.options.groupEditable.order?t.className="vis-label draggable":t.className="vis-label",this.dom.label=t;var e=document.createElement("div");e.className="vis-inner",t.appendChild(e),this.dom.inner=e;var i=document.createElement("div");i.className="vis-group",i["timeline-group"]=this,this.dom.foreground=i,this.dom.background=document.createElement("div"),this.dom.background.className="vis-group",this.dom.axis=document.createElement("div"),this.dom.axis.className="vis-group",this.dom.marker=document.createElement("div"),this.dom.marker.style.visibility="hidden",this.dom.marker.innerHTML="?",this.dom.background.appendChild(this.dom.marker)},o.prototype.setData=function(t){var e,i;if(this.itemSet.options&&this.itemSet.options.groupTemplate?(i=this.itemSet.options.groupTemplate.bind(this),e=i(t,this.dom.inner)):e=t&&t.content,e instanceof Element){for(this.dom.inner.appendChild(e);this.dom.inner.firstChild;)this.dom.inner.removeChild(this.dom.inner.firstChild);this.dom.inner.appendChild(e)}else e instanceof Object?i(t,this.dom.inner):void 0!==e&&null!==e?this.dom.inner.innerHTML=e:this.dom.inner.innerHTML=this.groupId||"";this.dom.label.title=t&&t.title||"",this.dom.inner.firstChild?n.removeClassName(this.dom.inner,"vis-hidden"):n.addClassName(this.dom.inner,"vis-hidden");var o=t&&t.className||null;o!=this.className&&(this.className&&(n.removeClassName(this.dom.label,this.className),n.removeClassName(this.dom.foreground,this.className),n.removeClassName(this.dom.background,this.className),n.removeClassName(this.dom.axis,this.className)),n.addClassName(this.dom.label,o),n.addClassName(this.dom.foreground,o),n.addClassName(this.dom.background,o),n.addClassName(this.dom.axis,o),this.className=o),this.style&&(n.removeCssText(this.dom.label,this.style),this.style=null),t&&t.style&&(n.addCssText(this.dom.label,t.style),this.style=t.style)},o.prototype.getLabelWidth=function(){return this.props.label.width},o.prototype.redraw=function(t,e,i){var o=!1,r=this.dom.marker.clientHeight;r!=this.lastMarkerHeight&&(this.lastMarkerHeight=r,n.forEach(this.items,function(t){t.dirty=!0,t.displayed&&t.redraw()}),i=!0),this._calculateSubGroupHeights(),this.isVisible=this._isGroupVisible(t,e);var a=this.dom.foreground;if(this.top=a.offsetTop,this.right=a.offsetLeft,this.width=a.offsetWidth,this.isVisible=this._isGroupVisible(t,e),"function"==typeof this.itemSet.options.order){if(i){var h=this,d=!1;n.forEach(this.items,function(t){t.displayed||(t.redraw(),h.visibleItems.push(t)),t.repositionX(d)});var l=this.orderedItems.byStart.slice().sort(function(t,e){return h.itemSet.options.order(t.data,e.data)});s.stack(l,e,!0)}this.visibleItems=this._updateVisibleItems(this.orderedItems,this.visibleItems,t)}else this.visibleItems=this._updateVisibleItems(this.orderedItems,this.visibleItems,t),this.itemSet.options.stack?s.stack(this.visibleItems,e,i):s.nostack(this.visibleItems,e,this.subgroups);if(!this.isVisible&&this.height)return o=!1;var c=this._calculateHeight(e),a=this.dom.foreground;this.top=a.offsetTop,this.right=a.offsetLeft,this.width=a.offsetWidth,o=n.updateProperty(this,"height",c)||o,o=n.updateProperty(this.props.label,"width",this.dom.inner.clientWidth)||o,o=n.updateProperty(this.props.label,"height",this.dom.inner.clientHeight)||o,this.dom.background.style.height=c+"px",this.dom.foreground.style.height=c+"px",this.dom.label.style.height=c+"px";for(var u=0,p=this.visibleItems.length;u<p;u++){var f=this.visibleItems[u];f.repositionY(e)}return o},o.prototype._calculateSubGroupHeights=function(){if(Object.keys(this.subgroups).length>0){var t=this;this.resetSubgroups(),n.forEach(this.visibleItems,function(e){void 0!==e.data.subgroup&&(t.subgroups[e.data.subgroup].height=Math.max(t.subgroups[e.data.subgroup].height,e.height),t.subgroups[e.data.subgroup].visible=!0)})}},o.prototype._isGroupVisible=function(t,e){var i=this.top<=t.body.domProps.centerContainer.height-t.body.domProps.scrollTop+e.axis&&this.top+this.height+e.axis>=-t.body.domProps.scrollTop;return i},o.prototype._calculateHeight=function(t){var e,i=this.visibleItems;if(i.length>0){var o=i[0].top,s=i[0].top+i[0].height;if(n.forEach(i,function(t){o=Math.min(o,t.top),s=Math.max(s,t.top+t.height)}),o>t.axis){var r=o-t.axis;s-=r,n.forEach(i,function(t){t.top-=r})}e=s+t.item.vertical/2}else e=0;return e=Math.max(e,this.props.label.height)},o.prototype.show=function(){this.dom.label.parentNode||this.itemSet.dom.labelSet.appendChild(this.dom.label),this.dom.foreground.parentNode||this.itemSet.dom.foreground.appendChild(this.dom.foreground),this.dom.background.parentNode||this.itemSet.dom.background.appendChild(this.dom.background),this.dom.axis.parentNode||this.itemSet.dom.axis.appendChild(this.dom.axis)},o.prototype.hide=function(){var t=this.dom.label;t.parentNode&&t.parentNode.removeChild(t);var e=this.dom.foreground;e.parentNode&&e.parentNode.removeChild(e);var i=this.dom.background;i.parentNode&&i.parentNode.removeChild(i);var o=this.dom.axis;o.parentNode&&o.parentNode.removeChild(o)},o.prototype.add=function(t){if(this.items[t.id]=t,t.setParent(this),void 0!==t.data.subgroup&&(void 0===this.subgroups[t.data.subgroup]&&(this.subgroups[t.data.subgroup]={height:0,visible:!1,index:this.subgroupIndex,items:[]},this.subgroupIndex++),this.subgroups[t.data.subgroup].items.push(t)),this.orderSubgroups(),this.visibleItems.indexOf(t)==-1){var e=this.itemSet.body.range;this._checkIfVisible(t,this.visibleItems,e)}},o.prototype.orderSubgroups=function(){if(void 0!==this.subgroupOrderer){var t=[];if("string"==typeof this.subgroupOrderer){for(var e in this.subgroups)t.push({subgroup:e,sortField:this.subgroups[e].items[0].data[this.subgroupOrderer]});t.sort(function(t,e){return t.sortField-e.sortField})}else if("function"==typeof this.subgroupOrderer){for(var e in this.subgroups)t.push(this.subgroups[e].items[0].data);t.sort(this.subgroupOrderer)}if(t.length>0)for(var i=0;i<t.length;i++)this.subgroups[t[i].subgroup].index=i}},o.prototype.resetSubgroups=function(){for(var t in this.subgroups)this.subgroups.hasOwnProperty(t)&&(this.subgroups[t].visible=!1)},o.prototype.remove=function(t){delete this.items[t.id],t.setParent(null);var e=this.visibleItems.indexOf(t);if(e!=-1&&this.visibleItems.splice(e,1),void 0!==t.data.subgroup){var i=this.subgroups[t.data.subgroup];if(i){var o=i.items.indexOf(t);i.items.splice(o,1),i.items.length||(delete this.subgroups[t.data.subgroup],this.subgroupIndex--),this.orderSubgroups()}}},o.prototype.removeFromDataSet=function(t){this.itemSet.removeItem(t.id)},o.prototype.order=function(){for(var t=n.toArray(this.items),e=[],i=[],o=0;o<t.length;o++)void 0!==t[o].data.end&&i.push(t[o]),e.push(t[o]);this.orderedItems={byStart:e,byEnd:i},s.orderByStart(this.orderedItems.byStart),s.orderByEnd(this.orderedItems.byEnd)},o.prototype._updateVisibleItems=function(t,e,i){var o=[],s={};if(!this.isVisible&&"__background__"!=this.groupId){for(var r=0;r<e.length;r++){var a=e[r];a.displayed&&a.hide()}return o}var h=(i.end-i.start)/4,d=i.start-h,l=i.end+h,c=function(t){return t<d?-1:t<=l?0:1};if(e.length>0)for(var r=0;r<e.length;r++)this._checkIfVisibleWithReference(e[r],o,s,i);var u=n.binarySearchCustom(t.byStart,c,"data","start");if(this._traceVisible(u,t.byStart,o,s,function(t){return t.data.start<d||t.data.start>l}),1==this.checkRangedItems)for(this.checkRangedItems=!1,r=0;r<t.byEnd.length;r++)this._checkIfVisibleWithReference(t.byEnd[r],o,s,i);else{var p=n.binarySearchCustom(t.byEnd,c,"data","end");this._traceVisible(p,t.byEnd,o,s,function(t){return t.data.end<d||t.data.end>l})}for(var r=0;r<o.length;r++){var a=o[r];a.displayed||a.show(),a.repositionX()}return o},o.prototype._traceVisible=function(t,e,i,o,n){if(t!=-1){for(var s=t;s>=0;s--){var r=e[s];if(n(r))break;void 0===o[r.id]&&(o[r.id]=!0,i.push(r))}for(var s=t+1;s<e.length;s++){var r=e[s];if(n(r))break;void 0===o[r.id]&&(o[r.id]=!0,i.push(r))}}},o.prototype._checkIfVisible=function(t,e,i){t.isVisible(i)?(t.displayed||t.show(),t.repositionX(),e.push(t)):t.displayed&&t.hide()},o.prototype._checkIfVisibleWithReference=function(t,e,i,o){t.isVisible(o)?void 0===i[t.id]&&(i[t.id]=!0,e.push(t)):t.displayed&&t.hide()},t.exports=o},function(t,e){var i=.001;e.orderByStart=function(t){t.sort(function(t,e){return t.data.start-e.data.start})},e.orderByEnd=function(t){t.sort(function(t,e){var i="end"in t.data?t.data.end:t.data.start,o="end"in e.data?e.data.end:e.data.start;return i-o})},e.stack=function(t,i,o){var n,s;if(o)for(n=0,s=t.length;n<s;n++)t[n].top=null;for(n=0,s=t.length;n<s;n++){var r=t[n];if(r.stack&&null===r.top){r.top=i.axis;do{for(var a=null,h=0,d=t.length;h<d;h++){var l=t[h];if(null!==l.top&&l!==r&&l.stack&&e.collision(r,l,i.item,l.options.rtl)){a=l;break}}null!=a&&(r.top=a.top+a.height+i.item.vertical)}while(a)}}},e.nostack=function(t,e,i){var o,n,s;for(o=0,n=t.length;o<n;o++)if(void 0!==t[o].data.subgroup){s=e.axis;for(var r in i)i.hasOwnProperty(r)&&1==i[r].visible&&i[r].index<i[t[o].data.subgroup].index&&(s+=i[r].height+e.item.vertical);t[o].top=s}else t[o].top=e.axis},e.collision=function(t,e,o,n){return n?t.right-o.horizontal+i<e.right+e.width&&t.right+t.width+o.horizontal-i>e.right&&t.top-o.vertical+i<e.top+e.height&&t.top+t.height+o.vertical-i>e.top:t.left-o.horizontal+i<e.left+e.width&&t.left+t.width+o.horizontal-i>e.left&&t.top-o.vertical+i<e.top+e.height&&t.top+t.height+o.vertical-i>e.top}},function(t,e,i){function o(t,e,i){if(this.props={content:{width:0}},this.overflow=!1,this.options=i,t){if(void 0==t.start)throw new Error('Property "start" missing in item '+t.id);if(void 0==t.end)throw new Error('Property "end" missing in item '+t.id)}n.call(this,t,e,i)}var n=(i(22),i(41));o.prototype=new n(null,null,null),o.prototype.baseClassName="vis-item vis-range",o.prototype.isVisible=function(t){return this.data.start<t.end&&this.data.end>t.start},o.prototype.redraw=function(){var t=this.dom;if(t||(this.dom={},t=this.dom,t.box=document.createElement("div"),t.frame=document.createElement("div"),t.frame.className="vis-item-overflow",t.box.appendChild(t.frame),t.content=document.createElement("div"),t.content.className="vis-item-content",t.frame.appendChild(t.content),t.box["timeline-item"]=this,this.dirty=!0),!this.parent)throw new Error("Cannot redraw item: no parent attached");if(!t.box.parentNode){var e=this.parent.dom.foreground;if(!e)throw new Error("Cannot redraw item: parent has no foreground container element");e.appendChild(t.box)}if(this.displayed=!0,this.dirty){this._updateContents(this.dom.content),this._updateTitle(this.dom.box),this._updateDataAttributes(this.dom.box),this._updateStyle(this.dom.box);var i=(this.options.editable.updateTime||this.options.editable.updateGroup||this.editable===!0)&&this.editable!==!1,o=(this.data.className?" "+this.data.className:"")+(this.selected?" vis-selected":"")+(i?" vis-editable":" vis-readonly");t.box.className=this.baseClassName+o,this.overflow="hidden"!==window.getComputedStyle(t.frame).overflow,this.dom.content.style.maxWidth="none",this.props.content.width=this.dom.content.offsetWidth,this.height=this.dom.box.offsetHeight,this.dom.content.style.maxWidth="",this.dirty=!1}this._repaintOnItemUpdateTimeTooltip(t.box),this._repaintDeleteButton(t.box),this._repaintDragCenter(),this._repaintDragLeft(),this._repaintDragRight()},o.prototype.show=function(){this.displayed||this.redraw()},o.prototype.hide=function(){if(this.displayed){var t=this.dom.box;t.parentNode&&t.parentNode.removeChild(t),this.displayed=!1}},o.prototype.repositionX=function(t){var e,i,o=this.parent.width,n=this.conversion.toScreen(this.data.start),s=this.conversion.toScreen(this.data.end);void 0!==t&&t!==!0||(n<-o&&(n=-o),s>2*o&&(s=2*o));var r=Math.max(s-n+.5,1);switch(this.overflow?(this.options.rtl?this.right=n:this.left=n,this.width=r+this.props.content.width,i=this.props.content.width):(this.options.rtl?this.right=n:this.left=n,this.width=r,i=Math.min(s-n,this.props.content.width)),this.options.rtl?this.dom.box.style.right=this.right+"px":this.dom.box.style.left=this.left+"px",this.dom.box.style.width=r+"px",this.options.align){case"left":this.options.rtl?this.dom.content.style.right="0":this.dom.content.style.left="0";break;case"right":this.options.rtl?this.dom.content.style.right=Math.max(r-i,0)+"px":this.dom.content.style.left=Math.max(r-i,0)+"px";break;case"center":this.options.rtl?this.dom.content.style.right=Math.max((r-i)/2,0)+"px":this.dom.content.style.left=Math.max((r-i)/2,0)+"px";break;default:e=this.overflow?s>0?Math.max(-n,0):-i:n<0?-n:0,this.options.rtl?this.dom.content.style.right=e+"px":(this.dom.content.style.left=e+"px",this.dom.content.style.width="calc(100% - "+e+"px)")}},o.prototype.repositionY=function(){var t=this.options.orientation.item,e=this.dom.box;"top"==t?e.style.top=this.top+"px":e.style.top=this.parent.height-this.top-this.height+"px"},o.prototype._repaintDragLeft=function(){if(this.selected&&this.options.editable.updateTime&&!this.dom.dragLeft){var t=document.createElement("div");t.className="vis-drag-left",t.dragLeftItem=this,this.dom.box.appendChild(t),this.dom.dragLeft=t}else!this.selected&&this.dom.dragLeft&&(this.dom.dragLeft.parentNode&&this.dom.dragLeft.parentNode.removeChild(this.dom.dragLeft),this.dom.dragLeft=null)},o.prototype._repaintDragRight=function(){if(this.selected&&this.options.editable.updateTime&&!this.dom.dragRight){var t=document.createElement("div");t.className="vis-drag-right",t.dragRightItem=this,this.dom.box.appendChild(t),this.dom.dragRight=t}else!this.selected&&this.dom.dragRight&&(this.dom.dragRight.parentNode&&this.dom.dragRight.parentNode.removeChild(this.dom.dragRight),this.dom.dragRight=null)},t.exports=o},function(t,e,i){function o(t,e,i){this.id=null,this.parent=null,this.data=t,this.dom=null,this.conversion=e||{},this.options=i||{},this.selected=!1,this.displayed=!1,this.dirty=!0,this.top=null,this.right=null,this.left=null,this.width=null,this.height=null,this.editable=null,this.data&&this.data.hasOwnProperty("editable")&&"boolean"==typeof this.data.editable&&(this.editable=t.editable)}var n=i(22),s=i(1),r=i(2);o.prototype.stack=!0,o.prototype.select=function(){this.selected=!0,this.dirty=!0,this.displayed&&this.redraw()},o.prototype.unselect=function(){this.selected=!1,this.dirty=!0,this.displayed&&this.redraw()},o.prototype.setData=function(t){var e=void 0!=t.group&&this.data.group!=t.group;e&&this.parent.itemSet._moveToGroup(this,t.group),t.hasOwnProperty("editable")&&"boolean"==typeof t.editable&&(this.editable=t.editable),this.data=t,this.dirty=!0,this.displayed&&this.redraw()},o.prototype.setParent=function(t){this.displayed?(this.hide(),this.parent=t,this.parent&&this.show()):this.parent=t},o.prototype.isVisible=function(t){return!1},o.prototype.show=function(){return!1},o.prototype.hide=function(){return!1},o.prototype.redraw=function(){},o.prototype.repositionX=function(){},o.prototype.repositionY=function(){},o.prototype._repaintDeleteButton=function(t){var e=(this.options.editable.remove||this.data.editable===!0)&&this.data.editable!==!1;if(this.selected&&e&&!this.dom.deleteButton){var i=this,o=document.createElement("div");this.options.rtl?o.className="vis-delete-rtl":o.className="vis-delete",o.title="Delete this item",new n(o).on("tap",function(t){t.stopPropagation(),i.parent.removeFromDataSet(i)}),t.appendChild(o),this.dom.deleteButton=o}else!this.selected&&this.dom.deleteButton&&(this.dom.deleteButton.parentNode&&this.dom.deleteButton.parentNode.removeChild(this.dom.deleteButton),this.dom.deleteButton=null)},o.prototype._repaintOnItemUpdateTimeTooltip=function(t){if(this.options.tooltipOnItemUpdateTime){var e=(this.options.editable.updateTime||this.data.editable===!0)&&this.data.editable!==!1;if(this.selected&&e&&!this.dom.onItemUpdateTimeTooltip){var i=document.createElement("div");i.className="vis-onUpdateTime-tooltip",t.appendChild(i),this.dom.onItemUpdateTimeTooltip=i}else!this.selected&&this.dom.onItemUpdateTimeTooltip&&(this.dom.onItemUpdateTimeTooltip.parentNode&&this.dom.onItemUpdateTimeTooltip.parentNode.removeChild(this.dom.onItemUpdateTimeTooltip),this.dom.onItemUpdateTimeTooltip=null);if(this.dom.onItemUpdateTimeTooltip){this.dom.onItemUpdateTimeTooltip.style.visibility=this.parent.itemSet.touchParams.itemIsDragging?"visible":"hidden",this.options.rtl?this.dom.onItemUpdateTimeTooltip.style.right=this.dom.content.style.right:this.dom.onItemUpdateTimeTooltip.style.left=this.dom.content.style.left;var o,n=50,s=this.parent.itemSet.body.domProps.scrollTop;o="top"==this.options.orientation.item?this.top:this.parent.height-this.top-this.height;var a=o+this.parent.top-n<-s;a?(this.dom.onItemUpdateTimeTooltip.style.bottom="",this.dom.onItemUpdateTimeTooltip.style.top=this.height+2+"px"):(this.dom.onItemUpdateTimeTooltip.style.top="",this.dom.onItemUpdateTimeTooltip.style.bottom=this.height+2+"px");var h,d;this.options.tooltipOnItemUpdateTime&&this.options.tooltipOnItemUpdateTime.template?(d=this.options.tooltipOnItemUpdateTime.template.bind(this),h=d(this.data)):(h="start: "+r(this.data.start).format("MM/DD/YYYY hh:mm"),this.data.end&&(h+="<br> end: "+r(this.data.end).format("MM/DD/YYYY hh:mm"))),this.dom.onItemUpdateTimeTooltip.innerHTML=h}}},o.prototype._updateContents=function(t){var e,i;if(this.options.template){var o=this.parent.itemSet.itemsData.get(this.id);i=this.options.template.bind(this),e=i(o,t)}else e=this.data.content;if(e instanceof Object&&!(e instanceof Element))i(o,t);else{var n=this._contentToString(this.content)!==this._contentToString(e);if(n){if(e instanceof Element)t.innerHTML="",t.appendChild(e);else if(void 0!=e)t.innerHTML=e;else if("background"!=this.data.type||void 0!==this.data.content)throw new Error('Property "content" missing in item '+this.id);this.content=e}}},o.prototype._updateTitle=function(t){null!=this.data.title?t.title=this.data.title||"":t.removeAttribute("vis-title")},o.prototype._updateDataAttributes=function(t){if(this.options.dataAttributes&&this.options.dataAttributes.length>0){var e=[];if(Array.isArray(this.options.dataAttributes))e=this.options.dataAttributes;else{if("all"!=this.options.dataAttributes)return;e=Object.keys(this.data)}for(var i=0;i<e.length;i++){var o=e[i],n=this.data[o];null!=n?t.setAttribute("data-"+o,n):t.removeAttribute("data-"+o)}}},o.prototype._updateStyle=function(t){this.style&&(s.removeCssText(t,this.style),this.style=null),this.data.style&&(s.addCssText(t,this.data.style),this.style=this.data.style)},o.prototype._contentToString=function(t){return"string"==typeof t?t:t&&"outerHTML"in t?t.outerHTML:t},o.prototype.getWidthLeft=function(){return 0},o.prototype.getWidthRight=function(){return 0},o.prototype._repaintDragCenter=function(){if(this.selected&&this.options.editable.updateTime&&!this.dom.dragCenter){var t=document.createElement("div");t.className="vis-drag-center",t.dragCenterItem=this,this.dom.box?this.dom.box.appendChild(t):this.dom.point&&this.dom.point.appendChild(t),this.dom.dragCenter=t}else!this.selected&&this.dom.dragCenter&&(this.dom.dragCenter.parentNode&&this.dom.dragCenter.parentNode.removeChild(this.dom.dragCenter),this.dom.dragCenter=null)},t.exports=o},function(t,e,i){function o(t,e,i){n.call(this,t,e,i),this.width=0,this.height=0,this.top=0,this.left=0}var n=(i(1),i(38));o.prototype=Object.create(n.prototype),o.prototype.redraw=function(t,e,i){var o=!1;this.visibleItems=this._updateVisibleItems(this.orderedItems,this.visibleItems,t),this.width=this.dom.background.offsetWidth,this.dom.background.style.height="0";for(var n=0,s=this.visibleItems.length;n<s;n++){var r=this.visibleItems[n];r.repositionY(e)}return o},o.prototype.show=function(){this.dom.background.parentNode||this.itemSet.dom.background.appendChild(this.dom.background)},t.exports=o},function(t,e,i){function o(t,e,i){if(this.props={dot:{width:0,height:0},line:{width:0,height:0}},this.options=i,t&&void 0==t.start)throw new Error('Property "start" missing in item '+t);n.call(this,t,e,i)}var n=i(41);i(1);o.prototype=new n(null,null,null),o.prototype.isVisible=function(t){var e,i=this.options.align,o=(t.end-t.start)/t.body.dom.center.clientWidth,n=this.width*o;return e="right"==i?this.data.start.getTime()>t.start&&this.data.start.getTime()-n<t.end:"left"==i?this.data.start.getTime()+n>t.start&&this.data.start.getTime()<t.end:this.data.start.getTime()+n/2>t.start&&this.data.start.getTime()-n/2<t.end},o.prototype.redraw=function(){var t=this.dom;if(t||(this.dom={},t=this.dom,t.box=document.createElement("DIV"),t.content=document.createElement("DIV"),t.content.className="vis-item-content",t.box.appendChild(t.content),t.line=document.createElement("DIV"),t.line.className="vis-line",t.dot=document.createElement("DIV"),t.dot.className="vis-dot",t.box["timeline-item"]=this,this.dirty=!0),!this.parent)throw new Error("Cannot redraw item: no parent attached");if(!t.box.parentNode){var e=this.parent.dom.foreground;if(!e)throw new Error("Cannot redraw item: parent has no foreground container element");e.appendChild(t.box)}if(!t.line.parentNode){var i=this.parent.dom.background;if(!i)throw new Error("Cannot redraw item: parent has no background container element");i.appendChild(t.line)}if(!t.dot.parentNode){var o=this.parent.dom.axis;if(!i)throw new Error("Cannot redraw item: parent has no axis container element");o.appendChild(t.dot)}if(this.displayed=!0,this.dirty){this._updateContents(this.dom.content),this._updateTitle(this.dom.box),this._updateDataAttributes(this.dom.box),this._updateStyle(this.dom.box);var n=(this.options.editable.updateTime||this.options.editable.updateGroup||this.editable===!0)&&this.editable!==!1,s=(this.data.className?" "+this.data.className:"")+(this.selected?" vis-selected":"")+(n?" vis-editable":" vis-readonly");t.box.className="vis-item vis-box"+s,t.line.className="vis-item vis-line"+s,t.dot.className="vis-item vis-dot"+s;var r=t.box.style.right,a=t.box.style.left;this.options.rtl?t.box.style.right="0px":t.box.style.left="0px",this.props.dot.height=t.dot.offsetHeight,this.props.dot.width=t.dot.offsetWidth,this.props.line.width=t.line.offsetWidth,this.width=t.box.offsetWidth,this.height=t.box.offsetHeight,this.options.rtl?t.box.style.right=r:t.box.style.left=a,this.dirty=!1}this._repaintOnItemUpdateTimeTooltip(t.box),this._repaintDragCenter(),this._repaintDeleteButton(t.box)},o.prototype.show=function(){this.displayed||this.redraw()},o.prototype.hide=function(){if(this.displayed){var t=this.dom;t.box.parentNode&&t.box.parentNode.removeChild(t.box),t.line.parentNode&&t.line.parentNode.removeChild(t.line),t.dot.parentNode&&t.dot.parentNode.removeChild(t.dot),this.displayed=!1}},o.prototype.repositionX=function(){var t=this.conversion.toScreen(this.data.start),e=this.options.align;"right"==e?this.options.rtl?(this.right=t-this.width,this.dom.box.style.right=this.right+"px",this.dom.line.style.right=t-this.props.line.width+"px",this.dom.dot.style.right=t-this.props.line.width/2-this.props.dot.width/2+"px"):(this.left=t-this.width,this.dom.box.style.left=this.left+"px",this.dom.line.style.left=t-this.props.line.width+"px",this.dom.dot.style.left=t-this.props.line.width/2-this.props.dot.width/2+"px"):"left"==e?this.options.rtl?(this.right=t,this.dom.box.style.right=this.right+"px",this.dom.line.style.right=t+"px",this.dom.dot.style.right=t+this.props.line.width/2-this.props.dot.width/2+"px"):(this.left=t,this.dom.box.style.left=this.left+"px",this.dom.line.style.left=t+"px",this.dom.dot.style.left=t+this.props.line.width/2-this.props.dot.width/2+"px"):this.options.rtl?(this.right=t-this.width/2,this.dom.box.style.right=this.right+"px",this.dom.line.style.right=t-this.props.line.width+"px",this.dom.dot.style.right=t-this.props.dot.width/2+"px"):(this.left=t-this.width/2,this.dom.box.style.left=this.left+"px",this.dom.line.style.left=t-this.props.line.width/2+"px",this.dom.dot.style.left=t-this.props.dot.width/2+"px")},o.prototype.repositionY=function(){var t=this.options.orientation.item,e=this.dom.box,i=this.dom.line,o=this.dom.dot;if("top"==t)e.style.top=(this.top||0)+"px",i.style.top="0",i.style.height=this.parent.top+this.top+1+"px",i.style.bottom="";else{var n=this.parent.itemSet.props.height,s=n-this.parent.top-this.parent.height+this.top;e.style.top=(this.parent.height-this.top-this.height||0)+"px",i.style.top=n-s+"px",i.style.bottom="0"}o.style.top=-this.props.dot.height/2+"px"},o.prototype.getWidthLeft=function(){return this.width/2},o.prototype.getWidthRight=function(){return this.width/2},t.exports=o},function(t,e,i){function o(t,e,i){if(this.props={dot:{top:0,width:0,height:0},content:{height:0,marginLeft:0,marginRight:0}},this.options=i,t&&void 0==t.start)throw new Error('Property "start" missing in item '+t);n.call(this,t,e,i)}var n=i(41);o.prototype=new n(null,null,null),o.prototype.isVisible=function(t){var e=(t.end-t.start)/t.body.dom.center.clientWidth,i=this.width*e;return this.data.start.getTime()+i>t.start&&this.data.start<t.end},o.prototype.redraw=function(){var t=this.dom;if(t||(this.dom={},t=this.dom,t.point=document.createElement("div"),t.content=document.createElement("div"),t.content.className="vis-item-content",t.point.appendChild(t.content),t.dot=document.createElement("div"),t.point.appendChild(t.dot),t.point["timeline-item"]=this,this.dirty=!0),!this.parent)throw new Error("Cannot redraw item: no parent attached");if(!t.point.parentNode){var e=this.parent.dom.foreground;if(!e)throw new Error("Cannot redraw item: parent has no foreground container element");e.appendChild(t.point)}if(this.displayed=!0,this.dirty){this._updateContents(this.dom.content),this._updateTitle(this.dom.point),this._updateDataAttributes(this.dom.point),this._updateStyle(this.dom.point);var i=(this.options.editable.updateTime||this.options.editable.updateGroup||this.editable===!0)&&this.editable!==!1,o=(this.data.className?" "+this.data.className:"")+(this.selected?" vis-selected":"")+(i?" vis-editable":" vis-readonly");t.point.className="vis-item vis-point"+o,t.dot.className="vis-item vis-dot"+o,this.props.dot.width=t.dot.offsetWidth,this.props.dot.height=t.dot.offsetHeight,this.props.content.height=t.content.offsetHeight,this.options.rtl?t.content.style.marginRight=2*this.props.dot.width+"px":t.content.style.marginLeft=2*this.props.dot.width+"px",this.width=t.point.offsetWidth,this.height=t.point.offsetHeight,t.dot.style.top=(this.height-this.props.dot.height)/2+"px",this.options.rtl?t.dot.style.right=this.props.dot.width/2+"px":t.dot.style.left=this.props.dot.width/2+"px",this.dirty=!1}this._repaintOnItemUpdateTimeTooltip(t.point),this._repaintDragCenter(),this._repaintDeleteButton(t.point)},o.prototype.show=function(){this.displayed||this.redraw()},o.prototype.hide=function(){this.displayed&&(this.dom.point.parentNode&&this.dom.point.parentNode.removeChild(this.dom.point),this.displayed=!1)},o.prototype.repositionX=function(){var t=this.conversion.toScreen(this.data.start);this.options.rtl?(this.right=t-this.props.dot.width,this.dom.point.style.right=this.right+"px"):(this.left=t-this.props.dot.width,this.dom.point.style.left=this.left+"px")},o.prototype.repositionY=function(){var t=this.options.orientation.item,e=this.dom.point;"top"==t?e.style.top=this.top+"px":e.style.top=this.parent.height-this.top-this.height+"px"},o.prototype.getWidthLeft=function(){return this.props.dot.width},o.prototype.getWidthRight=function(){return this.props.dot.width},t.exports=o},function(t,e,i){function o(t,e,i){if(this.props={content:{width:0}},this.overflow=!1,t){if(void 0==t.start)throw new Error('Property "start" missing in item '+t.id);if(void 0==t.end)throw new Error('Property "end" missing in item '+t.id)}n.call(this,t,e,i)}var n=(i(22),i(41)),s=i(42),r=i(40);o.prototype=new n(null,null,null),o.prototype.baseClassName="vis-item vis-background",o.prototype.stack=!1,o.prototype.isVisible=function(t){return this.data.start<t.end&&this.data.end>t.start},o.prototype.redraw=function(){var t=this.dom;if(t||(this.dom={},t=this.dom,t.box=document.createElement("div"),t.frame=document.createElement("div"),t.frame.className="vis-item-overflow",t.box.appendChild(t.frame),t.content=document.createElement("div"),t.content.className="vis-item-content",t.frame.appendChild(t.content),this.dirty=!0),!this.parent)throw new Error("Cannot redraw item: no parent attached");if(!t.box.parentNode){var e=this.parent.dom.background;if(!e)throw new Error("Cannot redraw item: parent has no background container element");e.appendChild(t.box)}if(this.displayed=!0,this.dirty){this._updateContents(this.dom.content),this._updateTitle(this.dom.content),this._updateDataAttributes(this.dom.content),this._updateStyle(this.dom.box);var i=(this.data.className?" "+this.data.className:"")+(this.selected?" vis-selected":"");t.box.className=this.baseClassName+i,this.overflow="hidden"!==window.getComputedStyle(t.content).overflow,this.props.content.width=this.dom.content.offsetWidth,this.height=0,this.dirty=!1}},o.prototype.show=r.prototype.show,o.prototype.hide=r.prototype.hide,o.prototype.repositionX=r.prototype.repositionX,o.prototype.repositionY=function(t){var e="top"===this.options.orientation.item;this.dom.content.style.top=e?"":"0",this.dom.content.style.bottom=e?"0":"";var i;if(void 0!==this.data.subgroup){var o=this.data.subgroup,n=this.parent.subgroups,r=n[o].index;if(1==e){i=this.parent.subgroups[o].height+t.item.vertical,i+=0==r?t.axis-.5*t.item.vertical:0;var a=this.parent.top;for(var h in n)n.hasOwnProperty(h)&&1==n[h].visible&&n[h].index<r&&(a+=n[h].height+t.item.vertical);a+=0!=r?t.axis-.5*t.item.vertical:0,this.dom.box.style.top=a+"px",this.dom.box.style.bottom=""}else{var a=this.parent.top,d=0;for(var h in n)if(n.hasOwnProperty(h)&&1==n[h].visible){var l=n[h].height+t.item.vertical;d+=l,n[h].index>r&&(a+=l)}i=this.parent.subgroups[o].height+t.item.vertical,this.dom.box.style.top=this.parent.height-d+a+"px",this.dom.box.style.bottom=""}}else this.parent instanceof s?(i=Math.max(this.parent.height,this.parent.itemSet.body.domProps.center.height,this.parent.itemSet.body.domProps.centerContainer.height),this.dom.box.style.top=e?"0":"",this.dom.box.style.bottom=e?"":"0"):(i=this.parent.height,this.dom.box.style.top=this.parent.top+"px",this.dom.box.style.bottom="");this.dom.box.style.height=i+"px"},t.exports=o},function(t,e,i){function o(t,e){this.dom={foreground:null,lines:[],majorTexts:[],minorTexts:[],redundant:{lines:[],majorTexts:[],minorTexts:[]}},this.props={range:{start:0,end:0,minimumStep:0},lineTop:0},this.defaultOptions={orientation:{axis:"bottom"},showMinorLabels:!0,showMajorLabels:!0,maxMinorChars:7,format:a.FORMAT,moment:d,timeAxis:null},this.options=s.extend({},this.defaultOptions),this.body=t,this._create(),this.setOptions(e)}var n="function"==typeof Symbol&&"symbol"==typeof Symbol.iterator?function(t){return typeof t}:function(t){return t&&"function"==typeof Symbol&&t.constructor===Symbol&&t!==Symbol.prototype?"symbol":typeof t},s=i(1),r=i(33),a=i(37),h=i(34),d=i(2);o.prototype=new r,o.prototype.setOptions=function(t){t&&(s.selectiveExtend(["showMinorLabels","showMajorLabels","maxMinorChars","hiddenDates","timeAxis","moment","rtl"],this.options,t),s.selectiveDeepExtend(["format"],this.options,t),"orientation"in t&&("string"==typeof t.orientation?this.options.orientation.axis=t.orientation:"object"===n(t.orientation)&&"axis"in t.orientation&&(this.options.orientation.axis=t.orientation.axis)),"locale"in t&&("function"==typeof d.locale?d.locale(t.locale):d.lang(t.locale)))},o.prototype._create=function(){this.dom.foreground=document.createElement("div"),this.dom.background=document.createElement("div"),this.dom.foreground.className="vis-time-axis vis-foreground",this.dom.background.className="vis-time-axis vis-background"},o.prototype.destroy=function(){this.dom.foreground.parentNode&&this.dom.foreground.parentNode.removeChild(this.dom.foreground),this.dom.background.parentNode&&this.dom.background.parentNode.removeChild(this.dom.background),this.body=null},o.prototype.redraw=function(){var t=this.props,e=this.dom.foreground,i=this.dom.background,o="top"==this.options.orientation.axis?this.body.dom.top:this.body.dom.bottom,n=e.parentNode!==o;
this._calculateCharSize();var s=this.options.showMinorLabels&&"none"!==this.options.orientation.axis,r=this.options.showMajorLabels&&"none"!==this.options.orientation.axis;t.minorLabelHeight=s?t.minorCharHeight:0,t.majorLabelHeight=r?t.majorCharHeight:0,t.height=t.minorLabelHeight+t.majorLabelHeight,t.width=e.offsetWidth,t.minorLineHeight=this.body.domProps.root.height-t.majorLabelHeight-("top"==this.options.orientation.axis?this.body.domProps.bottom.height:this.body.domProps.top.height),t.minorLineWidth=1,t.majorLineHeight=t.minorLineHeight+t.majorLabelHeight,t.majorLineWidth=1;var a=e.nextSibling,h=i.nextSibling;return e.parentNode&&e.parentNode.removeChild(e),i.parentNode&&i.parentNode.removeChild(i),e.style.height=this.props.height+"px",this._repaintLabels(),a?o.insertBefore(e,a):o.appendChild(e),h?this.body.dom.backgroundVertical.insertBefore(i,h):this.body.dom.backgroundVertical.appendChild(i),this._isResized()||n},o.prototype._repaintLabels=function(){var t=this.options.orientation.axis,e=s.convert(this.body.range.start,"Number"),i=s.convert(this.body.range.end,"Number"),o=this.body.util.toTime((this.props.minorCharWidth||10)*this.options.maxMinorChars).valueOf(),n=o-h.getHiddenDurationBefore(this.options.moment,this.body.hiddenDates,this.body.range,o);n-=this.body.util.toTime(0).valueOf();var r=new a(new Date(e),new Date(i),n,this.body.hiddenDates);r.setMoment(this.options.moment),this.options.format&&r.setFormat(this.options.format),this.options.timeAxis&&r.setScale(this.options.timeAxis),this.step=r;var d=this.dom;d.redundant.lines=d.lines,d.redundant.majorTexts=d.majorTexts,d.redundant.minorTexts=d.minorTexts,d.lines=[],d.majorTexts=[],d.minorTexts=[];var c,u,p,f,m,v,g,y,b,_,w=0,x=void 0,k=0,O=1e3;for(r.start(),u=r.getCurrent(),f=this.body.util.toScreen(u);r.hasNext()&&k<O;){k++,m=r.isMajor(),_=r.getClassName(),b=r.getLabelMinor(),c=u,p=f,r.next(),u=r.getCurrent(),v=r.isMajor(),f=this.body.util.toScreen(u),g=w,w=f-p;var D=w>=.4*g;if(this.options.showMinorLabels&&D){var S=this._repaintMinorText(p,b,t,_);S.style.width=w+"px"}m&&this.options.showMajorLabels?(p>0&&(void 0==x&&(x=p),S=this._repaintMajorText(p,r.getLabelMajor(),t,_)),y=this._repaintMajorLine(p,w,t,_)):D?y=this._repaintMinorLine(p,w,t,_):y&&(y.style.width=parseInt(y.style.width)+w+"px")}if(k!==O||l||(console.warn("Something is wrong with the Timeline scale. Limited drawing of grid lines to "+O+" lines."),l=!0),this.options.showMajorLabels){var C=this.body.util.toTime(0),T=r.getLabelMajor(C),E=T.length*(this.props.majorCharWidth||10)+10;(void 0==x||E<x)&&this._repaintMajorText(0,T,t,_)}s.forEach(this.dom.redundant,function(t){for(;t.length;){var e=t.pop();e&&e.parentNode&&e.parentNode.removeChild(e)}})},o.prototype._repaintMinorText=function(t,e,i,o){var n=this.dom.redundant.minorTexts.shift();if(!n){var s=document.createTextNode("");n=document.createElement("div"),n.appendChild(s),this.dom.foreground.appendChild(n)}return this.dom.minorTexts.push(n),n.childNodes[0].nodeValue=e,n.style.top="top"==i?this.props.majorLabelHeight+"px":"0",this.options.rtl?(n.style.left="",n.style.right=t+"px"):n.style.left=t+"px",n.className="vis-text vis-minor "+o,n},o.prototype._repaintMajorText=function(t,e,i,o){var n=this.dom.redundant.majorTexts.shift();if(!n){var s=document.createTextNode(e);n=document.createElement("div"),n.appendChild(s),this.dom.foreground.appendChild(n)}return this.dom.majorTexts.push(n),n.childNodes[0].nodeValue=e,n.className="vis-text vis-major "+o,n.style.top="top"==i?"0":this.props.minorLabelHeight+"px",this.options.rtl?(n.style.left="",n.style.right=t+"px"):n.style.left=t+"px",n},o.prototype._repaintMinorLine=function(t,e,i,o){var n=this.dom.redundant.lines.shift();n||(n=document.createElement("div"),this.dom.background.appendChild(n)),this.dom.lines.push(n);var s=this.props;return"top"==i?n.style.top=s.majorLabelHeight+"px":n.style.top=this.body.domProps.top.height+"px",n.style.height=s.minorLineHeight+"px",this.options.rtl?(n.style.left="",n.style.right=t-s.minorLineWidth/2+"px",n.className="vis-grid vis-vertical-rtl vis-minor "+o):(n.style.left=t-s.minorLineWidth/2+"px",n.className="vis-grid vis-vertical vis-minor "+o),n.style.width=e+"px",n},o.prototype._repaintMajorLine=function(t,e,i,o){var n=this.dom.redundant.lines.shift();n||(n=document.createElement("div"),this.dom.background.appendChild(n)),this.dom.lines.push(n);var s=this.props;return"top"==i?n.style.top="0":n.style.top=this.body.domProps.top.height+"px",this.options.rtl?(n.style.left="",n.style.right=t-s.majorLineWidth/2+"px",n.className="vis-grid vis-vertical-rtl vis-major "+o):(n.style.left=t-s.majorLineWidth/2+"px",n.className="vis-grid vis-vertical vis-major "+o),n.style.height=s.majorLineHeight+"px",n.style.width=e+"px",n},o.prototype._calculateCharSize=function(){this.dom.measureCharMinor||(this.dom.measureCharMinor=document.createElement("DIV"),this.dom.measureCharMinor.className="vis-text vis-minor vis-measure",this.dom.measureCharMinor.style.position="absolute",this.dom.measureCharMinor.appendChild(document.createTextNode("0")),this.dom.foreground.appendChild(this.dom.measureCharMinor)),this.props.minorCharHeight=this.dom.measureCharMinor.clientHeight,this.props.minorCharWidth=this.dom.measureCharMinor.clientWidth,this.dom.measureCharMajor||(this.dom.measureCharMajor=document.createElement("DIV"),this.dom.measureCharMajor.className="vis-text vis-major vis-measure",this.dom.measureCharMajor.style.position="absolute",this.dom.measureCharMajor.appendChild(document.createTextNode("0")),this.dom.foreground.appendChild(this.dom.measureCharMajor)),this.props.majorCharHeight=this.dom.measureCharMajor.clientHeight,this.props.majorCharWidth=this.dom.measureCharMajor.clientWidth};var l=!1;t.exports=o},function(t,e,i){function o(t){this.active=!1,this.dom={container:t},this.dom.overlay=document.createElement("div"),this.dom.overlay.className="vis-overlay",this.dom.container.appendChild(this.dom.overlay),this.hammer=a(this.dom.overlay),this.hammer.on("tap",this._onTapOverlay.bind(this));var e=this,i=["tap","doubletap","press","pinch","pan","panstart","panmove","panend"];i.forEach(function(t){e.hammer.on(t,function(t){t.stopPropagation()})}),document&&document.body&&(this.onClick=function(i){n(i.target,t)||e.deactivate()},document.body.addEventListener("click",this.onClick)),void 0!==this.keycharm&&this.keycharm.destroy(),this.keycharm=s(),this.escListener=this.deactivate.bind(this)}function n(t,e){for(;t;){if(t===e)return!0;t=t.parentNode}return!1}var s=i(25),r=i(13),a=i(22),h=i(1);r(o.prototype),o.current=null,o.prototype.destroy=function(){this.deactivate(),this.dom.overlay.parentNode.removeChild(this.dom.overlay),this.onClick&&document.body.removeEventListener("click",this.onClick),this.hammer.destroy(),this.hammer=null},o.prototype.activate=function(){o.current&&o.current.deactivate(),o.current=this,this.active=!0,this.dom.overlay.style.display="none",h.addClassName(this.dom.container,"vis-active"),this.emit("change"),this.emit("activate"),this.keycharm.bind("esc",this.escListener)},o.prototype.deactivate=function(){this.active=!1,this.dom.overlay.style.display="",h.removeClassName(this.dom.container,"vis-active"),this.keycharm.unbind("esc",this.escListener),this.emit("change"),this.emit("deactivate")},o.prototype._onTapOverlay=function(t){this.activate(),t.stopPropagation()},t.exports=o},function(t,e,i){function o(t,e){this.body=t,this.defaultOptions={moment:a,locales:h,locale:"en",id:void 0,title:void 0},this.options=s.extend({},this.defaultOptions),e&&e.time?this.customTime=e.time:this.customTime=new Date,this.eventParams={},this.setOptions(e),this._create()}var n=i(22),s=i(1),r=i(33),a=i(2),h=i(49);o.prototype=new r,o.prototype.setOptions=function(t){t&&s.selectiveExtend(["moment","locale","locales","id"],this.options,t)},o.prototype._create=function(){var t=document.createElement("div");t["custom-time"]=this,t.className="vis-custom-time "+(this.options.id||""),t.style.position="absolute",t.style.top="0px",t.style.height="100%",this.bar=t;var e=document.createElement("div");e.style.position="relative",e.style.top="0px",e.style.left="-10px",e.style.height="100%",e.style.width="20px",t.appendChild(e),this.hammer=new n(e),this.hammer.on("panstart",this._onDragStart.bind(this)),this.hammer.on("panmove",this._onDrag.bind(this)),this.hammer.on("panend",this._onDragEnd.bind(this)),this.hammer.get("pan").set({threshold:5,direction:n.DIRECTION_HORIZONTAL})},o.prototype.destroy=function(){this.hide(),this.hammer.destroy(),this.hammer=null,this.body=null},o.prototype.redraw=function(){var t=this.body.dom.backgroundVertical;this.bar.parentNode!=t&&(this.bar.parentNode&&this.bar.parentNode.removeChild(this.bar),t.appendChild(this.bar));var e=this.body.util.toScreen(this.customTime),i=this.options.locales[this.options.locale];i||(this.warned||(console.log("WARNING: options.locales['"+this.options.locale+"'] not found. See http://visjs.org/docs/timeline/#Localization"),this.warned=!0),i=this.options.locales.en);var o=this.options.title;return void 0===o&&(o=i.time+": "+this.options.moment(this.customTime).format("dddd, MMMM Do YYYY, H:mm:ss"),o=o.charAt(0).toUpperCase()+o.substring(1)),this.bar.style.left=e+"px",this.bar.title=o,!1},o.prototype.hide=function(){this.bar.parentNode&&this.bar.parentNode.removeChild(this.bar)},o.prototype.setCustomTime=function(t){this.customTime=s.convert(t,"Date"),this.redraw()},o.prototype.getCustomTime=function(){return new Date(this.customTime.valueOf())},o.prototype.setCustomTitle=function(t){this.options.title=t},o.prototype._onDragStart=function(t){this.eventParams.dragging=!0,this.eventParams.customTime=this.customTime,t.stopPropagation()},o.prototype._onDrag=function(t){if(this.eventParams.dragging){var e=this.body.util.toScreen(this.eventParams.customTime)+t.deltaX,i=this.body.util.toTime(e);this.setCustomTime(i),this.body.emitter.emit("timechange",{id:this.options.id,time:new Date(this.customTime.valueOf())}),t.stopPropagation()}},o.prototype._onDragEnd=function(t){this.eventParams.dragging&&(this.body.emitter.emit("timechanged",{id:this.options.id,time:new Date(this.customTime.valueOf())}),t.stopPropagation())},o.customTimeFromTarget=function(t){for(var e=t.target;e;){if(e.hasOwnProperty("custom-time"))return e["custom-time"];e=e.parentNode}return null},t.exports=o},function(t,e){e.en={current:"current",time:"time"},e.en_EN=e.en,e.en_US=e.en,e.it={current:"attuale",time:"tempo"},e.it_IT=e.it,e.it_CH=e.it,e.nl={current:"huidige",time:"tijd"},e.nl_NL=e.nl,e.nl_BE=e.nl,e.de={current:"Aktuelle",time:"Zeit"},e.de_DE=e.de},function(t,e,i){function o(t,e){this.body=t,this.defaultOptions={rtl:!1,showCurrentTime:!0,moment:r,locales:a,locale:"en"},this.options=n.extend({},this.defaultOptions),this.offset=0,this._create(),this.setOptions(e)}var n=i(1),s=i(33),r=i(2),a=i(49);o.prototype=new s,o.prototype._create=function(){var t=document.createElement("div");t.className="vis-current-time",t.style.position="absolute",t.style.top="0px",t.style.height="100%",this.bar=t},o.prototype.destroy=function(){this.options.showCurrentTime=!1,this.redraw(),this.body=null},o.prototype.setOptions=function(t){t&&n.selectiveExtend(["rtl","showCurrentTime","moment","locale","locales"],this.options,t)},o.prototype.redraw=function(){if(this.options.showCurrentTime){var t=this.body.dom.backgroundVertical;this.bar.parentNode!=t&&(this.bar.parentNode&&this.bar.parentNode.removeChild(this.bar),t.appendChild(this.bar),this.start());var e=this.options.moment((new Date).valueOf()+this.offset),i=this.body.util.toScreen(e),o=this.options.locales[this.options.locale];o||(this.warned||(console.log("WARNING: options.locales['"+this.options.locale+"'] not found. See http://visjs.org/docs/timeline/#Localization"),this.warned=!0),o=this.options.locales.en);var n=o.current+" "+o.time+": "+e.format("dddd, MMMM Do YYYY, H:mm:ss");n=n.charAt(0).toUpperCase()+n.substring(1),this.options.rtl?this.bar.style.right=i+"px":this.bar.style.left=i+"px",this.bar.title=n}else this.bar.parentNode&&this.bar.parentNode.removeChild(this.bar),this.stop();return!1},o.prototype.start=function(){function t(){e.stop();var i=e.body.range.conversion(e.body.domProps.center.width).scale,o=1/i/10;o<30&&(o=30),o>1e3&&(o=1e3),e.redraw(),e.body.emitter.emit("currentTimeTick"),e.currentTimeTimer=setTimeout(t,o)}var e=this;t()},o.prototype.stop=function(){void 0!==this.currentTimeTimer&&(clearTimeout(this.currentTimeTimer),delete this.currentTimeTimer)},o.prototype.setCurrentTime=function(t){var e=n.convert(t,"Date").valueOf(),i=(new Date).valueOf();this.offset=e-i,this.redraw()},o.prototype.getCurrentTime=function(){return new Date((new Date).valueOf()+this.offset)},t.exports=o},function(t,e){Object.defineProperty(e,"__esModule",{value:!0});var i="string",o="boolean",n="number",s="array",r="date",a="object",h="dom",d="moment",l="any",c={configure:{enabled:{boolean:o},filter:{boolean:o,function:"function"},container:{dom:h},__type__:{object:a,boolean:o,function:"function"}},align:{string:i},rtl:{boolean:o,undefined:"undefined"},verticalScroll:{boolean:o,undefined:"undefined"},horizontalScroll:{boolean:o,undefined:"undefined"},autoResize:{boolean:o},clickToUse:{boolean:o},dataAttributes:{string:i,array:s},editable:{add:{boolean:o,undefined:"undefined"},remove:{boolean:o,undefined:"undefined"},updateGroup:{boolean:o,undefined:"undefined"},updateTime:{boolean:o,undefined:"undefined"},__type__:{boolean:o,object:a}},end:{number:n,date:r,string:i,moment:d},format:{minorLabels:{millisecond:{string:i,undefined:"undefined"},second:{string:i,undefined:"undefined"},minute:{string:i,undefined:"undefined"},hour:{string:i,undefined:"undefined"},weekday:{string:i,undefined:"undefined"},day:{string:i,undefined:"undefined"},month:{string:i,undefined:"undefined"},year:{string:i,undefined:"undefined"},__type__:{object:a,function:"function"}},majorLabels:{millisecond:{string:i,undefined:"undefined"},second:{string:i,undefined:"undefined"},minute:{string:i,undefined:"undefined"},hour:{string:i,undefined:"undefined"},weekday:{string:i,undefined:"undefined"},day:{string:i,undefined:"undefined"},month:{string:i,undefined:"undefined"},year:{string:i,undefined:"undefined"},__type__:{object:a,function:"function"}},__type__:{object:a}},moment:{function:"function"},groupOrder:{string:i,function:"function"},groupEditable:{add:{boolean:o,undefined:"undefined"},remove:{boolean:o,undefined:"undefined"},order:{boolean:o,undefined:"undefined"},__type__:{boolean:o,object:a}},groupOrderSwap:{function:"function"},height:{string:i,number:n},hiddenDates:{start:{date:r,number:n,string:i,moment:d},end:{date:r,number:n,string:i,moment:d},repeat:{string:i},__type__:{object:a,array:s}},itemsAlwaysDraggable:{boolean:o},locale:{string:i},locales:{__any__:{any:l},__type__:{object:a}},margin:{axis:{number:n},item:{horizontal:{number:n,undefined:"undefined"},vertical:{number:n,undefined:"undefined"},__type__:{object:a,number:n}},__type__:{object:a,number:n}},max:{date:r,number:n,string:i,moment:d},maxHeight:{number:n,string:i},maxMinorChars:{number:n},min:{date:r,number:n,string:i,moment:d},minHeight:{number:n,string:i},moveable:{boolean:o},multiselect:{boolean:o},multiselectPerGroup:{boolean:o},onAdd:{function:"function"},onUpdate:{function:"function"},onMove:{function:"function"},onMoving:{function:"function"},onRemove:{function:"function"},onAddGroup:{function:"function"},onMoveGroup:{function:"function"},onRemoveGroup:{function:"function"},order:{function:"function"},orientation:{axis:{string:i,undefined:"undefined"},item:{string:i,undefined:"undefined"},__type__:{string:i,object:a}},selectable:{boolean:o},showCurrentTime:{boolean:o},showMajorLabels:{boolean:o},showMinorLabels:{boolean:o},stack:{boolean:o},snap:{function:"function",null:"null"},start:{date:r,number:n,string:i,moment:d},template:{function:"function"},groupTemplate:{function:"function"},tooltipOnItemUpdateTime:{template:{function:"function"},__type__:{boolean:o,object:a}},timeAxis:{scale:{string:i,undefined:"undefined"},step:{number:n,undefined:"undefined"},__type__:{object:a}},type:{string:i},width:{string:i,number:n},zoomable:{boolean:o},zoomKey:{string:["ctrlKey","altKey","metaKey",""]},zoomMax:{number:n},zoomMin:{number:n},__type__:{object:a}},u={global:{align:["center","left","right"],direction:!1,autoResize:!0,clickToUse:!1,editable:{add:!1,remove:!1,updateGroup:!1,updateTime:!1},end:"",format:{minorLabels:{millisecond:"SSS",second:"s",minute:"HH:mm",hour:"HH:mm",weekday:"ddd D",day:"D",month:"MMM",year:"YYYY"},majorLabels:{millisecond:"HH:mm:ss",second:"D MMMM HH:mm",minute:"ddd D MMMM",hour:"ddd D MMMM",weekday:"MMMM YYYY",day:"MMMM YYYY",month:"YYYY",year:""}},groupsDraggable:!1,height:"",locale:"",margin:{axis:[20,0,100,1],item:{horizontal:[10,0,100,1],vertical:[10,0,100,1]}},max:"",maxHeight:"",maxMinorChars:[7,0,20,1],min:"",minHeight:"",moveable:!1,multiselect:!1,multiselectPerGroup:!1,orientation:{axis:["both","bottom","top"],item:["bottom","top"]},selectable:!0,showCurrentTime:!1,showMajorLabels:!0,showMinorLabels:!0,stack:!0,start:"",tooltipOnItemUpdateTime:!1,type:["box","point","range","background"],width:"100%",zoomable:!0,zoomKey:["ctrlKey","altKey","metaKey",""],zoomMax:[31536e10,10,31536e10,1],zoomMin:[10,10,31536e10,1]}};e.allOptions=c,e.configureOptions=u},function(t,e,i){function o(t){return t&&t.__esModule?t:{default:t}}function n(t,e,i,o){if(!(Array.isArray(i)||i instanceof c||i instanceof u)&&i instanceof Object){var n=o;o=i,i=n}var s=this;this.defaultOptions={start:null,end:null,autoResize:!0,orientation:{axis:"bottom",item:"bottom"},moment:d,width:null,height:null,maxHeight:null,minHeight:null},this.options=l.deepExtend({},this.defaultOptions),this._create(t),this.components=[],this.body={dom:this.dom,domProps:this.props,emitter:{on:this.on.bind(this),off:this.off.bind(this),emit:this.emit.bind(this)},hiddenDates:[],util:{toScreen:s._toScreen.bind(s),toGlobalScreen:s._toGlobalScreen.bind(s),toTime:s._toTime.bind(s),toGlobalTime:s._toGlobalTime.bind(s)}},this.range=new p(this.body),this.components.push(this.range),this.body.range=this.range,this.timeAxis=new m(this.body),this.components.push(this.timeAxis),this.currentTime=new v(this.body),this.components.push(this.currentTime),this.linegraph=new y(this.body),this.components.push(this.linegraph),this.itemsData=null,this.groupsData=null,this.on("tap",function(t){s.emit("click",s.getEventProperties(t))}),this.on("doubletap",function(t){s.emit("doubleClick",s.getEventProperties(t))}),this.dom.root.oncontextmenu=function(t){s.emit("contextmenu",s.getEventProperties(t))},o&&this.setOptions(o),i&&this.setGroups(i),e&&this.setItems(e),this._redraw()}var s=i(28),r=o(s),a=i(31),h=o(a),d=(i(13),i(22),i(2)),l=i(1),c=i(9),u=i(11),p=i(32),f=i(35),m=i(46),v=i(50),g=i(48),y=i(53),b=i(31).printStyle,_=i(61).allOptions,w=i(61).configureOptions;n.prototype=new f,n.prototype.setOptions=function(t){var e=h.default.validate(t,_);e===!0&&console.log("%cErrors have been found in the supplied options object.",b),f.prototype.setOptions.call(this,t)},n.prototype.setItems=function(t){var e,i=null==this.itemsData;if(e=t?t instanceof c||t instanceof u?t:new c(t,{type:{start:"Date",end:"Date"}}):null,this.itemsData=e,this.linegraph&&this.linegraph.setItems(e),i)if(void 0!=this.options.start||void 0!=this.options.end){var o=void 0!=this.options.start?this.options.start:null,n=void 0!=this.options.end?this.options.end:null;this.setWindow(o,n,{animation:!1})}else this.fit({animation:!1})},n.prototype.setGroups=function(t){var e;e=t?t instanceof c||t instanceof u?t:new c(t):null,this.groupsData=e,this.linegraph.setGroups(e)},n.prototype.getLegend=function(t,e,i){return void 0===e&&(e=15),void 0===i&&(i=15),void 0!==this.linegraph.groups[t]?this.linegraph.groups[t].getLegend(e,i):"cannot find group:'"+t+"'"},n.prototype.isGroupVisible=function(t){return void 0!==this.linegraph.groups[t]&&(this.linegraph.groups[t].visible&&(void 0===this.linegraph.options.groups.visibility[t]||1==this.linegraph.options.groups.visibility[t]))},n.prototype.getDataRange=function(){var t=null,e=null;for(var i in this.linegraph.groups)if(this.linegraph.groups.hasOwnProperty(i)&&1==this.linegraph.groups[i].visible)for(var o=0;o<this.linegraph.groups[i].itemsData.length;o++){var n=this.linegraph.groups[i].itemsData[o],s=l.convert(n.x,"Date").valueOf();t=null==t?s:t>s?s:t,e=null==e?s:e<s?s:e}return{min:null!=t?new Date(t):null,max:null!=e?new Date(e):null}},n.prototype.getEventProperties=function(t){var e=t.center?t.center.x:t.clientX,i=t.center?t.center.y:t.clientY,o=e-l.getAbsoluteLeft(this.dom.centerContainer),n=i-l.getAbsoluteTop(this.dom.centerContainer),s=this._toTime(o),r=g.customTimeFromTarget(t),a=l.getTarget(t),h=null;l.hasParent(a,this.timeAxis.dom.foreground)?h="axis":this.timeAxis2&&l.hasParent(a,this.timeAxis2.dom.foreground)?h="axis":l.hasParent(a,this.linegraph.yAxisLeft.dom.frame)?h="data-axis":l.hasParent(a,this.linegraph.yAxisRight.dom.frame)?h="data-axis":l.hasParent(a,this.linegraph.legendLeft.dom.frame)?h="legend":l.hasParent(a,this.linegraph.legendRight.dom.frame)?h="legend":null!=r?h="custom-time":l.hasParent(a,this.currentTime.bar)?h="current-time":l.hasParent(a,this.dom.center)&&(h="background");var d=[],c=this.linegraph.yAxisLeft,u=this.linegraph.yAxisRight;return c.hidden||d.push(c.screenToValue(n)),u.hidden||d.push(u.screenToValue(n)),{event:t,what:h,pageX:t.srcEvent?t.srcEvent.pageX:t.pageX,pageY:t.srcEvent?t.srcEvent.pageY:t.pageY,x:o,y:n,time:s,value:d}},n.prototype._createConfigurator=function(){return new r.default(this,this.dom.container,w)},t.exports=n},function(t,e,i){function o(t,e){this.id=s.randomUUID(),this.body=t,this.defaultOptions={yAxisOrientation:"left",defaultGroup:"default",sort:!0,sampling:!0,stack:!1,graphHeight:"400px",shaded:{enabled:!1,orientation:"bottom"},style:"line",barChart:{width:50,sideBySide:!1,align:"center"},interpolation:{enabled:!0,parametrization:"centripetal",alpha:.5},drawPoints:{enabled:!0,size:6,style:"square"},dataAxis:{},legend:{},groups:{visibility:{}}},this.options=s.extend({},this.defaultOptions),this.dom={},this.props={},this.hammer=null,this.groups={},this.abortedGraphUpdate=!1,this.updateSVGheight=!1,this.updateSVGheightOnResize=!1,this.forceGraphUpdate=!0;var i=this;this.itemsData=null,this.groupsData=null,this.itemListeners={add:function(t,e,o){i._onAdd(e.items)},update:function(t,e,o){i._onUpdate(e.items)},remove:function(t,e,o){i._onRemove(e.items)}},this.groupListeners={add:function(t,e,o){i._onAddGroups(e.items)},update:function(t,e,o){i._onUpdateGroups(e.items)},remove:function(t,e,o){i._onRemoveGroups(e.items)}},this.items={},this.selection=[],this.lastStart=this.body.range.start,this.touchParams={},this.svgElements={},this.setOptions(e),this.groupsUsingDefaultStyles=[0],this.body.emitter.on("rangechanged",function(){i.lastStart=i.body.range.start,i.svg.style.left=s.option.asSize(-i.props.width),i.forceGraphUpdate=!0,i.redraw.call(i)}),this._create(),this.framework={svg:this.svg,svgElements:this.svgElements,options:this.options,groups:this.groups}}var n="function"==typeof Symbol&&"symbol"==typeof Symbol.iterator?function(t){return typeof t}:function(t){return t&&"function"==typeof Symbol&&t.constructor===Symbol&&t!==Symbol.prototype?"symbol":typeof t},s=i(1),r=i(8),a=i(9),h=i(11),d=i(33),l=i(54),c=i(56),u=i(60),p=i(57),f=i(59),m=i(58),v="__ungrouped__";o.prototype=new d,o.prototype._create=function(){var t=document.createElement("div");t.className="vis-line-graph",this.dom.frame=t,this.svg=document.createElementNS("http://www.w3.org/2000/svg","svg"),this.svg.style.position="relative",this.svg.style.height=(""+this.options.graphHeight).replace("px","")+"px",this.svg.style.display="block",t.appendChild(this.svg),this.options.dataAxis.orientation="left",this.yAxisLeft=new l(this.body,this.options.dataAxis,this.svg,this.options.groups),this.options.dataAxis.orientation="right",this.yAxisRight=new l(this.body,this.options.dataAxis,this.svg,this.options.groups),delete this.options.dataAxis.orientation,this.legendLeft=new u(this.body,this.options.legend,"left",this.options.groups),this.legendRight=new u(this.body,this.options.legend,"right",this.options.groups),this.show()},o.prototype.setOptions=function(t){if(t){var e=["sampling","defaultGroup","stack","height","graphHeight","yAxisOrientation","style","barChart","dataAxis","sort","groups"];void 0===t.graphHeight&&void 0!==t.height?(this.updateSVGheight=!0,this.updateSVGheightOnResize=!0):void 0!==this.body.domProps.centerContainer.height&&void 0!==t.graphHeight&&parseInt((t.graphHeight+"").replace("px",""))<this.body.domProps.centerContainer.height&&(this.updateSVGheight=!0),s.selectiveDeepExtend(e,this.options,t),s.mergeOptions(this.options,t,"interpolation"),s.mergeOptions(this.options,t,"drawPoints"),s.mergeOptions(this.options,t,"shaded"),s.mergeOptions(this.options,t,"legend"),t.interpolation&&"object"==n(t.interpolation)&&t.interpolation.parametrization&&("uniform"==t.interpolation.parametrization?this.options.interpolation.alpha=0:"chordal"==t.interpolation.parametrization?this.options.interpolation.alpha=1:(this.options.interpolation.parametrization="centripetal",this.options.interpolation.alpha=.5)),this.yAxisLeft&&void 0!==t.dataAxis&&(this.yAxisLeft.setOptions(this.options.dataAxis),this.yAxisRight.setOptions(this.options.dataAxis)),this.legendLeft&&void 0!==t.legend&&(this.legendLeft.setOptions(this.options.legend),this.legendRight.setOptions(this.options.legend)),this.groups.hasOwnProperty(v)&&this.groups[v].setOptions(t)}this.dom.frame&&(this.forceGraphUpdate=!0,this.body.emitter.emit("_change",{queue:!0}))},o.prototype.hide=function(){this.dom.frame.parentNode&&this.dom.frame.parentNode.removeChild(this.dom.frame)},o.prototype.show=function(){this.dom.frame.parentNode||this.body.dom.center.appendChild(this.dom.frame)},o.prototype.setItems=function(t){var e,i=this,o=this.itemsData;if(t){if(!(t instanceof a||t instanceof h))throw new TypeError("Data must be an instance of DataSet or DataView");this.itemsData=t}else this.itemsData=null;if(o&&(s.forEach(this.itemListeners,function(t,e){o.off(e,t)}),e=o.getIds(),this._onRemove(e)),this.itemsData){var n=this.id;s.forEach(this.itemListeners,function(t,e){i.itemsData.on(e,t,n)}),e=this.itemsData.getIds(),this._onAdd(e)}},o.prototype.setGroups=function(t){var e,i=this;if(this.groupsData){s.forEach(this.groupListeners,function(t,e){i.groupsData.off(e,t)}),e=this.groupsData.getIds(),this.groupsData=null;for(var o=0;o<e.length;o++)this._removeGroup(e[o])}if(t){if(!(t instanceof a||t instanceof h))throw new TypeError("Data must be an instance of DataSet or DataView");this.groupsData=t}else this.groupsData=null;if(this.groupsData){var n=this.id;s.forEach(this.groupListeners,function(t,e){i.groupsData.on(e,t,n)}),e=this.groupsData.getIds(),this._onAddGroups(e)}},o.prototype._onUpdate=function(t){this._updateAllGroupData()},o.prototype._onAdd=function(t){this._onUpdate(t)},o.prototype._onRemove=function(t){this._onUpdate(t)},o.prototype._onUpdateGroups=function(t){this._updateAllGroupData()},o.prototype._onAddGroups=function(t){this._onUpdateGroups(t)},o.prototype._onRemoveGroups=function(t){for(var e=0;e<t.length;e++)this._removeGroup(t[e]);this.forceGraphUpdate=!0,this.body.emitter.emit("_change",{queue:!0})},o.prototype._removeGroup=function(t){this.groups.hasOwnProperty(t)&&("right"==this.groups[t].options.yAxisOrientation?(this.yAxisRight.removeGroup(t),this.legendRight.removeGroup(t),this.legendRight.redraw()):(this.yAxisLeft.removeGroup(t),this.legendLeft.removeGroup(t),this.legendLeft.redraw()),delete this.groups[t])},o.prototype._updateGroup=function(t,e){this.groups.hasOwnProperty(e)?(this.groups[e].update(t),"right"==this.groups[e].options.yAxisOrientation?(this.yAxisRight.updateGroup(e,this.groups[e]),this.legendRight.updateGroup(e,this.groups[e]),this.yAxisLeft.removeGroup(e),this.legendLeft.removeGroup(e)):(this.yAxisLeft.updateGroup(e,this.groups[e]),this.legendLeft.updateGroup(e,this.groups[e]),this.yAxisRight.removeGroup(e),this.legendRight.removeGroup(e))):(this.groups[e]=new c(t,e,this.options,this.groupsUsingDefaultStyles),"right"==this.groups[e].options.yAxisOrientation?(this.yAxisRight.addGroup(e,this.groups[e]),this.legendRight.addGroup(e,this.groups[e])):(this.yAxisLeft.addGroup(e,this.groups[e]),this.legendLeft.addGroup(e,this.groups[e]))),this.legendLeft.redraw(),this.legendRight.redraw()},o.prototype._updateAllGroupData=function(){if(null!=this.itemsData){for(var t={},e=this.itemsData.get(),i={},o=0;o<e.length;o++){var n=e[o],r=n.group;null!==r&&void 0!==r||(r=v),i.hasOwnProperty(r)?i[r]++:i[r]=1}for(var o=0;o<e.length;o++){var n=e[o],r=n.group;null!==r&&void 0!==r||(r=v),t.hasOwnProperty(r)||(t[r]=new Array(i[r]));var a=s.bridgeObject(n);a.x=s.convert(n.x,"Date"),a.orginalY=n.y,a.y=Number(n.y);var h=t[r].length-i[r]--;t[r][h]=a}for(var r in this.groups)this.groups.hasOwnProperty(r)&&(t.hasOwnProperty(r)||(t[r]=new Array(0)));for(var r in t)if(t.hasOwnProperty(r))if(0==t[r].length)this.groups.hasOwnProperty(r)&&this._removeGroup(r);else{var d=void 0;void 0!=this.groupsData&&(d=this.groupsData.get(r)),void 0==d&&(d={id:r,content:this.options.defaultGroup+r}),this._updateGroup(d,r),this.groups[r].setItems(t[r])}this.forceGraphUpdate=!0,this.body.emitter.emit("_change",{queue:!0})}},o.prototype.redraw=function(){var t=!1;this.props.width=this.dom.frame.offsetWidth,this.props.height=this.body.domProps.centerContainer.height-this.body.domProps.border.top-this.body.domProps.border.bottom,t=this._isResized()||t;var e=this.body.range.end-this.body.range.start,i=e!=this.lastVisibleInterval;if(this.lastVisibleInterval=e,1==t&&(this.svg.style.width=s.option.asSize(3*this.props.width),this.svg.style.left=s.option.asSize(-this.props.width),(this.options.height+"").indexOf("%")==-1&&1!=this.updateSVGheightOnResize||(this.updateSVGheight=!0)),1==this.updateSVGheight?(this.options.graphHeight!=this.props.height+"px"&&(this.options.graphHeight=this.props.height+"px",this.svg.style.height=this.props.height+"px"),this.updateSVGheight=!1):this.svg.style.height=(""+this.options.graphHeight).replace("px","")+"px",1==t||1==i||1==this.abortedGraphUpdate||1==this.forceGraphUpdate)t=this._updateGraph()||t,this.forceGraphUpdate=!1;else if(0!=this.lastStart){var o=this.body.range.start-this.lastStart,n=this.body.range.end-this.body.range.start;if(0!=this.props.width){var r=this.props.width/n,a=o*r;this.svg.style.left=-this.props.width-a+"px"}}return this.legendLeft.redraw(),this.legendRight.redraw(),t},o.prototype._getSortedGroupIds=function(){var t=[];for(var e in this.groups)if(this.groups.hasOwnProperty(e)){var i=this.groups[e];1!=i.visible||void 0!==this.options.groups.visibility[e]&&1!=this.options.groups.visibility[e]||t.push({id:e,zIndex:i.options.zIndex})}s.insertSort(t,function(t,e){var i=t.zIndex,o=e.zIndex;return void 0===i&&(i=0),void 0===o&&(o=0),i==o?0:i<o?-1:1});for(var o=new Array(t.length),n=0;n<t.length;n++)o[n]=t[n].id;return o},o.prototype._updateGraph=function(){if(r.prepareElements(this.svgElements),0!=this.props.width&&null!=this.itemsData){var t,e,i={},o=!1,n=this.body.util.toGlobalTime(-this.body.domProps.root.width),s=this.body.util.toGlobalTime(2*this.body.domProps.root.width),a=this._getSortedGroupIds();if(a.length>0){var h={};for(this._getRelevantData(a,h,n,s),this._applySampling(a,h),e=0;e<a.length;e++)this._convertXcoordinates(h[a[e]]);if(this._getYRanges(a,h,i),o=this._updateYAxis(a,i),1==o)return r.cleanupElements(this.svgElements),this.abortedGraphUpdate=!0,!0;this.abortedGraphUpdate=!1;var d=void 0;for(e=0;e<a.length;e++)t=this.groups[a[e]],this.options.stack===!0&&"line"===this.options.style&&(void 0!=t.options.excludeFromStacking&&t.options.excludeFromStacking||(void 0!=d&&(this._stack(h[t.id],h[d.id]),1==t.options.shaded.enabled&&"group"!==t.options.shaded.orientation&&("top"==t.options.shaded.orientation&&"group"!==d.options.shaded.orientation?(d.options.shaded.orientation="group",
d.options.shaded.groupId=t.id):(t.options.shaded.orientation="group",t.options.shaded.groupId=d.id))),d=t)),this._convertYcoordinates(h[a[e]],t);var l={};for(e=0;e<a.length;e++)if(t=this.groups[a[e]],"line"===t.options.style&&1==t.options.shaded.enabled){var c=h[a[e]];if(null==c||0==c.length)continue;if(l.hasOwnProperty(a[e])||(l[a[e]]=f.calcPath(c,t)),"group"===t.options.shaded.orientation){var u=t.options.shaded.groupId;if(a.indexOf(u)===-1){console.log(t.id+": Unknown shading group target given:"+u);continue}l.hasOwnProperty(u)||(l[u]=f.calcPath(h[u],this.groups[u])),f.drawShading(l[a[e]],t,l[u],this.framework)}else f.drawShading(l[a[e]],t,void 0,this.framework)}for(p.draw(a,h,this.framework),e=0;e<a.length;e++)if(t=this.groups[a[e]],h[a[e]].length>0)switch(t.options.style){case"line":l.hasOwnProperty(a[e])||(l[a[e]]=f.calcPath(h[a[e]],t)),f.draw(l[a[e]],t,this.framework);case"point":case"points":"point"!=t.options.style&&"points"!=t.options.style&&1!=t.options.drawPoints.enabled||m.draw(h[a[e]],t,this.framework);break;case"bar":}}}return r.cleanupElements(this.svgElements),!1},o.prototype._stack=function(t,e){var i,o,n,s,r;i=0;for(var a=0;a<t.length;a++){s=void 0,r=void 0;for(var h=i;h<e.length;h++){if(e[h].x===t[a].x){s=e[h],r=e[h],i=h;break}if(e[h].x>t[a].x){r=e[h],s=0==h?r:e[h-1],i=h;break}}void 0===r&&(s=e[e.length-1],r=e[e.length-1]),o=r.x-s.x,n=r.y-s.y,0==o?t[a].y=t[a].orginalY+r.y:t[a].y=t[a].orginalY+n/o*(t[a].x-s.x)+s.y}},o.prototype._getRelevantData=function(t,e,i,o){var n,r,a,h;if(t.length>0)for(r=0;r<t.length;r++){n=this.groups[t[r]];var d=n.getItems();if(1==n.options.sort){var l=function(t,e){return t.getTime()==e.getTime()?0:t<e?-1:1},c=Math.max(0,s.binarySearchValue(d,i,"x","before",l)),u=Math.min(d.length,s.binarySearchValue(d,o,"x","after",l)+1);u<=0&&(u=d.length);var p=new Array(u-c);for(a=c;a<u;a++)h=n.itemsData[a],p[a-c]=h;e[t[r]]=p}else e[t[r]]=n.itemsData}},o.prototype._applySampling=function(t,e){var i;if(t.length>0)for(var o=0;o<t.length;o++)if(i=this.groups[t[o]],1==i.options.sampling){var n=e[t[o]];if(n.length>0){var s=1,r=n.length,a=this.body.util.toGlobalScreen(n[n.length-1].x)-this.body.util.toGlobalScreen(n[0].x),h=r/a;s=Math.min(Math.ceil(.2*r),Math.max(1,Math.round(h)));for(var d=new Array(r),l=0;l<r;l+=s){var c=Math.round(l/s);d[c]=n[l]}e[t[o]]=d.splice(0,Math.round(r/s))}}},o.prototype._getYRanges=function(t,e,i){var o,n,s,r,a=[],h=[];if(t.length>0){for(s=0;s<t.length;s++)o=e[t[s]],r=this.groups[t[s]].options,o.length>0&&(n=this.groups[t[s]],r.stack===!0&&"bar"===r.style?"left"===r.yAxisOrientation?a=a.concat(n.getItems()):h=h.concat(n.getItems()):i[t[s]]=n.getYRange(o,t[s]));p.getStackedYRange(a,i,t,"__barStackLeft","left"),p.getStackedYRange(h,i,t,"__barStackRight","right")}},o.prototype._updateYAxis=function(t,e){var i,o,n=!1,s=!1,r=!1,a=1e9,h=1e9,d=-1e9,l=-1e9;if(t.length>0){for(var c=0;c<t.length;c++){var u=this.groups[t[c]];u&&"right"!=u.options.yAxisOrientation?(s=!0,a=1e9,d=-1e9):u&&u.options.yAxisOrientation&&(r=!0,h=1e9,l=-1e9)}for(var c=0;c<t.length;c++)e.hasOwnProperty(t[c])&&e[t[c]].ignore!==!0&&(i=e[t[c]].min,o=e[t[c]].max,"right"!=e[t[c]].yAxisOrientation?(s=!0,a=a>i?i:a,d=d<o?o:d):(r=!0,h=h>i?i:h,l=l<o?o:l));1==s&&this.yAxisLeft.setRange(a,d),1==r&&this.yAxisRight.setRange(h,l)}n=this._toggleAxisVisiblity(s,this.yAxisLeft)||n,n=this._toggleAxisVisiblity(r,this.yAxisRight)||n,1==r&&1==s?(this.yAxisLeft.drawIcons=!0,this.yAxisRight.drawIcons=!0):(this.yAxisLeft.drawIcons=!1,this.yAxisRight.drawIcons=!1),this.yAxisRight.master=!s,this.yAxisRight.masterAxis=this.yAxisLeft,0==this.yAxisRight.master?(1==r?this.yAxisLeft.lineOffset=this.yAxisRight.width:this.yAxisLeft.lineOffset=0,n=this.yAxisLeft.redraw()||n,n=this.yAxisRight.redraw()||n):n=this.yAxisRight.redraw()||n;for(var p=["__barStackLeft","__barStackRight","__lineStackLeft","__lineStackRight"],c=0;c<p.length;c++)t.indexOf(p[c])!=-1&&t.splice(t.indexOf(p[c]),1);return n},o.prototype._toggleAxisVisiblity=function(t,e){var i=!1;return 0==t?e.dom.frame.parentNode&&0==e.hidden&&(e.hide(),i=!0):e.dom.frame.parentNode||1!=e.hidden||(e.show(),i=!0),i},o.prototype._convertXcoordinates=function(t){for(var e=this.body.util.toScreen,i=0;i<t.length;i++)t[i].screen_x=e(t[i].x)+this.props.width,t[i].screen_y=t[i].y},o.prototype._convertYcoordinates=function(t,e){var i=this.yAxisLeft,o=Number(this.svg.style.height.replace("px",""));"right"==e.options.yAxisOrientation&&(i=this.yAxisRight);for(var n=0;n<t.length;n++)t[n].screen_y=Math.round(i.convertValue(t[n].y));e.setZeroPosition(Math.min(o,i.convertValue(0)))},t.exports=o},function(t,e,i){function o(t,e,i,o){this.id=n.randomUUID(),this.body=t,this.defaultOptions={orientation:"left",showMinorLabels:!0,showMajorLabels:!0,icons:!1,majorLinesOffset:7,minorLinesOffset:4,labelOffsetX:10,labelOffsetY:2,iconWidth:20,width:"40px",visible:!0,alignZeros:!0,left:{range:{min:void 0,max:void 0},format:function(t){return""+parseFloat(t.toPrecision(3))},title:{text:void 0,style:void 0}},right:{range:{min:void 0,max:void 0},format:function(t){return""+parseFloat(t.toPrecision(3))},title:{text:void 0,style:void 0}}},this.linegraphOptions=o,this.linegraphSVG=i,this.props={},this.DOMelements={lines:{},labels:{},title:{}},this.dom={},this.scale=void 0,this.range={start:0,end:0},this.options=n.extend({},this.defaultOptions),this.conversionFactor=1,this.setOptions(e),this.width=Number((""+this.options.width).replace("px","")),this.minWidth=this.width,this.height=this.linegraphSVG.getBoundingClientRect().height,this.hidden=!1,this.stepPixels=25,this.zeroCrossing=-1,this.amountOfSteps=-1,this.lineOffset=0,this.master=!0,this.masterAxis=null,this.svgElements={},this.iconsRemoved=!1,this.groups={},this.amountOfGroups=0,this._create(),this.framework={svg:this.svg,svgElements:this.svgElements,options:this.options,groups:this.groups};var s=this;this.body.emitter.on("verticalDrag",function(){s.dom.lineContainer.style.top=s.body.domProps.scrollTop+"px"})}var n=i(1),s=i(8),r=i(33),a=i(55);o.prototype=new r,o.prototype.addGroup=function(t,e){this.groups.hasOwnProperty(t)||(this.groups[t]=e),this.amountOfGroups+=1},o.prototype.updateGroup=function(t,e){this.groups.hasOwnProperty(t)||(this.amountOfGroups+=1),this.groups[t]=e},o.prototype.removeGroup=function(t){this.groups.hasOwnProperty(t)&&(delete this.groups[t],this.amountOfGroups-=1)},o.prototype.setOptions=function(t){if(t){var e=!1;this.options.orientation!=t.orientation&&void 0!==t.orientation&&(e=!0);var i=["orientation","showMinorLabels","showMajorLabels","icons","majorLinesOffset","minorLinesOffset","labelOffsetX","labelOffsetY","iconWidth","width","visible","left","right","alignZeros"];n.selectiveDeepExtend(i,this.options,t),this.minWidth=Number((""+this.options.width).replace("px","")),e===!0&&this.dom.frame&&(this.hide(),this.show())}},o.prototype._create=function(){this.dom.frame=document.createElement("div"),this.dom.frame.style.width=this.options.width,this.dom.frame.style.height=this.height,this.dom.lineContainer=document.createElement("div"),this.dom.lineContainer.style.width="100%",this.dom.lineContainer.style.height=this.height,this.dom.lineContainer.style.position="relative",this.svg=document.createElementNS("http://www.w3.org/2000/svg","svg"),this.svg.style.position="absolute",this.svg.style.top="0px",this.svg.style.height="100%",this.svg.style.width="100%",this.svg.style.display="block",this.dom.frame.appendChild(this.svg)},o.prototype._redrawGroupIcons=function(){s.prepareElements(this.svgElements);var t,e=this.options.iconWidth,i=15,o=4,n=o+.5*i;t="left"===this.options.orientation?o:this.width-e-o;var r=Object.keys(this.groups);r.sort(function(t,e){return t<e?-1:1});for(var a=0;a<r.length;a++){var h=r[a];this.groups[h].visible!==!0||void 0!==this.linegraphOptions.visibility[h]&&this.linegraphOptions.visibility[h]!==!0||(this.groups[h].getLegend(e,i,this.framework,t,n),n+=i+o)}s.cleanupElements(this.svgElements),this.iconsRemoved=!1},o.prototype._cleanupIcons=function(){this.iconsRemoved===!1&&(s.prepareElements(this.svgElements),s.cleanupElements(this.svgElements),this.iconsRemoved=!0)},o.prototype.show=function(){this.hidden=!1,this.dom.frame.parentNode||("left"===this.options.orientation?this.body.dom.left.appendChild(this.dom.frame):this.body.dom.right.appendChild(this.dom.frame)),this.dom.lineContainer.parentNode||this.body.dom.backgroundHorizontal.appendChild(this.dom.lineContainer)},o.prototype.hide=function(){this.hidden=!0,this.dom.frame.parentNode&&this.dom.frame.parentNode.removeChild(this.dom.frame),this.dom.lineContainer.parentNode&&this.dom.lineContainer.parentNode.removeChild(this.dom.lineContainer)},o.prototype.setRange=function(t,e){this.range.start=t,this.range.end=e},o.prototype.redraw=function(){var t=!1,e=0;this.dom.lineContainer.style.top=this.body.domProps.scrollTop+"px";for(var i in this.groups)this.groups.hasOwnProperty(i)&&(this.groups[i].visible!==!0||void 0!==this.linegraphOptions.visibility[i]&&this.linegraphOptions.visibility[i]!==!0||e++);if(0===this.amountOfGroups||0===e)this.hide();else{this.show(),this.height=Number(this.linegraphSVG.style.height.replace("px","")),this.dom.lineContainer.style.height=this.height+"px",this.width=this.options.visible===!0?Number((""+this.options.width).replace("px","")):0;var o=this.props,n=this.dom.frame;n.className="vis-data-axis",this._calculateCharSize();var s=this.options.orientation,r=this.options.showMinorLabels,a=this.options.showMajorLabels;o.minorLabelHeight=r?o.minorCharHeight:0,o.majorLabelHeight=a?o.majorCharHeight:0,o.minorLineWidth=this.body.dom.backgroundHorizontal.offsetWidth-this.lineOffset-this.width+2*this.options.minorLinesOffset,o.minorLineHeight=1,o.majorLineWidth=this.body.dom.backgroundHorizontal.offsetWidth-this.lineOffset-this.width+2*this.options.majorLinesOffset,o.majorLineHeight=1,"left"===s?(n.style.top="0",n.style.left="0",n.style.bottom="",n.style.width=this.width+"px",n.style.height=this.height+"px",this.props.width=this.body.domProps.left.width,this.props.height=this.body.domProps.left.height):(n.style.top="",n.style.bottom="0",n.style.left="0",n.style.width=this.width+"px",n.style.height=this.height+"px",this.props.width=this.body.domProps.right.width,this.props.height=this.body.domProps.right.height),t=this._redrawLabels(),t=this._isResized()||t,this.options.icons===!0?this._redrawGroupIcons():this._cleanupIcons(),this._redrawTitle(s)}return t},o.prototype._redrawLabels=function(){var t=this,e=!1;s.prepareElements(this.DOMelements.lines),s.prepareElements(this.DOMelements.labels);var i=this.options.orientation,o=void 0!=this.options[i].range?this.options[i].range:{},n=!0;void 0!=o.max&&(this.range.end=o.max,n=!1);var r=!0;void 0!=o.min&&(this.range.start=o.min,r=!1),this.scale=new a(this.range.start,this.range.end,r,n,this.dom.frame.offsetHeight,this.props.majorCharHeight,this.options.alignZeros,this.options[i].format),this.master===!1&&void 0!=this.masterAxis&&this.scale.followScale(this.masterAxis.scale),this.maxLabelSize=0;var h=this.scale.getLines();h.forEach(function(e){var o=e.y,n=e.major;t.options.showMinorLabels&&n===!1&&t._redrawLabel(o-2,e.val,i,"vis-y-axis vis-minor",t.props.minorCharHeight),n&&o>=0&&t._redrawLabel(o-2,e.val,i,"vis-y-axis vis-major",t.props.majorCharHeight),t.master===!0&&(n?t._redrawLine(o,i,"vis-grid vis-horizontal vis-major",t.options.majorLinesOffset,t.props.majorLineWidth):t._redrawLine(o,i,"vis-grid vis-horizontal vis-minor",t.options.minorLinesOffset,t.props.minorLineWidth))});var d=0;void 0!==this.options[i].title&&void 0!==this.options[i].title.text&&(d=this.props.titleCharHeight);var l=this.options.icons===!0?Math.max(this.options.iconWidth,d)+this.options.labelOffsetX+15:d+this.options.labelOffsetX+15;return this.maxLabelSize>this.width-l&&this.options.visible===!0?(this.width=this.maxLabelSize+l,this.options.width=this.width+"px",s.cleanupElements(this.DOMelements.lines),s.cleanupElements(this.DOMelements.labels),this.redraw(),e=!0):this.maxLabelSize<this.width-l&&this.options.visible===!0&&this.width>this.minWidth?(this.width=Math.max(this.minWidth,this.maxLabelSize+l),this.options.width=this.width+"px",s.cleanupElements(this.DOMelements.lines),s.cleanupElements(this.DOMelements.labels),this.redraw(),e=!0):(s.cleanupElements(this.DOMelements.lines),s.cleanupElements(this.DOMelements.labels),e=!1),e},o.prototype.convertValue=function(t){return this.scale.convertValue(t)},o.prototype.screenToValue=function(t){return this.scale.screenToValue(t)},o.prototype._redrawLabel=function(t,e,i,o,n){var r=s.getDOMElement("div",this.DOMelements.labels,this.dom.frame);r.className=o,r.innerHTML=e,"left"===i?(r.style.left="-"+this.options.labelOffsetX+"px",r.style.textAlign="right"):(r.style.right="-"+this.options.labelOffsetX+"px",r.style.textAlign="left"),r.style.top=t-.5*n+this.options.labelOffsetY+"px",e+="";var a=Math.max(this.props.majorCharWidth,this.props.minorCharWidth);this.maxLabelSize<e.length*a&&(this.maxLabelSize=e.length*a)},o.prototype._redrawLine=function(t,e,i,o,n){if(this.master===!0){var r=s.getDOMElement("div",this.DOMelements.lines,this.dom.lineContainer);r.className=i,r.innerHTML="","left"===e?r.style.left=this.width-o+"px":r.style.right=this.width-o+"px",r.style.width=n+"px",r.style.top=t+"px"}},o.prototype._redrawTitle=function(t){if(s.prepareElements(this.DOMelements.title),void 0!==this.options[t].title&&void 0!==this.options[t].title.text){var e=s.getDOMElement("div",this.DOMelements.title,this.dom.frame);e.className="vis-y-axis vis-title vis-"+t,e.innerHTML=this.options[t].title.text,void 0!==this.options[t].title.style&&n.addCssText(e,this.options[t].title.style),"left"===t?e.style.left=this.props.titleCharHeight+"px":e.style.right=this.props.titleCharHeight+"px",e.style.width=this.height+"px"}s.cleanupElements(this.DOMelements.title)},o.prototype._calculateCharSize=function(){if(!("minorCharHeight"in this.props)){var t=document.createTextNode("0"),e=document.createElement("div");e.className="vis-y-axis vis-minor vis-measure",e.appendChild(t),this.dom.frame.appendChild(e),this.props.minorCharHeight=e.clientHeight,this.props.minorCharWidth=e.clientWidth,this.dom.frame.removeChild(e)}if(!("majorCharHeight"in this.props)){var i=document.createTextNode("0"),o=document.createElement("div");o.className="vis-y-axis vis-major vis-measure",o.appendChild(i),this.dom.frame.appendChild(o),this.props.majorCharHeight=o.clientHeight,this.props.majorCharWidth=o.clientWidth,this.dom.frame.removeChild(o)}if(!("titleCharHeight"in this.props)){var n=document.createTextNode("0"),s=document.createElement("div");s.className="vis-y-axis vis-title vis-measure",s.appendChild(n),this.dom.frame.appendChild(s),this.props.titleCharHeight=s.clientHeight,this.props.titleCharWidth=s.clientWidth,this.dom.frame.removeChild(s)}},t.exports=o},function(t,e){function i(t,e,i,o,n,s){var r=arguments.length>6&&void 0!==arguments[6]&&arguments[6],a=arguments.length>7&&void 0!==arguments[7]&&arguments[7];if(this.majorSteps=[1,2,5,10],this.minorSteps=[.25,.5,1,2],this.customLines=null,this.containerHeight=n,this.majorCharHeight=s,this._start=t,this._end=e,this.scale=1,this.minorStepIdx=-1,this.magnitudefactor=1,this.determineScale(),this.zeroAlign=r,this.autoScaleStart=i,this.autoScaleEnd=o,this.formattingFunction=a,i||o){var h=this,d=function(t){var e=t-t%(h.magnitudefactor*h.minorSteps[h.minorStepIdx]);return t%(h.magnitudefactor*h.minorSteps[h.minorStepIdx])>.5*(h.magnitudefactor*h.minorSteps[h.minorStepIdx])?e+h.magnitudefactor*h.minorSteps[h.minorStepIdx]:e};i&&(this._start-=2*this.magnitudefactor*this.minorSteps[this.minorStepIdx],this._start=d(this._start)),o&&(this._end+=this.magnitudefactor*this.minorSteps[this.minorStepIdx],this._end=d(this._end)),this.determineScale()}}i.prototype.setCharHeight=function(t){this.majorCharHeight=t},i.prototype.setHeight=function(t){this.containerHeight=t},i.prototype.determineScale=function(){var t=this._end-this._start;this.scale=this.containerHeight/t;var e=this.majorCharHeight/this.scale,i=t>0?Math.round(Math.log(t)/Math.LN10):0;this.minorStepIdx=-1,this.magnitudefactor=Math.pow(10,i);var o=0;i<0&&(o=i);for(var n=!1,s=o;Math.abs(s)<=Math.abs(i);s++){this.magnitudefactor=Math.pow(10,s);for(var r=0;r<this.minorSteps.length;r++){var a=this.magnitudefactor*this.minorSteps[r];if(a>=e){n=!0,this.minorStepIdx=r;break}}if(n===!0)break}},i.prototype.is_major=function(t){return t%(this.magnitudefactor*this.majorSteps[this.minorStepIdx])===0},i.prototype.getStep=function(){return this.magnitudefactor*this.minorSteps[this.minorStepIdx]},i.prototype.getFirstMajor=function(){var t=this.magnitudefactor*this.majorSteps[this.minorStepIdx];return this.convertValue(this._start+(t-this._start%t)%t)},i.prototype.formatValue=function(t){var e=t.toPrecision(5);return"function"==typeof this.formattingFunction&&(e=this.formattingFunction(t)),"number"==typeof e?""+e:"string"==typeof e?e:t.toPrecision(5)},i.prototype.getLines=function(){for(var t=[],e=this.getStep(),i=(e-this._start%e)%e,o=this._start+i;this._end-o>1e-5;o+=e)o!=this._start&&t.push({major:this.is_major(o),y:this.convertValue(o),val:this.formatValue(o)});return t},i.prototype.followScale=function(t){var e=this.minorStepIdx,i=this._start,o=this._end,n=this,s=function(){n.magnitudefactor*=2},r=function(){n.magnitudefactor/=2};t.minorStepIdx<=1&&this.minorStepIdx<=1||t.minorStepIdx>1&&this.minorStepIdx>1||(t.minorStepIdx<this.minorStepIdx?(this.minorStepIdx=1,2==e?s():(s(),s())):(this.minorStepIdx=2,1==e?r():(r(),r())));for(var a=(t.getLines(),t.convertValue(0)),h=t.getStep()*t.scale,d=!1,l=0;!d&&l++<5;){this.scale=h/(this.minorSteps[this.minorStepIdx]*this.magnitudefactor);var c=this.containerHeight/this.scale;this._start=i,this._end=this._start+c;var u=this._end*this.scale,p=this.magnitudefactor*this.majorSteps[this.minorStepIdx],f=this.getFirstMajor()-t.getFirstMajor();if(this.zeroAlign){var m=a-u;this._end+=m/this.scale,this._start=this._end-c}else this.autoScaleStart?(this._start-=f/this.scale,this._end=this._start+c):(this._start+=p-f/this.scale,this._end=this._start+c);if(!this.autoScaleEnd&&this._end>o+1e-5)r(),d=!1;else{if(!this.autoScaleStart&&this._start<i-1e-5){if(!(this.zeroAlign&&i>=0)){r(),d=!1;continue}console.warn("Can't adhere to given 'min' range, due to zeroalign")}this.autoScaleStart&&this.autoScaleEnd&&c<o-i?(s(),d=!1):d=!0}}},i.prototype.convertValue=function(t){return this.containerHeight-(t-this._start)*this.scale},i.prototype.screenToValue=function(t){return(this.containerHeight-t)/this.scale+this._start},t.exports=i},function(t,e,i){function o(t,e,i,o){this.id=e;var n=["sampling","style","sort","yAxisOrientation","barChart","drawPoints","shaded","interpolation","zIndex","excludeFromStacking","excludeFromLegend"];this.options=s.selectiveBridgeObject(n,i),this.usingDefaultStyle=void 0===t.className,this.groupsUsingDefaultStyles=o,this.zeroPosition=0,this.update(t),1==this.usingDefaultStyle&&(this.groupsUsingDefaultStyles[0]+=1),this.itemsData=[],this.visible=void 0===t.visible||t.visible}var n="function"==typeof Symbol&&"symbol"==typeof Symbol.iterator?function(t){return typeof t}:function(t){return t&&"function"==typeof Symbol&&t.constructor===Symbol&&t!==Symbol.prototype?"symbol":typeof t},s=i(1),r=(i(8),i(57)),a=i(59),h=i(58);o.prototype.setItems=function(t){null!=t?(this.itemsData=t,1==this.options.sort&&s.insertSort(this.itemsData,function(t,e){return t.x>e.x?1:-1})):this.itemsData=[]},o.prototype.getItems=function(){return this.itemsData},o.prototype.setZeroPosition=function(t){this.zeroPosition=t},o.prototype.setOptions=function(t){if(void 0!==t){var e=["sampling","style","sort","yAxisOrientation","barChart","zIndex","excludeFromStacking","excludeFromLegend"];s.selectiveDeepExtend(e,this.options,t),"function"==typeof t.drawPoints&&(t.drawPoints={onRender:t.drawPoints}),s.mergeOptions(this.options,t,"interpolation"),s.mergeOptions(this.options,t,"drawPoints"),s.mergeOptions(this.options,t,"shaded"),t.interpolation&&"object"==n(t.interpolation)&&t.interpolation.parametrization&&("uniform"==t.interpolation.parametrization?this.options.interpolation.alpha=0:"chordal"==t.interpolation.parametrization?this.options.interpolation.alpha=1:(this.options.interpolation.parametrization="centripetal",this.options.interpolation.alpha=.5))}},o.prototype.update=function(t){this.group=t,this.content=t.content||"graph",this.className=t.className||this.className||"vis-graph-group"+this.groupsUsingDefaultStyles[0]%10,this.visible=void 0===t.visible||t.visible,this.style=t.style,this.setOptions(t.options)},o.prototype.getLegend=function(t,e,i,o,n){if(void 0==i||null==i){var s=document.createElementNS("http://www.w3.org/2000/svg","svg");i={svg:s,svgElements:{},options:this.options,groups:[this]}}switch(void 0!=o&&null!=o||(o=0),void 0!=n&&null!=n||(n=.5*e),this.options.style){case"line":a.drawIcon(this,o,n,t,e,i);break;case"points":case"point":h.drawIcon(this,o,n,t,e,i);break;case"bar":r.drawIcon(this,o,n,t,e,i)}return{icon:i.svg,label:this.content,orientation:this.options.yAxisOrientation}},o.prototype.getYRange=function(t){for(var e=t[0].y,i=t[0].y,o=0;o<t.length;o++)e=e>t[o].y?t[o].y:e,i=i<t[o].y?t[o].y:i;return{min:e,max:i,yAxisOrientation:this.options.yAxisOrientation}},t.exports=o},function(t,e,i){function o(t,e){}var n=i(8),s=i(58);o.drawIcon=function(t,e,i,o,s,r){var a=.5*s,h=n.getSVGElement("rect",r.svgElements,r.svg);h.setAttributeNS(null,"x",e),h.setAttributeNS(null,"y",i-a),h.setAttributeNS(null,"width",o),h.setAttributeNS(null,"height",2*a),h.setAttributeNS(null,"class","vis-outline");var d=Math.round(.3*o),l=t.options.barChart.width,c=l/d,u=Math.round(.4*s),p=Math.round(.75*s),f=Math.round((o-2*d)/3);if(n.drawBar(e+.5*d+f,i+a-u-1,d,u,t.className+" vis-bar",r.svgElements,r.svg,t.style),n.drawBar(e+1.5*d+f+2,i+a-p-1,d,p,t.className+" vis-bar",r.svgElements,r.svg,t.style),1==t.options.drawPoints.enabled){var m={style:t.options.drawPoints.style,styles:t.options.drawPoints.styles,size:t.options.drawPoints.size/c,className:t.className};n.drawPoint(e+.5*d+f,i+a-u-1,m,r.svgElements,r.svg),n.drawPoint(e+1.5*d+f+2,i+a-p-1,m,r.svgElements,r.svg)}},o.draw=function(t,e,i){var r,a,h,d,l,c,u=[],p={},f=0;for(l=0;l<t.length;l++)if(d=i.groups[t[l]],"bar"===d.options.style&&d.visible===!0&&(void 0===i.options.groups.visibility[t[l]]||i.options.groups.visibility[t[l]]===!0))for(c=0;c<e[t[l]].length;c++)u.push({screen_x:e[t[l]][c].screen_x,screen_y:e[t[l]][c].screen_y,x:e[t[l]][c].x,y:e[t[l]][c].y,groupId:t[l],label:e[t[l]][c].label}),f+=1;if(0!==f)for(u.sort(function(t,e){return t.screen_x===e.screen_x?t.groupId<e.groupId?-1:1:t.screen_x-e.screen_x}),o._getDataIntersections(p,u),l=0;l<u.length;l++){d=i.groups[u[l].groupId];var m=void 0!=d.options.barChart.minWidth?d.options.barChart.minWidth:.1*d.options.barChart.width;a=u[l].screen_x;var v=0;if(void 0===p[a])l+1<u.length&&(r=Math.abs(u[l+1].screen_x-a)),h=o._getSafeDrawData(r,d,m);else{var g=l+(p[a].amount-p[a].resolved);l-(p[a].resolved+1);g<u.length&&(r=Math.abs(u[g].screen_x-a)),h=o._getSafeDrawData(r,d,m),p[a].resolved+=1,d.options.stack===!0&&d.options.excludeFromStacking!==!0?u[l].screen_y<d.zeroPosition?(v=p[a].accumulatedNegative,p[a].accumulatedNegative+=d.zeroPosition-u[l].screen_y):(v=p[a].accumulatedPositive,p[a].accumulatedPositive+=d.zeroPosition-u[l].screen_y):d.options.barChart.sideBySide===!0&&(h.width=h.width/p[a].amount,h.offset+=p[a].resolved*h.width-.5*h.width*(p[a].amount+1))}if(n.drawBar(u[l].screen_x+h.offset,u[l].screen_y-v,h.width,d.zeroPosition-u[l].screen_y,d.className+" vis-bar",i.svgElements,i.svg,d.style),d.options.drawPoints.enabled===!0){var y={screen_x:u[l].screen_x,screen_y:u[l].screen_y-v,x:u[l].x,y:u[l].y,groupId:u[l].groupId,label:u[l].label};s.draw([y],d,i,h.offset)}}},o._getDataIntersections=function(t,e){for(var i,o=0;o<e.length;o++)o+1<e.length&&(i=Math.abs(e[o+1].screen_x-e[o].screen_x)),o>0&&(i=Math.min(i,Math.abs(e[o-1].screen_x-e[o].screen_x))),0===i&&(void 0===t[e[o].screen_x]&&(t[e[o].screen_x]={amount:0,resolved:0,accumulatedPositive:0,accumulatedNegative:0}),t[e[o].screen_x].amount+=1)},o._getSafeDrawData=function(t,e,i){var o,n;return t<e.options.barChart.width&&t>0?(o=t<i?i:t,n=0,"left"===e.options.barChart.align?n-=.5*t:"right"===e.options.barChart.align&&(n+=.5*t)):(o=e.options.barChart.width,n=0,"left"===e.options.barChart.align?n-=.5*e.options.barChart.width:"right"===e.options.barChart.align&&(n+=.5*e.options.barChart.width)),{width:o,offset:n}},o.getStackedYRange=function(t,e,i,n,s){if(t.length>0){t.sort(function(t,e){return t.screen_x===e.screen_x?t.groupId<e.groupId?-1:1:t.screen_x-e.screen_x});var r={};o._getDataIntersections(r,t),e[n]=o._getStackedYRange(r,t),e[n].yAxisOrientation=s,i.push(n)}},o._getStackedYRange=function(t,e){for(var i,o=e[0].screen_y,n=e[0].screen_y,s=0;s<e.length;s++)i=e[s].screen_x,void 0===t[i]?(o=o>e[s].screen_y?e[s].screen_y:o,n=n<e[s].screen_y?e[s].screen_y:n):e[s].screen_y<0?t[i].accumulatedNegative+=e[s].screen_y:t[i].accumulatedPositive+=e[s].screen_y;for(var r in t)t.hasOwnProperty(r)&&(o=o>t[r].accumulatedNegative?t[r].accumulatedNegative:o,o=o>t[r].accumulatedPositive?t[r].accumulatedPositive:o,n=n<t[r].accumulatedNegative?t[r].accumulatedNegative:n,n=n<t[r].accumulatedPositive?t[r].accumulatedPositive:n);return{min:o,max:n}},t.exports=o},function(t,e,i){function o(t,e){}function n(t,e){return e="undefined"==typeof e?{}:e,{style:e.style||t.options.drawPoints.style,styles:e.styles||t.options.drawPoints.styles,size:e.size||t.options.drawPoints.size,className:e.className||t.className}}function s(t,e){var i=void 0;return t.options&&t.options.drawPoints&&t.options.drawPoints.onRender&&"function"==typeof t.options.drawPoints.onRender&&(i=t.options.drawPoints.onRender),e.group.options&&e.group.options.drawPoints&&e.group.options.drawPoints.onRender&&"function"==typeof e.group.options.drawPoints.onRender&&(i=e.group.options.drawPoints.onRender),i}var r="function"==typeof Symbol&&"symbol"==typeof Symbol.iterator?function(t){return typeof t}:function(t){return t&&"function"==typeof Symbol&&t.constructor===Symbol&&t!==Symbol.prototype?"symbol":typeof t},a=i(8);o.draw=function(t,e,i,o){o=o||0;for(var h=s(i,e),d=0;d<t.length;d++)if(h){var l=h(t[d],e);l!==!0&&"object"!==("undefined"==typeof l?"undefined":r(l))||a.drawPoint(t[d].screen_x+o,t[d].screen_y,n(e,l),i.svgElements,i.svg,t[d].label)}else a.drawPoint(t[d].screen_x+o,t[d].screen_y,n(e),i.svgElements,i.svg,t[d].label)},o.drawIcon=function(t,e,i,o,s,r){var h=.5*s,d=a.getSVGElement("rect",r.svgElements,r.svg);d.setAttributeNS(null,"x",e),d.setAttributeNS(null,"y",i-h),d.setAttributeNS(null,"width",o),d.setAttributeNS(null,"height",2*h),d.setAttributeNS(null,"class","vis-outline"),a.drawPoint(e+.5*o,i,n(t),r.svgElements,r.svg)},t.exports=o},function(t,e,i){function o(t,e){}var n=i(8);o.calcPath=function(t,e){if(null!=t&&t.length>0){var i=[];return i=1==e.options.interpolation.enabled?o._catmullRom(t,e):o._linear(t)}},o.drawIcon=function(t,e,i,o,s,r){var a,h,d=.5*s,l=n.getSVGElement("rect",r.svgElements,r.svg);if(l.setAttributeNS(null,"x",e),l.setAttributeNS(null,"y",i-d),l.setAttributeNS(null,"width",o),l.setAttributeNS(null,"height",2*d),l.setAttributeNS(null,"class","vis-outline"),a=n.getSVGElement("path",r.svgElements,r.svg),a.setAttributeNS(null,"class",t.className),void 0!==t.style&&a.setAttributeNS(null,"style",t.style),a.setAttributeNS(null,"d","M"+e+","+i+" L"+(e+o)+","+i),1==t.options.shaded.enabled&&(h=n.getSVGElement("path",r.svgElements,r.svg),"top"==t.options.shaded.orientation?h.setAttributeNS(null,"d","M"+e+", "+(i-d)+"L"+e+","+i+" L"+(e+o)+","+i+" L"+(e+o)+","+(i-d)):h.setAttributeNS(null,"d","M"+e+","+i+" L"+e+","+(i+d)+" L"+(e+o)+","+(i+d)+"L"+(e+o)+","+i),h.setAttributeNS(null,"class",t.className+" vis-icon-fill"),void 0!==t.options.shaded.style&&""!==t.options.shaded.style&&h.setAttributeNS(null,"style",t.options.shaded.style)),1==t.options.drawPoints.enabled){var c={style:t.options.drawPoints.style,styles:t.options.drawPoints.styles,size:t.options.drawPoints.size,className:t.className};n.drawPoint(e+.5*o,i,c,r.svgElements,r.svg)}},o.drawShading=function(t,e,i,o){if(1==e.options.shaded.enabled){var s=Number(o.svg.style.height.replace("px","")),r=n.getSVGElement("path",o.svgElements,o.svg),a="L";1==e.options.interpolation.enabled&&(a="C");var h,d=0;d="top"==e.options.shaded.orientation?0:"bottom"==e.options.shaded.orientation?s:Math.min(Math.max(0,e.zeroPosition),s),h="group"==e.options.shaded.orientation&&null!=i&&void 0!=i?"M"+t[0][0]+","+t[0][1]+" "+this.serializePath(t,a,!1)+" L"+i[i.length-1][0]+","+i[i.length-1][1]+" "+this.serializePath(i,a,!0)+i[0][0]+","+i[0][1]+" Z":"M"+t[0][0]+","+t[0][1]+" "+this.serializePath(t,a,!1)+" V"+d+" H"+t[0][0]+" Z",r.setAttributeNS(null,"class",e.className+" vis-fill"),void 0!==e.options.shaded.style&&r.setAttributeNS(null,"style",e.options.shaded.style),r.setAttributeNS(null,"d",h)}},o.draw=function(t,e,i){if(null!=t&&void 0!=t){var o=n.getSVGElement("path",i.svgElements,i.svg);o.setAttributeNS(null,"class",e.className),void 0!==e.style&&o.setAttributeNS(null,"style",e.style);var s="L";1==e.options.interpolation.enabled&&(s="C"),o.setAttributeNS(null,"d","M"+t[0][0]+","+t[0][1]+" "+this.serializePath(t,s,!1))}},o.serializePath=function(t,e,i){if(t.length<2)return"";var o=e;if(i)for(var n=t.length-2;n>0;n--)o+=t[n][0]+","+t[n][1]+" ";else for(var n=1;n<t.length;n++)o+=t[n][0]+","+t[n][1]+" ";return o},o._catmullRomUniform=function(t){var e,i,o,n,s,r,a=[];a.push([Math.round(t[0].screen_x),Math.round(t[0].screen_y)]);for(var h=1/6,d=t.length,l=0;l<d-1;l++)e=0==l?t[0]:t[l-1],i=t[l],o=t[l+1],n=l+2<d?t[l+2]:o,s={screen_x:(-e.screen_x+6*i.screen_x+o.screen_x)*h,screen_y:(-e.screen_y+6*i.screen_y+o.screen_y)*h},r={screen_x:(i.screen_x+6*o.screen_x-n.screen_x)*h,screen_y:(i.screen_y+6*o.screen_y-n.screen_y)*h},a.push([s.screen_x,s.screen_y]),a.push([r.screen_x,r.screen_y]),a.push([o.screen_x,o.screen_y]);return a},o._catmullRom=function(t,e){var i=e.options.interpolation.alpha;if(0==i||void 0===i)return this._catmullRomUniform(t);var o,n,s,r,a,h,d,l,c,u,p,f,m,v,g,y,b,_,w,x=[];x.push([Math.round(t[0].screen_x),Math.round(t[0].screen_y)]);for(var k=t.length,O=0;O<k-1;O++)o=0==O?t[0]:t[O-1],n=t[O],s=t[O+1],r=O+2<k?t[O+2]:s,d=Math.sqrt(Math.pow(o.screen_x-n.screen_x,2)+Math.pow(o.screen_y-n.screen_y,2)),l=Math.sqrt(Math.pow(n.screen_x-s.screen_x,2)+Math.pow(n.screen_y-s.screen_y,2)),c=Math.sqrt(Math.pow(s.screen_x-r.screen_x,2)+Math.pow(s.screen_y-r.screen_y,2)),v=Math.pow(c,i),y=Math.pow(c,2*i),g=Math.pow(l,i),b=Math.pow(l,2*i),w=Math.pow(d,i),_=Math.pow(d,2*i),u=2*_+3*w*g+b,p=2*y+3*v*g+b,f=3*w*(w+g),f>0&&(f=1/f),m=3*v*(v+g),m>0&&(m=1/m),a={screen_x:(-b*o.screen_x+u*n.screen_x+_*s.screen_x)*f,screen_y:(-b*o.screen_y+u*n.screen_y+_*s.screen_y)*f},h={screen_x:(y*n.screen_x+p*s.screen_x-b*r.screen_x)*m,screen_y:(y*n.screen_y+p*s.screen_y-b*r.screen_y)*m},0==a.screen_x&&0==a.screen_y&&(a=n),0==h.screen_x&&0==h.screen_y&&(h=s),x.push([a.screen_x,a.screen_y]),x.push([h.screen_x,h.screen_y]),x.push([s.screen_x,s.screen_y]);return x},o._linear=function(t){for(var e=[],i=0;i<t.length;i++)e.push([t[i].screen_x,t[i].screen_y]);return e},t.exports=o},function(t,e,i){function o(t,e,i,o){this.body=t,this.defaultOptions={enabled:!1,icons:!0,iconSize:20,iconSpacing:6,left:{visible:!0,position:"top-left"},right:{visible:!0,position:"top-right"}},this.side=i,this.options=n.extend({},this.defaultOptions),this.linegraphOptions=o,this.svgElements={},this.dom={},this.groups={},this.amountOfGroups=0,this._create(),this.framework={svg:this.svg,svgElements:this.svgElements,options:this.options,groups:this.groups},this.setOptions(e)}var n=i(1),s=i(8),r=i(33);o.prototype=new r,o.prototype.clear=function(){this.groups={},this.amountOfGroups=0},o.prototype.addGroup=function(t,e){1!=e.options.excludeFromLegend&&(this.groups.hasOwnProperty(t)||(this.groups[t]=e),this.amountOfGroups+=1)},o.prototype.updateGroup=function(t,e){
this.groups[t]=e},o.prototype.removeGroup=function(t){this.groups.hasOwnProperty(t)&&(delete this.groups[t],this.amountOfGroups-=1)},o.prototype._create=function(){this.dom.frame=document.createElement("div"),this.dom.frame.className="vis-legend",this.dom.frame.style.position="absolute",this.dom.frame.style.top="10px",this.dom.frame.style.display="block",this.dom.textArea=document.createElement("div"),this.dom.textArea.className="vis-legend-text",this.dom.textArea.style.position="relative",this.dom.textArea.style.top="0px",this.svg=document.createElementNS("http://www.w3.org/2000/svg","svg"),this.svg.style.position="absolute",this.svg.style.top="0px",this.svg.style.width=this.options.iconSize+5+"px",this.svg.style.height="100%",this.dom.frame.appendChild(this.svg),this.dom.frame.appendChild(this.dom.textArea)},o.prototype.hide=function(){this.dom.frame.parentNode&&this.dom.frame.parentNode.removeChild(this.dom.frame)},o.prototype.show=function(){this.dom.frame.parentNode||this.body.dom.center.appendChild(this.dom.frame)},o.prototype.setOptions=function(t){var e=["enabled","orientation","icons","left","right"];n.selectiveDeepExtend(e,this.options,t)},o.prototype.redraw=function(){var t=0,e=Object.keys(this.groups);e.sort(function(t,e){return t<e?-1:1});for(var i=0;i<e.length;i++){var o=e[i];1!=this.groups[o].visible||void 0!==this.linegraphOptions.visibility[o]&&1!=this.linegraphOptions.visibility[o]||t++}if(0==this.options[this.side].visible||0==this.amountOfGroups||0==this.options.enabled||0==t)this.hide();else{if(this.show(),"top-left"==this.options[this.side].position||"bottom-left"==this.options[this.side].position?(this.dom.frame.style.left="4px",this.dom.frame.style.textAlign="left",this.dom.textArea.style.textAlign="left",this.dom.textArea.style.left=this.options.iconSize+15+"px",this.dom.textArea.style.right="",this.svg.style.left="0px",this.svg.style.right=""):(this.dom.frame.style.right="4px",this.dom.frame.style.textAlign="right",this.dom.textArea.style.textAlign="right",this.dom.textArea.style.right=this.options.iconSize+15+"px",this.dom.textArea.style.left="",this.svg.style.right="0px",this.svg.style.left=""),"top-left"==this.options[this.side].position||"top-right"==this.options[this.side].position)this.dom.frame.style.top=4-Number(this.body.dom.center.style.top.replace("px",""))+"px",this.dom.frame.style.bottom="";else{var n=this.body.domProps.center.height-this.body.domProps.centerContainer.height;this.dom.frame.style.bottom=4+n+Number(this.body.dom.center.style.top.replace("px",""))+"px",this.dom.frame.style.top=""}0==this.options.icons?(this.dom.frame.style.width=this.dom.textArea.offsetWidth+10+"px",this.dom.textArea.style.right="",this.dom.textArea.style.left="",this.svg.style.width="0px"):(this.dom.frame.style.width=this.options.iconSize+15+this.dom.textArea.offsetWidth+10+"px",this.drawLegendIcons());for(var s="",i=0;i<e.length;i++){var o=e[i];1!=this.groups[o].visible||void 0!==this.linegraphOptions.visibility[o]&&1!=this.linegraphOptions.visibility[o]||(s+=this.groups[o].content+"<br />")}this.dom.textArea.innerHTML=s,this.dom.textArea.style.lineHeight=.75*this.options.iconSize+this.options.iconSpacing+"px"}},o.prototype.drawLegendIcons=function(){if(this.dom.frame.parentNode){var t=Object.keys(this.groups);t.sort(function(t,e){return t<e?-1:1}),s.resetElements(this.svgElements);var e=window.getComputedStyle(this.dom.frame).paddingTop,i=Number(e.replace("px","")),o=i,n=this.options.iconSize,r=.75*this.options.iconSize,a=i+.5*r+3;this.svg.style.width=n+5+i+"px";for(var h=0;h<t.length;h++){var d=t[h];1!=this.groups[d].visible||void 0!==this.linegraphOptions.visibility[d]&&1!=this.linegraphOptions.visibility[d]||(this.groups[d].getLegend(n,r,this.framework,o,a),a+=r+this.options.iconSpacing)}}},t.exports=o},function(t,e){Object.defineProperty(e,"__esModule",{value:!0});var i="string",o="boolean",n="number",s="array",r="date",a="object",h="dom",d="moment",l="any",c={configure:{enabled:{boolean:o},filter:{boolean:o,function:"function"},container:{dom:h},__type__:{object:a,boolean:o,function:"function"}},yAxisOrientation:{string:["left","right"]},defaultGroup:{string:i},sort:{boolean:o},sampling:{boolean:o},stack:{boolean:o},graphHeight:{string:i,number:n},shaded:{enabled:{boolean:o},orientation:{string:["bottom","top","zero","group"]},groupId:{object:a},__type__:{boolean:o,object:a}},style:{string:["line","bar","points"]},barChart:{width:{number:n},minWidth:{number:n},sideBySide:{boolean:o},align:{string:["left","center","right"]},__type__:{object:a}},interpolation:{enabled:{boolean:o},parametrization:{string:["centripetal","chordal","uniform"]},alpha:{number:n},__type__:{object:a,boolean:o}},drawPoints:{enabled:{boolean:o},onRender:{function:"function"},size:{number:n},style:{string:["square","circle"]},__type__:{object:a,boolean:o,function:"function"}},dataAxis:{showMinorLabels:{boolean:o},showMajorLabels:{boolean:o},icons:{boolean:o},width:{string:i,number:n},visible:{boolean:o},alignZeros:{boolean:o},left:{range:{min:{number:n},max:{number:n},__type__:{object:a}},format:{function:"function"},title:{text:{string:i,number:n},style:{string:i},__type__:{object:a}},__type__:{object:a}},right:{range:{min:{number:n},max:{number:n},__type__:{object:a}},format:{function:"function"},title:{text:{string:i,number:n},style:{string:i},__type__:{object:a}},__type__:{object:a}},__type__:{object:a}},legend:{enabled:{boolean:o},icons:{boolean:o},left:{visible:{boolean:o},position:{string:["top-right","bottom-right","top-left","bottom-left"]},__type__:{object:a}},right:{visible:{boolean:o},position:{string:["top-right","bottom-right","top-left","bottom-left"]},__type__:{object:a}},__type__:{object:a,boolean:o}},groups:{visibility:{any:l},__type__:{object:a}},autoResize:{boolean:o},clickToUse:{boolean:o},end:{number:n,date:r,string:i,moment:d},format:{minorLabels:{millisecond:{string:i,undefined:"undefined"},second:{string:i,undefined:"undefined"},minute:{string:i,undefined:"undefined"},hour:{string:i,undefined:"undefined"},weekday:{string:i,undefined:"undefined"},day:{string:i,undefined:"undefined"},month:{string:i,undefined:"undefined"},year:{string:i,undefined:"undefined"},__type__:{object:a}},majorLabels:{millisecond:{string:i,undefined:"undefined"},second:{string:i,undefined:"undefined"},minute:{string:i,undefined:"undefined"},hour:{string:i,undefined:"undefined"},weekday:{string:i,undefined:"undefined"},day:{string:i,undefined:"undefined"},month:{string:i,undefined:"undefined"},year:{string:i,undefined:"undefined"},__type__:{object:a}},__type__:{object:a}},moment:{function:"function"},height:{string:i,number:n},hiddenDates:{start:{date:r,number:n,string:i,moment:d},end:{date:r,number:n,string:i,moment:d},repeat:{string:i},__type__:{object:a,array:s}},locale:{string:i},locales:{__any__:{any:l},__type__:{object:a}},max:{date:r,number:n,string:i,moment:d},maxHeight:{number:n,string:i},maxMinorChars:{number:n},min:{date:r,number:n,string:i,moment:d},minHeight:{number:n,string:i},moveable:{boolean:o},multiselect:{boolean:o},orientation:{string:i},showCurrentTime:{boolean:o},showMajorLabels:{boolean:o},showMinorLabels:{boolean:o},start:{date:r,number:n,string:i,moment:d},timeAxis:{scale:{string:i,undefined:"undefined"},step:{number:n,undefined:"undefined"},__type__:{object:a}},width:{string:i,number:n},zoomable:{boolean:o},zoomKey:{string:["ctrlKey","altKey","metaKey",""]},zoomMax:{number:n},zoomMin:{number:n},zIndex:{number:n},__type__:{object:a}},u={global:{sort:!0,sampling:!0,stack:!1,shaded:{enabled:!1,orientation:["zero","top","bottom","group"]},style:["line","bar","points"],barChart:{width:[50,5,100,5],minWidth:[50,5,100,5],sideBySide:!1,align:["left","center","right"]},interpolation:{enabled:!0,parametrization:["centripetal","chordal","uniform"]},drawPoints:{enabled:!0,size:[6,2,30,1],style:["square","circle"]},dataAxis:{showMinorLabels:!0,showMajorLabels:!0,icons:!1,width:[40,0,200,1],visible:!0,alignZeros:!0,left:{title:{text:"",style:""}},right:{title:{text:"",style:""}}},legend:{enabled:!1,icons:!0,left:{visible:!0,position:["top-right","bottom-right","top-left","bottom-left"]},right:{visible:!0,position:["top-right","bottom-right","top-left","bottom-left"]}},autoResize:!0,clickToUse:!1,end:"",format:{minorLabels:{millisecond:"SSS",second:"s",minute:"HH:mm",hour:"HH:mm",weekday:"ddd D",day:"D",month:"MMM",year:"YYYY"},majorLabels:{millisecond:"HH:mm:ss",second:"D MMMM HH:mm",minute:"ddd D MMMM",hour:"ddd D MMMM",weekday:"MMMM YYYY",day:"MMMM YYYY",month:"YYYY",year:""}},height:"",locale:"",max:"",maxHeight:"",maxMinorChars:[7,0,20,1],min:"",minHeight:"",moveable:!0,orientation:["both","bottom","top"],showCurrentTime:!1,showMajorLabels:!0,showMinorLabels:!0,start:"",width:"100%",zoomable:!0,zoomKey:["ctrlKey","altKey","metaKey",""],zoomMax:[31536e10,10,31536e10,1],zoomMin:[10,10,31536e10,1],zIndex:0}};e.allOptions=c,e.configureOptions=u},function(t,e,i){e.util=i(1),e.DOMutil=i(8),e.DataSet=i(9),e.DataView=i(11),e.Queue=i(10),e.Network=i(63),e.network={Images:i(64),dotparser:i(120),gephiParser:i(121),allOptions:i(116)},e.network.convertDot=function(t){return e.network.dotparser.DOTToGraph(t)},e.network.convertGephi=function(t,i){return e.network.gephiParser.parseGephi(t,i)},e.moment=i(2),e.Hammer=i(22),e.keycharm=i(25)},function(t,e,i){function o(t){return t&&t.__esModule?t:{default:t}}function n(t,e,i){var o=this;if(!(this instanceof n))throw new SyntaxError("Constructor must be called with the new operator");this.options={},this.defaultOptions={locale:"en",locales:Y,clickToUse:!1},j.extend(this.options,this.defaultOptions),this.body={container:t,nodes:{},nodeIndices:[],edges:{},edgeIndices:[],emitter:{on:this.on.bind(this),off:this.off.bind(this),emit:this.emit.bind(this),once:this.once.bind(this)},eventListeners:{onTap:function(){},onTouch:function(){},onDoubleTap:function(){},onHold:function(){},onDragStart:function(){},onDrag:function(){},onDragEnd:function(){},onMouseWheel:function(){},onPinch:function(){},onMouseMove:function(){},onRelease:function(){},onContext:function(){}},data:{nodes:null,edges:null},functions:{createNode:function(){},createEdge:function(){},getPointer:function(){}},modules:{},view:{scale:1,translation:{x:0,y:0}}},this.bindEventListeners(),this.images=new r.default(function(){return o.body.emitter.emit("_requestRedraw")}),this.groups=new h.default,this.canvas=new _.default(this.body),this.selectionHandler=new S.default(this.body,this.canvas),this.interactionHandler=new O.default(this.body,this.canvas,this.selectionHandler),this.view=new x.default(this.body,this.canvas),this.renderer=new y.default(this.body,this.canvas),this.physics=new f.default(this.body),this.layoutEngine=new T.default(this.body),this.clustering=new v.default(this.body),this.manipulation=new M.default(this.body,this.canvas,this.selectionHandler),this.nodesHandler=new l.default(this.body,this.images,this.groups,this.layoutEngine),this.edgesHandler=new u.default(this.body,this.images,this.groups),this.body.modules.kamadaKawai=new A.default(this.body,150,.05),this.body.modules.clustering=this.clustering,this.canvas._create(),this.setOptions(i),this.setData(e)}var s=i(64),r=o(s),a=i(65),h=o(a),d=i(66),l=o(d),c=i(86),u=o(c),p=i(95),f=o(p),m=i(104),v=o(m),g=i(107),y=o(g),b=i(108),_=o(b),w=i(109),x=o(w),k=i(110),O=o(k),D=i(113),S=o(D),C=i(114),T=o(C),E=i(115),M=o(E),P=i(28),I=o(P),N=i(31),R=o(N),L=i(116),z=i(117),A=o(z);i(119);var B=i(13),j=i(1),F=(i(9),i(11),i(120)),H=i(121),W=i(47),Y=i(122);B(n.prototype),n.prototype.setOptions=function(t){var e=this;if(void 0!==t){var i=R.default.validate(t,L.allOptions);i===!0&&console.log("%cErrors have been found in the supplied options object.",N.printStyle);var o=["locale","locales","clickToUse"];if(j.selectiveDeepExtend(o,this.options,t),t=this.layoutEngine.setOptions(t.layout,t),this.canvas.setOptions(t),this.groups.setOptions(t.groups),this.nodesHandler.setOptions(t.nodes),this.edgesHandler.setOptions(t.edges),this.physics.setOptions(t.physics),this.manipulation.setOptions(t.manipulation,t,this.options),this.interactionHandler.setOptions(t.interaction),this.renderer.setOptions(t.interaction),this.selectionHandler.setOptions(t.interaction),void 0!==t.groups&&this.body.emitter.emit("refreshNodes"),"configure"in t&&(this.configurator||(this.configurator=new I.default(this,this.body.container,L.configureOptions,this.canvas.pixelRatio)),this.configurator.setOptions(t.configure)),this.configurator&&this.configurator.options.enabled===!0){var n={nodes:{},edges:{},layout:{},interaction:{},manipulation:{},physics:{},global:{}};j.deepExtend(n.nodes,this.nodesHandler.options),j.deepExtend(n.edges,this.edgesHandler.options),j.deepExtend(n.layout,this.layoutEngine.options),j.deepExtend(n.interaction,this.selectionHandler.options),j.deepExtend(n.interaction,this.renderer.options),j.deepExtend(n.interaction,this.interactionHandler.options),j.deepExtend(n.manipulation,this.manipulation.options),j.deepExtend(n.physics,this.physics.options),j.deepExtend(n.global,this.canvas.options),j.deepExtend(n.global,this.options),this.configurator.setModuleOptions(n)}void 0!==t.clickToUse?t.clickToUse===!0?void 0===this.activator&&(this.activator=new W(this.canvas.frame),this.activator.on("change",function(){e.body.emitter.emit("activate")})):(void 0!==this.activator&&(this.activator.destroy(),delete this.activator),this.body.emitter.emit("activate")):this.body.emitter.emit("activate"),this.canvas.setSize(),this.body.emitter.emit("startSimulation")}},n.prototype._updateVisibleIndices=function(){var t=this.body.nodes,e=this.body.edges;this.body.nodeIndices=[],this.body.edgeIndices=[];for(var i in t)t.hasOwnProperty(i)&&t[i].options.hidden===!1&&this.body.nodeIndices.push(t[i].id);for(var o in e)e.hasOwnProperty(o)&&e[o].options.hidden===!1&&this.body.edgeIndices.push(e[o].id)},n.prototype.bindEventListeners=function(){var t=this;this.body.emitter.on("_dataChanged",function(){t._updateVisibleIndices(),t.body.emitter.emit("_requestRedraw"),t.body.emitter.emit("_dataUpdated")}),this.body.emitter.on("_dataUpdated",function(){t._updateValueRange(t.body.nodes),t._updateValueRange(t.body.edges),t.body.emitter.emit("startSimulation"),t.body.emitter.emit("_requestRedraw")})},n.prototype.setData=function(t){if(this.body.emitter.emit("resetPhysics"),this.body.emitter.emit("_resetData"),this.selectionHandler.unselectAll(),t&&t.dot&&(t.nodes||t.edges))throw new SyntaxError('Data must contain either parameter "dot" or  parameter pair "nodes" and "edges", but not both.');if(this.setOptions(t&&t.options),t&&t.dot){console.log("The dot property has been deprecated. Please use the static convertDot method to convert DOT into vis.network format and use the normal data format with nodes and edges. This converter is used like this: var data = vis.network.convertDot(dotString);");var e=F.DOTToGraph(t.dot);return void this.setData(e)}if(t&&t.gephi){console.log("The gephi property has been deprecated. Please use the static convertGephi method to convert gephi into vis.network format and use the normal data format with nodes and edges. This converter is used like this: var data = vis.network.convertGephi(gephiJson);");var i=H.parseGephi(t.gephi);return void this.setData(i)}this.nodesHandler.setData(t&&t.nodes,!0),this.edgesHandler.setData(t&&t.edges,!0),this.body.emitter.emit("_dataChanged"),this.body.emitter.emit("_dataLoaded"),this.body.emitter.emit("initPhysics")},n.prototype.destroy=function(){this.body.emitter.emit("destroy"),this.body.emitter.off(),this.off(),delete this.groups,delete this.canvas,delete this.selectionHandler,delete this.interactionHandler,delete this.view,delete this.renderer,delete this.physics,delete this.layoutEngine,delete this.clustering,delete this.manipulation,delete this.nodesHandler,delete this.edgesHandler,delete this.configurator,delete this.images;for(var t in this.body.nodes)delete this.body.nodes[t];for(var e in this.body.edges)delete this.body.edges[e];j.recursiveDOMDelete(this.body.container)},n.prototype._updateValueRange=function(t){var e,i=void 0,o=void 0,n=0;for(e in t)if(t.hasOwnProperty(e)){var s=t[e].getValue();void 0!==s&&(i=void 0===i?s:Math.min(s,i),o=void 0===o?s:Math.max(s,o),n+=s)}if(void 0!==i&&void 0!==o)for(e in t)t.hasOwnProperty(e)&&t[e].setValueRange(i,o,n)},n.prototype.isActive=function(){return!this.activator||this.activator.active},n.prototype.setSize=function(){return this.canvas.setSize.apply(this.canvas,arguments)},n.prototype.canvasToDOM=function(){return this.canvas.canvasToDOM.apply(this.canvas,arguments)},n.prototype.DOMtoCanvas=function(){return this.canvas.DOMtoCanvas.apply(this.canvas,arguments)},n.prototype.findNode=function(){return this.clustering.findNode.apply(this.clustering,arguments)},n.prototype.isCluster=function(){return this.clustering.isCluster.apply(this.clustering,arguments)},n.prototype.openCluster=function(){return this.clustering.openCluster.apply(this.clustering,arguments)},n.prototype.cluster=function(){return this.clustering.cluster.apply(this.clustering,arguments)},n.prototype.getNodesInCluster=function(){return this.clustering.getNodesInCluster.apply(this.clustering,arguments)},n.prototype.clusterByConnection=function(){return this.clustering.clusterByConnection.apply(this.clustering,arguments)},n.prototype.clusterByHubsize=function(){return this.clustering.clusterByHubsize.apply(this.clustering,arguments)},n.prototype.clusterOutliers=function(){return this.clustering.clusterOutliers.apply(this.clustering,arguments)},n.prototype.getSeed=function(){return this.layoutEngine.getSeed.apply(this.layoutEngine,arguments)},n.prototype.enableEditMode=function(){return this.manipulation.enableEditMode.apply(this.manipulation,arguments)},n.prototype.disableEditMode=function(){return this.manipulation.disableEditMode.apply(this.manipulation,arguments)},n.prototype.addNodeMode=function(){return this.manipulation.addNodeMode.apply(this.manipulation,arguments)},n.prototype.editNode=function(){return this.manipulation.editNode.apply(this.manipulation,arguments)},n.prototype.editNodeMode=function(){return console.log("Deprecated: Please use editNode instead of editNodeMode."),this.manipulation.editNode.apply(this.manipulation,arguments)},n.prototype.addEdgeMode=function(){return this.manipulation.addEdgeMode.apply(this.manipulation,arguments)},n.prototype.editEdgeMode=function(){return this.manipulation.editEdgeMode.apply(this.manipulation,arguments)},n.prototype.deleteSelected=function(){return this.manipulation.deleteSelected.apply(this.manipulation,arguments)},n.prototype.getPositions=function(){return this.nodesHandler.getPositions.apply(this.nodesHandler,arguments)},n.prototype.storePositions=function(){return this.nodesHandler.storePositions.apply(this.nodesHandler,arguments)},n.prototype.moveNode=function(){return this.nodesHandler.moveNode.apply(this.nodesHandler,arguments)},n.prototype.getBoundingBox=function(){return this.nodesHandler.getBoundingBox.apply(this.nodesHandler,arguments)},n.prototype.getConnectedNodes=function(t){return void 0!==this.body.nodes[t]?this.nodesHandler.getConnectedNodes.apply(this.nodesHandler,arguments):this.edgesHandler.getConnectedNodes.apply(this.edgesHandler,arguments)},n.prototype.getConnectedEdges=function(){return this.nodesHandler.getConnectedEdges.apply(this.nodesHandler,arguments)},n.prototype.startSimulation=function(){return this.physics.startSimulation.apply(this.physics,arguments)},n.prototype.stopSimulation=function(){return this.physics.stopSimulation.apply(this.physics,arguments)},n.prototype.stabilize=function(){return this.physics.stabilize.apply(this.physics,arguments)},n.prototype.getSelection=function(){return this.selectionHandler.getSelection.apply(this.selectionHandler,arguments)},n.prototype.setSelection=function(){return this.selectionHandler.setSelection.apply(this.selectionHandler,arguments)},n.prototype.getSelectedNodes=function(){return this.selectionHandler.getSelectedNodes.apply(this.selectionHandler,arguments)},n.prototype.getSelectedEdges=function(){return this.selectionHandler.getSelectedEdges.apply(this.selectionHandler,arguments)},n.prototype.getNodeAt=function(){var t=this.selectionHandler.getNodeAt.apply(this.selectionHandler,arguments);return void 0!==t&&void 0!==t.id?t.id:t},n.prototype.getEdgeAt=function(){var t=this.selectionHandler.getEdgeAt.apply(this.selectionHandler,arguments);return void 0!==t&&void 0!==t.id?t.id:t},n.prototype.selectNodes=function(){return this.selectionHandler.selectNodes.apply(this.selectionHandler,arguments)},n.prototype.selectEdges=function(){return this.selectionHandler.selectEdges.apply(this.selectionHandler,arguments)},n.prototype.unselectAll=function(){this.selectionHandler.unselectAll.apply(this.selectionHandler,arguments),this.redraw()},n.prototype.redraw=function(){return this.renderer.redraw.apply(this.renderer,arguments)},n.prototype.getScale=function(){return this.view.getScale.apply(this.view,arguments)},n.prototype.getViewPosition=function(){return this.view.getViewPosition.apply(this.view,arguments)},n.prototype.fit=function(){return this.view.fit.apply(this.view,arguments)},n.prototype.moveTo=function(){return this.view.moveTo.apply(this.view,arguments)},n.prototype.focus=function(){return this.view.focus.apply(this.view,arguments)},n.prototype.releaseNode=function(){return this.view.releaseNode.apply(this.view,arguments)},n.prototype.getOptionsFromConfigurator=function(){var t={};return this.configurator&&(t=this.configurator.getOptions.apply(this.configurator)),t},t.exports=n},function(t,e){function i(t,e){if(!(t instanceof e))throw new TypeError("Cannot call a class as a function")}Object.defineProperty(e,"__esModule",{value:!0});var o=function(){function t(t,e){for(var i=0;i<e.length;i++){var o=e[i];o.enumerable=o.enumerable||!1,o.configurable=!0,"value"in o&&(o.writable=!0),Object.defineProperty(t,o.key,o)}}return function(e,i,o){return i&&t(e.prototype,i),o&&t(e,o),e}}(),n=function(){function t(e){i(this,t),this.images={},this.imageBroken={},this.callback=e}return o(t,[{key:"_addImageToCache",value:function(t,e){0===e.width&&(document.body.appendChild(e),e.width=e.offsetWidth,e.height=e.offsetHeight,document.body.removeChild(e)),this.images[t]=e}},{key:"_tryloadBrokenUrl",value:function(t,e,i){var o=this;void 0!==t&&void 0!==e&&void 0!==i&&(i.onerror=function(){console.error("Could not load brokenImage:",e),o._addImageToCache(t,new Image)},i.src=e)}},{key:"_redrawWithImage",value:function(t){this.callback&&this.callback(t)}},{key:"load",value:function(t,e,i){var o=this,n=this.images[t];if(n)return n;var s=new Image;return s.onload=function(){o._addImageToCache(t,s),o._redrawWithImage(s)},s.onerror=function(){console.error("Could not load image:",t),o._tryloadBrokenUrl(t,e,s)},s.src=t,s}}]),t}();e.default=n},function(t,e,i){function o(t,e){if(!(t instanceof e))throw new TypeError("Cannot call a class as a function")}Object.defineProperty(e,"__esModule",{value:!0});var n=function(){function t(t,e){for(var i=0;i<e.length;i++){var o=e[i];o.enumerable=o.enumerable||!1,o.configurable=!0,"value"in o&&(o.writable=!0),Object.defineProperty(t,o.key,o)}}return function(e,i,o){return i&&t(e.prototype,i),o&&t(e,o),e}}(),s=i(1),r=function(){function t(){o(this,t),this.clear(),this.defaultIndex=0,this.groupsArray=[],this.groupIndex=0,this.defaultGroups=[{border:"#2B7CE9",background:"#97C2FC",highlight:{border:"#2B7CE9",background:"#D2E5FF"},hover:{border:"#2B7CE9",background:"#D2E5FF"}},{border:"#FFA500",background:"#FFFF00",highlight:{border:"#FFA500",background:"#FFFFA3"},hover:{border:"#FFA500",background:"#FFFFA3"}},{border:"#FA0A10",background:"#FB7E81",highlight:{border:"#FA0A10",background:"#FFAFB1"},hover:{border:"#FA0A10",background:"#FFAFB1"}},{border:"#41A906",background:"#7BE141",highlight:{border:"#41A906",background:"#A1EC76"},hover:{border:"#41A906",background:"#A1EC76"}},{border:"#E129F0",background:"#EB7DF4",highlight:{border:"#E129F0",background:"#F0B3F5"},hover:{border:"#E129F0",background:"#F0B3F5"}},{border:"#7C29F0",background:"#AD85E4",highlight:{border:"#7C29F0",background:"#D3BDF0"},hover:{border:"#7C29F0",background:"#D3BDF0"}},{border:"#C37F00",background:"#FFA807",highlight:{border:"#C37F00",background:"#FFCA66"},hover:{border:"#C37F00",background:"#FFCA66"}},{border:"#4220FB",background:"#6E6EFD",highlight:{border:"#4220FB",background:"#9B9BFD"},hover:{border:"#4220FB",background:"#9B9BFD"}},{border:"#FD5A77",background:"#FFC0CB",highlight:{border:"#FD5A77",background:"#FFD1D9"},hover:{border:"#FD5A77",background:"#FFD1D9"}},{border:"#4AD63A",background:"#C2FABC",highlight:{border:"#4AD63A",background:"#E6FFE3"},hover:{border:"#4AD63A",background:"#E6FFE3"}},{border:"#990000",background:"#EE0000",highlight:{border:"#BB0000",background:"#FF3333"},hover:{border:"#BB0000",background:"#FF3333"}},{border:"#FF6000",background:"#FF6000",highlight:{border:"#FF6000",background:"#FF6000"},hover:{border:"#FF6000",background:"#FF6000"}},{border:"#97C2FC",background:"#2B7CE9",highlight:{border:"#D2E5FF",background:"#2B7CE9"},hover:{border:"#D2E5FF",background:"#2B7CE9"}},{border:"#399605",background:"#255C03",highlight:{border:"#399605",background:"#255C03"},hover:{border:"#399605",background:"#255C03"}},{border:"#B70054",background:"#FF007E",highlight:{border:"#B70054",background:"#FF007E"},hover:{border:"#B70054",background:"#FF007E"}},{border:"#AD85E4",background:"#7C29F0",highlight:{border:"#D3BDF0",background:"#7C29F0"},hover:{border:"#D3BDF0",background:"#7C29F0"}},{border:"#4557FA",background:"#000EA1",highlight:{border:"#6E6EFD",background:"#000EA1"},hover:{border:"#6E6EFD",background:"#000EA1"}},{border:"#FFC0CB",background:"#FD5A77",highlight:{border:"#FFD1D9",background:"#FD5A77"},hover:{border:"#FFD1D9",background:"#FD5A77"}},{border:"#C2FABC",background:"#74D66A",highlight:{border:"#E6FFE3",background:"#74D66A"},hover:{border:"#E6FFE3",background:"#74D66A"}},{border:"#EE0000",background:"#990000",highlight:{border:"#FF3333",background:"#BB0000"},hover:{border:"#FF3333",background:"#BB0000"}}],this.options={},this.defaultOptions={useDefaultGroups:!0},s.extend(this.options,this.defaultOptions)}return n(t,[{key:"setOptions",value:function(t){var e=["useDefaultGroups"];if(void 0!==t)for(var i in t)if(t.hasOwnProperty(i)&&e.indexOf(i)===-1){var o=t[i];this.add(i,o)}}},{key:"clear",value:function(){this.groups={},this.groupsArray=[]}},{key:"get",value:function(t){var e=this.groups[t];if(void 0===e)if(this.options.useDefaultGroups===!1&&this.groupsArray.length>0){var i=this.groupIndex%this.groupsArray.length;this.groupIndex++,e={},e.color=this.groups[this.groupsArray[i]],this.groups[t]=e}else{var o=this.defaultIndex%this.defaultGroups.length;this.defaultIndex++,e={},e.color=this.defaultGroups[o],this.groups[t]=e}return e}},{key:"add",value:function(t,e){return this.groups[t]=e,this.groupsArray.push(t),e}}]),t}();e.default=r},function(t,e,i){function o(t){return t&&t.__esModule?t:{default:t}}function n(t,e){if(!(t instanceof e))throw new TypeError("Cannot call a class as a function")}Object.defineProperty(e,"__esModule",{value:!0});var s=function(){function t(t,e){for(var i=0;i<e.length;i++){var o=e[i];o.enumerable=o.enumerable||!1,o.configurable=!0,"value"in o&&(o.writable=!0),Object.defineProperty(t,o.key,o)}}return function(e,i,o){return i&&t(e.prototype,i),o&&t(e,o),e}}(),r=i(67),a=o(r),h=i(68),d=o(h),l=i(1),c=i(9),u=i(11),p=function(){function t(e,i,o,s){var r=this;n(this,t),this.body=e,this.images=i,this.groups=o,this.layoutEngine=s,this.body.functions.createNode=this.create.bind(this),this.nodesListeners={add:function(t,e){r.add(e.items)},update:function(t,e){r.update(e.items,e.data)},remove:function(t,e){r.remove(e.items)}},this.options={},this.defaultOptions={borderWidth:1,borderWidthSelected:2,brokenImage:void 0,color:{border:"#2B7CE9",background:"#97C2FC",highlight:{border:"#2B7CE9",background:"#D2E5FF"},hover:{border:"#2B7CE9",background:"#D2E5FF"}},fixed:{x:!1,y:!1},font:{color:"#343434",size:14,face:"arial",background:"none",strokeWidth:0,strokeColor:"#ffffff",align:"center"},group:void 0,hidden:!1,icon:{face:"FontAwesome",code:void 0,size:50,color:"#2B7CE9"},image:void 0,label:void 0,labelHighlightBold:!0,level:void 0,mass:1,physics:!0,scaling:{min:10,max:30,label:{enabled:!1,min:14,max:30,maxVisible:30,drawThreshold:5},customScalingFunction:function(t,e,i,o){if(e===t)return.5;var n=1/(e-t);return Math.max(0,(o-t)*n)}},shadow:{enabled:!1,color:"rgba(0,0,0,0.5)",size:10,x:5,y:5},shape:"ellipse",shapeProperties:{borderDashes:!1,borderRadius:6,interpolation:!0,useImageSize:!1,useBorderWithImage:!1},size:25,title:void 0,value:void 0,x:void 0,y:void 0},l.extend(this.options,this.defaultOptions),this.bindEventListeners()}return s(t,[{key:"bindEventListeners",value:function(){var t=this;this.body.emitter.on("refreshNodes",this.refresh.bind(this)),this.body.emitter.on("refresh",this.refresh.bind(this)),this.body.emitter.on("destroy",function(){l.forEach(t.nodesListeners,function(e,i){t.body.data.nodes&&t.body.data.nodes.off(i,e)}),delete t.body.functions.createNode,delete t.nodesListeners.add,delete t.nodesListeners.update,delete t.nodesListeners.remove,delete t.nodesListeners})}},{key:"setOptions",value:function(t){if(void 0!==t){if(a.default.parseOptions(this.options,t),void 0!==t.shape)for(var e in this.body.nodes)this.body.nodes.hasOwnProperty(e)&&this.body.nodes[e].updateShape();if(void 0!==t.font){d.default.parseOptions(this.options.font,t);for(var i in this.body.nodes)this.body.nodes.hasOwnProperty(i)&&(this.body.nodes[i].updateLabelModule(),this.body.nodes[i]._reset())}if(void 0!==t.size)for(var o in this.body.nodes)this.body.nodes.hasOwnProperty(o)&&this.body.nodes[o]._reset();void 0===t.hidden&&void 0===t.physics||this.body.emitter.emit("_dataChanged")}}},{key:"setData",value:function(t){var e=this,i=arguments.length>1&&void 0!==arguments[1]&&arguments[1],o=this.body.data.nodes;if(t instanceof c||t instanceof u)this.body.data.nodes=t;else if(Array.isArray(t))this.body.data.nodes=new c,this.body.data.nodes.add(t);else{if(t)throw new TypeError("Array or DataSet expected");this.body.data.nodes=new c}o&&l.forEach(this.nodesListeners,function(t,e){o.off(e,t)}),this.body.nodes={},this.body.data.nodes&&!function(){var t=e;l.forEach(e.nodesListeners,function(e,i){t.body.data.nodes.on(i,e)});var i=e.body.data.nodes.getIds();e.add(i,!0)}(),i===!1&&this.body.emitter.emit("_dataChanged")}},{key:"add",value:function(t){for(var e=arguments.length>1&&void 0!==arguments[1]&&arguments[1],i=void 0,o=[],n=0;n<t.length;n++){i=t[n];var s=this.body.data.nodes.get(i),r=this.create(s);o.push(r),this.body.nodes[i]=r}this.layoutEngine.positionInitially(o),e===!1&&this.body.emitter.emit("_dataChanged")}},{key:"update",value:function(t,e){for(var i=this.body.nodes,o=!1,n=0;n<t.length;n++){var s=t[n],r=i[s],a=e[n];void 0!==r?o=r.setOptions(a):(o=!0,r=this.create(a),i[s]=r)}o===!0?this.body.emitter.emit("_dataChanged"):this.body.emitter.emit("_dataUpdated")}},{key:"remove",value:function(t){for(var e=this.body.nodes,i=0;i<t.length;i++){var o=t[i];delete e[o]}this.body.emitter.emit("_dataChanged")}},{key:"create",value:function(t){var e=arguments.length>1&&void 0!==arguments[1]?arguments[1]:a.default;return new e(t,this.body,this.images,this.groups,this.options)}},{key:"refresh",value:function(){var t=arguments.length>0&&void 0!==arguments[0]&&arguments[0],e=this.body.nodes;for(var i in e){var o=void 0;e.hasOwnProperty(i)&&(o=e[i]);var n=this.body.data.nodes._data[i];void 0!==o&&void 0!==n&&(t===!0&&o.setOptions({x:null,y:null}),o.setOptions({fixed:!1}),o.setOptions(n))}}},{key:"getPositions",value:function(t){var e={};if(void 0!==t){if(Array.isArray(t)===!0){for(var i=0;i<t.length;i++)if(void 0!==this.body.nodes[t[i]]){var o=this.body.nodes[t[i]];e[t[i]]={x:Math.round(o.x),y:Math.round(o.y)}}}else if(void 0!==this.body.nodes[t]){var n=this.body.nodes[t];e[t]={x:Math.round(n.x),y:Math.round(n.y)
[truncated: 250,607 more chars]
