# Supplementary material for: Improvement of intestinal barrier function, gut microbiota, and metabolic endotoxemia in type 2 diabetes rats by curcumin
Source: Bioengineered. 2021 Dec 19;12(2):11947–58. doi: 10.1080/21655979.2021.2009322 (PMC8810160; doi:10.1080/21655979.2021.2009322)
Supplement: Supplemental Material [file KBIE_A_2009322_SM6765.zip › supplementary details/DEGseq/network/network_N-VS-UC_top10.edge.xls]

from	to
chr19:40368302|40384167	8857
chr19:40376630|40408135	8857
chr19:40421091|40421696	8857
chr7:100410368|100410830	2050
chr1:9991948|9994918	84328
chr19:11230767|11231198	3949
chrY:2821949|2829687	7544
chr4:25848915|25849486	23231
chr18:51800295|51804225	11201
chr5:38523520|38530768	3977
chr19:40360855|40361055	8857
chr1:10032076|10041228	64802
chr3:120053708|120054800	116064
chr7:98988515|98988876	10095
chr10:52907841|52916908	5592
chr6:2231944|2232197	2762
chr10:70246900|70253327	8034
chr10:76978821|76979114	7417
chr15:65266939|65275931	51324
chr22:39534640|39537441	23492
chr10:90653627|90665417	57559
chr19:40424184|40424439	8857
chr11:102742323|102742682	4321
chr22:45182336|45221473	553158
chr13:113751021|113751169	23263
chr21:42609439|42609656	25825
chr11:72410654|72410788	116985
chr22:28943661|28946139	23331
chr3:132337477|132350323	84129
chr7:98625931|98626087	57154
chr2:241939533|241939635	25992
chr1:203676136|203677232	493
chr18:51797729|51800460	11201
chr1:145592632|145595220	100132406
chr1:233119782|233120010	80003
chr1:47825305|47825428	51727
chr2:10496494|10496594	3241
chr16:29792784|29792956	653808
chr8:140813591|140813711	83696
chr20:4864287|4880358	9962
chr5:175832849|175833157	1212
chr2:50280408|50282182	9378
chr4:95494502|95507595	10611
chr8:67513932|67514758	4603
chr10:72462067|72468534	140766
chr22:45241148|45244940	553158
chr19:39299383|39299503	3960
chr1:52959282|52975384	23318
chr22:26059596|26070495	157
chr1:236969443|236979843	4548
