# Supplementary material for: Improvement of intestinal barrier function, gut microbiota, and metabolic endotoxemia in type 2 diabetes rats by curcumin
Source: Bioengineered. 2021 Dec 19;12(2):11947–58. doi: 10.1080/21655979.2021.2009322 (PMC8810160; doi:10.1080/21655979.2021.2009322)
Supplement: Supplemental Material [file KBIE_A_2009322_SM6765.zip › supplementary details/DEGseq/network/network_N-VS-UC_top10.node.xls]

name	color	shape	label.cex
chr22:45241148|45244940	#DE5246	square	0.5
chr1:236969443|236979843	#DE5246	square	0.5
493	#19A15F	circle	0.5
chr19:39299383|39299503	#DE5246	square	0.5
chr21:42609439|42609656	#DE5246	square	0.5
25825	#DE5246	circle	0.5
chr2:50280408|50282182	#DE5246	square	0.5
9378	#19A15F	circle	0.5
chr1:233119782|233120010	#DE5246	square	0.5
chr22:28943661|28946139	#DE5246	square	0.5
chr7:98988515|98988876	#DE5246	square	0.5
chr3:132337477|132350323	#DE5246	square	0.5
chr22:45182336|45221473	#DE5246	square	0.5
chr19:40424184|40424439	#DE5246	square	0.5
chr8:140813591|140813711	#DE5246	square	0.5
chr1:47825305|47825428	#DE5246	square	0.5
5592	#19A15F	circle	0.5
3241	#DE5246	circle	0.5
10611	#DE5246	circle	0.5
3949	#DE5246	circle	0.5
4321	#DE5246	circle	0.5
chr1:52959282|52975384	#DE5246	square	0.5
11201	#19A15F	circle	0.5
23263	#DE5246	circle	0.5
chr7:100410368|100410830	#DE5246	square	0.5
chr19:40421091|40421696	#DE5246	square	0.5
84328	#DE5246	circle	0.5
chr10:52907841|52916908	#DE5246	square	0.5
chr19:40360855|40361055	#DE5246	square	0.5
chr1:10032076|10041228	#DE5246	square	0.5
chr20:4864287|4880358	#DE5246	square	0.5
chr1:145592632|145595220	#DE5246	square	0.5
chr7:98625931|98626087	#DE5246	square	0.5
chr2:241939533|241939635	#DE5246	square	0.5
2050	#19A15F	circle	0.5
2762	#DE5246	circle	0.5
23492	#19A15F	circle	0.5
4548	#19A15F	circle	0.5
23318	#19A15F	circle	0.5
chr19:40376630|40408135	#DE5246	square	0.5
chr10:70246900|70253327	#DE5246	square	0.5
100132406	#DE5246	circle	0.5
chr16:29792784|29792956	#DE5246	square	0.5
84129	#19A15F	circle	0.5
51727	#DE5246	circle	0.5
chr22:39534640|39537441	#DE5246	square	0.5
9962	#19A15F	circle	0.5
7544	#DE5246	circle	0.5
8034	#DE5246	circle	0.5
chr4:25848915|25849486	#DE5246	square	0.5
chr10:90653627|90665417	#DE5246	square	0.5
chrY:2821949|2829687	#DE5246	square	0.5
157	#DE5246	circle	0.5
chr13:113751021|113751169	#DE5246	square	0.5
7417	#DE5246	circle	0.5
chr2:10496494|10496594	#DE5246	square	0.5
1212	#DE5246	circle	0.5
23331	#19A15F	circle	0.5
653808	#DE5246	circle	0.5
chr18:51800295|51804225	#DE5246	square	0.5
chr11:102742323|102742682	#DE5246	square	0.5
23231	#DE5246	circle	0.5
116985	#19A15F	circle	0.5
553158	#19A15F	circle	0.5
57559	#19A15F	circle	0.5
4603	#19A15F	circle	0.5
10095	#DE5246	circle	0.5
chr5:38523520|38530768	#DE5246	square	0.5
25992	#19A15F	circle	0.5
3960	#DE5246	circle	0.5
chr3:120053708|120054800	#DE5246	square	0.5
chr10:76978821|76979114	#DE5246	square	0.5
chr6:2231944|2232197	#DE5246	square	0.5
chr22:26059596|26070495	#DE5246	square	0.5
chr18:51797729|51800460	#DE5246	square	0.5
chr1:9991948|9994918	#DE5246	square	0.5
116064	#DE5246	circle	0.5
83696	#DE5246	circle	0.5
chr10:72462067|72468534	#DE5246	square	0.5
chr11:72410654|72410788	#DE5246	square	0.5
chr4:95494502|95507595	#DE5246	square	0.5
64802	#DE5246	circle	0.5
3977	#19A15F	circle	0.5
51324	#DE5246	circle	0.5
chr19:40368302|40384167	#DE5246	square	0.5
80003	#19A15F	circle	0.5
chr8:67513932|67514758	#DE5246	square	0.5
chr19:11230767|11231198	#DE5246	square	0.5
chr15:65266939|65275931	#DE5246	square	0.5
57154	#DE5246	circle	0.5
140766	#19A15F	circle	0.5
chr1:203676136|203677232	#DE5246	square	0.5
chr5:175832849|175833157	#DE5246	square	0.5
8857	#DE5246	circle	0.5
