# Supplementary material for: Improvement of intestinal barrier function, gut microbiota, and metabolic endotoxemia in type 2 diabetes rats by curcumin
Source: Bioengineered. 2021 Dec 19;12(2):11947–58. doi: 10.1080/21655979.2021.2009322 (PMC8810160; doi:10.1080/21655979.2021.2009322)
Supplement: Supplemental Material [file KBIE_A_2009322_SM6765.zip › supplementary details/N-VS-UC.DEGseq_Method.DiffExpFilter.xls]

GeneID	Length	N-Expression	UC-Expression	log2Ratio(UC/N)	q-value(Storey et al. 2003)	Up-Down-Regulation(UC/N)	p-value
chr19:40368302|40384167	NA	4080	7919	4.08084866323335	0	Up	0
chr19:40376630|40408135	NA	2468	3198	3.49792709942178	0	Up	0
chr14:20811305|20811436	NA	14836	528	-1.68832087805369	0	Down	0
chr14:106053891|106173899	NA	3322	0	-9.57373680287151	0	Down	0
chr18:60015400|60017170	NA	233	273	3.35267055135644	1.76515563174845e-245	Up	3.90154035790964e-246
chr17:62817884|62818511	NA	269	273	3.14539433345409	2.403698556266e-232	Up	6.37550146186139e-233
chr1:114372213|114377061	NA	1702	0	-8.6089157665951	2.01459847725478e-187	Down	6.23404076766311e-188
chr3:5215701|5216099	NA	1535	0	-8.45992338516668	4.55759043027715e-172	Down	1.6117897077153e-172
chr6:79752559|79770535	NA	192	190	3.10899266270066	1.50785350047101e-160	Up	5.99908139778942e-161
chr16:58593707|58594266	NA	1355	0	-8.27997758115037	4.0891424766151e-155	Down	1.80765413709764e-155
chr3:51575513|51586079	NA	1262	0	-8.17739663989168	3.77553378034968e-146	Down	1.83592164531168e-146
chr14:35020919|35024118	NA	5470	284	-1.14347844308437	4.75492045739635e-143	Down	2.52236306820915e-143
chr1:94032835|94033408	NA	193	173	2.96627074545951	3.52491531323455e-140	Up	2.02570003880379e-140
chr19:40421091|40421696	NA	89	140	3.77764914106943	7.18545515406203e-139	Up	4.44698245038658e-139
chr19:17387303|17387718	NA	3130	119	-1.59302962342117	1.49809879462824e-135	Down	9.93378623774091e-136
chr14:99924615|99932150	NA	1121	0	-8.00647100771456	2.27088551811158e-132	Down	1.60619518646365e-132
chr16:30495147|30495584	NA	1051	0	-7.91344739887131	2.46258513585509e-125	Down	1.85064565448851e-125
chr1:114391161|114397671	NA	1037	0	-7.89410062372236	6.17736629754499e-124	Down	4.91540102952408e-124
chr9:33971648|33973235	NA	1029	0	-7.8829277118031	3.82833298827978e-123	Down	3.21548437298315e-123
chr16:27224905|27226329	NA	1536	32	-2.46086294563029	1.44850887300028e-117	Down	1.2806612006677e-117
chr12:56094682|56094938	NA	956	0	-7.77676725288988	1.11285061426772e-115	Down	1.03309262505511e-115
chr6:87925620|87928449	NA	953	0	-7.77223284881908	2.17402458086966e-115	Down	2.11431761317129e-115
chr5:124036706|124036962	NA	1304	22	-2.76519698050291	1.70327096762695e-113	Down	1.73178780302343e-113
chr1:1430865|1464711	NA	162	137	2.88228163516677	1.50103513402948e-108	Up	1.59252110317467e-108
chr9:33953282|33963789	NA	1212	21	-2.72675700560333	3.81086832273018e-104	Down	4.2115993322027e-104
chr5:72370568|72373320	NA	837	0	-7.58498425745948	2.85164527480485e-103	Down	3.27756977430819e-103
chr11:77394754|77404656	NA	1986	67	-1.76546116197974	4.48566375802946e-100	Down	5.35394094965993e-100
chr11:18312988|18314523	NA	86	106	3.42575525495197	1.7003028133937e-98	Up	2.10458951016631e-98
chr1:92798947|92846430	NA	778	0	-7.47952678989533	5.48255181723972e-97	Down	7.02851926529568e-97
chr5:145197456|145205763	NA	230	144	2.4485345055888	4.77585988742455e-96	Up	6.33367724387627e-96
chr8:99718694|99719539	NA	747	0	-7.42086487769837	1.18853009555814e-93	Down	1.6287520440827e-93
chr19:334399|336173	NA	126	112	2.95417455364855	2.35388712390198e-91	Up	3.3298042880067e-91
chr4:88116475|88116842	NA	724	0	-7.37574633199234	3.65060625183518e-91	Down	5.32552011940967e-91
chr8:17570722|17581342	NA	0	135	11.2009151521417	8.43017680323279e-91	Up	1.26706442269297e-90
chr5:151169883|151170623	NA	717	0	-7.36172975361104	2.0193079915018e-90	Down	3.12430702286739e-90
chr16:31733946|31734674	NA	1119	22	-2.54446314724823	1.25544529994599e-89	Down	1.99794437390516e-89
chr1:114214355|114216087	NA	94	101	3.22772218616502	1.52347901702267e-89	Up	2.49184656820122e-89
chr5:109049220|109065214	NA	365	169	2.01322633760567	6.49779104781257e-89	Up	1.09152185231094e-88
chr4:151388824|151412187	NA	689	0	-7.30426061761343	2.22150447989149e-87	Down	3.82996581014841e-87
chr2:135010665|135012215	NA	673	0	-7.27036313951945	1.29243577483785e-85	Down	2.28534651328906e-85
chr17:169210|171206	NA	54	85	3.7786029890651	1.86954215718504e-85	Up	3.38845885179744e-85
chr9:96233422|96238620	NA	669	0	-7.2617628455506	3.43106466079321e-85	Down	6.37032060135962e-85
chr15:80412669|80415142	NA	668	0	-7.25960473738319	4.33103996895353e-85	Down	8.23272756063698e-85
chr7:100410368|100410830	NA	22	74	4.87412130208252	1.02404615363757e-84	Up	1.99184391785498e-84
chr6:111208707|111211559	NA	272	143	2.19650805061891	3.31020274118379e-84	Up	6.58491547134522e-84
chr12:122218777|122219098	NA	650	0	-7.22019635282495	4.14694755676404e-83	Down	8.43275478192111e-83
chr17:57808781|57816308	NA	449	180	1.80538101667939	3.98974865360706e-82	Up	8.28946479471166e-82
chr7:105738135|105739728	NA	613	0	-7.13564370859992	5.82986224015291e-79	Down	1.23703682020042e-78
chr19:49699696|49700131	NA	335	152	1.98400978318931	8.36424867377923e-79	Up	1.81178271840976e-78
chr14:20811282|20811431	NA	593	0	-7.08778873945514	1.04647295538968e-76	Down	2.31302917175048e-76
chr2:209179916|209185083	NA	0	106	10.8520200096541	4.7609516162277e-76	Up	1.07336403824379e-75
chr17:48511955|48512326	NA	587	0	-7.07311713801919	4.86422632732385e-76	Down	1.11815037632419e-75
chr7:44089823|44092540	NA	23	67	4.66662678949162	7.20338498589087e-76	Up	1.68770132980659e-75
chr7:16298014|16317851	NA	583	0	-7.06325251810963	1.34140464633425e-75	Down	3.20211306664144e-75
chr1:9991948|9994918	NA	1530	53	-1.72729592792595	1.49477269629759e-75	Down	3.63430140956052e-75
chr12:12397195|12397589	NA	580	0	-7.05580953492407	2.80003563382804e-75	Down	7.05539788618205e-75
chr16:66839679|66839929	NA	580	0	-7.05580953492407	2.80003563382804e-75	Down	7.05539788618205e-75
chr1:1158623|1159348	NA	164	108	2.52143505263625	3.36848930177954e-75	Up	8.63666874175379e-75
chr15:85657103|85658718	NA	579	0	-7.05331998289837	3.52063644964288e-75	Down	9.18240173113809e-75
chr9:37424841|37426651	NA	577	0	-7.04832795355462	5.86545338062143e-75	Down	1.5557361177902e-74
chr16:53907697|53922863	NA	573	0	-7.03829177366604	1.65776993731897e-74	Down	4.47030537243373e-74
chr7:157864136|157864349	NA	85	85	3.12409955509087	8.81070173662743e-74	Up	2.41482290048295e-73
chr3:196831773|196846401	NA	0	101	10.7823110378427	1.866445242032e-73	Up	5.19803140661768e-73
chr2:61749745|61761038	NA	1168	32	-2.06572500378915	1.89458777959146e-73	Down	5.36016060279993e-73
chr8:29959413|29962002	NA	556	0	-6.99484151763264	1.40217006484911e-72	Down	4.02899885865337e-72
chr16:89484691|89497734	NA	109	90	2.84776832664361	1.52305490444647e-71	Up	4.44367810552987e-71
chr4:106367539|106377902	NA	544	0	-6.96336328615947	3.3123981536328e-71	Down	9.81070988464846e-71
chr19:11230767|11231198	NA	23	63	4.57781752253377	4.71413901991687e-71	Up	1.4170800862622e-70
chr6:42559888|42562042	NA	539	0	-6.95004190766164	1.22101326277251e-70	Down	3.72436784749283e-70
chrY:2821949|2829687	NA	0	95	10.6939551634218	3.09839372282908e-70	Up	9.72474113351647e-70
chr4:100208007|100266423	NA	0	95	10.6939551634218	3.09839372282908e-70	Up	9.72474113351647e-70
chr1:24840803|24841057	NA	524	0	-6.90932344644659	6.48922759831679e-69	Down	2.06542105364605e-68
chr12:121408101|121412401	NA	31	63	4.14718316820391	7.63473263804506e-68	Up	2.46376788432695e-67
chr10:104931890|104932115	NA	0	90	10.6159526514205	1.75497837394224e-67	Up	5.74098729225916e-67
chr1:59805629|59844509	NA	511	0	-6.87307992584676	2.05676235765949e-67	Down	6.81912223549034e-67
chr3:31617887|31621588	NA	509	0	-6.86742229098483	3.48090503140783e-67	Down	1.16946940264563e-66
chr9:138773478|138774924	NA	591	190	1.48694084324428	2.43479749532642e-66	Up	8.28775049721445e-66
chr2:201721404|201721708	NA	498	0	-6.83590237697722	6.63437871458608e-66	Down	2.2875887830469e-65
chr1:2038094|2038269	NA	109	85	2.76530616645164	7.87221374917387e-66	Up	2.74920462376173e-65
chr1:42730785|42776781	NA	497	0	-6.83300248647142	8.48113616380326e-66	Down	2.99934980724427e-65
chr6:5404774|5431405	NA	490	0	-6.81253838391171	5.52655706589772e-65	Down	2.0033259092805e-64
chr18:21644103|21649235	NA	490	0	-6.81253838391171	5.52655706589772e-65	Down	2.0033259092805e-64
chr6:139264649|139265759	NA	1085	276	1.14914468453719	6.93228094816599e-65	Up	2.54353281107832e-64
chr19:18258252|18258434	NA	1870	85	-1.33533206354643	8.16816281872857e-64	Down	3.0331002778232e-63
chr11:108172374|108175579	NA	42	63	3.70906205581202	2.14055845717604e-63	Up	8.04320457651089e-63
chr22:42912016|42973104	NA	470	0	-6.75241739147413	1.21528273470749e-62	Down	4.6739028093527e-62
chr10:99196947|99197507	NA	469	0	-6.74934455742451	1.57967566141954e-62	Down	6.1451670849118e-62
chr17:60111147|60112969	NA	468	0	-6.74626516449254	2.05380295172606e-62	Down	8.08038171106787e-62
chr5:21491430|21497305	NA	463	0	-6.73076882816937	7.99580977351439e-62	Down	3.18117865280475e-61
chr2:61749745|61753656	NA	459	0	-6.71825078832294	2.3455533347883e-61	Down	9.53929406120651e-61
chr19:45377172|45377735	NA	0	79	10.427880303268	2.447627952194e-61	Up	1.02790293520065e-60
chr14:20811405|20811559	NA	0	79	10.427880303268	2.447627952194e-61	Up	1.02790293520065e-60
chr3:10015311|10019130	NA	0	79	10.427880303268	2.447627952194e-61	Up	1.02790293520065e-60
chr22:50810448|50832564	NA	343	135	1.77885038596888	3.29280298138898e-61	Up	1.39739786699902e-60
chr2:225400244|225422573	NA	454	0	-6.70244893220005	8.79902089451519e-61	Down	3.77302063083868e-60
chr10:5836847|5842668	NA	453	0	-6.69926768495537	1.14696578600383e-60	Down	4.96889289340098e-60
chr19:50902107|50902741	NA	451	0	-6.69288406816452	1.96978487635343e-60	Down	8.62059197810417e-60
chr21:34804483|34805178	NA	494	164	1.53328432812427	3.06855824998243e-60	Up	1.35649272365228e-59
chr7:129760588|129762042	NA	449	0	-6.68647207965028	3.35114099466068e-60	Down	1.49622590966564e-59
chr7:100550858|100551011	NA	21	53	4.4597025868753	1.15319913792175e-59	Up	5.19981122832627e-59
chr1:45223227|45223812	NA	52	63	3.40093976044969	1.50877873362466e-59	Up	6.86982818393005e-59
chr9:134312006|134314448	NA	443	0	-6.66706333346415	1.70593949604419e-59	Down	7.84296108416306e-59
chr1:231090078|231097049	NA	441	0	-6.66053529046666	2.93768456660444e-59	Down	1.36357037574818e-58
chr20:32413753|32413888	NA	0	74	10.3335529207198	1.81083602165689e-58	Up	8.56536746277313e-58
chr1:205585605|205593019	NA	0	74	10.3335529207198	1.81083602165689e-58	Up	8.56536746277313e-58
chr2:44436348|44445676	NA	433	0	-6.63412365963586	2.62076976829483e-58	Down	1.25122589110588e-57
chr11:77336007|77336863	NA	432	0	-6.6307879470726	3.42744146566032e-58	Down	1.65150404289814e-57
chr2:206305093|206305396	NA	431	0	-6.62744450399823	4.48327225178571e-58	Down	2.18007228851129e-57
chr7:157864118|157864499	NA	57	63	3.26848946442604	1.06623397769311e-57	Up	5.23188986889979e-57
chr15:67524151|67529158	NA	424	0	-6.60382089947233	3.0849038579515e-57	Down	1.52736471366715e-56
chr17:79257714|79257886	NA	422	0	-6.59699963361632	5.33796687665071e-57	Down	2.66647437664446e-56
chr16:69404385|69406258	NA	418	0	-6.58325957699002	1.60075812022957e-56	Down	8.13779322519232e-56
chr11:119144577|119145663	NA	418	0	-6.58325957699002	1.60075812022957e-56	Down	8.13779322519232e-56
chr3:169863210|169867032	NA	411	0	-6.55889502859082	1.12315117358612e-55	Down	5.75942730650847e-55
chr7:35707043|35712888	NA	409	0	-6.55185747785088	1.949725779317e-55	Down	1.00842241933905e-54
chr9:86297865|86301070	NA	408	0	-6.54832578688063	2.55848699011821e-55	Down	1.33459138443782e-54
chr2:54278094|54284497	NA	406	0	-6.54123636209431	4.4450726224558e-55	Down	2.3383467840368e-54
chr12:28458581|28460682	NA	405	0	-6.53767854268112	5.78755895946568e-55	Down	3.09573584131411e-54
chr19:46357432|46357765	NA	405	0	-6.53767854268112	5.78755895946568e-55	Down	3.09573584131411e-54
chr4:25848915|25849486	NA	42	56	3.53913705436971	6.49686781959597e-55	Up	3.50386171978742e-54
chr17:49340634|49346265	NA	404	0	-6.53411192766093	7.5384243461342e-55	Down	4.09891383397173e-54
chr3:155547476|155551830	NA	403	0	-6.5305364734371	9.90190870732421e-55	Down	5.42779828887746e-54
chr1:160293220|160302347	NA	402	0	-6.52695213608806	1.30087515495702e-54	Down	7.18834196030548e-54
chr17:67124759|67130883	NA	0	67	10.1901887455486	2.24805029863571e-54	Up	1.30184840812543e-53
chr13:114806475|114839312	NA	0	67	10.1901887455486	2.24805029863571e-54	Up	1.30184840812543e-53
chr22:36730799|36730930	NA	0	67	10.1901887455486	2.24805029863571e-54	Up	1.30184840812543e-53
chr17:4186092|4210418	NA	0	67	10.1901887455486	2.24805029863571e-54	Up	1.30184840812543e-53
chr9:15451317|15453203	NA	0	67	10.1901887455486	2.24805029863571e-54	Up	1.30184840812543e-53
chr3:57269593|57276170	NA	0	67	10.1901887455486	2.24805029863571e-54	Up	1.30184840812543e-53
chr10:86177526|86185649	NA	398	0	-6.51252506545278	3.79397992706382e-54	Down	2.21386970167574e-53
chr1:42730785|42744343	NA	165	88	2.21720895948235	1.12383051384977e-53	Up	6.60747543737703e-53
chr19:30462099|30477324	NA	391	0	-6.48692524221649	2.68802404531479e-53	Down	1.59228588161241e-52
chr7:5564455|5564749	NA	387	0	-6.47209020105355	8.25983068445901e-53	Down	4.92933132355529e-52
chr3:195507856|195515344	NA	0	63	10.1013794785908	5.66765976739668e-52	Up	3.6078573701191e-51
chr4:54292038|54294350	NA	0	63	10.1013794785908	5.66765976739668e-52	Up	3.6078573701191e-51
chr2:39559057|39564722	NA	0	63	10.1013794785908	5.66765976739668e-52	Up	3.6078573701191e-51
chr2:37264997|37268435	NA	0	63	10.1013794785908	5.66765976739668e-52	Up	3.6078573701191e-51
chr14:50053438|50053592	NA	0	63	10.1013794785908	5.66765976739668e-52	Up	3.6078573701191e-51
chr6:136709530|136710655	NA	0	63	10.1013794785908	5.66765976739668e-52	Up	3.6078573701191e-51
chr21:30701807|30702014	NA	0	63	10.1013794785908	5.66765976739668e-52	Up	3.6078573701191e-51
chr16:11114049|11154879	NA	0	63	10.1013794785908	5.66765976739668e-52	Up	3.6078573701191e-51
chr1:144618082|144813844	NA	0	63	10.1013794785908	5.66765976739668e-52	Up	3.6078573701191e-51
chr11:68571467|68575106	NA	379	0	-6.44195448308023	7.36170471755305e-52	Down	4.75132071203732e-51
chr4:9642695|9643074	NA	379	0	-6.44195448308023	7.36170471755305e-52	Down	4.75132071203732e-51
chr4:3088665|3109150	NA	378	0	-6.43814286913021	9.71075461242706e-52	Down	6.31034946796857e-51
chr2:64083439|64085070	NA	655	182	1.27654309886475	3.13759052119041e-51	Up	2.05277370683541e-50
chr19:50719441|50721028	NA	76	63	2.8534519651472	3.29831480288637e-51	Up	2.17250842325668e-50
chr17:80858526|80869665	NA	77	63	2.83459293789588	6.93538399984988e-51	Up	4.59880365555288e-50
chr6:42941740|42942776	NA	369	0	-6.40337745096953	1.22217246054195e-50	Down	8.15816598942549e-50
chr1:46105881|46108171	NA	1090	254	1.02267182219874	3.10870298307416e-50	Up	2.08884355523372e-49
chr1:36826821|36828257	NA	365	0	-6.38765309867651	3.7742314996532e-50	Down	2.55271930296021e-49
chr14:65922339|65924925	NA	80	63	2.77945138370342	6.21915508771521e-50	Up	4.23384743654466e-49
chr14:68234420|68236447	NA	21	45	4.22363522864178	6.39535379539599e-50	Up	4.4103420185524e-49
chr5:132219031|132220811	NA	21	45	4.22363522864178	6.39535379539599e-50	Up	4.4103420185524e-49
chr12:109046047|109048186	NA	363	0	-6.37972618290489	6.51104201878723e-50	Down	4.51890537239421e-49
chrX:64295353|64333693	NA	362	0	-6.37574633199234	8.60973515854222e-50	Down	6.01353684272411e-49
chr6:7176887|7189555	NA	359	0	-6.36374047873219	2.01775249597369e-49	Down	1.4182347232636e-48
chr5:176370335|176385155	NA	358	0	-6.35971622217339	2.66968972999753e-49	Down	1.88826902962475e-48
chr14:69256635|69256823	NA	23	45	4.09239069536353	4.16114592631867e-49	Up	2.96156943265901e-48
chr11:62406454|62407203	NA	86	63	2.67511472388868	4.39568675600403e-48	Up	3.14792841296508e-47
chr7:50358643|50367353	NA	348	0	-6.31884394075786	4.61953669477408e-48	Down	3.32865758648082e-47
chr2:234296902|234299129	NA	347	0	-6.3146922974874	6.12167314944542e-48	Down	4.43809998963205e-47
chr14:99723807|99724176	NA	346	0	-6.31052867254586	8.11361488351203e-48	Down	5.91808816433757e-47
chr5:127848779|127866386	NA	0	56	9.93145447714847	1.14709350144138e-47	Up	8.62046786860576e-47
chr18:51800295|51804225	NA	0	56	9.93145447714847	1.14709350144138e-47	Up	8.62046786860576e-47
chr2:173435453|173460751	NA	0	56	9.93145447714847	1.14709350144138e-47	Up	8.62046786860576e-47
chr7:100610493|100613378	NA	0	56	9.93145447714847	1.14709350144138e-47	Up	8.62046786860576e-47
chr9:17986268|17989994	NA	0	56	9.93145447714847	1.14709350144138e-47	Up	8.62046786860576e-47
chr1:29362337|29365938	NA	131	74	2.30012991918236	1.30808422127093e-47	Up	9.88814699877825e-47
chr1:59805629|59812070	NA	340	0	-6.28529138104684	4.38800491906017e-47	Down	3.33640412393478e-46
chr5:137278563|137278905	NA	0	55	9.90545926861552	4.88764161489919e-47	Up	3.73790753217442e-46
chr16:47531309|47549512	NA	339	0	-6.28104190804548	5.78933751792582e-47	Down	4.45308735433278e-46
chr2:148653869|148657467	NA	338	0	-6.27677988119132	7.68387035319349e-47	Down	5.94430621983293e-46
chr19:23556543|23557566	NA	334	0	-6.25960473738319	2.42907963548714e-46	Down	1.88989431022963e-45
chr17:58711214|58725443	NA	21	42	4.12409955509087	3.05134797623253e-46	Up	2.3875259493582e-45
chr5:38523520|38530768	NA	332	0	-6.25093987625606	4.28598161091225e-46	Down	3.37251121327709e-45
chr14:106994221|107042666	NA	231	95	1.84220612200576	4.46653837794071e-46	Up	3.53433081781275e-45
chr15:25638892|25657118	NA	22	42	4.05698535923233	7.7891078509243e-46	Up	6.19788222121832e-45
chr10:124350181|124390797	NA	0	53	9.85202000965406	8.6863205607893e-46	Up	7.18059704080475e-45
chr19:40360855|40361055	NA	0	53	9.85202000965406	8.6863205607893e-46	Up	7.18059704080475e-45
chr2:96499992|96501274	NA	0	53	9.85202000965406	8.6863205607893e-46	Up	7.18059704080475e-45
chr6:16753463|16754322	NA	0	53	9.85202000965406	8.6863205607893e-46	Up	7.18059704080475e-45
chr2:47596480|47596611	NA	0	53	9.85202000965406	8.6863205607893e-46	Up	7.18059704080475e-45
chr9:140007213|140007540	NA	0	53	9.85202000965406	8.6863205607893e-46	Up	7.18059704080475e-45
chr2:242435812|242437764	NA	0	53	9.85202000965406	8.6863205607893e-46	Up	7.18059704080475e-45
chr14:71880664|71884913	NA	329	0	-6.23784421864438	9.68331054717765e-46	Down	8.04757079667351e-45
chr6:117019866|117026323	NA	328	0	-6.23345244952722	1.28070505394775e-45	Down	1.07568675451608e-44
chr17:78240512|78240784	NA	328	0	-6.23345244952722	1.28070505394775e-45	Down	1.07568675451608e-44
chr5:109049220|109051965	NA	327	0	-6.22904727040722	1.69426499637934e-45	Down	1.43802244194573e-44
chr17:65941524|65972074	NA	327	0	-6.22904727040722	1.69426499637934e-45	Down	1.43802244194573e-44
chr17:953289|1003975	NA	326	0	-6.22462859914021	2.24191757237079e-45	Down	1.92266875021686e-44
chr4:140058783|140060651	NA	326	0	-6.22462859914021	2.24191757237079e-45	Down	1.92266875021686e-44
chr9:33351557|33352717	NA	325	0	-6.22019635282495	2.98252888484446e-45	Down	2.57100171530879e-44
chr8:37734626|37735069	NA	314	111	1.62389467254934	3.16244065507237e-45	Up	2.74006933572802e-44
chr6:158994451|159010814	NA	96	63	2.51641697786963	3.28459047558864e-45	Up	2.86042491396992e-44
chr12:120995084|120995485	NA	1056	42	-1.52797714148883	3.48933076400932e-45	Down	3.0541504459976e-44
chr11:129979323|129980556	NA	324	0	-6.21575044779376	3.88907574788461e-45	Down	3.43842451338065e-44
chr4:83793096|83796975	NA	324	0	-6.21575044779376	3.88907574788461e-45	Down	3.43842451338065e-44
chr17:47388673|47390207	NA	728	21	-1.99137766232907	4.77633007069933e-45	Down	4.2439815321321e-44
chr21:38792600|38845182	NA	97	63	2.50146663640365	6.1788320886929e-45	Up	5.51748116674623e-44
chr13:61013821|61041513	NA	1066	43	-1.50762741296621	9.28641128662966e-45	Down	8.33349249884113e-44
chr16:30675535|30677862	NA	320	0	-6.1978285397965	1.22143324858585e-44	Down	1.10149619641473e-43
chr14:80963811|80997230	NA	315	0	-6.17510846329641	5.22545862056917e-44	Down	4.73545125728243e-43
chr17:1540002|1540356	NA	754	188	1.12026769349984	1.37175323600923e-43	Up	1.24918370495509e-42
chr12:32751430|32764217	NA	75	56	2.70263578665259	1.40232698210621e-43	Up	1.28322476497155e-42
chr15:50592985|50593565	NA	307	0	-6.13799529027931	5.35030965630983e-43	Down	4.91954966984045e-42
chr13:61013821|61034674	NA	304	0	-6.12382795835272	1.28387327865432e-42	Down	1.18618258253561e-41
chr3:171965322|171969331	NA	303	0	-6.11907442838209	1.69771763800886e-42	Down	1.59105216279054e-41
chr14:35331249|35331528	NA	303	0	-6.11907442838209	1.69771763800886e-42	Down	1.59105216279054e-41
chr19:34921480|34929671	NA	303	0	-6.11907442838209	1.69771763800886e-42	Down	1.59105216279054e-41
chr1:208383624|208391347	NA	106	63	2.37345902402758	1.79533506648645e-42	Up	1.69047290286565e-41
chr2:69565029|69565697	NA	301	0	-6.10952012166884	3.013114974335e-42	Down	2.86376423103865e-41
chr12:116534473|116549317	NA	301	0	-6.10952012166884	3.013114974335e-42	Down	2.86376423103865e-41
chr1:76215103|76216231	NA	299	0	-6.09990211910724	5.37647592241565e-42	Down	5.15751542760767e-41
chr3:13542212|13544480	NA	299	0	-6.09990211910724	5.37647592241565e-42	Down	5.15751542760767e-41
chr10:104695130|104695449	NA	32	42	3.51641697786963	7.26799456212297e-42	Up	7.03625880612631e-41
chr5:79441913|79443107	NA	32	42	3.51641697786963	7.26799456212297e-42	Up	7.03625880612631e-41
chr7:44714009|44714867	NA	296	0	-6.08535381053808	1.27729799027554e-41	Down	1.24786498667807e-40
chr2:242694459|242695429	NA	43	45	3.18968789671844	2.24810311147305e-41	Up	2.20623768126499e-40
chr4:103225473|103236987	NA	293	0	-6.07065729933138	3.06673934926419e-41	Down	3.02318570494288e-40
chr19:45783631|45783992	NA	290	0	-6.05580953492407	7.40636601195365e-41	Down	7.33392197880261e-40
chr1:155646338|155649303	NA	1298	63	-1.24069518940836	8.29013967394479e-41	Down	8.25627204924853e-40
chr4:76711302|76711950	NA	73	53	2.66219545077405	8.29013967394479e-41	Up	8.28234626785373e-40
chr22:30695432|30700619	NA	0	45	9.61595265142054	1.24293729757619e-40	Up	1.33517622561361e-39
chr9:72347054|72349170	NA	0	45	9.61595265142054	1.24293729757619e-40	Up	1.33517622561361e-39
chr1:207103642|207103807	NA	0	45	9.61595265142054	1.24293729757619e-40	Up	1.33517622561361e-39
chr7:144288515|144345972	NA	0	45	9.61595265142054	1.24293729757619e-40	Up	1.33517622561361e-39
chr14:97312431|97327072	NA	0	45	9.61595265142054	1.24293729757619e-40	Up	1.33517622561361e-39
chr1:10032076|10041228	NA	0	45	9.61595265142054	1.24293729757619e-40	Up	1.33517622561361e-39
chr19:49737184|49737322	NA	0	45	9.61595265142054	1.24293729757619e-40	Up	1.33517622561361e-39
chr2:44190726|44202356	NA	0	45	9.61595265142054	1.24293729757619e-40	Up	1.33517622561361e-39
chr14:23346364|23346664	NA	0	45	9.61595265142054	1.24293729757619e-40	Up	1.33517622561361e-39
chr3:11268993|11270594	NA	0	45	9.61595265142054	1.24293729757619e-40	Up	1.33517622561361e-39
chr7:100839142|100839266	NA	0	45	9.61595265142054	1.24293729757619e-40	Up	1.33517622561361e-39
chr22:50885774|50886010	NA	0	45	9.61595265142054	1.24293729757619e-40	Up	1.33517622561361e-39
chr15:50596162|50601995	NA	0	45	9.61595265142054	1.24293729757619e-40	Up	1.33517622561361e-39
chr8:142146607|142148236	NA	0	45	9.61595265142054	1.24293729757619e-40	Up	1.33517622561361e-39
chr17:34949161|34949449	NA	0	45	9.61595265142054	1.24293729757619e-40	Up	1.33517622561361e-39
chr13:95813442|95822882	NA	0	45	9.61595265142054	1.24293729757619e-40	Up	1.33517622561361e-39
chr18:46986871|46987069	NA	0	45	9.61595265142054	1.24293729757619e-40	Up	1.33517622561361e-39
chr21:45165959|45168961	NA	287	0	-6.04080737158482	1.65163155970912e-40	Down	1.78150110420977e-39
chr7:22347957|22357656	NA	286	0	-6.03577178168752	2.21181818962168e-40	Down	2.39551340981968e-39
chr10:89527430|89536184	NA	46	45	3.09239069536353	2.41501996329376e-40	Up	2.62626731591172e-39
chr19:13039155|13039661	NA	371	116	1.44680517359763	2.58526408239108e-40	Up	2.82283154760474e-39
chr18:19144163|19148055	NA	285	0	-6.03071855396124	2.93860503095258e-40	Down	3.22163248119894e-39
chr9:128099296|128099870	NA	284	0	-6.02564756441382	3.93673312706823e-40	Down	4.33329662431213e-39
chr20:52466269|52468819	NA	283	0	-6.02055868774102	5.27476270864647e-40	Down	5.82942920613636e-39
chrX:117676687|117680079	NA	282	0	-6.01545179730793	7.06874273671092e-40	Down	7.84330302359767e-39
chr14:71867510|71884913	NA	281	0	-6.01032676513006	9.47444597322782e-40	Down	1.05544950626087e-38
chr2:148730307|148739650	NA	280	0	-6.0051834618541	1.26509977363024e-39	Down	1.42050115541682e-38
chr12:28408513|28412375	NA	280	0	-6.0051834618541	1.26509977363024e-39	Down	1.42050115541682e-38
chrX:80064511|80064803	NA	279	0	-6.00002175673832	1.68961782123403e-39	Down	1.91210414776775e-38
chr15:42553155|42560230	NA	279	0	-6.00002175673832	1.68961782123403e-39	Down	1.91210414776775e-38
chr2:55209650|55214834	NA	677	21	-1.88659504570537	1.86085903701432e-39	Down	2.11412029760558e-38
chr8:18656804|18662408	NA	693	22	-1.85318036840905	1.9785891305029e-39	Down	2.25661994107209e-38
chr18:46889530|46906128	NA	167	74	1.94984862824576	2.60784144770685e-39	Up	3.00329188682838e-38
chr16:29826229|29826343	NA	0	43	9.55036430979296	2.60784144770685e-39	Up	3.02040771899192e-38
chr9:110249532|110249691	NA	0	43	9.55036430979296	2.60784144770685e-39	Up	3.02040771899192e-38
chr10:134503895|134523960	NA	0	43	9.55036430979296	2.60784144770685e-39	Up	3.02040771899192e-38
chr7:99952765|99953427	NA	276	0	-5.9844249016873	3.99973210774344e-39	Down	4.66786113705439e-38
chr16:583945|586142	NA	276	0	-5.9844249016873	3.99973210774344e-39	Down	4.66786113705439e-38
chr4:25334804|25335610	NA	275	0	-5.97918825332116	5.34672728591159e-39	Down	6.2871347194506e-38
chr14:20863608|20864889	NA	275	0	-5.97918825332116	5.34672728591159e-39	Down	6.2871347194506e-38
chr7:73100965|73101425	NA	221	85	1.74558793183714	6.80653723663738e-39	Up	8.03379198911042e-38
chr11:74521228|74528759	NA	273	0	-5.96865758582899	9.63173636847982e-39	Down	1.14109677416573e-37
chr21:34793787|34805178	NA	0	42	9.51641697786962	1.12483915138303e-38	Up	1.45693823597036e-37
chr17:8192575|8192906	NA	0	42	9.51641697786962	1.12483915138303e-38	Up	1.45693823597036e-37
chr2:233127916|233128150	NA	0	42	9.51641697786962	1.12483915138303e-38	Up	1.45693823597036e-37
chr16:354303|360069	NA	0	42	9.51641697786962	1.12483915138303e-38	Up	1.45693823597036e-37
chr12:66597493|66622150	NA	0	42	9.51641697786962	1.12483915138303e-38	Up	1.45693823597036e-37
chr3:136183722|136196254	NA	0	42	9.51641697786962	1.12483915138303e-38	Up	1.45693823597036e-37
chr2:15555669|15557836	NA	0	42	9.51641697786962	1.12483915138303e-38	Up	1.45693823597036e-37
chr3:120053708|120054800	NA	0	42	9.51641697786962	1.12483915138303e-38	Up	1.45693823597036e-37
chr18:59739905|59770135	NA	0	42	9.51641697786962	1.12483915138303e-38	Up	1.45693823597036e-37
chr19:1823513|1823724	NA	0	42	9.51641697786962	1.12483915138303e-38	Up	1.45693823597036e-37
chr19:49348626|49348873	NA	0	42	9.51641697786962	1.12483915138303e-38	Up	1.45693823597036e-37
chr16:16250063|16250549	NA	0	42	9.51641697786962	1.12483915138303e-38	Up	1.45693823597036e-37
chr7:77326009|77326133	NA	0	42	9.51641697786962	1.12483915138303e-38	Up	1.45693823597036e-37
chr3:63991039|63991146	NA	0	42	9.51641697786962	1.12483915138303e-38	Up	1.45693823597036e-37
chr17:27401584|27401841	NA	0	42	9.51641697786962	1.12483915138303e-38	Up	1.45693823597036e-37
chr19:40861994|40862116	NA	0	42	9.51641697786962	1.12483915138303e-38	Up	1.45693823597036e-37
chr14:71492833|71502874	NA	0	42	9.51641697786962	1.12483915138303e-38	Up	1.45693823597036e-37
chr4:3216565|3216672	NA	0	42	9.51641697786962	1.12483915138303e-38	Up	1.45693823597036e-37
chr17:56293448|56294097	NA	0	42	9.51641697786962	1.12483915138303e-38	Up	1.45693823597036e-37
chr17:10747328|10747498	NA	0	42	9.51641697786962	1.12483915138303e-38	Up	1.45693823597036e-37
chr2:25458575|25459874	NA	0	42	9.51641697786962	1.12483915138303e-38	Up	1.45693823597036e-37
chr3:11372813|11421526	NA	0	42	9.51641697786962	1.12483915138303e-38	Up	1.45693823597036e-37
chr2:171872511|171872761	NA	0	42	9.51641697786962	1.12483915138303e-38	Up	1.45693823597036e-37
chr1:232632844|232632971	NA	0	42	9.51641697786962	1.12483915138303e-38	Up	1.45693823597036e-37
chr19:42460872|42461005	NA	0	42	9.51641697786962	1.12483915138303e-38	Up	1.45693823597036e-37
chr1:16528276|16529069	NA	272	0	-5.96336328615947	1.18311578307438e-38	Down	1.53765064616387e-37
chr16:67662272|67663436	NA	271	0	-5.95804948626301	1.58911333452801e-38	Down	2.07233510796389e-37
chr13:113845181|113854830	NA	52	45	2.91551293327945	2.31656062951493e-38	Up	3.04146775914303e-37
chr5:76745584|76760634	NA	52	45	2.91551293327945	2.31656062951493e-38	Up	3.04146775914303e-37
chr3:56661064|56662642	NA	269	0	-5.94736280746576	2.85869113421631e-38	Down	3.76588102696521e-37
chr22:42204878|42206295	NA	42	42	3.12409955509087	2.96042445378599e-38	Up	3.92607267322295e-37
chr15:94983404|95001475	NA	42	42	3.12409955509087	2.96042445378599e-38	Up	3.92607267322295e-37
chr3:63898263|63898901	NA	268	0	-5.94198963536691	3.81611658399239e-38	Down	5.07774896574329e-37
chr7:100624538|100624662	NA	43	42	3.09015222316753	6.64254511100025e-38	Up	8.89734104029342e-37
chr17:27430616|27434207	NA	43	42	3.09015222316753	6.64254511100025e-38	Up	8.89734104029342e-37
chr1:52293467|52299842	NA	266	0	-5.93118288041032	6.85016497029236e-38	Down	9.2360009007882e-37
chr3:129599151|129599402	NA	266	0	-5.93118288041032	6.85016497029236e-38	Down	9.2360009007882e-37
chr7:55544461|55544581	NA	265	0	-5.9257489943597	9.21059922720757e-38	Down	1.24592645900409e-36
chr10:74474868|74475660	NA	263	0	-5.91481943420144	1.66602095820288e-37	Down	2.26837197774668e-36
chr19:45766370|45766625	NA	263	0	-5.91481943420144	1.66602095820288e-37	Down	2.26837197774668e-36
chr1:115005725|115007010	NA	97	56	2.33154163496134	1.7862558603138e-37	Up	2.43997424792972e-36
chr9:507263|507484	NA	262	0	-5.90932344644659	2.22681709565267e-37	Down	3.06145607374835e-36
chr11:46515157|46529920	NA	262	0	-5.90932344644659	2.22681709565267e-37	Down	3.06145607374835e-36
chr1:95609446|95639445	NA	539	142	1.19970521184304	2.59060708031939e-37	Up	3.57305119479618e-36
chr7:73770739|73771807	NA	261	0	-5.90380644147902	2.97713016231373e-37	Down	4.13247816431761e-36
chr2:202010100|202014558	NA	261	0	-5.90380644147902	2.97713016231373e-37	Down	4.13247816431761e-36
chr19:49136700|49136912	NA	45	42	3.02456388153995	3.20325237351685e-37	Up	4.46051297565411e-36
chr14:102661274|102664184	NA	260	0	-5.89826825793759	3.99385109520214e-37	Down	5.57907305232805e-36
chr21:41081417|41082119	NA	259	0	-5.89270873259569	5.3420612695142e-37	Down	7.53325458306043e-36
chr16:66642211|66643906	NA	259	0	-5.89270873259569	5.3420612695142e-37	Down	7.53325458306043e-36
chr7:101870646|101870949	NA	259	0	-5.89270873259569	5.3420612695142e-37	Down	7.53325458306043e-36
chr3:52446826|52448603	NA	257	0	-5.88152499410301	9.65368001531064e-37	Down	1.37414280355741e-35
chr19:10836105|10836440	NA	257	0	-5.88152499410301	9.65368001531064e-37	Down	1.37414280355741e-35
chr6:130505247|130505768	NA	257	0	-5.88152499410301	9.65368001531064e-37	Down	1.37414280355741e-35
chr6:159001971|159010814	NA	256	0	-5.87590044490913	1.28813132332439e-36	Down	1.85635416929056e-35
chr8:142170730|142173528	NA	256	0	-5.87590044490913	1.28813132332439e-36	Down	1.85635416929056e-35
chr19:34706028|34706566	NA	256	0	-5.87590044490913	1.28813132332439e-36	Down	1.85635416929056e-35
chr21:44414957|44415453	NA	256	0	-5.87590044490913	1.28813132332439e-36	Down	1.85635416929056e-35
chr1:172525008|172526934	NA	255	0	-5.87025388176799	1.73511698181558e-36	Down	2.50818525049638e-35
chr2:65339140|65339391	NA	145	66	1.98858458443438	2.59026643366015e-36	Up	3.75579066432607e-35
chr3:167774869|167775401	NA	253	0	-5.85889401960345	3.14983827957924e-36	Down	4.58107340992542e-35
chr7:152007050|152012423	NA	252	0	-5.85318036840905	4.21944459076396e-36	Down	6.19264905238695e-35
chrX:106331665|106332069	NA	252	0	-5.85318036840905	4.21944459076396e-36	Down	6.19264905238695e-35
chr12:49491348|49491888	NA	252	0	-5.85318036840905	4.21944459076396e-36	Down	6.19264905238695e-35
chr16:1859238|1859834	NA	250	0	-5.84168472957122	7.6909367357524e-36	Down	1.13215677324008e-34
chr2:61505299|61508377	NA	23	34	3.68800044028419	9.55827867461796e-36	Up	1.41971791438937e-34
chr3:33109721|33114205	NA	23	34	3.68800044028419	9.55827867461796e-36	Up	1.41971791438937e-34
chr10:121186416|121186841	NA	23	34	3.68800044028419	9.55827867461796e-36	Up	1.41971791438937e-34
chr16:70044653|70052000	NA	249	0	-5.83590237697722	1.0278146550031e-35	Down	1.53118548414006e-34
chr7:98988515|98988876	NA	248	0	-5.83009675529601	1.38269484150434e-35	Down	2.07119057668035e-34
chr13:33091993|33101669	NA	1283	67	-1.13511670954104	1.38269484150434e-35	Down	2.07209249370791e-34
chr4:48686689|48712715	NA	638	21	-1.80099563589524	2.39964636032122e-35	Down	3.60669366868051e-34
chr6:47471015|47472494	NA	246	0	-5.81841495024837	2.51524840522321e-35	Down	3.79156371080796e-34
chr5:43675612|43677908	NA	245	0	-5.81253838391171	3.39402899918632e-35	Down	5.13126863184134e-34
chr12:70671911|70704797	NA	244	0	-5.80663778247202	4.55408033745244e-35	Down	6.94548982424412e-34
chr13:41410732|41429951	NA	244	0	-5.80663778247202	4.55408033745244e-35	Down	6.94548982424412e-34
chr3:157839891|157841780	NA	244	0	-5.80663778247202	4.55408033745244e-35	Down	6.94548982424412e-34
chr1:247318867|247323115	NA	243	0	-5.80071294851492	6.12971594296796e-35	Down	9.40270738199097e-34
chr14:73614502|73614802	NA	243	0	-5.80071294851492	6.12971594296796e-35	Down	9.40270738199097e-34
chr11:63436550|63436788	NA	52	42	2.81597725972853	6.35331536383759e-35	Up	9.82995555569829e-34
chr2:11905658|11907984	NA	52	42	2.81597725972853	6.35331536383759e-35	Up	9.82995555569829e-34
chr14:106994222|107057656	NA	52	42	2.81597725972853	6.35331536383759e-35	Up	9.82995555569829e-34
chr7:151946960|151948051	NA	242	0	-5.79476368218373	8.20511820656497e-35	Down	1.27313675193735e-33
chr21:38792600|38794168	NA	241	0	-5.7887897811391	1.10487121849779e-34	Down	1.72412783192628e-33
chr4:151682934|151729550	NA	241	0	-5.7887897811391	1.10487121849779e-34	Down	1.72412783192628e-33
chr16:4382215|4383520	NA	239	0	-5.77676725288988	2.02157314678594e-34	Down	3.16355812845472e-33
chr2:74392344|74399879	NA	238	0	-5.77071820821708	2.7313457581401e-34	Down	4.28635493422507e-33
chr13:24796957|24798720	NA	21	32	3.7317821323121	4.24393026635313e-34	Up	6.67884452663136e-33
chr15:62325639|62336454	NA	142	63	1.9516323590861	4.75548369875326e-34	Up	7.50491901347761e-33
chr8:30332294|30361953	NA	236	0	-5.75854349427098	4.96083045873898e-34	Down	7.87284914989638e-33
chr2:113057425|113057606	NA	236	0	-5.75854349427098	4.96083045873898e-34	Down	7.87284914989638e-33
chr7:140055467|140058585	NA	234	0	-5.74626516449254	9.06731883057104e-34	Down	1.44700218027664e-32
chr1:197552281|197581106	NA	234	0	-5.74626516449254	9.06731883057104e-34	Down	1.44700218027664e-32
chr7:4826657|4826818	NA	56	42	2.70906205581202	1.13619955616145e-33	Up	1.81821937993935e-32
chr3:72881519|72893574	NA	233	0	-5.74008658956341	1.21278589155164e-33	Down	1.9622228022966e-32
chr3:100887491|100895946	NA	233	0	-5.74008658956341	1.21278589155164e-33	Down	1.9622228022966e-32
chr1:179316734|179319566	NA	233	0	-5.74008658956341	1.21278589155164e-33	Down	1.9622228022966e-32
chr3:56600621|56601081	NA	233	0	-5.74008658956341	1.21278589155164e-33	Down	1.9622228022966e-32
chr4:38091552|38104778	NA	232	0	-5.73388144003671	1.63151812897501e-33	Down	2.66134616022011e-32
chr17:28203618|28203865	NA	232	0	-5.73388144003671	1.63151812897501e-33	Down	2.66134616022011e-32
chr14:50616725|50616948	NA	232	0	-5.73388144003671	1.63151812897501e-33	Down	2.66134616022011e-32
chr1:97981281|98015300	NA	231	0	-5.72764948632519	2.20721020474825e-33	Down	3.61017717510105e-32
chr10:96005702|96006378	NA	23	32	3.60053759903385	2.58920933917628e-33	Up	4.25787788075587e-32
chr15:59204761|59205895	NA	23	32	3.60053759903385	2.58920933917628e-33	Up	4.25787788075587e-32
chr10:126829919|126830077	NA	0	34	9.2115623963412	3.42807164372485e-33	Up	6.21322159606457e-32
chr19:55715149|55716960	NA	0	34	9.2115623963412	3.42807164372485e-33	Up	6.21322159606457e-32
chr12:49445739|49445898	NA	0	34	9.2115623963412	3.42807164372485e-33	Up	6.21322159606457e-32
chr15:99250790|99251336	NA	0	34	9.2115623963412	3.42807164372485e-33	Up	6.21322159606457e-32
chr5:179233538|179233656	NA	0	34	9.2115623963412	3.42807164372485e-33	Up	6.21322159606457e-32
chr15:42579888|42598810	NA	0	34	9.2115623963412	3.42807164372485e-33	Up	6.21322159606457e-32
chr3:195501062|195505238	NA	0	34	9.2115623963412	3.42807164372485e-33	Up	6.21322159606457e-32
chr14:89041037|89044484	NA	0	34	9.2115623963412	3.42807164372485e-33	Up	6.21322159606457e-32
chr7:101862641|101863011	NA	0	34	9.2115623963412	3.42807164372485e-33	Up	6.21322159606457e-32
chr10:52907841|52916908	NA	0	34	9.2115623963412	3.42807164372485e-33	Up	6.21322159606457e-32
chr7:73246562|73246693	NA	0	34	9.2115623963412	3.42807164372485e-33	Up	6.21322159606457e-32
chr12:113407963|113408118	NA	0	34	9.2115623963412	3.42807164372485e-33	Up	6.21322159606457e-32
chr4:152336875|152425143	NA	0	34	9.2115623963412	3.42807164372485e-33	Up	6.21322159606457e-32
chr12:106770136|106773917	NA	0	34	9.2115623963412	3.42807164372485e-33	Up	6.21322159606457e-32
chr5:79462205|79473886	NA	0	34	9.2115623963412	3.42807164372485e-33	Up	6.21322159606457e-32
chr17:39911039|39911851	NA	0	34	9.2115623963412	3.42807164372485e-33	Up	6.21322159606457e-32
chr8:124146353|124157095	NA	0	34	9.2115623963412	3.42807164372485e-33	Up	6.21322159606457e-32
chr19:50787529|50788049	NA	0	34	9.2115623963412	3.42807164372485e-33	Up	6.21322159606457e-32
chr2:3425651|3428434	NA	0	34	9.2115623963412	3.42807164372485e-33	Up	6.21322159606457e-32
chr19:13264293|13264397	NA	0	34	9.2115623963412	3.42807164372485e-33	Up	6.21322159606457e-32
chr10:134219765|134220174	NA	0	34	9.2115623963412	3.42807164372485e-33	Up	6.21322159606457e-32
chr16:11214471|11217803	NA	0	34	9.2115623963412	3.42807164372485e-33	Up	6.21322159606457e-32
chr5:147928230|147953035	NA	0	34	9.2115623963412	3.42807164372485e-33	Up	6.21322159606457e-32
chr19:47778618|47778925	NA	0	34	9.2115623963412	3.42807164372485e-33	Up	6.21322159606457e-32
chr6:138763119|138768330	NA	0	34	9.2115623963412	3.42807164372485e-33	Up	6.21322159606457e-32
chrX:54578019|54578128	NA	0	34	9.2115623963412	3.42807164372485e-33	Up	6.21322159606457e-32
chr7:3658711|3681737	NA	0	34	9.2115623963412	3.42807164372485e-33	Up	6.21322159606457e-32
chr11:71706495|71706597	NA	0	34	9.2115623963412	3.42807164372485e-33	Up	6.21322159606457e-32
chr7:102665509|102669865	NA	0	34	9.2115623963412	3.42807164372485e-33	Up	6.21322159606457e-32
chr16:28967033|28967158	NA	0	34	9.2115623963412	3.42807164372485e-33	Up	6.21322159606457e-32
chr2:202257631|202264216	NA	0	34	9.2115623963412	3.42807164372485e-33	Up	6.21322159606457e-32
chr15:44085877|44086045	NA	0	34	9.2115623963412	3.42807164372485e-33	Up	6.21322159606457e-32
chr2:175006552|175022592	NA	0	34	9.2115623963412	3.42807164372485e-33	Up	6.21322159606457e-32
chr2:7172651|7172768	NA	0	34	9.2115623963412	3.42807164372485e-33	Up	6.21322159606457e-32
chrX:48853661|48855916	NA	0	34	9.2115623963412	3.42807164372485e-33	Up	6.21322159606457e-32
chr14:50175876|50190670	NA	0	34	9.2115623963412	3.42807164372485e-33	Up	6.21322159606457e-32
chr1:110202411|110233186	NA	0	34	9.2115623963412	3.42807164372485e-33	Up	6.21322159606457e-32
chr12:9248206|9251341	NA	0	34	9.2115623963412	3.42807164372485e-33	Up	6.21322159606457e-32
chr14:71880665|71996087	NA	229	0	-5.71510423300608	3.65831368006239e-33	Down	6.64669666907847e-32
chr12:46633461|46637097	NA	679	159	1.02971474613049	3.92237094879538e-33	Up	7.14379488293248e-32
chr22:43286952|43287188	NA	228	0	-5.70879045907388	4.89369923627568e-33	Down	9.02103620882501e-32
chr3:49372452|49373029	NA	228	0	-5.70879045907388	4.89369923627568e-33	Down	9.02103620882501e-32
chr20:21321358|21327188	NA	228	0	-5.70879045907388	4.89369923627568e-33	Down	9.02103620882501e-32
chr5:56526672|56527148	NA	228	0	-5.70879045907388	4.89369923627568e-33	Down	9.02103620882501e-32
chr9:18336329|18362180	NA	228	0	-5.70879045907388	4.89369923627568e-33	Down	9.02103620882501e-32
chr17:47388673|47389404	NA	226	0	-5.69607940732432	8.9760479189299e-33	Down	1.66257896710832e-31
chr4:39915230|39927553	NA	226	0	-5.69607940732432	8.9760479189299e-33	Down	1.66257896710832e-31
chr19:47865732|47865950	NA	225	0	-5.68968163612617	1.21597755751331e-32	Down	2.25765692320913e-31
chr12:32760890|32764217	NA	223	0	-5.67680034482944	2.23275022333297e-32	Down	4.16519836368769e-31
chr11:108098321|108100050	NA	223	0	-5.67680034482944	2.23275022333297e-32	Down	4.16519836368769e-31
chr14:39746137|39748741	NA	222	0	-5.67031631125924	3.01207733194447e-32	Down	5.65897980965722e-31
chr21:46275124|46281186	NA	222	0	-5.67031631125924	3.01207733194447e-32	Down	5.65897980965722e-31
chr1:1735857|1749314	NA	222	0	-5.67031631125924	3.01207733194447e-32	Down	5.65897980965722e-31
chr19:37690301|37698156	NA	219	0	-5.65068750451031	7.5441345138347e-32	Down	1.4206991451651e-30
chr12:123030722|123036243	NA	0	32	9.12409955509087	8.2191197736186e-32	Up	1.78397965832709e-30
chr3:195543249|195543934	NA	0	32	9.12409955509087	8.2191197736186e-32	Up	1.78397965832709e-30
chr12:56325860|56326071	NA	0	32	9.12409955509087	8.2191197736186e-32	Up	1.78397965832709e-30
chr1:229759509|229759761	NA	0	32	9.12409955509087	8.2191197736186e-32	Up	1.78397965832709e-30
chr19:54758228|54843499	NA	0	32	9.12409955509087	8.2191197736186e-32	Up	1.78397965832709e-30
chr14:105628808|105628994	NA	0	32	9.12409955509087	8.2191197736186e-32	Up	1.78397965832709e-30
chr22:41833121|41833271	NA	0	32	9.12409955509087	8.2191197736186e-32	Up	1.78397965832709e-30
chr11:70265851|70265962	NA	0	32	9.12409955509087	8.2191197736186e-32	Up	1.78397965832709e-30
chr5:149132375|149132784	NA	0	32	9.12409955509087	8.2191197736186e-32	Up	1.78397965832709e-30
chr21:18981105|18981233	NA	0	32	9.12409955509087	8.2191197736186e-32	Up	1.78397965832709e-30
chr17:27487232|27488622	NA	0	32	9.12409955509087	8.2191197736186e-32	Up	1.78397965832709e-30
chr18:32912925|32913079	NA	0	32	9.12409955509087	8.2191197736186e-32	Up	1.78397965832709e-30
chr6:2231944|2232197	NA	0	32	9.12409955509087	8.2191197736186e-32	Up	1.78397965832709e-30
chr3:164783048|164785279	NA	0	32	9.12409955509087	8.2191197736186e-32	Up	1.78397965832709e-30
chr11:13750421|13750626	NA	0	32	9.12409955509087	8.2191197736186e-32	Up	1.78397965832709e-30
chr18:13387339|13438383	NA	0	32	9.12409955509087	8.2191197736186e-32	Up	1.78397965832709e-30
chr16:2816861|2817004	NA	0	32	9.12409955509087	8.2191197736186e-32	Up	1.78397965832709e-30
chr19:36502052|36502188	NA	0	32	9.12409955509087	8.2191197736186e-32	Up	1.78397965832709e-30
chr5:132334735|132334877	NA	0	32	9.12409955509087	8.2191197736186e-32	Up	1.78397965832709e-30
chr19:2684437|2687713	NA	0	32	9.12409955509087	8.2191197736186e-32	Up	1.78397965832709e-30
chr17:45194066|45194204	NA	0	32	9.12409955509087	8.2191197736186e-32	Up	1.78397965832709e-30
chr12:49330383|49330722	NA	0	32	9.12409955509087	8.2191197736186e-32	Up	1.78397965832709e-30
chr11:68118700|68118823	NA	0	32	9.12409955509087	8.2191197736186e-32	Up	1.78397965832709e-30
chr11:1086009|1086368	NA	0	32	9.12409955509087	8.2191197736186e-32	Up	1.78397965832709e-30
chr1:15351245|15351759	NA	0	32	9.12409955509087	8.2191197736186e-32	Up	1.78397965832709e-30
chr12:600495|601253	NA	0	32	9.12409955509087	8.2191197736186e-32	Up	1.78397965832709e-30
chr3:16165004|16165141	NA	0	32	9.12409955509087	8.2191197736186e-32	Up	1.78397965832709e-30
chr16:81620441|81620681	NA	0	32	9.12409955509087	8.2191197736186e-32	Up	1.78397965832709e-30
chr10:94733809|94774024	NA	0	32	9.12409955509087	8.2191197736186e-32	Up	1.78397965832709e-30
chr17:40462702|40462857	NA	0	32	9.12409955509087	8.2191197736186e-32	Up	1.78397965832709e-30
chr18:47656439|47656851	NA	0	32	9.12409955509087	8.2191197736186e-32	Up	1.78397965832709e-30
chr6:43479748|43479898	NA	0	32	9.12409955509087	8.2191197736186e-32	Up	1.78397965832709e-30
chr3:171969049|171979873	NA	0	32	9.12409955509087	8.2191197736186e-32	Up	1.78397965832709e-30
chr1:207102333|207102942	NA	0	32	9.12409955509087	8.2191197736186e-32	Up	1.78397965832709e-30
chr22:23948711|23948858	NA	0	32	9.12409955509087	8.2191197736186e-32	Up	1.78397965832709e-30
chr16:4727463|4730098	NA	0	32	9.12409955509087	8.2191197736186e-32	Up	1.78397965832709e-30
chr16:23722365|23724417	NA	0	32	9.12409955509087	8.2191197736186e-32	Up	1.78397965832709e-30
chr3:195343019|195447954	NA	0	32	9.12409955509087	8.2191197736186e-32	Up	1.78397965832709e-30
chr20:60557285|60557402	NA	0	32	9.12409955509087	8.2191197736186e-32	Up	1.78397965832709e-30
chr9:36997131|36997287	NA	0	32	9.12409955509087	8.2191197736186e-32	Up	1.78397965832709e-30
chr17:29226327|29226453	NA	0	32	9.12409955509087	8.2191197736186e-32	Up	1.78397965832709e-30
chr18:60792536|60793884	NA	0	32	9.12409955509087	8.2191197736186e-32	Up	1.78397965832709e-30
chr6:17646297|17648136	NA	0	32	9.12409955509087	8.2191197736186e-32	Up	1.78397965832709e-30
chr17:1516488|1520063	NA	0	32	9.12409955509087	8.2191197736186e-32	Up	1.78397965832709e-30
chr3:129391513|129391629	NA	0	32	9.12409955509087	8.2191197736186e-32	Up	1.78397965832709e-30
chr11:128932174|128997200	NA	0	32	9.12409955509087	8.2191197736186e-32	Up	1.78397965832709e-30
chr1:162039565|162039704	NA	0	32	9.12409955509087	8.2191197736186e-32	Up	1.78397965832709e-30
chr9:114190321|114199388	NA	0	32	9.12409955509087	8.2191197736186e-32	Up	1.78397965832709e-30
chr16:89764545|89764662	NA	0	32	9.12409955509087	8.2191197736186e-32	Up	1.78397965832709e-30
chr20:19359294|19388506	NA	0	32	9.12409955509087	8.2191197736186e-32	Up	1.78397965832709e-30
chr20:1296756|1297059	NA	0	32	9.12409955509087	8.2191197736186e-32	Up	1.78397965832709e-30
chr8:95541321|95541435	NA	0	32	9.12409955509087	8.2191197736186e-32	Up	1.78397965832709e-30
chr1:202082463|202082619	NA	0	32	9.12409955509087	8.2191197736186e-32	Up	1.78397965832709e-30
chr1:1208070|1208338	NA	0	32	9.12409955509087	8.2191197736186e-32	Up	1.78397965832709e-30
chr6:149887844|149888007	NA	0	32	9.12409955509087	8.2191197736186e-32	Up	1.78397965832709e-30
chr13:96665560|96684225	NA	0	32	9.12409955509087	8.2191197736186e-32	Up	1.78397965832709e-30
chr9:130648128|130648235	NA	0	32	9.12409955509087	8.2191197736186e-32	Up	1.78397965832709e-30
chr1:155385534|155452240	NA	0	32	9.12409955509087	8.2191197736186e-32	Up	1.78397965832709e-30
chr13:45140029|45140431	NA	0	32	9.12409955509087	8.2191197736186e-32	Up	1.78397965832709e-30
chr14:103998918|103999061	NA	0	32	9.12409955509087	8.2191197736186e-32	Up	1.78397965832709e-30
chr19:44030411|44030600	NA	0	32	9.12409955509087	8.2191197736186e-32	Up	1.78397965832709e-30
chr11:8715247|8715400	NA	0	32	9.12409955509087	8.2191197736186e-32	Up	1.78397965832709e-30
chr4:6925099|6925838	NA	0	32	9.12409955509087	8.2191197736186e-32	Up	1.78397965832709e-30
chr12:6668588|6738929	NA	0	32	9.12409955509087	8.2191197736186e-32	Up	1.78397965832709e-30
chr11:1098659|1101058	NA	0	32	9.12409955509087	8.2191197736186e-32	Up	1.78397965832709e-30
chr3:52960046|52962357	NA	218	0	-5.64408476968606	8.88099067834778e-32	Down	1.931566273237e-30
chr6:82920530|82922510	NA	318	95	1.38107220813746	1.01853181750372e-31	Up	2.21975281921141e-30
chr22:46189424|46202902	NA	217	0	-5.63745167735361	1.20277335401946e-31	Down	2.62659941896868e-30
chr15:76584771|76588078	NA	215	0	-5.6240932944986	2.21629977685179e-31	Down	4.85951890367868e-30
chr1:155896466|155896947	NA	215	0	-5.6240932944986	2.21629977685179e-31	Down	4.85951890367868e-30
chr1:41536266|41541123	NA	119	55	2.01064150530758	2.56202387911273e-31	Up	5.62888866352877e-30
chr7:158552176|158557544	NA	214	0	-5.61736743131028	3.00328413080462e-31	Down	6.61163485854971e-30
chr19:39943995|39944161	NA	221	76	1.58412450914302	3.60022396927922e-31	Up	7.94169421851122e-30
chr4:103635594|103647840	NA	213	0	-5.61061006513497	4.07051019042437e-31	Down	8.99708756529993e-30
chr6:25482484|25488813	NA	212	0	-5.60382089947233	5.50708330652067e-31	Down	1.22453930025416e-29
chr17:29483000|29497015	NA	212	0	-5.60382089947233	5.50708330652067e-31	Down	1.22453930025416e-29
chr3:33109721|33110462	NA	212	0	-5.60382089947233	5.50708330652067e-31	Down	1.22453930025416e-29
chr6:157357968|157406039	NA	210	0	-5.59014596257526	1.01867232626819e-30	Down	2.26959382498877e-29
chr2:122363276|122363756	NA	179	67	1.70637296828438	1.27381553026105e-30	Up	2.84368190348858e-29
chr12:70193988|70195501	NA	891	42	-1.2828646436523	1.35587542879749e-30	Down	3.03286726786672e-29
chr6:150972580|150972718	NA	209	0	-5.58325957699002	1.37357469271287e-30	Down	3.09067372183308e-29
chr11:73418464|73429763	NA	209	0	-5.58325957699002	1.37357469271287e-30	Down	3.09067372183308e-29
chr10:99196173|99197507	NA	209	0	-5.58325957699002	1.37357469271287e-30	Down	3.09067372183308e-29
chr15:39874671|39874881	NA	165	64	1.75777734084505	1.65796263851286e-30	Up	3.73790287400891e-29
chr2:88482217|88482592	NA	208	0	-5.57634016305023	1.85263740279683e-30	Down	4.20955941256063e-29
chr13:46090277|46093229	NA	208	0	-5.57634016305023	1.85263740279683e-30	Down	4.20955941256063e-29
chr10:70246900|70253327	NA	208	0	-5.57634016305023	1.85263740279683e-30	Down	4.20955941256063e-29
chr10:99502850|99504672	NA	208	0	-5.57634016305023	1.85263740279683e-30	Down	4.20955941256063e-29
chr20:19978754|19979109	NA	207	0	-5.56938740240846	2.51888569635603e-30	Down	5.73454263480816e-29
chr10:7285519|7327916	NA	274	85	1.43545840826804	2.94786685850355e-30	Up	6.72420062757935e-29
chr8:103299660|103300494	NA	206	0	-5.56240097209235	3.41214064760085e-30	Down	7.81339500913161e-29
chr16:8857925|8905570	NA	206	0	-5.56240097209235	3.41214064760085e-30	Down	7.81339500913161e-29
chr1:87181406|87185318	NA	205	0	-5.55538054441458	4.63205152147387e-30	Down	1.06477984439071e-28
chr5:43675612|43704502	NA	205	0	-5.55538054441458	4.63205152147387e-30	Down	1.06477984439071e-28
chr11:124517260|124518071	NA	204	0	-5.54832578688063	6.30141790088851e-30	Down	1.45130637288877e-28
chr3:182602540|182605501	NA	203	0	-5.54123636209431	8.52502020042073e-30	Down	1.97850802807342e-28
chr12:46633461|46648719	NA	203	0	-5.54123636209431	8.52502020042073e-30	Down	1.97850802807342e-28
chr10:32197099|32199491	NA	203	0	-5.54123636209431	8.52502020042073e-30	Down	1.97850802807342e-28
chr6:105192034|105198347	NA	203	0	-5.54123636209431	8.52502020042073e-30	Down	1.97850802807342e-28
chr19:12783660|12784130	NA	201	0	-5.52695213608806	1.5822149463615e-29	Down	3.67903842338634e-28
chr14:56114742|56115588	NA	200	0	-5.51975663468386	2.15406494066961e-29	Down	5.01825243646301e-28
chr9:128059707|128061385	NA	199	0	-5.51252506545278	2.92760261483195e-29	Down	6.84622069694349e-28
chrX:47705503|47755339	NA	199	0	-5.51252506545278	2.92760261483195e-29	Down	6.84622069694349e-28
chr11:68527036|68529155	NA	198	0	-5.50525706498874	3.96478265664206e-29	Down	9.34178118837074e-28
chr19:52785363|52786666	NA	198	0	-5.50525706498874	3.96478265664206e-29	Down	9.34178118837074e-28
chr10:15858833|15889942	NA	198	0	-5.50525706498874	3.96478265664206e-29	Down	9.34178118837074e-28
chr12:56692125|56692547	NA	198	0	-5.50525706498874	3.96478265664206e-29	Down	9.34178118837074e-28
chr9:20819794|20823114	NA	42	34	2.81924497356244	4.95966085971781e-29	Up	1.17516775614848e-27
chr6:10702601|10702872	NA	42	34	2.81924497356244	4.95966085971781e-29	Up	1.17516775614848e-27
chr1:42744019|42776781	NA	42	34	2.81924497356244	4.95966085971781e-29	Up	1.17516775614848e-27
chr14:33684387|33684793	NA	197	0	-5.49795226436551	5.34087272239157e-29	Down	1.27493805678808e-27
chr9:134381500|134381840	NA	197	0	-5.49795226436551	5.34087272239157e-29	Down	1.27493805678808e-27
chr7:44684925|44687358	NA	197	0	-5.49795226436551	5.34087272239157e-29	Down	1.27493805678808e-27
chr1:54506428|54509198	NA	197	0	-5.49795226436551	5.34087272239157e-29	Down	1.27493805678808e-27
chr12:2929251|2930958	NA	196	0	-5.49061028902434	7.26351585759414e-29	Down	1.74032064526934e-27
chr15:101104896|101105470	NA	196	0	-5.49061028902434	7.26351585759414e-29	Down	1.74032064526934e-27
chr10:76978821|76979114	NA	195	0	-5.48323075865875	9.89845744165283e-29	Down	2.37602193923415e-27
chr5:65284462|65290692	NA	908	45	-1.21059583587037	1.03818002872007e-28	Down	2.49663276952791e-27
chr4:6599924|6602483	NA	192	0	-5.46086294563029	2.50799167300963e-28	Down	6.05343424935439e-27
chr19:2672918|2673380	NA	192	0	-5.46086294563029	2.50799167300963e-28	Down	6.05343424935439e-27
chr19:12903120|12903292	NA	80	43	2.2284362149056	2.95381830424731e-28	Up	7.1425649850015e-27
chr16:30507417|30507887	NA	191	0	-5.45332927294488	3.41417072729007e-28	Down	8.27082610016722e-27
chr7:16298014|16348252	NA	190	0	-5.44575605324008	4.63186326343992e-28	Down	1.13025881950983e-26
chr13:42439871|42442613	NA	190	0	-5.44575605324008	4.63186326343992e-28	Down	1.13025881950983e-26
chr22:46096161|46136418	NA	190	0	-5.44575605324008	4.63186326343992e-28	Down	1.13025881950983e-26
chr16:30505532|30506171	NA	190	0	-5.44575605324008	4.63186326343992e-28	Down	1.13025881950983e-26
chr2:61743135|61743314	NA	77	42	2.24963043717472	5.82755042567034e-28	Up	1.42460435655691e-26
chr22:34157357|34252790	NA	189	0	-5.43814286913021	6.2740904534172e-28	Down	1.54485978310448e-26
chr19:5047486|5082515	NA	189	0	-5.43814286913021	6.2740904534172e-28	Down	1.54485978310448e-26
chr2:36668400|36669878	NA	189	0	-5.43814286913021	6.2740904534172e-28	Down	1.54485978310448e-26
chr2:207013743|207017234	NA	189	0	-5.43814286913021	6.2740904534172e-28	Down	1.54485978310448e-26
chr1:100459092|100464971	NA	188	0	-5.43048929658677	8.5160188287996e-28	Down	2.11194483925284e-26
chr12:12224602|12224754	NA	188	0	-5.43048929658677	8.5160188287996e-28	Down	2.11194483925284e-26
chr11:61133516|61135470	NA	188	0	-5.43048929658677	8.5160188287996e-28	Down	2.11194483925284e-26
chr4:78694234|78697546	NA	188	0	-5.43048929658677	8.5160188287996e-28	Down	2.11194483925284e-26
chr1:23081316|23081437	NA	46	34	2.68800044028419	8.70093498706915e-28	Up	2.16164979414586e-26
chr2:200233327|200298237	NA	187	0	-5.42279490479677	1.15618428661769e-27	Down	2.88774344819408e-26
chr12:57789531|57791981	NA	187	0	-5.42279490479677	1.15618428661769e-27	Down	2.88774344819408e-26
chr15:65266939|65275931	NA	187	0	-5.42279490479677	1.15618428661769e-27	Down	2.88774344819408e-26
chr12:93192667|93192862	NA	186	0	-5.41505925601717	1.57561901241368e-27	Down	3.9492749287551e-26
chr10:94653105|94659401	NA	186	0	-5.41505925601717	1.57561901241368e-27	Down	3.9492749287551e-26
chr20:43139929|43142681	NA	185	0	-5.40728190542545	2.15143194595958e-27	Down	5.40205554553756e-26
chr17:38426150|38426331	NA	184	0	-5.39946240096615	2.91773678838515e-27	Down	7.39067031977905e-26
chr18:21703797|21705514	NA	184	0	-5.39946240096615	2.91773678838515e-27	Down	7.39067031977905e-26
chr1:32745271|32745811	NA	184	0	-5.39946240096615	2.91773678838515e-27	Down	7.39067031977905e-26
chrX:53430497|53430825	NA	184	0	-5.39946240096615	2.91773678838515e-27	Down	7.39067031977905e-26
chr16:69269650|69279718	NA	184	0	-5.39946240096615	2.91773678838515e-27	Down	7.39067031977905e-26
chr3:169854206|169867032	NA	183	0	-5.39160028319318	3.98562948451091e-27	Down	1.01132772196775e-25
chr9:19360241|19361961	NA	182	0	-5.38369508510783	5.43598064614287e-27	Down	1.38415103537662e-25
chr5:96248340|96251473	NA	182	0	-5.38369508510783	5.43598064614287e-27	Down	1.38415103537662e-25
chr17:62515438|62519013	NA	94	45	2.0613637997429	5.45371960039882e-27	Up	1.39107874550954e-25
chr8:102570646|102571040	NA	181	0	-5.37574633199234	7.40281793466127e-27	Down	1.89477972459768e-25
chr8:141749116|141762415	NA	181	0	-5.37574633199234	7.40281793466127e-27	Down	1.89477972459768e-25
chr22:39534640|39537441	NA	180	0	-5.36775354123881	1.00662147224454e-26	Down	2.5942859373908e-25
chr17:40650941|40653322	NA	180	0	-5.36775354123881	1.00662147224454e-26	Down	2.5942859373908e-25
chr15:43164808|43170882	NA	180	0	-5.36775354123881	1.00662147224454e-26	Down	2.5942859373908e-25
chr8:27151596|27151827	NA	180	0	-5.36775354123881	1.00662147224454e-26	Down	2.5942859373908e-25
chr5:39002636|39021238	NA	83	42	2.1413775465227	1.65889797127691e-26	Up	4.28267994574201e-25
chr19:53036161|53036574	NA	178	0	-5.35163387587553	1.8816959609893e-26	Down	4.86618275649532e-25
chr16:4708054|4708247	NA	43	32	2.69783480038877	1.93688339797035e-26	Up	5.01746312377119e-25
chr16:24979671|24981901	NA	177	0	-5.34350599499213	2.56471922757212e-26	Down	6.66653633384459e-25
chr22:30374430|30394846	NA	177	0	-5.34350599499213	2.56471922757212e-26	Down	6.66653633384459e-25
chr15:101775286|101775782	NA	176	0	-5.33533206354643	3.496440329769e-26	Down	9.13475068244675e-25
chr5:72157634|72161556	NA	176	0	-5.33533206354643	3.496440329769e-26	Down	9.13475068244675e-25
chr17:63739185|63746842	NA	176	0	-5.33533206354643	3.496440329769e-26	Down	9.13475068244675e-25
chr17:46189392|46190763	NA	175	0	-5.32711155674146	4.77573427487853e-26	Down	1.25192394012592e-24
chr5:100222046|100231489	NA	175	0	-5.32711155674146	4.77573427487853e-26	Down	1.25192394012592e-24
chr7:131071878|131084192	NA	174	0	-5.31884394075786	6.53543696335717e-26	Down	1.71610624498307e-24
chr4:106345352|106377902	NA	151	56	1.69304973782339	6.70871724624682e-26	Up	1.76457267745455e-24
chr15:90414706|90432372	NA	86	42	2.09015222316753	8.3117737694729e-26	Up	2.18989388284972e-24
chr17:3988963|3989949	NA	173	0	-5.31052867254586	8.85600788540784e-26	Down	2.35285716495564e-24
chr8:141595217|141616013	NA	173	0	-5.31052867254586	8.85600788540784e-26	Down	2.35285716495564e-24
chr20:17937576|17941969	NA	173	0	-5.31052867254586	8.85600788540784e-26	Down	2.35285716495564e-24
chr16:53301205|53302038	NA	173	0	-5.31052867254586	8.85600788540784e-26	Down	2.35285716495564e-24
chr16:4029116|4033441	NA	173	0	-5.31052867254586	8.85600788540784e-26	Down	2.35285716495564e-24
chrX:139865339|139866824	NA	100	45	1.97209646164582	1.14512236603534e-25	Up	3.04741418759392e-24
chr10:49609654|49618211	NA	172	0	-5.30216519961123	1.20840430880582e-25	Down	3.22650468795651e-24
chr2:20939730|20939965	NA	172	0	-5.30216519961123	1.20840430880582e-25	Down	3.22650468795651e-24
chr3:31917924|31921322	NA	171	0	-5.29375295979503	1.65195739703673e-25	Down	4.42542070843624e-24
chr19:46020920|46021352	NA	171	0	-5.29375295979503	1.65195739703673e-25	Down	4.42542070843624e-24
chr9:78682870|78686814	NA	170	0	-5.28529138104684	2.25138413124092e-25	Down	6.07103214428833e-24
chr17:53478829|53481229	NA	170	0	-5.28529138104684	2.25138413124092e-25	Down	6.07103214428833e-24
chr15:49528047|49584734	NA	170	0	-5.28529138104684	2.25138413124092e-25	Down	6.07103214428833e-24
chr1:151139409|151139890	NA	170	0	-5.28529138104684	2.25138413124092e-25	Down	6.07103214428833e-24
chr12:27149674|27152609	NA	169	0	-5.27677988119132	3.06406639348153e-25	Down	8.33021832665197e-24
chr3:50289531|50290616	NA	169	0	-5.27677988119132	3.06406639348153e-25	Down	8.33021832665197e-24
chr3:50102463|50103935	NA	169	0	-5.27677988119132	3.06406639348153e-25	Down	8.33021832665197e-24
chr16:18809246|18810156	NA	169	0	-5.27677988119132	3.06406639348153e-25	Down	8.33021832665197e-24
chr2:136620176|136622733	NA	169	0	-5.27677988119132	3.06406639348153e-25	Down	8.33021832665197e-24
chr7:64004084|64004810	NA	168	0	-5.26821786768789	4.19148614018968e-25	Down	1.14323706188463e-23
chr3:13042960|13043569	NA	168	0	-5.26821786768789	4.19148614018968e-25	Down	1.14323706188463e-23
chr12:27867712|27877119	NA	94	43	1.99577545811533	5.15421955577549e-25	Up	1.40810320219844e-23
chr11:120345268|120348235	NA	167	0	-5.25960473738319	5.67080888177431e-25	Down	1.56928723020213e-23
chr22:47022647|47033857	NA	167	0	-5.25960473738319	5.67080888177431e-25	Down	1.56928723020213e-23
chr14:97022183|97022750	NA	167	0	-5.25960473738319	5.67080888177431e-25	Down	1.56928723020213e-23
chr2:169018296|169038600	NA	167	0	-5.25960473738319	5.67080888177431e-25	Down	1.56928723020213e-23
chr15:50330964|50339661	NA	167	0	-5.25960473738319	5.67080888177431e-25	Down	1.56928723020213e-23
chr6:108243000|108250718	NA	167	0	-5.25960473738319	5.67080888177431e-25	Down	1.56928723020213e-23
chr12:112096539|112097149	NA	167	0	-5.25960473738319	5.67080888177431e-25	Down	1.56928723020213e-23
chr8:42183487|42186732	NA	167	0	-5.25960473738319	5.67080888177431e-25	Down	1.56928723020213e-23
chr2:86088303|86090608	NA	166	0	-5.25093987625606	7.7609029728546e-25	Down	2.1545421477833e-23
chr13:76195899|76301234	NA	166	0	-5.25093987625606	7.7609029728546e-25	Down	2.1545421477833e-23
chr10:5751492|5756170	NA	215	67	1.44199589595918	1.03367550220145e-24	Up	2.87420649107977e-23
chr4:25351113|25366127	NA	165	0	-5.24222265915495	1.06235699399684e-24	Down	2.95865364569901e-23
chr4:2705251|2705414	NA	92	42	1.99285502181261	1.79972513103261e-24	Up	5.02017246141624e-23
chr4:114452371|114469885	NA	163	0	-5.22462859914021	1.98873075273262e-24	Down	5.58255244162134e-23
chr12:19615443|19626289	NA	163	0	-5.22462859914021	1.98873075273262e-24	Down	5.58255244162134e-23
chr10:90653627|90665417	NA	163	0	-5.22462859914021	1.98873075273262e-24	Down	5.58255244162134e-23
chr18:13681603|13682104	NA	163	0	-5.22462859914021	1.98873075273262e-24	Down	5.58255244162134e-23
chr19:41754418|41754725	NA	162	0	-5.21575044779376	2.42686474584517e-24	Down	7.6706593566588e-23
chr3:171830241|171851336	NA	162	0	-5.21575044779376	2.42686474584517e-24	Down	7.6706593566588e-23
chr19:1271327|1272050	NA	162	0	-5.21575044779376	2.42686474584517e-24	Down	7.6706593566588e-23
chr19:40424184|40424439	NA	0	22	8.58353117372816	2.42686474584517e-24	Up	8.45385680004048e-23
chr10:61432527|61444085	NA	0	22	8.58353117372816	2.42686474584517e-24	Up	8.45385680004048e-23
chr1:228589273|228589444	NA	0	22	8.58353117372816	2.42686474584517e-24	Up	8.45385680004048e-23
chr16:23707214|23712435	NA	0	22	8.58353117372816	2.42686474584517e-24	Up	8.45385680004048e-23
chr11:70820986|70858384	NA	0	22	8.58353117372816	2.42686474584517e-24	Up	8.45385680004048e-23
chr19:16790794|16793319	NA	0	22	8.58353117372816	2.42686474584517e-24	Up	8.45385680004048e-23
chr1:176050287|176105683	NA	0	22	8.58353117372816	2.42686474584517e-24	Up	8.45385680004048e-23
chr2:190584298|190585513	NA	0	22	8.58353117372816	2.42686474584517e-24	Up	8.45385680004048e-23
chr5:77423853|77461496	NA	0	22	8.58353117372816	2.42686474584517e-24	Up	8.45385680004048e-23
chr7:150555082|150556008	NA	0	22	8.58353117372816	2.42686474584517e-24	Up	8.45385680004048e-23
chr1:1322282|1322677	NA	0	22	8.58353117372816	2.42686474584517e-24	Up	8.45385680004048e-23
chr19:4839122|4839450	NA	0	22	8.58353117372816	2.42686474584517e-24	Up	8.45385680004048e-23
chr20:35559162|35575207	NA	0	22	8.58353117372816	2.42686474584517e-24	Up	8.45385680004048e-23
chr10:11636629|11639716	NA	0	22	8.58353117372816	2.42686474584517e-24	Up	8.45385680004048e-23
chr1:150720252|150730456	NA	0	22	8.58353117372816	2.42686474584517e-24	Up	8.45385680004048e-23
chr17:30487057|30487173	NA	0	22	8.58353117372816	2.42686474584517e-24	Up	8.45385680004048e-23
chr1:87031502|87033212	NA	0	22	8.58353117372816	2.42686474584517e-24	Up	8.45385680004048e-23
chr17:38337993|38340453	NA	0	22	8.58353117372816	2.42686474584517e-24	Up	8.45385680004048e-23
chr1:197552281|197581153	NA	0	22	8.58353117372816	2.42686474584517e-24	Up	8.45385680004048e-23
chr4:185580493|185587218	NA	0	22	8.58353117372816	2.42686474584517e-24	Up	8.45385680004048e-23
chr11:107965117|107966418	NA	0	22	8.58353117372816	2.42686474584517e-24	Up	8.45385680004048e-23
chr16:2816596|2816743	NA	0	22	8.58353117372816	2.42686474584517e-24	Up	8.45385680004048e-23
chr11:102742323|102742682	NA	0	22	8.58353117372816	2.42686474584517e-24	Up	8.45385680004048e-23
chr14:104205015|104209160	NA	0	22	8.58353117372816	2.42686474584517e-24	Up	8.45385680004048e-23
chr11:67076602|67076776	NA	0	22	8.58353117372816	2.42686474584517e-24	Up	8.45385680004048e-23
chr22:18443492|18444243	NA	0	22	8.58353117372816	2.42686474584517e-24	Up	8.45385680004048e-23
chr7:2282226|2282357	NA	0	22	8.58353117372816	2.42686474584517e-24	Up	8.45385680004048e-23
chr22:37328806|37330036	NA	0	22	8.58353117372816	2.42686474584517e-24	Up	8.45385680004048e-23
chr12:113559313|113568746	NA	0	22	8.58353117372816	2.42686474584517e-24	Up	8.45385680004048e-23
chr1:1104200|1104698	NA	0	22	8.58353117372816	2.42686474584517e-24	Up	8.45385680004048e-23
chr5:72370568|72374139	NA	0	22	8.58353117372816	2.42686474584517e-24	Up	8.45385680004048e-23
chr16:89167069|89169167	NA	0	22	8.58353117372816	2.42686474584517e-24	Up	8.45385680004048e-23
chr16:25232777|25232904	NA	0	22	8.58353117372816	2.42686474584517e-24	Up	8.45385680004048e-23
chr3:195435617|195456610	NA	0	22	8.58353117372816	2.42686474584517e-24	Up	8.45385680004048e-23
chr18:45374845|45377698	NA	0	22	8.58353117372816	2.42686474584517e-24	Up	8.45385680004048e-23
chr15:45756114|45756247	NA	0	22	8.58353117372816	2.42686474584517e-24	Up	8.45385680004048e-23
chr15:52433336|52442122	NA	0	22	8.58353117372816	2.42686474584517e-24	Up	8.45385680004048e-23
chr18:56376610|56377304	NA	0	22	8.58353117372816	2.42686474584517e-24	Up	8.45385680004048e-23
chr3:195594864|195595203	NA	0	22	8.58353117372816	2.42686474584517e-24	Up	8.45385680004048e-23
chr1:120165864|120166140	NA	0	22	8.58353117372816	2.42686474584517e-24	Up	8.45385680004048e-23
chr10:120823307|120824559	NA	0	22	8.58353117372816	2.42686474584517e-24	Up	8.45385680004048e-23
chr5:175995983|175998310	NA	0	22	8.58353117372816	2.42686474584517e-24	Up	8.45385680004048e-23
chr7:37250990|37264635	NA	0	22	8.58353117372816	2.42686474584517e-24	Up	8.45385680004048e-23
chr22:45182336|45221473	NA	0	22	8.58353117372816	2.42686474584517e-24	Up	8.45385680004048e-23
chr3:17664139|17688548	NA	0	22	8.58353117372816	2.42686474584517e-24	Up	8.45385680004048e-23
chr2:227729319|227732034	NA	0	22	8.58353117372816	2.42686474584517e-24	Up	8.45385680004048e-23
chr10:133772099|133772284	NA	0	22	8.58353117372816	2.42686474584517e-24	Up	8.45385680004048e-23
chr19:36212002|36212110	NA	0	22	8.58353117372816	2.42686474584517e-24	Up	8.45385680004048e-23
chr11:62652648|62653080	NA	0	22	8.58353117372816	2.42686474584517e-24	Up	8.45385680004048e-23
chr13:113751021|113751169	NA	0	22	8.58353117372816	2.42686474584517e-24	Up	8.45385680004048e-23
chr21:42609439|42609656	NA	0	22	8.58353117372816	2.42686474584517e-24	Up	8.45385680004048e-23
chr9:20758088|20765072	NA	0	22	8.58353117372816	2.42686474584517e-24	Up	8.45385680004048e-23
chr1:231672958|231678357	NA	0	22	8.58353117372816	2.42686474584517e-24	Up	8.45385680004048e-23
chr7:5447474|5448435	NA	0	22	8.58353117372816	2.42686474584517e-24	Up	8.45385680004048e-23
chr7:100607517|100608321	NA	0	22	8.58353117372816	2.42686474584517e-24	Up	8.45385680004048e-23
chr3:61579328|61609229	NA	0	22	8.58353117372816	2.42686474584517e-24	Up	8.45385680004048e-23
chr8:144999146|144999269	NA	0	22	8.58353117372816	2.42686474584517e-24	Up	8.45385680004048e-23
chr18:19283558|19283699	NA	0	22	8.58353117372816	2.42686474584517e-24	Up	8.45385680004048e-23
chrX:153641829|153648048	NA	0	22	8.58353117372816	2.42686474584517e-24	Up	8.45385680004048e-23
chr11:47839607|47859175	NA	0	22	8.58353117372816	2.42686474584517e-24	Up	8.45385680004048e-23
chr12:4219087|4219446	NA	0	22	8.58353117372816	2.42686474584517e-24	Up	8.45385680004048e-23
chr12:49445415|49445523	NA	0	22	8.58353117372816	2.42686474584517e-24	Up	8.45385680004048e-23
chr17:37427048|37439108	NA	0	22	8.58353117372816	2.42686474584517e-24	Up	8.45385680004048e-23
chr4:183836075|183836728	NA	0	22	8.58353117372816	2.42686474584517e-24	Up	8.45385680004048e-23
chr1:110596492|110596654	NA	0	22	8.58353117372816	2.42686474584517e-24	Up	8.45385680004048e-23
chr1:173910402|173912726	NA	0	22	8.58353117372816	2.42686474584517e-24	Up	8.45385680004048e-23
chr3:122471437|122478207	NA	0	22	8.58353117372816	2.42686474584517e-24	Up	8.45385680004048e-23
chr9:77631183|77632364	NA	0	22	8.58353117372816	2.42686474584517e-24	Up	8.45385680004048e-23
chr19:39139655|39139766	NA	0	22	8.58353117372816	2.42686474584517e-24	Up	8.45385680004048e-23
chr11:85701292|85742653	NA	0	22	8.58353117372816	2.42686474584517e-24	Up	8.45385680004048e-23
chr13:26974589|26975761	NA	0	22	8.58353117372816	2.42686474584517e-24	Up	8.45385680004048e-23
chr11:72410654|72410788	NA	0	22	8.58353117372816	2.42686474584517e-24	Up	8.45385680004048e-23
chr19:48660270|48660397	NA	0	22	8.58353117372816	2.42686474584517e-24	Up	8.45385680004048e-23
chr11:62376546|62376693	NA	0	22	8.58353117372816	2.42686474584517e-24	Up	8.45385680004048e-23
chr2:61712902|61717911	NA	0	22	8.58353117372816	2.42686474584517e-24	Up	8.45385680004048e-23
chr22:28943661|28946139	NA	0	22	8.58353117372816	2.42686474584517e-24	Up	8.45385680004048e-23
chr1:215747129|215753342	NA	0	22	8.58353117372816	2.42686474584517e-24	Up	8.45385680004048e-23
chr1:42178700|42178858	NA	0	22	8.58353117372816	2.42686474584517e-24	Up	8.45385680004048e-23
chr4:159834622|159834874	NA	0	22	8.58353117372816	2.42686474584517e-24	Up	8.45385680004048e-23
chr15:35152242|35159810	NA	0	22	8.58353117372816	2.42686474584517e-24	Up	8.45385680004048e-23
chr21:46273935|46274063	NA	0	22	8.58353117372816	2.42686474584517e-24	Up	8.45385680004048e-23
chr15:81605701|81605933	NA	0	22	8.58353117372816	2.42686474584517e-24	Up	8.45385680004048e-23
chr3:132337477|132350323	NA	0	22	8.58353117372816	2.42686474584517e-24	Up	8.45385680004048e-23
chr8:102595398|102595525	NA	0	22	8.58353117372816	2.42686474584517e-24	Up	8.45385680004048e-23
chr6:139456586|139495668	NA	0	22	8.58353117372816	2.42686474584517e-24	Up	8.45385680004048e-23
chr5:132213586|132214011	NA	0	22	8.58353117372816	2.42686474584517e-24	Up	8.45385680004048e-23
chr12:72020039|72022817	NA	0	22	8.58353117372816	2.42686474584517e-24	Up	8.45385680004048e-23
chr11:47564718|47564885	NA	0	22	8.58353117372816	2.42686474584517e-24	Up	8.45385680004048e-23
chr2:232995328|233001429	NA	0	22	8.58353117372816	2.42686474584517e-24	Up	8.45385680004048e-23
chr2:232592449|232592570	NA	0	22	8.58353117372816	2.42686474584517e-24	Up	8.45385680004048e-23
chr3:12398746|12398851	NA	0	22	8.58353117372816	2.42686474584517e-24	Up	8.45385680004048e-23
chr21:16433202|16433356	NA	0	22	8.58353117372816	2.42686474584517e-24	Up	8.45385680004048e-23
chr5:128861976|128864370	NA	0	22	8.58353117372816	2.42686474584517e-24	Up	8.45385680004048e-23
chr2:219924613|219924765	NA	0	22	8.58353117372816	2.42686474584517e-24	Up	8.45385680004048e-23
chr8:93929156|93966792	NA	0	22	8.58353117372816	2.42686474584517e-24	Up	8.45385680004048e-23
chr1:171526480|171526681	NA	0	22	8.58353117372816	2.42686474584517e-24	Up	8.45385680004048e-23
chr1:54642822|54642969	NA	0	22	8.58353117372816	2.42686474584517e-24	Up	8.45385680004048e-23
chr5:131819626|131820109	NA	0	22	8.58353117372816	2.42686474584517e-24	Up	8.45385680004048e-23
chr22:38208893|38209616	NA	0	22	8.58353117372816	2.42686474584517e-24	Up	8.45385680004048e-23
chr5:132161324|132161544	NA	0	22	8.58353117372816	2.42686474584517e-24	Up	8.45385680004048e-23
chr17:38599883|38600110	NA	0	22	8.58353117372816	2.42686474584517e-24	Up	8.45385680004048e-23
chr5:127466758|127469967	NA	0	22	8.58353117372816	2.42686474584517e-24	Up	8.45385680004048e-23
chr14:105414272|105414437	NA	0	22	8.58353117372816	2.42686474584517e-24	Up	8.45385680004048e-23
chr17:37437641|37453448	NA	0	22	8.58353117372816	2.42686474584517e-24	Up	8.45385680004048e-23
chr16:1830302|1830575	NA	0	22	8.58353117372816	2.42686474584517e-24	Up	8.45385680004048e-23
chr3:121563299|121591635	NA	0	22	8.58353117372816	2.42686474584517e-24	Up	8.45385680004048e-23
chr7:128398924|128399906	NA	0	22	8.58353117372816	2.42686474584517e-24	Up	8.45385680004048e-23
chr16:21973780|21987564	NA	0	22	8.58353117372816	2.42686474584517e-24	Up	8.45385680004048e-23
chr1:114986693|115007010	NA	0	22	8.58353117372816	2.42686474584517e-24	Up	8.45385680004048e-23
chr6:45894313|45894429	NA	0	22	8.58353117372816	2.42686474584517e-24	Up	8.45385680004048e-23
chr2:178125284|178126165	NA	0	22	8.58353117372816	2.42686474584517e-24	Up	8.45385680004048e-23
chr4:7008358|7012508	NA	0	22	8.58353117372816	2.42686474584517e-24	Up	8.45385680004048e-23
chr5:109049220|109091157	NA	0	22	8.58353117372816	2.42686474584517e-24	Up	8.45385680004048e-23
chr2:200188525|200193633	NA	0	22	8.58353117372816	2.42686474584517e-24	Up	8.45385680004048e-23
chr2:118860772|118865953	NA	0	22	8.58353117372816	2.42686474584517e-24	Up	8.45385680004048e-23
chr6:101246588|101253756	NA	0	22	8.58353117372816	2.42686474584517e-24	Up	8.45385680004048e-23
chr3:187936746|187938042	NA	0	22	8.58353117372816	2.42686474584517e-24	Up	8.45385680004048e-23
chr7:98625931|98626087	NA	0	22	8.58353117372816	2.42686474584517e-24	Up	8.45385680004048e-23
chr19:39153677|39153813	NA	0	22	8.58353117372816	2.42686474584517e-24	Up	8.45385680004048e-23
chr2:128855002|128861588	NA	0	22	8.58353117372816	2.42686474584517e-24	Up	8.45385680004048e-23
chr16:74541934|74542168	NA	0	22	8.58353117372816	2.42686474584517e-24	Up	8.45385680004048e-23
chr13:36886281|36886614	NA	0	22	8.58353117372816	2.42686474584517e-24	Up	8.45385680004048e-23
chr4:40468593|40468716	NA	0	22	8.58353117372816	2.42686474584517e-24	Up	8.45385680004048e-23
chr3:57276883|57282379	NA	0	22	8.58353117372816	2.42686474584517e-24	Up	8.45385680004048e-23
chr19:49669297|49686469	NA	0	22	8.58353117372816	2.42686474584517e-24	Up	8.45385680004048e-23
chr19:45186782|45186949	NA	0	22	8.58353117372816	2.42686474584517e-24	Up	8.45385680004048e-23
chr1:33409619|33411229	NA	0	22	8.58353117372816	2.42686474584517e-24	Up	8.45385680004048e-23
chr4:143324090|143352538	NA	0	22	8.58353117372816	2.42686474584517e-24	Up	8.45385680004048e-23
chr1:93198066|93202184	NA	0	22	8.58353117372816	2.42686474584517e-24	Up	8.45385680004048e-23
chr2:241939533|241939635	NA	0	22	8.58353117372816	2.42686474584517e-24	Up	8.45385680004048e-23
chr7:129019481|129029575	NA	0	22	8.58353117372816	2.42686474584517e-24	Up	8.45385680004048e-23
chr19:2456682|2456784	NA	0	22	8.58353117372816	2.42686474584517e-24	Up	8.45385680004048e-23
chr1:160053931|160054252	NA	0	22	8.58353117372816	2.42686474584517e-24	Up	8.45385680004048e-23
chr13:20425494|20426330	NA	0	22	8.58353117372816	2.42686474584517e-24	Up	8.45385680004048e-23
chr3:105389076|105412432	NA	0	22	8.58353117372816	2.42686474584517e-24	Up	8.45385680004048e-23
chr5:179227528|179228406	NA	0	22	8.58353117372816	2.42686474584517e-24	Up	8.45385680004048e-23
chr9:95873558|95873872	NA	0	22	8.58353117372816	2.42686474584517e-24	Up	8.45385680004048e-23
chr11:6235640|6235844	NA	0	22	8.58353117372816	2.42686474584517e-24	Up	8.45385680004048e-23
chr22:24812345|24812521	NA	0	22	8.58353117372816	2.42686474584517e-24	Up	8.45385680004048e-23
chr11:64108144|64108490	NA	0	22	8.58353117372816	2.42686474584517e-24	Up	8.45385680004048e-23
chr16:2820215|2820323	NA	0	22	8.58353117372816	2.42686474584517e-24	Up	8.45385680004048e-23
chr8:144996681|144998385	NA	0	22	8.58353117372816	2.42686474584517e-24	Up	8.45385680004048e-23
chr16:31376998|31377133	NA	0	22	8.58353117372816	2.42686474584517e-24	Up	8.45385680004048e-23
chr1:1271213|1271350	NA	0	22	8.58353117372816	2.42686474584517e-24	Up	8.45385680004048e-23
chr8:124801852|124821256	NA	0	22	8.58353117372816	2.42686474584517e-24	Up	8.45385680004048e-23
chr15:91424597|91424885	NA	0	22	8.58353117372816	2.42686474584517e-24	Up	8.45385680004048e-23
chr14:92150220|92174580	NA	0	22	8.58353117372816	2.42686474584517e-24	Up	8.45385680004048e-23
chr2:192126455|192160952	NA	0	22	8.58353117372816	2.42686474584517e-24	Up	8.45385680004048e-23
chr1:39321379|39322754	NA	0	22	8.58353117372816	2.42686474584517e-24	Up	8.45385680004048e-23
chr12:129360458|129373289	NA	0	22	8.58353117372816	2.42686474584517e-24	Up	8.45385680004048e-23
chr4:154191486|154197282	NA	161	0	-5.20681732302375	3.01862832425159e-24	Down	1.05419227816591e-22
chr19:22157531|22171711	NA	161	0	-5.20681732302375	3.01862832425159e-24	Down	1.05419227816591e-22
chr7:129588154|129588393	NA	457	108	1.04293670219626	3.86683664868925e-24	Up	1.35212052762088e-22
chr15:85610244|85626875	NA	160	0	-5.1978285397965	4.11811254327476e-24	Down	1.44908671729846e-22
chr1:203676136|203677232	NA	160	0	-5.1978285397965	4.11811254327476e-24	Down	1.44908671729846e-22
chr8:144771373|144772293	NA	160	0	-5.1978285397965	4.11811254327476e-24	Down	1.44908671729846e-22
chr6:71136141|71162274	NA	160	0	-5.1978285397965	4.11811254327476e-24	Down	1.44908671729846e-22
chr18:51797729|51800460	NA	160	0	-5.1978285397965	4.11811254327476e-24	Down	1.44908671729846e-22
chr2:191765289|191789319	NA	159	0	-5.18878340019349	5.63356627372051e-24	Down	1.99230805765111e-22
chr1:231930987|231954263	NA	159	0	-5.18878340019349	5.63356627372051e-24	Down	1.99230805765111e-22
chr18:56363597|56367823	NA	159	0	-5.18878340019349	5.63356627372051e-24	Down	1.99230805765111e-22
chr7:99672757|99673253	NA	159	0	-5.18878340019349	5.63356627372051e-24	Down	1.99230805765111e-22
chr12:117383168|117402659	NA	52	32	2.42365983694977	6.07897984009276e-24	Up	2.15251564092351e-22
chr16:14687157|14698083	NA	158	0	-5.17968119308624	7.68932464603414e-24	Down	2.73972098243771e-22
chr19:2084505|2084640	NA	158	0	-5.17968119308624	7.68932464603414e-24	Down	2.73972098243771e-22
chr15:50940883|50955243	NA	158	0	-5.17968119308624	7.68932464603414e-24	Down	2.73972098243771e-22
chr1:8601272|8617582	NA	158	0	-5.17968119308624	7.68932464603414e-24	Down	2.73972098243771e-22
chr4:140258001|140262223	NA	158	0	-5.17968119308624	7.68932464603414e-24	Down	2.73972098243771e-22
chr5:61609896|61610017	NA	520	21	-1.50595083515883	9.9917441968859e-24	Down	3.56449441293701e-22
chr20:60714130|60716000	NA	157	0	-5.17052119380076	1.05368899899905e-23	Down	3.76828779853067e-22
chr16:66761590|66763002	NA	157	0	-5.17052119380076	1.05368899899905e-23	Down	3.76828779853067e-22
chr8:144770832|144772293	NA	53	32	2.39617910052767	1.12904402145559e-23	Up	4.04776067012859e-22
chr3:127980971|127983624	NA	53	32	2.39617910052767	1.12904402145559e-23	Up	4.04776067012859e-22
chr1:145592632|145595220	NA	325	85	1.18919458331275	1.16891254093785e-23	Up	5.15447788416002e-22
chrX:80047352|80049271	NA	156	0	-5.16130266377138	1.16891254093785e-23	Down	5.18405772711561e-22
chr12:7249130|7249795	NA	0	21	8.51641697786962	1.16891254093785e-23	Up	5.45668687349927e-22
chr19:13708679|13708856	NA	0	21	8.51641697786962	1.16891254093785e-23	Up	5.45668687349927e-22
chr2:30682417|30756180	NA	0	21	8.51641697786962	1.16891254093785e-23	Up	5.45668687349927e-22
chr16:18948177|18948458	NA	0	21	8.51641697786962	1.16891254093785e-23	Up	5.45668687349927e-22
chr8:37555612|37555795	NA	0	21	8.51641697786962	1.16891254093785e-23	Up	5.45668687349927e-22
chr2:33218188|33218302	NA	0	21	8.51641697786962	1.16891254093785e-23	Up	5.45668687349927e-22
chr3:149570302|149639014	NA	0	21	8.51641697786962	1.16891254093785e-23	Up	5.45668687349927e-22
chr17:49062283|49064598	NA	0	21	8.51641697786962	1.16891254093785e-23	Up	5.45668687349927e-22
chr16:69816959|69820983	NA	0	21	8.51641697786962	1.16891254093785e-23	Up	5.45668687349927e-22
chr20:3891223|3893281	NA	0	21	8.51641697786962	1.16891254093785e-23	Up	5.45668687349927e-22
chr2:96501143|96501246	NA	0	21	8.51641697786962	1.16891254093785e-23	Up	5.45668687349927e-22
chr9:101542470|101544855	NA	0	21	8.51641697786962	1.16891254093785e-23	Up	5.45668687349927e-22
chr6:139232738|139232871	NA	0	21	8.51641697786962	1.16891254093785e-23	Up	5.45668687349927e-22
chr7:100608048|100608173	NA	0	21	8.51641697786962	1.16891254093785e-23	Up	5.45668687349927e-22
chr1:8555122|8601377	NA	0	21	8.51641697786962	1.16891254093785e-23	Up	5.45668687349927e-22
chr1:9673949|9674123	NA	0	21	8.51641697786962	1.16891254093785e-23	Up	5.45668687349927e-22
chr1:150244686|150246573	NA	0	21	8.51641697786962	1.16891254093785e-23	Up	5.45668687349927e-22
chr5:169098081|169111354	NA	0	21	8.51641697786962	1.16891254093785e-23	Up	5.45668687349927e-22
chr8:17014403|17014814	NA	0	21	8.51641697786962	1.16891254093785e-23	Up	5.45668687349927e-22
chr1:101372407|101387397	NA	0	21	8.51641697786962	1.16891254093785e-23	Up	5.45668687349927e-22
chr1:233119782|233120010	NA	0	21	8.51641697786962	1.16891254093785e-23	Up	5.45668687349927e-22
chr17:26449628|26512291	NA	0	21	8.51641697786962	1.16891254093785e-23	Up	5.45668687349927e-22
chr7:135290892|135292119	NA	0	21	8.51641697786962	1.16891254093785e-23	Up	5.45668687349927e-22
chr17:43352758|43353238	NA	0	21	8.51641697786962	1.16891254093785e-23	Up	5.45668687349927e-22
chr11:70686519|70686669	NA	0	21	8.51641697786962	1.16891254093785e-23	Up	5.45668687349927e-22
chr6:158984106|158984575	NA	0	21	8.51641697786962	1.16891254093785e-23	Up	5.45668687349927e-22
chr14:23778215|23778330	NA	0	21	8.51641697786962	1.16891254093785e-23	Up	5.45668687349927e-22
chr10:468763|530888	NA	0	21	8.51641697786962	1.16891254093785e-23	Up	5.45668687349927e-22
chr2:26334974|26335075	NA	0	21	8.51641697786962	1.16891254093785e-23	Up	5.45668687349927e-22
chr6:42824828|42830350	NA	0	21	8.51641697786962	1.16891254093785e-23	Up	5.45668687349927e-22
chr12:133360749|133363074	NA	0	21	8.51641697786962	1.16891254093785e-23	Up	5.45668687349927e-22
chr1:173902756|173903185	NA	0	21	8.51641697786962	1.16891254093785e-23	Up	5.45668687349927e-22
chr9:132845844|132854660	NA	0	21	8.51641697786962	1.16891254093785e-23	Up	5.45668687349927e-22
chr10:12056022|12056414	NA	0	21	8.51641697786962	1.16891254093785e-23	Up	5.45668687349927e-22
chr3:42066320|42066517	NA	0	21	8.51641697786962	1.16891254093785e-23	Up	5.45668687349927e-22
chr16:28492842|28492967	NA	0	21	8.51641697786962	1.16891254093785e-23	Up	5.45668687349927e-22
chr11:1081098|1081551	NA	0	21	8.51641697786962	1.16891254093785e-23	Up	5.45668687349927e-22
chr1:100464816|100474879	NA	0	21	8.51641697786962	1.16891254093785e-23	Up	5.45668687349927e-22
chr7:2152052|2152383	NA	0	21	8.51641697786962	1.16891254093785e-23	Up	5.45668687349927e-22
chr1:47761436|47767420	NA	0	21	8.51641697786962	1.16891254093785e-23	Up	5.45668687349927e-22
chr1:25775298|25783322	NA	0	21	8.51641697786962	1.16891254093785e-23	Up	5.45668687349927e-22
chr14:90478809|90478951	NA	0	21	8.51641697786962	1.16891254093785e-23	Up	5.45668687349927e-22
chr19:49103251|49107071	NA	0	21	8.51641697786962	1.16891254093785e-23	Up	5.45668687349927e-22
chr5:138117611|138147991	NA	0	21	8.51641697786962	1.16891254093785e-23	Up	5.45668687349927e-22
chr10:27409363|27412628	NA	0	21	8.51641697786962	1.16891254093785e-23	Up	5.45668687349927e-22
chr2:39064972|39065915	NA	0	21	8.51641697786962	1.16891254093785e-23	Up	5.45668687349927e-22
chr2:9490936|9508648	NA	0	21	8.51641697786962	1.16891254093785e-23	Up	5.45668687349927e-22
chr17:75398391|75398586	NA	0	21	8.51641697786962	1.16891254093785e-23	Up	5.45668687349927e-22
chr10:60507439|60507710	NA	0	21	8.51641697786962	1.16891254093785e-23	Up	5.45668687349927e-22
chr3:51429586|51429691	NA	0	21	8.51641697786962	1.16891254093785e-23	Up	5.45668687349927e-22
chr15:44918528|44921586	NA	0	21	8.51641697786962	1.16891254093785e-23	Up	5.45668687349927e-22
chr12:48189369|48189542	NA	0	21	8.51641697786962	1.16891254093785e-23	Up	5.45668687349927e-22
chr12:11905383|11905513	NA	0	21	8.51641697786962	1.16891254093785e-23	Up	5.45668687349927e-22
chr2:233075035|233114056	NA	0	21	8.51641697786962	1.16891254093785e-23	Up	5.45668687349927e-22
chr17:49091592|49098726	NA	0	21	8.51641697786962	1.16891254093785e-23	Up	5.45668687349927e-22
chr17:80042468|80042568	NA	0	21	8.51641697786962	1.16891254093785e-23	Up	5.45668687349927e-22
chr16:8952206|8953192	NA	0	21	8.51641697786962	1.16891254093785e-23	Up	5.45668687349927e-22
chr11:46416477|46416644	NA	0	21	8.51641697786962	1.16891254093785e-23	Up	5.45668687349927e-22
chr20:56918971|56919485	NA	0	21	8.51641697786962	1.16891254093785e-23	Up	5.45668687349927e-22
chr17:3953001|3970536	NA	0	21	8.51641697786962	1.16891254093785e-23	Up	5.45668687349927e-22
chr10:50704070|50704172	NA	0	21	8.51641697786962	1.16891254093785e-23	Up	5.45668687349927e-22
chr20:31376659|31380576	NA	0	21	8.51641697786962	1.16891254093785e-23	Up	5.45668687349927e-22
chr6:88227886|88228609	NA	0	21	8.51641697786962	1.16891254093785e-23	Up	5.45668687349927e-22
chr16:75142686|75142809	NA	0	21	8.51641697786962	1.16891254093785e-23	Up	5.45668687349927e-22
chr1:235891375|235894477	NA	0	21	8.51641697786962	1.16891254093785e-23	Up	5.45668687349927e-22
chr12:48540822|48541020	NA	0	21	8.51641697786962	1.16891254093785e-23	Up	5.45668687349927e-22
chr11:12178081|12178240	NA	0	21	8.51641697786962	1.16891254093785e-23	Up	5.45668687349927e-22
chr7:6509226|6513915	NA	0	21	8.51641697786962	1.16891254093785e-23	Up	5.45668687349927e-22
chr14:67859042|67859958	NA	0	21	8.51641697786962	1.16891254093785e-23	Up	5.45668687349927e-22
chr6:128693077|128693262	NA	0	21	8.51641697786962	1.16891254093785e-23	Up	5.45668687349927e-22
chr2:128560321|128560458	NA	0	21	8.51641697786962	1.16891254093785e-23	Up	5.45668687349927e-22
chr17:1618637|1618778	NA	0	21	8.51641697786962	1.16891254093785e-23	Up	5.45668687349927e-22
chr5:102432244|102433485	NA	0	21	8.51641697786962	1.16891254093785e-23	Up	5.45668687349927e-22
chr14:20852235|20852366	NA	0	21	8.51641697786962	1.16891254093785e-23	Up	5.45668687349927e-22
chr14:50778750|50778917	NA	0	21	8.51641697786962	1.16891254093785e-23	Up	5.45668687349927e-22
chr16:52497846|52502486	NA	0	21	8.51641697786962	1.16891254093785e-23	Up	5.45668687349927e-22
chr20:3274784|3275275	NA	0	21	8.51641697786962	1.16891254093785e-23	Up	5.45668687349927e-22
chr16:89623825|89623963	NA	0	21	8.51641697786962	1.16891254093785e-23	Up	5.45668687349927e-22
chr14:55360295|55360421	NA	0	21	8.51641697786962	1.16891254093785e-23	Up	5.45668687349927e-22
chr10:133771215|133771432	NA	0	21	8.51641697786962	1.16891254093785e-23	Up	5.45668687349927e-22
chr22:24505301|24505427	NA	0	21	8.51641697786962	1.16891254093785e-23	Up	5.45668687349927e-22
chr16:29845053|29847119	NA	0	21	8.51641697786962	1.16891254093785e-23	Up	5.45668687349927e-22
chr7:44671747|44671852	NA	0	21	8.51641697786962	1.16891254093785e-23	Up	5.45668687349927e-22
chr17:43195810|43196239	NA	0	21	8.51641697786962	1.16891254093785e-23	Up	5.45668687349927e-22
chr9:78710805|78722267	NA	0	21	8.51641697786962	1.16891254093785e-23	Up	5.45668687349927e-22
chr2:55473472|55476670	NA	0	21	8.51641697786962	1.16891254093785e-23	Up	5.45668687349927e-22
chr11:114494052|114494470	NA	0	21	8.51641697786962	1.16891254093785e-23	Up	5.45668687349927e-22
chr11:130078464|130078579	NA	0	21	8.51641697786962	1.16891254093785e-23	Up	5.45668687349927e-22
chr3:53262396|53263022	NA	0	21	8.51641697786962	1.16891254093785e-23	Up	5.45668687349927e-22
chr2:58311224|58316858	NA	0	21	8.51641697786962	1.16891254093785e-23	Up	5.45668687349927e-22
chr16:2816159|2816264	NA	0	21	8.51641697786962	1.16891254093785e-23	Up	5.45668687349927e-22
chr19:40957270|40964452	NA	0	21	8.51641697786962	1.16891254093785e-23	Up	5.45668687349927e-22
chr9:140563798|140563908	NA	0	21	8.51641697786962	1.16891254093785e-23	Up	5.45668687349927e-22
chr1:47825305|47825428	NA	0	21	8.51641697786962	1.16891254093785e-23	Up	5.45668687349927e-22
chr16:50209523|50209643	NA	0	21	8.51641697786962	1.16891254093785e-23	Up	5.45668687349927e-22
chr7:135187981|135188114	NA	0	21	8.51641697786962	1.16891254093785e-23	Up	5.45668687349927e-22
chr14:92170895|92174580	NA	0	21	8.51641697786962	1.16891254093785e-23	Up	5.45668687349927e-22
chr21:37610898|37612253	NA	0	21	8.51641697786962	1.16891254093785e-23	Up	5.45668687349927e-22
chr4:74735111|74735244	NA	0	21	8.51641697786962	1.16891254093785e-23	Up	5.45668687349927e-22
chr3:101575516|101575813	NA	0	21	8.51641697786962	1.16891254093785e-23	Up	5.45668687349927e-22
chr5:41927114|41930019	NA	0	21	8.51641697786962	1.16891254093785e-23	Up	5.45668687349927e-22
chr16:74680570|74680712	NA	0	21	8.51641697786962	1.16891254093785e-23	Up	5.45668687349927e-22
chr1:36297028|36301594	NA	0	21	8.51641697786962	1.16891254093785e-23	Up	5.45668687349927e-22
chr3:123427544|123427742	NA	0	21	8.51641697786962	1.16891254093785e-23	Up	5.45668687349927e-22
chr1:15956819|15970145	NA	0	21	8.51641697786962	1.16891254093785e-23	Up	5.45668687349927e-22
chr13:61041371|61060082	NA	0	21	8.51641697786962	1.16891254093785e-23	Up	5.45668687349927e-22
chr6:20739749|20781496	NA	0	21	8.51641697786962	1.16891254093785e-23	Up	5.45668687349927e-22
chr2:28631181|28631318	NA	0	21	8.51641697786962	1.16891254093785e-23	Up	5.45668687349927e-22
chr2:242190689|242191089	NA	0	21	8.51641697786962	1.16891254093785e-23	Up	5.45668687349927e-22
chr19:1474173|1474652	NA	0	21	8.51641697786962	1.16891254093785e-23	Up	5.45668687349927e-22
chr11:85707868|85714494	NA	0	21	8.51641697786962	1.16891254093785e-23	Up	5.45668687349927e-22
chr1:230260375|230269579	NA	0	21	8.51641697786962	1.16891254093785e-23	Up	5.45668687349927e-22
chr19:16535893|16535999	NA	0	21	8.51641697786962	1.16891254093785e-23	Up	5.45668687349927e-22
chr11:64502597|64503077	NA	0	21	8.51641697786962	1.16891254093785e-23	Up	5.45668687349927e-22
chr7:932505|932617	NA	0	21	8.51641697786962	1.16891254093785e-23	Up	5.45668687349927e-22
chr19:45252092|45252224	NA	0	21	8.51641697786962	1.16891254093785e-23	Up	5.45668687349927e-22
chr10:103549589|103549780	NA	0	21	8.51641697786962	1.16891254093785e-23	Up	5.45668687349927e-22
chr11:12207474|12208002	NA	0	21	8.51641697786962	1.16891254093785e-23	Up	5.45668687349927e-22
chr12:122837272|122839859	NA	0	21	8.51641697786962	1.16891254093785e-23	Up	5.45668687349927e-22
chr17:29318289|29318529	NA	0	21	8.51641697786962	1.16891254093785e-23	Up	5.45668687349927e-22
chr1:39806173|39806625	NA	0	21	8.51641697786962	1.16891254093785e-23	Up	5.45668687349927e-22
chr11:75052608|75053718	NA	0	21	8.51641697786962	1.16891254093785e-23	Up	5.45668687349927e-22
chr15:63032861|63040637	NA	0	21	8.51641697786962	1.16891254093785e-23	Up	5.45668687349927e-22
chr3:101143371|101143575	NA	0	21	8.51641697786962	1.16891254093785e-23	Up	5.45668687349927e-22
chr9:136657012|136657594	NA	0	21	8.51641697786962	1.16891254093785e-23	Up	5.45668687349927e-22
chr19:4361418|4361562	NA	0	21	8.51641697786962	1.16891254093785e-23	Up	5.45668687349927e-22
chr16:24551425|24551753	NA	0	21	8.51641697786962	1.16891254093785e-23	Up	5.45668687349927e-22
chr22:50726095|50726434	NA	0	21	8.51641697786962	1.16891254093785e-23	Up	5.45668687349927e-22
chr7:8043537|8110761	NA	0	21	8.51641697786962	1.16891254093785e-23	Up	5.45668687349927e-22
chr22:43405746|43406875	NA	0	21	8.51641697786962	1.16891254093785e-23	Up	5.45668687349927e-22
chr9:124518358|124518470	NA	0	21	8.51641697786962	1.16891254093785e-23	Up	5.45668687349927e-22
chr14:71880664|71933964	NA	0	21	8.51641697786962	1.16891254093785e-23	Up	5.45668687349927e-22
chr10:123938153|123938285	NA	0	21	8.51641697786962	1.16891254093785e-23	Up	5.45668687349927e-22
chr1:95197813|95235869	NA	0	21	8.51641697786962	1.16891254093785e-23	Up	5.45668687349927e-22
chr9:133327231|133327336	NA	0	21	8.51641697786962	1.16891254093785e-23	Up	5.45668687349927e-22
chr7:98806182|98806514	NA	0	21	8.51641697786962	1.16891254093785e-23	Up	5.45668687349927e-22
chr3:71586273|71586523	NA	0	21	8.51641697786962	1.16891254093785e-23	Up	5.45668687349927e-22
chr19:40964061|40964452	NA	0	21	8.51641697786962	1.16891254093785e-23	Up	5.45668687349927e-22
chrX:76937386|76937533	NA	0	21	8.51641697786962	1.16891254093785e-23	Up	5.45668687349927e-22
chr15:78337241|78346529	NA	0	21	8.51641697786962	1.16891254093785e-23	Up	5.45668687349927e-22
chr19:45249446|45249546	NA	0	21	8.51641697786962	1.16891254093785e-23	Up	5.45668687349927e-22
chr2:10496494|10496594	NA	0	21	8.51641697786962	1.16891254093785e-23	Up	5.45668687349927e-22
chr8:74553388|74553529	NA	0	21	8.51641697786962	1.16891254093785e-23	Up	5.45668687349927e-22
chr17:76411032|76415756	NA	0	21	8.51641697786962	1.16891254093785e-23	Up	5.45668687349927e-22
chr3:125623866|125629762	NA	0	21	8.51641697786962	1.16891254093785e-23	Up	5.45668687349927e-22
chr12:120995348|120998689	NA	0	21	8.51641697786962	1.16891254093785e-23	Up	5.45668687349927e-22
chr7:8257934|8275570	NA	0	21	8.51641697786962	1.16891254093785e-23	Up	5.45668687349927e-22
chr16:23713472|23718400	NA	0	21	8.51641697786962	1.16891254093785e-23	Up	5.45668687349927e-22
chr1:55048107|55050535	NA	0	21	8.51641697786962	1.16891254093785e-23	Up	5.45668687349927e-22
chr16:29792784|29792956	NA	0	21	8.51641697786962	1.16891254093785e-23	Up	5.45668687349927e-22
chr7:27162177|27166689	NA	0	21	8.51641697786962	1.16891254093785e-23	Up	5.45668687349927e-22
chr1:27436017|27440777	NA	0	21	8.51641697786962	1.16891254093785e-23	Up	5.45668687349927e-22
chr3:121354581|121356103	NA	0	21	8.51641697786962	1.16891254093785e-23	Up	5.45668687349927e-22
chr17:79043532|79043676	NA	0	21	8.51641697786962	1.16891254093785e-23	Up	5.45668687349927e-22
chr19:4035800|4035921	NA	0	21	8.51641697786962	1.16891254093785e-23	Up	5.45668687349927e-22
chr20:5176016|5176485	NA	0	21	8.51641697786962	1.16891254093785e-23	Up	5.45668687349927e-22
chr12:49418140|49418241	NA	0	21	8.51641697786962	1.16891254093785e-23	Up	5.45668687349927e-22
chr15:43102811|43109295	NA	0	21	8.51641697786962	1.16891254093785e-23	Up	5.45668687349927e-22
chr17:75455017|75455119	NA	0	21	8.51641697786962	1.16891254093785e-23	Up	5.45668687349927e-22
chr1:215759837|215768813	NA	0	21	8.51641697786962	1.16891254093785e-23	Up	5.45668687349927e-22
chr15:99439985|99442850	NA	0	21	8.51641697786962	1.16891254093785e-23	Up	5.45668687349927e-22
chr4:42445581|42526864	NA	0	21	8.51641697786962	1.16891254093785e-23	Up	5.45668687349927e-22
chr17:17719173|17723039	NA	0	21	8.51641697786962	1.16891254093785e-23	Up	5.45668687349927e-22
chr15:93476208|93476370	NA	0	21	8.51641697786962	1.16891254093785e-23	Up	5.45668687349927e-22
chr7:30590251|30601744	NA	0	21	8.51641697786962	1.16891254093785e-23	Up	5.45668687349927e-22
chr8:140813591|140813711	NA	0	21	8.51641697786962	1.16891254093785e-23	Up	5.45668687349927e-22
chr2:231743298|231743414	NA	0	21	8.51641697786962	1.16891254093785e-23	Up	5.45668687349927e-22
chrX:128944880|128945485	NA	0	21	8.51641697786962	1.16891254093785e-23	Up	5.45668687349927e-22
chr2:85173383|85173525	NA	0	21	8.51641697786962	1.16891254093785e-23	Up	5.45668687349927e-22
chr6:11714451|11714626	NA	0	21	8.51641697786962	1.16891254093785e-23	Up	5.45668687349927e-22
chr14:31814292|31817113	NA	0	21	8.51641697786962	1.16891254093785e-23	Up	5.45668687349927e-22
chr22:41783948|41784790	NA	0	21	8.51641697786962	1.16891254093785e-23	Up	5.45668687349927e-22
chr14:21542824|21542994	NA	0	21	8.51641697786962	1.16891254093785e-23	Up	5.45668687349927e-22
chr3:46718188|46718418	NA	0	21	8.51641697786962	1.16891254093785e-23	Up	5.45668687349927e-22
chr19:58290118|58291514	NA	0	21	8.51641697786962	1.16891254093785e-23	Up	5.45668687349927e-22
chr11:61094250|61097546	NA	0	21	8.51641697786962	1.16891254093785e-23	Up	5.45668687349927e-22
chr2:113411011|113411347	NA	0	21	8.51641697786962	1.16891254093785e-23	Up	5.45668687349927e-22
chr17:4076648|4083172	NA	0	21	8.51641697786962	1.16891254093785e-23	Up	5.45668687349927e-22
chr2:120639361|120658382	NA	0	21	8.51641697786962	1.16891254093785e-23	Up	5.45668687349927e-22
chr11:62311549|62311718	NA	0	21	8.51641697786962	1.16891254093785e-23	Up	5.45668687349927e-22
chr4:71697255|71698990	NA	0	21	8.51641697786962	1.16891254093785e-23	Up	5.45668687349927e-22
chr4:110580166|110585550	NA	0	21	8.51641697786962	1.16891254093785e-23	Up	5.45668687349927e-22
chr4:83891479|83900159	NA	0	21	8.51641697786962	1.16891254093785e-23	Up	5.45668687349927e-22
chr19:3651823|3656555	NA	0	21	8.51641697786962	1.16891254093785e-23	Up	5.45668687349927e-22
chr1:180165497|180165617	NA	0	21	8.51641697786962	1.16891254093785e-23	Up	5.45668687349927e-22
chr20:4864287|4880358	NA	0	21	8.51641697786962	1.16891254093785e-23	Up	5.45668687349927e-22
chr1:95496199|95496320	NA	0	21	8.51641697786962	1.16891254093785e-23	Up	5.45668687349927e-22
chr9:115089266|115089387	NA	0	21	8.51641697786962	1.16891254093785e-23	Up	5.45668687349927e-22
chr9:139721619|139721749	NA	0	21	8.51641697786962	1.16891254093785e-23	Up	5.45668687349927e-22
chr2:48083157|48083328	NA	0	21	8.51641697786962	1.16891254093785e-23	Up	5.45668687349927e-22
chr1:36773367|36773751	NA	0	21	8.51641697786962	1.16891254093785e-23	Up	5.45668687349927e-22
chr3:52615499|52615735	NA	0	21	8.51641697786962	1.16891254093785e-23	Up	5.45668687349927e-22
chr11:65190881|65191039	NA	0	21	8.51641697786962	1.16891254093785e-23	Up	5.45668687349927e-22
chr11:62300142|62300469	NA	0	21	8.51641697786962	1.16891254093785e-23	Up	5.45668687349927e-22
chr17:75414135|75414236	NA	0	21	8.51641697786962	1.16891254093785e-23	Up	5.45668687349927e-22
chr22:42289120|42290941	NA	0	21	8.51641697786962	1.16891254093785e-23	Up	5.45668687349927e-22
chr22:30032739|30035201	NA	0	21	8.51641697786962	1.16891254093785e-23	Up	5.45668687349927e-22
chr5:134278170|134296388	NA	0	21	8.51641697786962	1.16891254093785e-23	Up	5.45668687349927e-22
chr22:41980247|41980361	NA	0	21	8.51641697786962	1.16891254093785e-23	Up	5.45668687349927e-22
chr19:42221378|42221527	NA	0	21	8.51641697786962	1.16891254093785e-23	Up	5.45668687349927e-22
chr18:47721314|47721436	NA	0	21	8.51641697786962	1.16891254093785e-23	Up	5.45668687349927e-22
chr1:109181097|109181439	NA	0	21	8.51641697786962	1.16891254093785e-23	Up	5.45668687349927e-22
chr5:175832849|175833157	NA	0	21	8.51641697786962	1.16891254093785e-23	Up	5.45668687349927e-22
chr7:143080248|143080415	NA	0	21	8.51641697786962	1.16891254093785e-23	Up	5.45668687349927e-22
chr16:27351506|27370315	NA	0	21	8.51641697786962	1.16891254093785e-23	Up	5.45668687349927e-22
chr18:72181443|72181665	NA	0	21	8.51641697786962	1.16891254093785e-23	Up	5.45668687349927e-22
chr4:108614926|108622441	NA	0	21	8.51641697786962	1.16891254093785e-23	Up	5.45668687349927e-22
chr1:204437997|204439014	NA	0	21	8.51641697786962	1.16891254093785e-23	Up	5.45668687349927e-22
chrX:13684435|13686502	NA	0	21	8.51641697786962	1.16891254093785e-23	Up	5.45668687349927e-22
chr3:127911534|127913504	NA	0	21	8.51641697786962	1.16891254093785e-23	Up	5.45668687349927e-22
chr14:95606996|95608085	NA	0	21	8.51641697786962	1.16891254093785e-23	Up	5.45668687349927e-22
chr13:41195374|41219635	NA	0	21	8.51641697786962	1.16891254093785e-23	Up	5.45668687349927e-22
chr11:114096002|114096184	NA	0	21	8.51641697786962	1.16891254093785e-23	Up	5.45668687349927e-22
chr20:6066352|6066841	NA	0	21	8.51641697786962	1.16891254093785e-23	Up	5.45668687349927e-22
chr9:139793164|139794124	NA	0	21	8.51641697786962	1.16891254093785e-23	Up	5.45668687349927e-22
chr12:110719088|110719226	NA	0	21	8.51641697786962	1.16891254093785e-23	Up	5.45668687349927e-22
chr21:37635843|37649398	NA	0	21	8.51641697786962	1.16891254093785e-23	Up	5.45668687349927e-22
chr11:6244989|6245146	NA	0	21	8.51641697786962	1.16891254093785e-23	Up	5.45668687349927e-22
chr12:50156933|50157152	NA	0	21	8.51641697786962	1.16891254093785e-23	Up	5.45668687349927e-22
chr20:43229786|43229892	NA	0	21	8.51641697786962	1.16891254093785e-23	Up	5.45668687349927e-22
chr11:114450853|114453743	NA	0	21	8.51641697786962	1.16891254093785e-23	Up	5.45668687349927e-22
chr1:114128008|114133280	NA	0	21	8.51641697786962	1.16891254093785e-23	Up	5.45668687349927e-22
chr1:207113833|207119778	NA	0	21	8.51641697786962	1.16891254093785e-23	Up	5.45668687349927e-22
chr2:50280408|50282182	NA	0	21	8.51641697786962	1.16891254093785e-23	Up	5.45668687349927e-22
chr21:47626592|47627431	NA	0	21	8.51641697786962	1.16891254093785e-23	Up	5.45668687349927e-22
chr2:24785574|24787299	NA	0	21	8.51641697786962	1.16891254093785e-23	Up	5.45668687349927e-22
chr1:2199267|2199498	NA	0	21	8.51641697786962	1.16891254093785e-23	Up	5.45668687349927e-22
chr16:67188305|67188468	NA	0	21	8.51641697786962	1.16891254093785e-23	Up	5.45668687349927e-22
chr1:44468014|44497134	NA	0	21	8.51641697786962	1.16891254093785e-23	Up	5.45668687349927e-22
chr11:1096404|1104300	NA	0	21	8.51641697786962	1.16891254093785e-23	Up	5.45668687349927e-22
chr19:1825837|1828630	NA	0	21	8.51641697786962	1.16891254093785e-23	Up	5.45668687349927e-22
chr19:41859311|41859447	NA	0	21	8.51641697786962	1.16891254093785e-23	Up	5.45668687349927e-22
chr19:1637068|1637239	NA	0	21	8.51641697786962	1.16891254093785e-23	Up	5.45668687349927e-22
chr11:65267990|65268121	NA	0	21	8.51641697786962	1.16891254093785e-23	Up	5.45668687349927e-22
chr10:133770842|133770957	NA	0	21	8.51641697786962	1.16891254093785e-23	Up	5.45668687349927e-22
chr11:3712576|3716836	NA	0	21	8.51641697786962	1.16891254093785e-23	Up	5.45668687349927e-22
chr7:149700668|149700791	NA	0	21	8.51641697786962	1.16891254093785e-23	Up	5.45668687349927e-22
chr6:118832460|118845083	NA	0	21	8.51641697786962	1.16891254093785e-23	Up	5.45668687349927e-22
chr9:131822589|131822775	NA	0	21	8.51641697786962	1.16891254093785e-23	Up	5.45668687349927e-22
chr2:74326522|74326708	NA	0	21	8.51641697786962	1.16891254093785e-23	Up	5.45668687349927e-22
chr11:121323211|121340748	NA	0	21	8.51641697786962	1.16891254093785e-23	Up	5.45668687349927e-22
chr17:41456119|41456630	NA	0	21	8.51641697786962	1.16891254093785e-23	Up	5.45668687349927e-22
chr4:106832305|106832889	NA	0	21	8.51641697786962	1.16891254093785e-23	Up	5.45668687349927e-22
chr2:47604152|47607108	NA	155	0	-5.15202485018337	1.52371844095518e-23	Down	7.133189809149e-22
chr2:197872529|197873755	NA	155	0	-5.15202485018337	1.52371844095518e-23	Down	7.133189809149e-22
chr6:155108994|155114110	NA	155	0	-5.15202485018337	1.52371844095518e-23	Down	7.133189809149e-22
chr17:74093876|74094099	NA	154	0	-5.14268698560404	2.09506308088466e-23	Down	9.8171644430037e-22
chr6:87920168|87928449	NA	153	0	-5.13328828760179	2.87851976421718e-23	Down	1.35137795223757e-21
chr2:203156948|203157127	NA	153	0	-5.13328828760179	2.87851976421718e-23	Down	1.35137795223757e-21
chr15:94841429|94841959	NA	152	0	-5.12382795835272	3.95205979960368e-23	Down	1.86061368890026e-21
chr1:7837219|7838229	NA	152	0	-5.12382795835272	3.95205979960368e-23	Down	1.86061368890026e-21
chr13:25051838|25052414	NA	152	0	-5.12382795835272	3.95205979960368e-23	Down	1.86061368890026e-21
chr8:131370262|131374017	NA	169	56	1.53057504086628	4.66631446681354e-23	Up	2.19894468273429e-21
chr1:33760537|33760906	NA	267	74	1.27285698903226	4.75522797236245e-23	Up	2.24294621015997e-21
chr10:96201652|96234540	NA	151	0	-5.11430518423421	5.42205039689068e-23	Down	2.56226681456628e-21
chr19:45528586|45528995	NA	151	0	-5.11430518423421	5.42205039689068e-23	Down	2.56226681456628e-21
chr19:18648410|18649243	NA	397	96	1.07606685866906	6.52956907133494e-23	Up	3.08852694560209e-21
chr1:179972308|179975702	NA	150	0	-5.10471913540502	7.4473797868348e-23	Down	3.52924155131773e-21
chr22:46125304|46136418	NA	150	0	-5.10471913540502	7.4473797868348e-23	Down	3.52924155131773e-21
chr16:22260075|22262643	NA	65	34	2.18919458331275	7.90859301525708e-23	Up	3.75479823355941e-21
chr4:77550019|77554342	NA	65	34	2.18919458331275	7.90859301525708e-23	Up	3.75479823355941e-21
chr9:33960823|33963789	NA	149	0	-5.0950689653713	1.02029458357081e-22	Down	4.862139763958e-21
chr3:195435004|195435712	NA	149	0	-5.0950689653713	1.02029458357081e-22	Down	4.862139763958e-21
chr16:30740286|30740893	NA	149	0	-5.0950689653713	1.02029458357081e-22	Down	4.862139763958e-21
chr12:51402258|51404549	NA	149	0	-5.0950689653713	1.02029458357081e-22	Down	4.862139763958e-21
chr11:130130750|130131824	NA	148	0	-5.08535381053808	1.40461758948511e-22	Down	6.69981242589971e-21
chr16:66971939|66973261	NA	147	0	-5.0755727897455	1.93410599511333e-22	Down	9.23394159420365e-21
chr19:3718703|3718950	NA	146	0	-5.06572500378915	2.65637030791381e-22	Down	1.27291966562158e-20
chr4:83799882|83802075	NA	146	0	-5.06572500378915	2.65637030791381e-22	Down	1.27291966562158e-20
chr1:98144650|98165103	NA	146	0	-5.06572500378915	2.65637030791381e-22	Down	1.27291966562158e-20
chr16:19488761|19492787	NA	146	0	-5.06572500378915	2.65637030791381e-22	Down	1.27291966562158e-20
chr19:18632730|18652805	NA	21	22	3.1912137509494	2.83793734835793e-22	Up	1.36243479180823e-20
chr20:33077070|33080402	NA	21	22	3.1912137509494	2.83793734835793e-22	Up	1.36243479180823e-20
chr6:158850767|158852695	NA	145	0	-5.05580953492407	3.64580470645396e-22	Down	1.75511014942971e-20
chr3:185155234|185161424	NA	145	0	-5.05580953492407	3.64580470645396e-22	Down	1.75511014942971e-20
chrUn_gl000220:121604|123082	NA	145	0	-5.05580953492407	3.64580470645396e-22	Down	1.75511014942971e-20
chr12:110893390|110895439	NA	144	0	-5.04582544635145	5.02328460110702e-22	Down	2.42045704076172e-20
chr18:43577714|43579500	NA	22	22	3.12409955509087	6.5008362042767e-22	Up	3.13815910570294e-20
chr19:42839186|42839537	NA	22	22	3.12409955509087	6.5008362042767e-22	Up	3.13815910570294e-20
chr3:67546222|67559327	NA	143	0	-5.03577178168752	6.90998091415124e-22	Down	3.33872082823547e-20
chr14:23395341|23396869	NA	142	0	-5.02564756441382	9.52472055507704e-22	Down	4.60630468914052e-20
chr19:19592383|19592636	NA	141	0	-5.01545179730793	1.3095729740159e-21	Down	6.35645739809286e-20
chr1:16706743|16706892	NA	141	0	-5.01545179730793	1.3095729740159e-21	Down	6.35645739809286e-20
chr4:95494502|95507595	NA	141	0	-5.01545179730793	1.3095729740159e-21	Down	6.35645739809286e-20
chr2:24205765|24207701	NA	141	0	-5.01545179730793	1.3095729740159e-21	Down	6.35645739809286e-20
chr19:46334641|46334751	NA	173	55	1.4708310409788	1.32414552748487e-21	Up	6.43304378086072e-20
chr10:70152894|70154208	NA	23	22	3.05996921767115	1.46233294846739e-21	Up	7.11732309003731e-20
chr1:1417925|1455686	NA	23	22	3.05996921767115	1.46233294846739e-21	Up	7.11732309003731e-20
chr19:41242890|41243674	NA	140	0	-5.0051834618541	1.78797548456237e-21	Down	8.77339403848514e-20
chr17:11984672|11999011	NA	140	0	-5.0051834618541	1.78797548456237e-21	Down	8.77339403848514e-20
chr3:129177441|129183624	NA	140	0	-5.0051834618541	1.78797548456237e-21	Down	8.77339403848514e-20
chr6:2836089|2836484	NA	140	0	-5.0051834618541	1.78797548456237e-21	Down	8.77339403848514e-20
chr5:138979956|139003046	NA	140	0	-5.0051834618541	1.78797548456237e-21	Down	8.77339403848514e-20
chr2:63711737|63720074	NA	140	0	-5.0051834618541	1.78797548456237e-21	Down	8.77339403848514e-20
chr1:31478699|31479949	NA	140	0	-5.0051834618541	1.78797548456237e-21	Down	8.77339403848514e-20
chr2:9028147|9098771	NA	140	0	-5.0051834618541	1.78797548456237e-21	Down	8.77339403848514e-20
chr15:75219106|75221573	NA	140	0	-5.0051834618541	1.78797548456237e-21	Down	8.77339403848514e-20
chr8:42812236|42819617	NA	139	0	-4.99484151763264	2.46389585621124e-21	Down	1.21118429558801e-19
chr1:17907047|17914974	NA	139	0	-4.99484151763264	2.46389585621124e-21	Down	1.21118429558801e-19
chr15:90760670|90763123	NA	346	85	1.09886226359184	2.81804215875054e-21	Up	1.38776449924324e-19
chr19:47474571|47474851	NA	346	85	1.09886226359184	2.81804215875054e-21	Up	1.38776449924324e-19
chr4:110412482|110416012	NA	219	63	1.32659241898961	3.075310826781e-21	Up	1.51581772543061e-19
chrX:64295485|64333693	NA	138	0	-4.98442490168731	3.37786189214009e-21	Down	1.67241097267831e-19
chr9:114296018|114296633	NA	138	0	-4.98442490168731	3.37786189214009e-21	Down	1.67241097267831e-19
chr20:10536878|10541468	NA	138	0	-4.98442490168731	3.37786189214009e-21	Down	1.67241097267831e-19
chr19:21216262|21216990	NA	138	0	-4.98442490168731	3.37786189214009e-21	Down	1.67241097267831e-19
chr4:148860975|148876525	NA	138	0	-4.98442490168731	3.37786189214009e-21	Down	1.67241097267831e-19
chr1:46032240|46032692	NA	21	21	3.12409955509087	4.45447625748314e-21	Up	2.21136026360404e-19
chr10:5751492|5754881	NA	21	21	3.12409955509087	4.45447625748314e-21	Up	2.21136026360404e-19
chr10:70514470|70517134	NA	21	21	3.12409955509087	4.45447625748314e-21	Up	2.21136026360404e-19
chr12:28408513|28460682	NA	137	0	-4.97393252786966	4.61161490910623e-21	Down	2.30975566575559e-19
chr9:134518625|134526336	NA	137	0	-4.97393252786966	4.61161490910623e-21	Down	2.30975566575559e-19
chr16:27222466|27226329	NA	137	0	-4.97393252786966	4.61161490910623e-21	Down	2.30975566575559e-19
chr12:120592773|120593523	NA	137	0	-4.97393252786966	4.61161490910623e-21	Down	2.30975566575559e-19
chr9:19356969|19358158	NA	137	0	-4.97393252786966	4.61161490910623e-21	Down	2.30975566575559e-19
chr15:64404771|64411053	NA	137	0	-4.97393252786966	4.61161490910623e-21	Down	2.30975566575559e-19
chr7:959604|975141	NA	137	0	-4.97393252786966	4.61161490910623e-21	Down	2.30975566575559e-19
chr8:67513932|67514758	NA	137	0	-4.97393252786966	4.61161490910623e-21	Down	2.30975566575559e-19
chr3:4452548|4461823	NA	137	0	-4.97393252786966	4.61161490910623e-21	Down	2.30975566575559e-19
chr10:74100546|74100928	NA	137	0	-4.97393252786966	4.61161490910623e-21	Down	2.30975566575559e-19
chr6:144858717|144864006	NA	136	0	-4.96336328615947	6.33683759257718e-21	Down	3.1906516955347e-19
chr10:225933|267296	NA	136	0	-4.96336328615947	6.33683759257718e-21	Down	3.1906516955347e-19
chr1:193202122|193205486	NA	136	0	-4.96336328615947	6.33683759257718e-21	Down	3.1906516955347e-19
chr7:138951078|138957186	NA	136	0	-4.96336328615947	6.33683759257718e-21	Down	3.1906516955347e-19
chr18:21095819|21096387	NA	136	0	-4.96336328615947	6.33683759257718e-21	Down	3.1906516955347e-19
chr15:52073240|52075025	NA	136	0	-4.96336328615947	6.33683759257718e-21	Down	3.1906516955347e-19
chr2:53977919|53992722	NA	135	0	-4.95271604195997	8.74005967151077e-21	Down	4.4084217742759e-19
chr6:47251673|47254331	NA	135	0	-4.95271604195997	8.74005967151077e-21	Down	4.4084217742759e-19
chr10:72462067|72468534	NA	22	21	3.05698535923233	9.90933077365667e-21	Up	5.01571566352786e-19
chr17:70549644|70549798	NA	22	21	3.05698535923233	9.90933077365667e-21	Up	5.01571566352786e-19
chr15:52876941|52885933	NA	22	21	3.05698535923233	9.90933077365667e-21	Up	5.01571566352786e-19
chr22:45241148|45244940	NA	22	21	3.05698535923233	9.90933077365667e-21	Up	5.01571566352786e-19
chr3:138289159|138291774	NA	661	34	-1.15694406516649	9.96128653206218e-21	Down	5.04641714169651e-19
chr7:2477438|2483381	NA	134	0	-4.94198963536691	1.20047282997487e-20	Down	6.09224443536875e-19
chr3:65989156|65989392	NA	134	0	-4.94198963536691	1.20047282997487e-20	Down	6.09224443536875e-19
chr16:88061089|88071617	NA	133	0	-4.93118288041033	1.65790202937555e-20	Down	8.42096744703521e-19
chr19:48185232|48198731	NA	23	21	2.99285502181261	2.19461086444033e-20	Up	1.1195575687331e-18
chr2:24046127|24046439	NA	23	21	2.99285502181261	2.19461086444033e-20	Up	1.1195575687331e-18
chr11:46098304|46105853	NA	23	21	2.99285502181261	2.19461086444033e-20	Up	1.1195575687331e-18
chr12:6857357|6857464	NA	23	21	2.99285502181261	2.19461086444033e-20	Up	1.1195575687331e-18
chr5:170648761|170669824	NA	23	21	2.99285502181261	2.19461086444033e-20	Up	1.1195575687331e-18
chr10:27431315|27434519	NA	132	0	-4.92029456426759	2.27036717385981e-20	Down	1.16422570749564e-18
chr1:146724277|146731572	NA	132	0	-4.92029456426759	2.27036717385981e-20	Down	1.16422570749564e-18
chr17:67255846|67257889	NA	132	0	-4.92029456426759	2.27036717385981e-20	Down	1.16422570749564e-18
chr13:51501542|51523641	NA	132	0	-4.92029456426759	2.27036717385981e-20	Down	1.16422570749564e-18
chr7:894556|897594	NA	132	0	-4.92029456426759	2.27036717385981e-20	Down	1.16422570749564e-18
chr1:151611363|151611595	NA	132	0	-4.92029456426759	2.27036717385981e-20	Down	1.16422570749564e-18
chr22:32154531|32164849	NA	131	0	-4.90932344644659	3.13680574749149e-20	Down	1.60991498000742e-18
chr1:22188249|22188608	NA	130	0	-4.89826825793759	4.33480991771131e-20	Down	2.22668756115038e-18
chr1:197621364|197684204	NA	129	0	-4.88712770033239	5.97107152080382e-20	Down	3.08039369537303e-18
chr14:50298016|50301167	NA	129	0	-4.88712770033239	5.97107152080382e-20	Down	3.08039369537303e-18
chr4:186096939|186097205	NA	129	0	-4.88712770033239	5.97107152080382e-20	Down	3.08039369537303e-18
chr3:155551256|155560408	NA	129	0	-4.88712770033239	5.97107152080382e-20	Down	3.08039369537303e-18
chr2:24787163|24816590	NA	129	0	-4.88712770033239	5.97107152080382e-20	Down	3.08039369537303e-18
chr3:24359848|24378862	NA	128	0	-4.87590044490913	8.23386582424039e-20	Down	4.26229767694426e-18
chr17:76075475|76079247	NA	128	0	-4.87590044490913	8.23386582424039e-20	Down	4.26229767694426e-18
chr19:53231983|53233258	NA	128	0	-4.87590044490913	8.23386582424039e-20	Down	4.26229767694426e-18
chr14:35036891|35037219	NA	128	0	-4.87590044490913	8.23386582424039e-20	Down	4.26229767694426e-18
chr3:127429418|127441409	NA	127	0	-4.8645851316813	1.13857390938818e-19	Down	5.89891225256983e-18
chr1:247302017|247323115	NA	126	0	-4.85318036840905	1.56672866328914e-19	Down	8.1656486767878e-18
chr22:47370185|47393605	NA	126	0	-4.85318036840905	1.56672866328914e-19	Down	8.1656486767878e-18
chr21:48063446|48064400	NA	126	0	-4.85318036840905	1.56672866328914e-19	Down	8.1656486767878e-18
chr19:45781180|45781873	NA	126	0	-4.85318036840905	1.56672866328914e-19	Down	8.1656486767878e-18
chr21:36206706|36231875	NA	126	0	-4.85318036840905	1.56672866328914e-19	Down	8.1656486767878e-18
chr22:30374430|30387659	NA	126	0	-4.85318036840905	1.56672866328914e-19	Down	8.1656486767878e-18
chr4:1219147|1235307	NA	126	0	-4.85318036840905	1.56672866328914e-19	Down	8.1656486767878e-18
chr22:40948109|40990739	NA	125	0	-4.84168472957122	2.15641445659048e-19	Down	1.13057667267634e-17
chr2:200298060|200298237	NA	125	0	-4.84168472957122	2.15641445659048e-19	Down	1.13057667267634e-17
chr15:65994642|65995346	NA	125	0	-4.84168472957122	2.15641445659048e-19	Down	1.13057667267634e-17
chr8:37623043|37623873	NA	125	0	-4.84168472957122	2.15641445659048e-19	Down	1.13057667267634e-17
chr15:75215988|75219228	NA	125	0	-4.84168472957122	2.15641445659048e-19	Down	1.13057667267634e-17
chr8:25224385|25227157	NA	125	0	-4.84168472957122	2.15641445659048e-19	Down	1.13057667267634e-17
chr6:137015277|137019820	NA	125	0	-4.84168472957122	2.15641445659048e-19	Down	1.13057667267634e-17
chr20:48256214|48257202	NA	124	0	-4.83009675529601	2.97125921517692e-19	Down	1.56566878746735e-17
chr4:144464661|144465125	NA	124	0	-4.83009675529601	2.97125921517692e-19	Down	1.56566878746735e-17
chr18:55833019|55919286	NA	124	0	-4.83009675529601	2.97125921517692e-19	Down	1.56566878746735e-17
chr2:231624673|231658046	NA	124	0	-4.83009675529601	2.97125921517692e-19	Down	1.56566878746735e-17
chr1:11133990|11137005	NA	124	0	-4.83009675529601	2.97125921517692e-19	Down	1.56566878746735e-17
chr17:57430575|57430887	NA	123	0	-4.81841495024837	4.10181427674837e-19	Down	2.16865400530559e-17
chr5:94244955|94259726	NA	123	0	-4.81841495024837	4.10181427674837e-19	Down	2.16865400530559e-17
chr5:56160560|56161804	NA	123	0	-4.81841495024837	4.10181427674837e-19	Down	2.16865400530559e-17
chr19:39299383|39299503	NA	123	0	-4.81841495024837	4.10181427674837e-19	Down	2.16865400530559e-17
chr1:197611840|197684204	NA	137	45	1.51792056846001	5.08435610674845e-19	Up	2.69037741088051e-17
chr14:106518808|106552592	NA	122	0	-4.80663778247202	5.66378487051912e-19	Down	3.00449227525077e-17
chr9:114148656|114154104	NA	122	0	-4.80663778247202	5.66378487051912e-19	Down	3.00449227525077e-17
chr20:57014000|57016139	NA	122	0	-4.80663778247202	5.66378487051912e-19	Down	3.00449227525077e-17
chr14:55600901|55601586	NA	122	42	1.58567964030674	6.11169255650536e-19	Up	3.24479753482218e-17
chr9:74309424|74313120	NA	121	0	-4.79476368218373	7.80929616060919e-19	Down	4.16334401442105e-17
chr3:149563797|149589941	NA	121	0	-4.79476368218373	7.80929616060919e-19	Down	4.16334401442105e-17
chr2:131829427|131840230	NA	121	0	-4.79476368218373	7.80929616060919e-19	Down	4.16334401442105e-17
chr17:1264386|1265302	NA	121	0	-4.79476368218373	7.80929616060919e-19	Down	4.16334401442105e-17
chr9:130652915|130653322	NA	121	0	-4.79476368218373	7.80929616060919e-19	Down	4.16334401442105e-17
chr17:79660683|79661883	NA	123	42	1.57390247253039	8.96895614471939e-19	Up	4.78555450762892e-17
chr2:200213423|200298237	NA	120	0	-4.78279104051765	1.07434665241357e-18	Down	5.77037196955721e-17
chr2:72958136|72960247	NA	120	0	-4.78279104051765	1.07434665241357e-18	Down	5.77037196955721e-17
chr2:61339657|61345251	NA	120	0	-4.78279104051765	1.07434665241357e-18	Down	5.77037196955721e-17
chr22:28306952|28310335	NA	120	0	-4.78279104051765	1.07434665241357e-18	Down	5.77037196955721e-17
chr1:46193302|46195441	NA	120	0	-4.78279104051765	1.07434665241357e-18	Down	5.77037196955721e-17
chr5:10213602|10224173	NA	120	0	-4.78279104051765	1.07434665241357e-18	Down	5.77037196955721e-17
chr14:76633005|76647192	NA	120	0	-4.78279104051765	1.07434665241357e-18	Down	5.77037196955721e-17
chr3:132431969|132435753	NA	120	0	-4.78279104051765	1.07434665241357e-18	Down	5.77037196955721e-17
chr16:11935551|11935857	NA	119	0	-4.77071820821708	1.48324403103024e-18	Down	7.99936542614354e-17
chr17:29061915|29086557	NA	119	0	-4.77071820821708	1.48324403103024e-18	Down	7.99936542614354e-17
chr17:5285654|5285756	NA	119	0	-4.77071820821708	1.48324403103024e-18	Down	7.99936542614354e-17
chr1:8601272|8674745	NA	119	0	-4.77071820821708	1.48324403103024e-18	Down	7.99936542614354e-17
chr2:36623756|36669878	NA	119	0	-4.77071820821708	1.48324403103024e-18	Down	7.99936542614354e-17
chr19:33116779|33117733	NA	117	0	-4.74626516449254	2.82675428560045e-18	Down	1.53825809375135e-16
chr18:74561481|74563895	NA	117	0	-4.74626516449254	2.82675428560045e-18	Down	1.53825809375135e-16
chr10:7285519|7318951	NA	117	0	-4.74626516449254	2.82675428560045e-18	Down	1.53825809375135e-16
chr1:198201682|198233365	NA	117	0	-4.74626516449254	2.82675428560045e-18	Down	1.53825809375135e-16
chr16:69729038|69729282	NA	117	0	-4.74626516449254	2.82675428560045e-18	Down	1.53825809375135e-16
chr2:148730307|148733544	NA	117	0	-4.74626516449254	2.82675428560045e-18	Down	1.53825809375135e-16
chr2:32399131|32409407	NA	117	0	-4.74626516449254	2.82675428560045e-18	Down	1.53825809375135e-16
chr14:31185129|31204064	NA	117	0	-4.74626516449254	2.82675428560045e-18	Down	1.53825809375135e-16
chr2:45925079|45928663	NA	117	0	-4.74626516449254	2.82675428560045e-18	Down	1.53825809375135e-16
chr15:64410315|64415745	NA	117	0	-4.74626516449254	2.82675428560045e-18	Down	1.53825809375135e-16
chr2:44021595|44028848	NA	117	0	-4.74626516449254	2.82675428560045e-18	Down	1.53825809375135e-16
chr12:105385489|105389804	NA	116	0	-4.73388144003671	3.9147562954233e-18	Down	2.13378621173351e-16
chr1:67356836|67371058	NA	116	0	-4.73388144003671	3.9147562954233e-18	Down	2.13378621173351e-16
chr2:190656515|190670480	NA	34	22	2.49606833247782	4.10627597695235e-18	Up	2.24180683317116e-16
chr9:96282258|96282537	NA	34	22	2.49606833247782	4.10627597695235e-18	Up	2.24180683317116e-16
chr14:66028054|66028484	NA	470	22	-1.29298577283684	4.36856529023479e-18	Down	2.38693393155894e-16
chr8:42401611|42403923	NA	115	0	-4.72139049585351	5.31928779807305e-18	Down	2.96048125146816e-16
chr17:48818462|48819092	NA	115	0	-4.72139049585351	5.31928779807305e-18	Down	2.96048125146816e-16
chr2:168920009|168931741	NA	115	0	-4.72139049585351	5.31928779807305e-18	Down	2.96048125146816e-16
chr22:33960833|34022310	NA	115	0	-4.72139049585351	5.31928779807305e-18	Down	2.96048125146816e-16
chr1:172520651|172526934	NA	115	0	-4.72139049585351	5.31928779807305e-18	Down	2.96048125146816e-16
chr9:33948371|33953472	NA	115	0	-4.72139049585351	5.31928779807305e-18	Down	2.96048125146816e-16
chr12:56990738|56990889	NA	115	0	-4.72139049585351	5.31928779807305e-18	Down	2.96048125146816e-16
chr16:1004356|1004666	NA	115	0	-4.72139049585351	5.31928779807305e-18	Down	2.96048125146816e-16
chr17:64492318|64510584	NA	115	0	-4.72139049585351	5.31928779807305e-18	Down	2.96048125146816e-16
chr12:48272750|48276557	NA	115	0	-4.72139049585351	5.31928779807305e-18	Down	2.96048125146816e-16
chr16:19474601|19475346	NA	115	0	-4.72139049585351	5.31928779807305e-18	Down	2.96048125146816e-16
chr9:20715320|20720533	NA	115	0	-4.72139049585351	5.31928779807305e-18	Down	2.96048125146816e-16
chr11:72695132|72700142	NA	115	0	-4.72139049585351	5.31928779807305e-18	Down	2.96048125146816e-16
chr16:30510394|30510810	NA	115	0	-4.72139049585351	5.31928779807305e-18	Down	2.96048125146816e-16
chr6:10703637|10705077	NA	115	0	-4.72139049585351	5.31928779807305e-18	Down	2.96048125146816e-16
chr15:75693070|75694311	NA	115	0	-4.72139049585351	5.31928779807305e-18	Down	2.96048125146816e-16
chr8:145245686|145255444	NA	115	0	-4.72139049585351	5.31928779807305e-18	Down	2.96048125146816e-16
chr3:47436576|47437707	NA	115	0	-4.72139049585351	5.31928779807305e-18	Down	2.96048125146816e-16
chr3:57875767|57882659	NA	115	0	-4.72139049585351	5.31928779807305e-18	Down	2.96048125146816e-16
chr6:111726672|111737675	NA	115	0	-4.72139049585351	5.31928779807305e-18	Down	2.96048125146816e-16
chr8:101232506|101245765	NA	115	0	-4.72139049585351	5.31928779807305e-18	Down	2.96048125146816e-16
chr2:26492820|26500028	NA	115	0	-4.72139049585351	5.31928779807305e-18	Down	2.96048125146816e-16
chr2:203329531|203332412	NA	115	0	-4.72139049585351	5.31928779807305e-18	Down	2.96048125146816e-16
chr14:81362061|81372425	NA	31	21	2.56222066748275	7.18974089912596e-18	Up	4.00784966741076e-16
chr6:20758825|20781496	NA	31	21	2.56222066748275	7.18974089912596e-18	Up	4.00784966741076e-16
chr11:118422500|118423050	NA	114	0	-4.70879045907388	7.36411947841935e-18	Down	4.10831067152219e-16
chr7:156549086|156619438	NA	113	0	-4.69607940732432	1.02133253137623e-17	Down	5.70234661823896e-16
chr1:35879572|35881315	NA	271	67	1.10803970419477	1.05944350953467e-17	Up	5.91981282588061e-16
chr11:126142863|126143349	NA	32	21	2.51641697786963	1.40123413086946e-17	Up	7.84820644900914e-16
chr10:101667058|101667247	NA	32	21	2.51641697786963	1.40123413086946e-17	Up	7.84820644900914e-16
chr19:14568842|14569187	NA	111	0	-4.67031631125924	1.95493078171714e-17	Down	1.09926295588406e-15
chr7:140402665|140404763	NA	111	0	-4.67031631125924	1.95493078171714e-17	Down	1.09926295588406e-15
chr2:48701821|48718309	NA	111	0	-4.67031631125924	1.95493078171714e-17	Down	1.09926295588406e-15
chr14:39517855|39524500	NA	111	0	-4.67031631125924	1.95493078171714e-17	Down	1.09926295588406e-15
chr4:17503341|17510986	NA	111	0	-4.67031631125924	1.95493078171714e-17	Down	1.09926295588406e-15
chr9:102722198|102722437	NA	110	0	-4.65726015843379	2.70872869290269e-17	Down	1.52671787212183e-15
chr1:94360169|94363454	NA	110	0	-4.65726015843379	2.70872869290269e-17	Down	1.52671787212183e-15
chr9:6828424|6828584	NA	110	0	-4.65726015843379	2.70872869290269e-17	Down	1.52671787212183e-15
chr17:59996760|60002460	NA	251	63	1.12983592464001	2.82100051678162e-17	Up	1.59124457767918e-15
chr1:24495906|24507344	NA	109	0	-4.64408476968606	3.74225465333527e-17	Down	2.12082316762275e-15
chr12:56628607|56629484	NA	109	0	-4.64408476968606	3.74225465333527e-17	Down	2.12082316762275e-15
chr4:17963525|17974508	NA	109	0	-4.64408476968606	3.74225465333527e-17	Down	2.12082316762275e-15
chr3:169840379|169843795	NA	109	0	-4.64408476968606	3.74225465333527e-17	Down	2.12082316762275e-15
chr17:42512432|42541912	NA	109	0	-4.64408476968606	3.74225465333527e-17	Down	2.12082316762275e-15
chr5:172359438|172362313	NA	83	32	1.74906012374394	5.06597909171063e-17	Up	2.87324821836481e-15
chr2:239184383|239186596	NA	34	21	2.42895413661929	5.09828589514978e-17	Up	2.89607903649326e-15
chr5:107684099|107703654	NA	34	21	2.42895413661929	5.09828589514978e-17	Up	2.89607903649326e-15
chr9:117399269|117401006	NA	108	0	-4.6307879470726	5.17133071752362e-17	Down	2.94671630872871e-15
chr15:44046021|44048964	NA	108	0	-4.6307879470726	5.17133071752362e-17	Down	2.94671630872871e-15
chr8:586261|586383	NA	108	0	-4.6307879470726	5.17133071752362e-17	Down	2.94671630872871e-15
chr4:107114765|107133992	NA	108	0	-4.6307879470726	5.17133071752362e-17	Down	2.94671630872871e-15
chr21:16386664|16415895	NA	457	22	-1.25251918132991	5.35725994836084e-17	Down	3.05503033515229e-15
chr3:113285266|113286557	NA	140	43	1.421081292848	6.0867472971655e-17	Up	3.47371841137345e-15
chr2:9083315|9098771	NA	107	0	-4.61736743131028	7.14228250834442e-17	Down	4.09505837668325e-15
chrX:100296305|100297301	NA	107	0	-4.61736743131028	7.14228250834442e-17	Down	4.09505837668325e-15
chr10:32854485|32873232	NA	107	0	-4.61736743131028	7.14228250834442e-17	Down	4.09505837668325e-15
chr8:25265498|25266456	NA	107	0	-4.61736743131028	7.14228250834442e-17	Down	4.09505837668325e-15
chr8:52773404|52773806	NA	107	0	-4.61736743131028	7.14228250834442e-17	Down	4.09505837668325e-15
chr6:76412360|76412788	NA	107	0	-4.61736743131028	7.14228250834442e-17	Down	4.09505837668325e-15
chr2:54793555|54793692	NA	441	21	-1.2682178676879	8.83929040196868e-17	Down	5.07586017415591e-15
chr20:50133322|50140649	NA	106	0	-4.60382089947233	9.82163213188552e-17	Down	5.69205977286366e-15
chr4:151719232|151738409	NA	106	0	-4.60382089947233	9.82163213188552e-17	Down	5.69205977286366e-15
chr1:52959282|52975384	NA	106	0	-4.60382089947233	9.82163213188552e-17	Down	5.69205977286366e-15
chr1:161748033|161753886	NA	106	0	-4.60382089947233	9.82163213188552e-17	Down	5.69205977286366e-15
chr5:72850146|72857113	NA	106	0	-4.60382089947233	9.82163213188552e-17	Down	5.69205977286366e-15
chr11:73418464|73429935	NA	106	0	-4.60382089947233	9.82163213188552e-17	Down	5.69205977286366e-15
chr17:28011580|28030080	NA	106	0	-4.60382089947233	9.82163213188552e-17	Down	5.69205977286366e-15
chr11:66589113|66590145	NA	106	0	-4.60382089947233	9.82163213188552e-17	Down	5.69205977286366e-15
chr16:70497072|70499079	NA	106	0	-4.60382089947233	9.82163213188552e-17	Down	5.69205977286366e-15
chr19:3660963|3661999	NA	106	0	-4.60382089947233	9.82163213188552e-17	Down	5.69205977286366e-15
chr22:41979962|41980607	NA	106	0	-4.60382089947233	9.82163213188552e-17	Down	5.69205977286366e-15
chr14:73614502|73616258	NA	106	0	-4.60382089947233	9.82163213188552e-17	Down	5.69205977286366e-15
chr15:85223943|85234875	NA	105	0	-4.59014596257526	1.36338410546475e-16	Down	7.91345340191507e-15
chr7:142989392|142989791	NA	105	0	-4.59014596257526	1.36338410546475e-16	Down	7.91345340191507e-15
chr11:108046972|108047817	NA	579	32	-1.05331998289837	1.84540745676962e-16	Down	1.07194063156758e-14
chr2:219299248|219300157	NA	104	0	-4.57634016305023	1.85764031572851e-16	Down	1.10039731713119e-14
chr1:32650125|32653725	NA	104	0	-4.57634016305023	1.85764031572851e-16	Down	1.10039731713119e-14
chr19:58499574|58511264	NA	104	0	-4.57634016305023	1.85764031572851e-16	Down	1.10039731713119e-14
chr19:46024579|46026076	NA	104	0	-4.57634016305023	1.85764031572851e-16	Down	1.10039731713119e-14
chr2:70451685|70463307	NA	104	0	-4.57634016305023	1.85764031572851e-16	Down	1.10039731713119e-14
chr2:242099746|242102816	NA	104	0	-4.57634016305023	1.85764031572851e-16	Down	1.10039731713119e-14
chr7:2404006|2406083	NA	104	0	-4.57634016305023	1.85764031572851e-16	Down	1.10039731713119e-14
chr3:145838898|145842016	NA	104	0	-4.57634016305023	1.85764031572851e-16	Down	1.10039731713119e-14
chr16:74491771|74493687	NA	104	0	-4.57634016305023	1.85764031572851e-16	Down	1.10039731713119e-14
chr19:41239064|41243674	NA	104	0	-4.57634016305023	1.85764031572851e-16	Down	1.10039731713119e-14
chr2:144966169|144969146	NA	104	0	-4.57634016305023	1.85764031572851e-16	Down	1.10039731713119e-14
chr7:30661008|30662078	NA	104	0	-4.57634016305023	1.85764031572851e-16	Down	1.10039731713119e-14
chrX:24190831|24197887	NA	104	0	-4.57634016305023	1.85764031572851e-16	Down	1.10039731713119e-14
chr2:203589639|203591086	NA	104	0	-4.57634016305023	1.85764031572851e-16	Down	1.10039731713119e-14
chr6:47446103|47446269	NA	104	0	-4.57634016305023	1.85764031572851e-16	Down	1.10039731713119e-14
chr11:128963515|129034322	NA	104	0	-4.57634016305023	1.85764031572851e-16	Down	1.10039731713119e-14
chr10:5827104|5842668	NA	104	0	-4.57634016305023	1.85764031572851e-16	Down	1.10039731713119e-14
chr2:39233552|39237844	NA	104	0	-4.57634016305023	1.85764031572851e-16	Down	1.10039731713119e-14
chr18:76886266|76967012	NA	104	0	-4.57634016305023	1.85764031572851e-16	Down	1.10039731713119e-14
chr4:42024854|42041070	NA	104	0	-4.57634016305023	1.85764031572851e-16	Down	1.10039731713119e-14
chr14:93022095|93043822	NA	104	0	-4.57634016305023	1.85764031572851e-16	Down	1.10039731713119e-14
chr13:76134888|76143643	NA	104	0	-4.57634016305023	1.85764031572851e-16	Down	1.10039731713119e-14
chr6:130632435|130634238	NA	104	0	-4.57634016305023	1.85764031572851e-16	Down	1.10039731713119e-14
chr20:35812582|35812776	NA	104	0	-4.57634016305023	1.85764031572851e-16	Down	1.10039731713119e-14
chr16:2106196|2108874	NA	104	0	-4.57634016305023	1.85764031572851e-16	Down	1.10039731713119e-14
chr21:40587162|40590586	NA	104	0	-4.57634016305023	1.85764031572851e-16	Down	1.10039731713119e-14
chr1:211526580|211527809	NA	103	0	-4.56240097209235	2.57021105910521e-16	Down	1.53045117919085e-14
chr2:32832521|32836649	NA	103	0	-4.56240097209235	2.57021105910521e-16	Down	1.53045117919085e-14
chr5:145634505|145638156	NA	103	0	-4.56240097209235	2.57021105910521e-16	Down	1.53045117919085e-14
chr21:35279644|35281515	NA	103	0	-4.56240097209235	2.57021105910521e-16	Down	1.53045117919085e-14
chr22:25771779|25771975	NA	103	0	-4.56240097209235	2.57021105910521e-16	Down	1.53045117919085e-14
chr6:117010482|117026323	NA	103	0	-4.56240097209235	2.57021105910521e-16	Down	1.53045117919085e-14
chr9:129102786|129157976	NA	103	0	-4.56240097209235	2.57021105910521e-16	Down	1.53045117919085e-14
chr6:90556280|90566918	NA	102	0	-4.54832578688063	3.56745609985692e-16	Down	2.12899922168136e-14
chr10:105197771|105198565	NA	102	0	-4.54832578688063	3.56745609985692e-16	Down	2.12899922168136e-14
chr19:49716994|49717445	NA	102	0	-4.54832578688063	3.56745609985692e-16	Down	2.12899922168136e-14
chr9:102677459|102691125	NA	101	0	-4.53411192766093	4.95263416677849e-16	Down	2.96221885974642e-14
chr3:47139444|47147610	NA	101	0	-4.53411192766093	4.95263416677849e-16	Down	2.96221885974642e-14
chr2:85097348|85097909	NA	42	22	2.1912137509494	5.06962067258263e-16	Up	3.03443071749326e-14
chr21:45513943|45518415	NA	100	0	-4.51975663468386	6.87196563888537e-16	Down	4.12234109335581e-14
chr16:50321822|50322261	NA	100	0	-4.51975663468386	6.87196563888537e-16	Down	4.12234109335581e-14
chr6:167435896|167438382	NA	100	0	-4.51975663468386	6.87196563888537e-16	Down	4.12234109335581e-14
chr1:23356961|23377013	NA	43	22	2.15726641902606	8.8980833997159e-16	Up	5.34169809372427e-14
chr7:77407654|77408131	NA	99	0	-4.50525706498874	9.51607532245658e-16	Down	5.73793121777006e-14
chr5:68669656|68670538	NA	99	0	-4.50525706498874	9.51607532245658e-16	Down	5.73793121777006e-14
chr2:231738137|231738272	NA	99	0	-4.50525706498874	9.51607532245658e-16	Down	5.73793121777006e-14
chr22:26059596|26070495	NA	99	0	-4.50525706498874	9.51607532245658e-16	Down	5.73793121777006e-14
chr13:28748408|28752072	NA	99	0	-4.50525706498874	9.51607532245658e-16	Down	5.73793121777006e-14
chr2:234312137|234312341	NA	99	0	-4.50525706498874	9.51607532245658e-16	Down	5.73793121777006e-14
chrX:73071957|73072109	NA	101	34	1.55335091358941	1.24961129565184e-15	Up	7.54033585606116e-14
chr18:47455881|47463767	NA	98	0	-4.49061028902434	1.31708449681536e-15	Down	7.98823524339865e-14
chr10:123718838|123721032	NA	98	0	-4.49061028902434	1.31708449681536e-15	Down	7.98823524339865e-14
chr5:77805606|77806221	NA	98	0	-4.49061028902434	1.31708449681536e-15	Down	7.98823524339865e-14
chr1:236969443|236979843	NA	98	0	-4.49061028902434	1.31708449681536e-15	Down	7.98823524339865e-14
chr7:102106263|102106717	NA	98	0	-4.49061028902434	1.31708449681536e-15	Down	7.98823524339865e-14
chr12:109609609|109612035	NA	98	0	-4.49061028902434	1.31708449681536e-15	Down	7.98823524339865e-14
chr19:53934991|54016584	NA	98	0	-4.49061028902434	1.31708449681536e-15	Down	7.98823524339865e-14
chr19:1142042|1142202	NA	44	22	2.12409955509087	1.53408394559276e-15	Up	9.31113790455505e-14
chr14:104245081|104263855	NA	97	0	-4.47581328709626	1.8193849454558e-15	Down	1.11232032651998e-13
chr14:106725609|106787666	NA	97	0	-4.47581328709626	1.8193849454558e-15	Down	1.11232032651998e-13
chr5:140961878|140963182	NA	97	0	-4.47581328709626	1.8193849454558e-15	Down	1.11232032651998e-13
chr17:1455145|1455251	NA	97	0	-4.47581328709626	1.8193849454558e-15	Down	1.11232032651998e-13
chr2:24786772|24807429	NA	97	0	-4.47581328709626	1.8193849454558e-15	Down	1.11232032651998e-13
chr12:122716872|122717515	NA	97	0	-4.47581328709626	1.8193849454558e-15	Down	1.11232032651998e-13
chr17:28822443|28847039	NA	97	0	-4.47581328709626	1.8193849454558e-15	Down	1.11232032651998e-13
chr4:56277780|56284152	NA	97	0	-4.47581328709626	1.8193849454558e-15	Down	1.11232032651998e-13
chr3:119219541|119232566	NA	97	0	-4.47581328709626	1.8193849454558e-15	Down	1.11232032651998e-13
chr8:18622958|18662408	NA	97	0	-4.47581328709626	1.8193849454558e-15	Down	1.11232032651998e-13
chr2:201283972|201284219	NA	145	42	1.33650788785469	1.8363174288315e-15	Up	1.12348413235024e-13
chr19:34712411|34712643	NA	96	0	-4.46086294563029	2.51569275532647e-15	Down	1.54914408164406e-13
chrX:64295353|64295792	NA	96	0	-4.46086294563029	2.51569275532647e-15	Down	1.54914408164406e-13
chr15:22999338|23000243	NA	96	0	-4.46086294563029	2.51569275532647e-15	Down	1.54914408164406e-13
chr11:48048822|48049060	NA	96	0	-4.46086294563029	2.51569275532647e-15	Down	1.54914408164406e-13
chr12:25232177|25236427	NA	96	0	-4.46086294563029	2.51569275532647e-15	Down	1.54914408164406e-13
chr1:179100445|179102509	NA	96	0	-4.46086294563029	2.51569275532647e-15	Down	1.54914408164406e-13
chr2:122514815|122519100	NA	96	0	-4.46086294563029	2.51569275532647e-15	Down	1.54914408164406e-13
chr19:18285849|18286507	NA	96	0	-4.46086294563029	2.51569275532647e-15	Down	1.54914408164406e-13
chr8:70667658|70674110	NA	96	0	-4.46086294563029	2.51569275532647e-15	Down	1.54914408164406e-13
chr1:156303338|156304709	NA	95	0	-4.44575605324008	3.49427042668613e-15	Down	2.15792335517678e-13
chr22:46096161|46125470	NA	95	0	-4.44575605324008	3.49427042668613e-15	Down	2.15792335517678e-13
chr17:41576229|41577471	NA	95	0	-4.44575605324008	3.49427042668613e-15	Down	2.15792335517678e-13
chr11:77824931|77832220	NA	95	0	-4.44575605324008	3.49427042668613e-15	Down	2.15792335517678e-13
chr20:3888572|3893281	NA	94	0	-4.43048929658677	4.8234700795163e-15	Down	3.00650408463801e-13
chr7:104925455|104937980	NA	94	0	-4.43048929658677	4.8234700795163e-15	Down	3.00650408463801e-13
chr22:41277773|41278181	NA	94	0	-4.43048929658677	4.8234700795163e-15	Down	3.00650408463801e-13
chr4:79158663|79176529	NA	94	0	-4.43048929658677	4.8234700795163e-15	Down	3.00650408463801e-13
chr14:66188492|66191041	NA	94	0	-4.43048929658677	4.8234700795163e-15	Down	3.00650408463801e-13
chr15:42556287|42560230	NA	94	0	-4.43048929658677	4.8234700795163e-15	Down	3.00650408463801e-13
chr17:45695715|45696530	NA	94	0	-4.43048929658677	4.8234700795163e-15	Down	3.00650408463801e-13
chr4:4239554|4248070	NA	94	0	-4.43048929658677	4.8234700795163e-15	Down	3.00650408463801e-13
chr5:38991050|39021238	NA	94	0	-4.43048929658677	4.8234700795163e-15	Down	3.00650408463801e-13
chr1:155823066|155823597	NA	94	0	-4.43048929658677	4.8234700795163e-15	Down	3.00650408463801e-13
chr17:49118861|49133843	NA	94	0	-4.43048929658677	4.8234700795163e-15	Down	3.00650408463801e-13
chr21:35475133|35497780	NA	94	0	-4.43048929658677	4.8234700795163e-15	Down	3.00650408463801e-13
chr2:24787163|24807429	NA	94	0	-4.43048929658677	4.8234700795163e-15	Down	3.00650408463801e-13
chr14:75553720|75555344	NA	42	21	2.12409955509087	5.38805371210681e-15	Up	3.36317688774175e-13
chr2:172782046|172809519	NA	42	21	2.12409955509087	5.38805371210681e-15	Up	3.36317688774175e-13
chr1:29481207|29481422	NA	419	21	-1.19438945582973	5.51529402851103e-15	Down	3.44503730270397e-13
chr15:59204761|59209198	NA	95	32	1.55424394675992	6.29479546246402e-15	Up	3.93472268543366e-13
chr2:30748452|30756180	NA	149	42	1.29724845740746	6.3452407268552e-15	Up	3.96905977565469e-13
chr7:27668989|27672064	NA	43	21	2.09015222316753	9.21134202860127e-15	Up	5.80738621931231e-13
chr14:106994222|107087509	NA	92	0	-4.39946240096615	9.21134202860127e-15	Down	5.83922428018897e-13
chr20:18516296|18523046	NA	92	0	-4.39946240096615	9.21134202860127e-15	Down	5.83922428018897e-13
chr15:51039692|51041067	NA	92	0	-4.39946240096615	9.21134202860127e-15	Down	5.83922428018897e-13
chr4:7870348|7873807	NA	92	0	-4.39946240096615	9.21134202860127e-15	Down	5.83922428018897e-13
chr2:61721028|61722748	NA	92	0	-4.39946240096615	9.21134202860127e-15	Down	5.83922428018897e-13
chr2:220430054|220430190	NA	92	0	-4.39946240096615	9.21134202860127e-15	Down	5.83922428018897e-13
chr1:32691771|32692131	NA	92	0	-4.39946240096615	9.21134202860127e-15	Down	5.83922428018897e-13
chr1:59787207|59812070	NA	92	0	-4.39946240096615	9.21134202860127e-15	Down	5.83922428018897e-13
chrX:118774654|118787003	NA	92	0	-4.39946240096615	9.21134202860127e-15	Down	5.83922428018897e-13
chr1:1586822|1650894	NA	92	0	-4.39946240096615	9.21134202860127e-15	Down	5.83922428018897e-13
chr7:56150970|56151408	NA	92	0	-4.39946240096615	9.21134202860127e-15	Down	5.83922428018897e-13
chr7:18705835|18706099	NA	92	0	-4.39946240096615	9.21134202860127e-15	Down	5.83922428018897e-13
chr3:155615715|155624052	NA	92	0	-4.39946240096615	9.21134202860127e-15	Down	5.83922428018897e-13
chr7:77522924|77531237	NA	92	0	-4.39946240096615	9.21134202860127e-15	Down	5.83922428018897e-13
chr17:35800605|35800763	NA	92	0	-4.39946240096615	9.21134202860127e-15	Down	5.83922428018897e-13
chr2:200173482|200193633	NA	92	0	-4.39946240096615	9.21134202860127e-15	Down	5.83922428018897e-13
chr19:16790794|16791392	NA	92	0	-4.39946240096615	9.21134202860127e-15	Down	5.83922428018897e-13
chr15:59460733|59460875	NA	92	0	-4.39946240096615	9.21134202860127e-15	Down	5.83922428018897e-13
chr11:9315256|9315631	NA	91	0	-4.38369508510783	1.27960892168736e-14	Down	8.13993899390276e-13
chr8:142264087|142264728	NA	91	0	-4.38369508510783	1.27960892168736e-14	Down	8.13993899390276e-13
chr17:975853|1003975	NA	91	0	-4.38369508510783	1.27960892168736e-14	Down	8.13993899390276e-13
chr1:213341200|213349835	NA	91	0	-4.38369508510783	1.27960892168736e-14	Down	8.13993899390276e-13
chr16:20922504|20927036	NA	90	0	-4.36775354123881	1.77424637714712e-14	Down	1.13492079837156e-12
chr17:54985828|54986238	NA	90	0	-4.36775354123881	1.77424637714712e-14	Down	1.13492079837156e-12
chr3:119222378|119236162	NA	90	0	-4.36775354123881	1.77424637714712e-14	Down	1.13492079837156e-12
chr17:38065210|38066177	NA	90	0	-4.36775354123881	1.77424637714712e-14	Down	1.13492079837156e-12
chr2:231033762|231035477	NA	90	0	-4.36775354123881	1.77424637714712e-14	Down	1.13492079837156e-12
chr19:49202691|49203152	NA	90	0	-4.36775354123881	1.77424637714712e-14	Down	1.13492079837156e-12
chrX:154528097|154528458	NA	90	0	-4.36775354123881	1.77424637714712e-14	Down	1.13492079837156e-12
chr5:145083537|145144563	NA	90	0	-4.36775354123881	1.77424637714712e-14	Down	1.13492079837156e-12
chr1:12638745|12639440	NA	425	22	-1.1477878572969	1.9643156598213e-14	Down	1.25736954626936e-12
chr3:125567072|125567290	NA	89	0	-4.35163387587553	2.4656858811381e-14	Down	1.58265939940235e-12
chr2:26292443|26292669	NA	89	0	-4.35163387587553	2.4656858811381e-14	Down	1.58265939940235e-12
chr3:138407716|138413749	NA	89	0	-4.35163387587553	2.4656858811381e-14	Down	1.58265939940235e-12
chr9:127891689|127892259	NA	89	0	-4.35163387587553	2.4656858811381e-14	Down	1.58265939940235e-12
chr20:10631714|10631846	NA	88	0	-4.33533206354643	3.41550903551659e-14	Down	2.20742475119959e-12
chr11:118454523|118455359	NA	88	0	-4.33533206354643	3.41550903551659e-14	Down	2.20742475119959e-12
chr8:95946265|95946695	NA	88	0	-4.33533206354643	3.41550903551659e-14	Down	2.20742475119959e-12
chr7:8062112|8110761	NA	88	0	-4.33533206354643	3.41550903551659e-14	Down	2.20742475119959e-12
chr8:42202471|42210086	NA	88	0	-4.33533206354643	3.41550903551659e-14	Down	2.20742475119959e-12
chr13:41826780|41828756	NA	88	0	-4.33533206354643	3.41550903551659e-14	Down	2.20742475119959e-12
chr1:35569895|35570370	NA	88	0	-4.33533206354643	3.41550903551659e-14	Down	2.20742475119959e-12
chr18:18597458|18597673	NA	88	0	-4.33533206354643	3.41550903551659e-14	Down	2.20742475119959e-12
chr4:22403053|22404422	NA	88	0	-4.33533206354643	3.41550903551659e-14	Down	2.20742475119959e-12
chr19:58372744|58373938	NA	88	0	-4.33533206354643	3.41550903551659e-14	Down	2.20742475119959e-12
chr6:25515902|25520565	NA	46	21	1.99285502181261	4.36183696410776e-14	Up	2.82095950160699e-12
chr6:42643793|42647570	NA	87	0	-4.31884394075786	4.70986661239401e-14	Down	3.07935584671114e-12
chr3:108476064|108476170	NA	87	0	-4.31884394075786	4.70986661239401e-14	Down	3.07935584671114e-12
chr18:8113483|8143777	NA	87	0	-4.31884394075786	4.70986661239401e-14	Down	3.07935584671114e-12
chr3:123066628|123071428	NA	87	0	-4.31884394075786	4.70986661239401e-14	Down	3.07935584671114e-12
chr2:65228581|65237897	NA	87	0	-4.31884394075786	4.70986661239401e-14	Down	3.07935584671114e-12
chr19:11223953|11224438	NA	87	0	-4.31884394075786	4.70986661239401e-14	Down	3.07935584671114e-12
chr19:59091626|59091824	NA	87	0	-4.31884394075786	4.70986661239401e-14	Down	3.07935584671114e-12
chr14:74449720|74454875	NA	87	0	-4.31884394075786	4.70986661239401e-14	Down	3.07935584671114e-12
chr6:18212718|18214012	NA	87	0	-4.31884394075786	4.70986661239401e-14	Down	3.07935584671114e-12
chr10:15617487|15634303	NA	87	0	-4.31884394075786	4.70986661239401e-14	Down	3.07935584671114e-12
chr17:49048659|49048856	NA	87	0	-4.31884394075786	4.70986661239401e-14	Down	3.07935584671114e-12
chr11:70505932|70507783	NA	87	0	-4.31884394075786	4.70986661239401e-14	Down	3.07935584671114e-12
chr14:62188226|62188541	NA	87	0	-4.31884394075786	4.70986661239401e-14	Down	3.07935584671114e-12
chr12:121659715|121660846	NA	87	0	-4.31884394075786	4.70986661239401e-14	Down	3.07935584671114e-12
chr2:128093445|128096626	NA	87	0	-4.31884394075786	4.70986661239401e-14	Down	3.07935584671114e-12
chr13:42525098|42525300	NA	87	0	-4.31884394075786	4.70986661239401e-14	Down	3.07935584671114e-12
chr6:2294678|2295009	NA	86	0	-4.30216519961123	6.51412937846378e-14	Down	4.2964355333572e-12
chr2:38812785|38818790	NA	86	0	-4.30216519961123	6.51412937846378e-14	Down	4.2964355333572e-12
chr15:63824845|63829355	NA	86	0	-4.30216519961123	6.51412937846378e-14	Down	4.2964355333572e-12
chr8:109462051|109468159	NA	86	0	-4.30216519961123	6.51412937846378e-14	Down	4.2964355333572e-12
chr19:19756682|19757156	NA	86	0	-4.30216519961123	6.51412937846378e-14	Down	4.2964355333572e-12
chr7:56049902|56051561	NA	86	0	-4.30216519961123	6.51412937846378e-14	Down	4.2964355333572e-12
chr5:113740134|113740553	NA	86	0	-4.30216519961123	6.51412937846378e-14	Down	4.2964355333572e-12
chr2:170728745|170735084	NA	86	0	-4.30216519961123	6.51412937846378e-14	Down	4.2964355333572e-12
chr5:160062202|160062336	NA	86	0	-4.30216519961123	6.51412937846378e-14	Down	4.2964355333572e-12
chr5:179315102|179315312	NA	86	0	-4.30216519961123	6.51412937846378e-14	Down	4.2964355333572e-12
chr14:102368055|102372866	NA	86	0	-4.30216519961123	6.51412937846378e-14	Down	4.2964355333572e-12
chr14:20811240|20811376	NA	86	0	-4.30216519961123	6.51412937846378e-14	Down	4.2964355333572e-12
chr1:155747413|155753880	NA	86	0	-4.30216519961123	6.51412937846378e-14	Down	4.2964355333572e-12
chr12:102179789|102183835	NA	52	22	1.88309145558707	8.64966179455147e-14	Up	5.70876322997583e-12
chr8:106431371|106456609	NA	85	0	-4.28529138104684	9.00579320388453e-14	Down	5.99556393804672e-12
chr15:44907560|44912601	NA	85	0	-4.28529138104684	9.00579320388453e-14	Down	5.99556393804672e-12
chr11:78176921|78204241	NA	85	0	-4.28529138104684	9.00579320388453e-14	Down	5.99556393804672e-12
chr2:24778884|24807429	NA	85	0	-4.28529138104684	9.00579320388453e-14	Down	5.99556393804672e-12
chr4:140037802|140060651	NA	85	0	-4.28529138104684	9.00579320388453e-14	Down	5.99556393804672e-12
chr16:16218645|16219768	NA	85	0	-4.28529138104684	9.00579320388453e-14	Down	5.99556393804672e-12
chr10:128806995|128810638	NA	85	0	-4.28529138104684	9.00579320388453e-14	Down	5.99556393804672e-12
chr17:76198579|76198832	NA	85	0	-4.28529138104684	9.00579320388453e-14	Down	5.99556393804672e-12
chr10:27821435|27822923	NA	85	0	-4.28529138104684	9.00579320388453e-14	Down	5.99556393804672e-12
chr20:36685933|36694658	NA	85	0	-4.28529138104684	9.00579320388453e-14	Down	5.99556393804672e-12
chr15:43707791|43708614	NA	85	0	-4.28529138104684	9.00579320388453e-14	Down	5.99556393804672e-12
chr6:110538904|110541072	NA	85	0	-4.28529138104684	9.00579320388453e-14	Down	5.99556393804672e-12
chr16:28498776|28500707	NA	85	0	-4.28529138104684	9.00579320388453e-14	Down	5.99556393804672e-12
chr3:138289159|138291826	NA	402	21	-1.1346347133093	1.18459094001609e-13	Down	7.89159439584589e-12
chr19:19215722|19217194	NA	84	0	-4.2682178676879	1.25361406227558e-13	Down	8.3680429210351e-12
chr8:135824852|135825412	NA	84	0	-4.2682178676879	1.25361406227558e-13	Down	8.3680429210351e-12
chr2:170393736|170401345	NA	84	0	-4.2682178676879	1.25361406227558e-13	Down	8.3680429210351e-12
chr1:51871576|51874004	NA	83	0	-4.25093987625606	1.70370235424382e-13	Down	1.16812311528024e-11
chr5:68470703|68471364	NA	83	0	-4.25093987625606	1.70370235424382e-13	Down	1.16812311528024e-11
chr3:119366965|119367515	NA	83	0	-4.25093987625606	1.70370235424382e-13	Down	1.16812311528024e-11
chr21:40590077|40590586	NA	83	0	-4.25093987625606	1.70370235424382e-13	Down	1.16812311528024e-11
chr11:68115314|68115711	NA	83	0	-4.25093987625606	1.70370235424382e-13	Down	1.16812311528024e-11
chr2:15629017|15674765	NA	83	0	-4.25093987625606	1.70370235424382e-13	Down	1.16812311528024e-11
chr5:73136304|73136585	NA	83	0	-4.25093987625606	1.70370235424382e-13	Down	1.16812311528024e-11
chr2:198281464|198285266	NA	83	0	-4.25093987625606	1.70370235424382e-13	Down	1.16812311528024e-11
chr12:66539620|66547228	NA	83	0	-4.25093987625606	1.70370235424382e-13	Down	1.16812311528024e-11
chr17:43552466|43553092	NA	83	0	-4.25093987625606	1.70370235424382e-13	Down	1.16812311528024e-11
chr15:64791491|64792365	NA	83	0	-4.25093987625606	1.70370235424382e-13	Down	1.16812311528024e-11
chr19:2137725|2138713	NA	83	0	-4.25093987625606	1.70370235424382e-13	Down	1.16812311528024e-11
chr11:95825055|95826681	NA	83	0	-4.25093987625606	1.70370235424382e-13	Down	1.16812311528024e-11
chr18:55319265|55319961	NA	83	0	-4.25093987625606	1.70370235424382e-13	Down	1.16812311528024e-11
chr5:94005855|94006713	NA	83	0	-4.25093987625606	1.70370235424382e-13	Down	1.16812311528024e-11
chr15:50757243|50763992	NA	83	0	-4.25093987625606	1.70370235424382e-13	Down	1.16812311528024e-11
chr22:22160138|22162135	NA	83	0	-4.25093987625606	1.70370235424382e-13	Down	1.16812311528024e-11
chr1:12359258|12364785	NA	83	0	-4.25093987625606	1.70370235424382e-13	Down	1.16812311528024e-11
chr3:188476419|188478070	NA	83	0	-4.25093987625606	1.70370235424382e-13	Down	1.16812311528024e-11
chr1:54506428|54513045	NA	83	0	-4.25093987625606	1.70370235424382e-13	Down	1.16812311528024e-11
chr22:29242305|29244459	NA	83	0	-4.25093987625606	1.70370235424382e-13	Down	1.16812311528024e-11
chr19:52909159|52909896	NA	83	0	-4.25093987625606	1.70370235424382e-13	Down	1.16812311528024e-11
chr1:28907071|28907741	NA	83	0	-4.25093987625606	1.70370235424382e-13	Down	1.16812311528024e-11
chrX:77084527|77086392	NA	83	0	-4.25093987625606	1.70370235424382e-13	Down	1.16812311528024e-11
chrX:20181081|20185865	NA	83	0	-4.25093987625606	1.70370235424382e-13	Down	1.16812311528024e-11
chr10:116719484|116734144	NA	83	0	-4.25093987625606	1.70370235424382e-13	Down	1.16812311528024e-11
chr11:3794861|3797251	NA	83	0	-4.25093987625606	1.70370235424382e-13	Down	1.16812311528024e-11
chr10:108458971|108469099	NA	83	0	-4.25093987625606	1.70370235424382e-13	Down	1.16812311528024e-11
chr5:139819703|139825560	NA	83	0	-4.25093987625606	1.70370235424382e-13	Down	1.16812311528024e-11
chr3:183695304|183696439	NA	83	0	-4.25093987625606	1.70370235424382e-13	Down	1.16812311528024e-11
chr11:46515157|46534363	NA	83	0	-4.25093987625606	1.70370235424382e-13	Down	1.16812311528024e-11
chr14:69588933|69616220	NA	83	0	-4.25093987625606	1.70370235424382e-13	Down	1.16812311528024e-11
chr12:118517150|118517411	NA	83	0	-4.25093987625606	1.70370235424382e-13	Down	1.16812311528024e-11
chr8:71126137|71128999	NA	83	0	-4.25093987625606	1.70370235424382e-13	Down	1.16812311528024e-11
chr5:75757394|75771454	NA	83	0	-4.25093987625606	1.70370235424382e-13	Down	1.16812311528024e-11
chrX:54662667|54662860	NA	83	0	-4.25093987625606	1.70370235424382e-13	Down	1.16812311528024e-11
chr4:1219147|1222131	NA	83	0	-4.25093987625606	1.70370235424382e-13	Down	1.16812311528024e-11
chr2:29006772|29011675	NA	83	0	-4.25093987625606	1.70370235424382e-13	Down	1.16812311528024e-11
chr2:203947941|203949292	NA	83	0	-4.25093987625606	1.70370235424382e-13	Down	1.16812311528024e-11
chr9:271626|289581	NA	83	0	-4.25093987625606	1.70370235424382e-13	Down	1.16812311528024e-11
chr5:37326002|37328522	NA	83	0	-4.25093987625606	1.70370235424382e-13	Down	1.16812311528024e-11
chr9:137293477|137300965	NA	54	22	1.82864367156469	2.13841200720147e-13	Up	1.46806720365037e-11
chr19:12903120|12903230	NA	54	22	1.82864367156469	2.13841200720147e-13	Up	1.46806720365037e-11
chr16:31102095|31102663	NA	116	34	1.35358140121363	2.21224652333422e-13	Up	1.51973418415872e-11
chr16:56419830|56423287	NA	55	22	1.8021714602035	3.38274864261748e-13	Up	2.32681801592797e-11
chr9:14639893|14674383	NA	107	32	1.38263256868972	4.21848767932922e-13	Up	2.90354455216075e-11
chr17:80861281|80869665	NA	80	0	-4.1978285397965	4.58844017688081e-13	Down	3.18049142388245e-11
chr14:92185762|92195823	NA	80	0	-4.1978285397965	4.58844017688081e-13	Down	3.18049142388245e-11
chr19:1032390|1032695	NA	80	0	-4.1978285397965	4.58844017688081e-13	Down	3.18049142388245e-11
chr16:68155889|68160513	NA	80	0	-4.1978285397965	4.58844017688081e-13	Down	3.18049142388245e-11
chr19:11446122|11446459	NA	80	0	-4.1978285397965	4.58844017688081e-13	Down	3.18049142388245e-11
chr13:43500471|43538275	NA	80	0	-4.1978285397965	4.58844017688081e-13	Down	3.18049142388245e-11
chr14:23502576|23502883	NA	80	0	-4.1978285397965	4.58844017688081e-13	Down	3.18049142388245e-11
chr6:24475348|24480187	NA	80	0	-4.1978285397965	4.58844017688081e-13	Down	3.18049142388245e-11
chr13:26911703|26959479	NA	80	0	-4.1978285397965	4.58844017688081e-13	Down	3.18049142388245e-11
chr22:23135184|23165360	NA	80	0	-4.1978285397965	4.58844017688081e-13	Down	3.18049142388245e-11
chr13:109318233|109318497	NA	80	0	-4.1978285397965	4.58844017688081e-13	Down	3.18049142388245e-11
chr2:44931421|44942492	NA	79	0	-4.17968119308624	6.40096647122859e-13	Down	4.44250884756812e-11
chr19:38609945|38610522	NA	79	0	-4.17968119308624	6.40096647122859e-13	Down	4.44250884756812e-11
chr10:11523768|11527910	NA	52	21	1.81597725972853	7.51853583398627e-13	Up	5.22146721732183e-11
chr8:132952745|132958880	NA	391	21	-1.09460781943773	8.08536607822634e-13	Down	5.6186932994008e-11
chr17:7849045|7849304	NA	78	0	-4.16130266377138	8.91378469087206e-13	Down	6.2062003925356e-11
chr6:2397454|2399271	NA	78	0	-4.16130266377138	8.91378469087206e-13	Down	6.2062003925356e-11
chr7:77210743|77221573	NA	78	0	-4.16130266377138	8.91378469087206e-13	Down	6.2062003925356e-11
chr8:86178836|86180856	NA	77	0	-4.14268698560404	1.23992492615922e-12	Down	8.67131507061196e-11
chr17:43143700|43143843	NA	77	0	-4.14268698560404	1.23992492615922e-12	Down	8.67131507061196e-11
chr1:114399003|114401195	NA	77	0	-4.14268698560404	1.23992492615922e-12	Down	8.67131507061196e-11
chr21:40596333|40601362	NA	77	0	-4.14268698560404	1.23992492615922e-12	Down	8.67131507061196e-11
chr3:57569625|57570191	NA	77	0	-4.14268698560404	1.23992492615922e-12	Down	8.67131507061196e-11
chr1:40656443|40668286	NA	77	0	-4.14268698560404	1.23992492615922e-12	Down	8.67131507061196e-11
chr4:72352664|72363409	NA	77	0	-4.14268698560404	1.23992492615922e-12	Down	8.67131507061196e-11
chr16:72984367|72994093	NA	76	0	-4.12382795835272	1.7239464033268e-12	Down	1.21172475569835e-10
chr17:66446868|66449133	NA	76	0	-4.12382795835272	1.7239464033268e-12	Down	1.21172475569835e-10
chr1:201966446|201966682	NA	76	0	-4.12382795835272	1.7239464033268e-12	Down	1.21172475569835e-10
chr16:12820336|12820569	NA	76	0	-4.12382795835272	1.7239464033268e-12	Down	1.21172475569835e-10
chr7:100624507|100624662	NA	76	0	-4.12382795835272	1.7239464033268e-12	Down	1.21172475569835e-10
chr3:101450683|101451498	NA	76	0	-4.12382795835272	1.7239464033268e-12	Down	1.21172475569835e-10
chr4:153332454|153333681	NA	76	0	-4.12382795835272	1.7239464033268e-12	Down	1.21172475569835e-10
chr7:107414364|107415317	NA	54	21	1.76152947570616	1.83672916149661e-12	Up	1.29262122063472e-10
chr14:21698478|21702388	NA	170	42	1.10702604173192	2.20382556255533e-12	Up	1.55194415173215e-10
chr6:69943181|69949118	NA	75	0	-4.10471913540502	2.39280038893162e-12	Down	1.69348322559216e-10
chr5:138994171|138994551	NA	75	0	-4.10471913540502	2.39280038893162e-12	Down	1.69348322559216e-10
chr9:37768072|37770736	NA	75	0	-4.10471913540502	2.39280038893162e-12	Down	1.69348322559216e-10
chr5:32135677|32143986	NA	75	0	-4.10471913540502	2.39280038893162e-12	Down	1.69348322559216e-10
chr4:139993019|139994721	NA	75	0	-4.10471913540502	2.39280038893162e-12	Down	1.69348322559216e-10
chr3:136323150|136323315	NA	75	0	-4.10471913540502	2.39280038893162e-12	Down	1.69348322559216e-10
chr4:24875303|24878319	NA	75	0	-4.10471913540502	2.39280038893162e-12	Down	1.69348322559216e-10
chr18:55398858|55399061	NA	75	0	-4.10471913540502	2.39280038893162e-12	Down	1.69348322559216e-10
chr14:106725609|106812379	NA	55	21	1.73505726434497	2.83862901775394e-12	Up	2.01026932815144e-10
chr3:31617887|31641951	NA	74	0	-4.08535381053809	3.32173929342207e-12	Down	2.36708404425869e-10
chr19:53928323|54007350	NA	74	0	-4.08535381053809	3.32173929342207e-12	Down	2.36708404425869e-10
chr16:68773228|68773612	NA	74	0	-4.08535381053809	3.32173929342207e-12	Down	2.36708404425869e-10
chr8:95676925|95677424	NA	74	0	-4.08535381053809	3.32173929342207e-12	Down	2.36708404425869e-10
chr11:120347369|120348235	NA	74	0	-4.08535381053809	3.32173929342207e-12	Down	2.36708404425869e-10
chr12:102107867|102110590	NA	74	0	-4.08535381053809	3.32173929342207e-12	Down	2.36708404425869e-10
chr3:67546222|67548719	NA	74	0	-4.08535381053809	3.32173929342207e-12	Down	2.36708404425869e-10
chr1:10405902|10408791	NA	74	0	-4.08535381053809	3.32173929342207e-12	Down	2.36708404425869e-10
chr6:107824860|107827631	NA	74	0	-4.08535381053809	3.32173929342207e-12	Down	2.36708404425869e-10
chr20:35236117|35238133	NA	73	0	-4.06572500378915	4.52839404289687e-12	Down	3.30902585592046e-10
chr16:89484691|89488713	NA	73	0	-4.06572500378915	4.52839404289687e-12	Down	3.30902585592046e-10
chr15:76580186|76585041	NA	73	0	-4.06572500378915	4.52839404289687e-12	Down	3.30902585592046e-10
chr15:65962116|65962526	NA	73	0	-4.06572500378915	4.52839404289687e-12	Down	3.30902585592046e-10
chr2:47600601|47601187	NA	73	0	-4.06572500378915	4.52839404289687e-12	Down	3.30902585592046e-10
chr20:44483441|44483931	NA	73	0	-4.06572500378915	4.52839404289687e-12	Down	3.30902585592046e-10
chr7:72916525|72916804	NA	73	0	-4.06572500378915	4.52839404289687e-12	Down	3.30902585592046e-10
chr7:107414364|107414598	NA	73	0	-4.06572500378915	4.52839404289687e-12	Down	3.30902585592046e-10
chr3:37089009|37090508	NA	73	0	-4.06572500378915	4.52839404289687e-12	Down	3.30902585592046e-10
chr20:57574397|57574864	NA	73	0	-4.06572500378915	4.52839404289687e-12	Down	3.30902585592046e-10
chr10:27420787|27425314	NA	73	0	-4.06572500378915	4.52839404289687e-12	Down	3.30902585592046e-10
chr1:40654726|40668286	NA	73	0	-4.06572500378915	4.52839404289687e-12	Down	3.30902585592046e-10
chr8:81937454|81942324	NA	73	0	-4.06572500378915	4.52839404289687e-12	Down	3.30902585592046e-10
chr22:46594238|46594488	NA	73	0	-4.06572500378915	4.52839404289687e-12	Down	3.30902585592046e-10
chr12:91545430|91552286	NA	73	0	-4.06572500378915	4.52839404289687e-12	Down	3.30902585592046e-10
chr11:14793482|14810788	NA	73	0	-4.06572500378915	4.52839404289687e-12	Down	3.30902585592046e-10
chr1:231079551|231097049	NA	73	0	-4.06572500378915	4.52839404289687e-12	Down	3.30902585592046e-10
chr15:25650607|25660989	NA	73	0	-4.06572500378915	4.52839404289687e-12	Down	3.30902585592046e-10
chr2:61014081|61019424	NA	73	0	-4.06572500378915	4.52839404289687e-12	Down	3.30902585592046e-10
chr2:39107319|39108719	NA	73	0	-4.06572500378915	4.52839404289687e-12	Down	3.30902585592046e-10
chr1:100889777|100908552	NA	73	0	-4.06572500378915	4.52839404289687e-12	Down	3.30902585592046e-10
chr1:25568864|25570124	NA	73	0	-4.06572500378915	4.52839404289687e-12	Down	3.30902585592046e-10
chr16:83940591|83945972	NA	73	0	-4.06572500378915	4.52839404289687e-12	Down	3.30902585592046e-10
chr15:41745098|41750074	NA	73	0	-4.06572500378915	4.52839404289687e-12	Down	3.30902585592046e-10
chr8:128902834|128903244	NA	73	0	-4.06572500378915	4.52839404289687e-12	Down	3.30902585592046e-10
chr12:50488219|50490755	NA	73	0	-4.06572500378915	4.52839404289687e-12	Down	3.30902585592046e-10
chr11:63419407|63420047	NA	73	0	-4.06572500378915	4.52839404289687e-12	Down	3.30902585592046e-10
chr2:69565029|69573131	NA	73	0	-4.06572500378915	4.52839404289687e-12	Down	3.30902585592046e-10
chr10:133106473|133107562	NA	73	0	-4.06572500378915	4.52839404289687e-12	Down	3.30902585592046e-10
chr1:114367763|114377061	NA	73	0	-4.06572500378915	4.52839404289687e-12	Down	3.30902585592046e-10
chr6:144858717|144860579	NA	73	0	-4.06572500378915	4.52839404289687e-12	Down	3.30902585592046e-10
chr9:88307603|88327481	NA	73	0	-4.06572500378915	4.52839404289687e-12	Down	3.30902585592046e-10
chr2:36615114|36623930	NA	73	0	-4.06572500378915	4.52839404289687e-12	Down	3.30902585592046e-10
chr5:88201025|88261732	NA	73	0	-4.06572500378915	4.52839404289687e-12	Down	3.30902585592046e-10
chr17:34864900|34867294	NA	73	0	-4.06572500378915	4.52839404289687e-12	Down	3.30902585592046e-10
chr12:112915455|112915819	NA	73	0	-4.06572500378915	4.52839404289687e-12	Down	3.30902585592046e-10
chr1:171492359|171496983	NA	73	0	-4.06572500378915	4.52839404289687e-12	Down	3.30902585592046e-10
chr7:128914120|128952976	NA	73	0	-4.06572500378915	4.52839404289687e-12	Down	3.30902585592046e-10
chr2:112873660|112875517	NA	73	0	-4.06572500378915	4.52839404289687e-12	Down	3.30902585592046e-10
chr20:34430494|34446303	NA	73	0	-4.06572500378915	4.52839404289687e-12	Down	3.30902585592046e-10
chr2:106774514|106782539	NA	73	0	-4.06572500378915	4.52839404289687e-12	Down	3.30902585592046e-10
chr22:21178613|21193019	NA	63	22	1.60625125022825	9.74835753863073e-12	Up	7.136329241889e-10
chr15:49528047|49531564	NA	376	21	-1.03817187380801	1.02411538161931e-11	Down	7.50161021052508e-10
chr17:169210|177370	NA	64	22	1.58353117372816	1.44778323440358e-11	Up	1.06177629660449e-09
chr2:162036124|162061304	NA	64	22	1.58353117372816	1.44778323440358e-11	Up	1.06177629660449e-09
chr17:28011580|28022541	NA	69	0	-3.9844249016873	1.67951161805735e-11	Down	1.26513158835821e-09
chr10:909682|910210	NA	69	0	-3.9844249016873	1.67951161805735e-11	Down	1.26513158835821e-09
chr5:147928230|147929825	NA	69	0	-3.9844249016873	1.67951161805735e-11	Down	1.26513158835821e-09
chr4:17961887|17974508	NA	69	0	-3.9844249016873	1.67951161805735e-11	Down	1.26513158835821e-09
chr7:2269618|2270399	NA	69	0	-3.9844249016873	1.67951161805735e-11	Down	1.26513158835821e-09
chr9:125827626|125832703	NA	69	0	-3.9844249016873	1.67951161805735e-11	Down	1.26513158835821e-09
chr3:15253610|15260047	NA	69	0	-3.9844249016873	1.67951161805735e-11	Down	1.26513158835821e-09
chr19:55105906|55142558	NA	69	0	-3.9844249016873	1.67951161805735e-11	Down	1.26513158835821e-09
chr19:23844916|23845960	NA	69	0	-3.9844249016873	1.67951161805735e-11	Down	1.26513158835821e-09
chrX:100275475|100276304	NA	69	0	-3.9844249016873	1.67951161805735e-11	Down	1.26513158835821e-09
chr14:103411822|103411954	NA	69	0	-3.9844249016873	1.67951161805735e-11	Down	1.26513158835821e-09
chrX:73424028|73424211	NA	69	0	-3.9844249016873	1.67951161805735e-11	Down	1.26513158835821e-09
chr15:62221699|62223458	NA	69	0	-3.9844249016873	1.67951161805735e-11	Down	1.26513158835821e-09
chr3:52771601|52775515	NA	69	0	-3.9844249016873	1.67951161805735e-11	Down	1.26513158835821e-09
chr14:94577281|94577911	NA	69	0	-3.9844249016873	1.67951161805735e-11	Down	1.26513158835821e-09
chr14:91808723|91810001	NA	69	0	-3.9844249016873	1.67951161805735e-11	Down	1.26513158835821e-09
chr5:50055476|50059076	NA	69	0	-3.9844249016873	1.67951161805735e-11	Down	1.26513158835821e-09
chr3:33454213|33467233	NA	69	0	-3.9844249016873	1.67951161805735e-11	Down	1.26513158835821e-09
chr19:2206156|2206363	NA	69	0	-3.9844249016873	1.67951161805735e-11	Down	1.26513158835821e-09
chr15:72810407|72848248	NA	69	0	-3.9844249016873	1.67951161805735e-11	Down	1.26513158835821e-09
chr2:54119944|54120936	NA	69	0	-3.9844249016873	1.67951161805735e-11	Down	1.26513158835821e-09
chr16:82196296|82196411	NA	69	0	-3.9844249016873	1.67951161805735e-11	Down	1.26513158835821e-09
chr11:120916383|120924441	NA	69	0	-3.9844249016873	1.67951161805735e-11	Down	1.26513158835821e-09
chr5:145638011|145640461	NA	69	0	-3.9844249016873	1.67951161805735e-11	Down	1.26513158835821e-09
chr1:180953812|180962561	NA	69	0	-3.9844249016873	1.67951161805735e-11	Down	1.26513158835821e-09
chr19:24103492|24103812	NA	69	0	-3.9844249016873	1.67951161805735e-11	Down	1.26513158835821e-09
chr12:118619175|118619412	NA	69	0	-3.9844249016873	1.67951161805735e-11	Down	1.26513158835821e-09
chr2:39485488|39494388	NA	69	0	-3.9844249016873	1.67951161805735e-11	Down	1.26513158835821e-09
chr3:119255983|119256265	NA	69	0	-3.9844249016873	1.67951161805735e-11	Down	1.26513158835821e-09
chr19:36636708|36637214	NA	69	0	-3.9844249016873	1.67951161805735e-11	Down	1.26513158835821e-09
chr12:109509416|109511337	NA	69	0	-3.9844249016873	1.67951161805735e-11	Down	1.26513158835821e-09
chr7:113741291|113803143	NA	69	0	-3.9844249016873	1.67951161805735e-11	Down	1.26513158835821e-09
chr4:77065302|77065626	NA	69	0	-3.9844249016873	1.67951161805735e-11	Down	1.26513158835821e-09
chr3:47777523|47787483	NA	69	0	-3.9844249016873	1.67951161805735e-11	Down	1.26513158835821e-09
chr6:18160113|18166609	NA	69	0	-3.9844249016873	1.67951161805735e-11	Down	1.26513158835821e-09
chr5:137288316|137290065	NA	69	0	-3.9844249016873	1.67951161805735e-11	Down	1.26513158835821e-09
chr2:114697535|114699936	NA	69	0	-3.9844249016873	1.67951161805735e-11	Down	1.26513158835821e-09
chr2:169404105|169417832	NA	69	0	-3.9844249016873	1.67951161805735e-11	Down	1.26513158835821e-09
chr11:85692787|85693046	NA	69	0	-3.9844249016873	1.67951161805735e-11	Down	1.26513158835821e-09
chr7:129679303|129683630	NA	69	0	-3.9844249016873	1.67951161805735e-11	Down	1.26513158835821e-09
chr1:53082448|53082564	NA	69	0	-3.9844249016873	1.67951161805735e-11	Down	1.26513158835821e-09
chr1:151175475|151175751	NA	69	0	-3.9844249016873	1.67951161805735e-11	Down	1.26513158835821e-09
chr5:96049112|96049370	NA	69	0	-3.9844249016873	1.67951161805735e-11	Down	1.26513158835821e-09
chr12:116668237|116675510	NA	69	0	-3.9844249016873	1.67951161805735e-11	Down	1.26513158835821e-09
chr2:209163364|209167077	NA	69	0	-3.9844249016873	1.67951161805735e-11	Down	1.26513158835821e-09
chr15:59504397|59504499	NA	68	0	-3.96336328615947	2.3394881265305e-11	Down	1.76951379041446e-09
chr17:48148781|48148882	NA	68	0	-3.96336328615947	2.3394881265305e-11	Down	1.76951379041446e-09
chr3:195510928|195515488	NA	68	0	-3.96336328615947	2.3394881265305e-11	Down	1.76951379041446e-09
chr15:35224518|35231014	NA	68	0	-3.96336328615947	2.3394881265305e-11	Down	1.76951379041446e-09
chr8:143412261|143413192	NA	68	0	-3.96336328615947	2.3394881265305e-11	Down	1.76951379041446e-09
chr10:134227421|134227588	NA	68	0	-3.96336328615947	2.3394881265305e-11	Down	1.76951379041446e-09
chr7:151478238|151483627	NA	68	0	-3.96336328615947	2.3394881265305e-11	Down	1.76951379041446e-09
chr3:137940767|137942575	NA	67	0	-3.94198963536691	3.26104527902547e-11	Down	2.47519956923212e-09
chr22:41531816|41536261	NA	67	0	-3.94198963536691	3.26104527902547e-11	Down	2.47519956923212e-09
chr16:89799889|89804313	NA	67	0	-3.94198963536691	3.26104527902547e-11	Down	2.47519956923212e-09
chrX:32305645|32328393	NA	67	0	-3.94198963536691	3.26104527902547e-11	Down	2.47519956923212e-09
chr1:223991876|223994649	NA	67	0	-3.94198963536691	3.26104527902547e-11	Down	2.47519956923212e-09
chr3:195685883|195686957	NA	122	32	1.19336221752798	3.93197204968881e-11	Up	2.98618478372196e-09
chr6:74190397|74191967	NA	66	0	-3.92029456426759	4.53288315669489e-11	Down	3.46259230284367e-09
chr19:11015626|11019883	NA	66	0	-3.92029456426759	4.53288315669489e-11	Down	3.46259230284367e-09
chr19:44027682|44027874	NA	66	0	-3.92029456426759	4.53288315669489e-11	Down	3.46259230284367e-09
chr10:3160973|3162236	NA	66	0	-3.92029456426759	4.53288315669489e-11	Down	3.46259230284367e-09
chr1:180159567|180159715	NA	66	0	-3.92029456426759	4.53288315669489e-11	Down	3.46259230284367e-09
chr16:11873021|11876244	NA	66	0	-3.92029456426759	4.53288315669489e-11	Down	3.46259230284367e-09
chr21:16386664|16417644	NA	66	0	-3.92029456426759	4.53288315669489e-11	Down	3.46259230284367e-09
chr10:103734968|103755112	NA	66	0	-3.92029456426759	4.53288315669489e-11	Down	3.46259230284367e-09
chr10:65208210|65208617	NA	66	0	-3.92029456426759	4.53288315669489e-11	Down	3.46259230284367e-09
chr3:53349007|53349310	NA	66	0	-3.92029456426759	4.53288315669489e-11	Down	3.46259230284367e-09
chr2:233675953|233677201	NA	65	0	-3.89826825793759	6.14595819777906e-11	Down	4.84422204681708e-09
chr14:106994221|107013248	NA	65	0	-3.89826825793759	6.14595819777906e-11	Down	4.84422204681708e-09
chr9:78638653|78641953	NA	65	0	-3.89826825793759	6.14595819777906e-11	Down	4.84422204681708e-09
chr1:155348071|155349907	NA	65	0	-3.89826825793759	6.14595819777906e-11	Down	4.84422204681708e-09
chrX:95962250|95962569	NA	65	0	-3.89826825793759	6.14595819777906e-11	Down	4.84422204681708e-09
chr1:171537385|171544267	NA	65	0	-3.89826825793759	6.14595819777906e-11	Down	4.84422204681708e-09
chr10:46028558|46048652	NA	65	0	-3.89826825793759	6.14595819777906e-11	Down	4.84422204681708e-09
chr9:36247355|36247763	NA	65	0	-3.89826825793759	6.14595819777906e-11	Down	4.84422204681708e-09
chr22:23161953|23222983	NA	65	0	-3.89826825793759	6.14595819777906e-11	Down	4.84422204681708e-09
chr1:114319831|114320430	NA	65	0	-3.89826825793759	6.14595819777906e-11	Down	4.84422204681708e-09
chr1:65278420|65280523	NA	65	0	-3.89826825793759	6.14595819777906e-11	Down	4.84422204681708e-09
chr17:61841375|61842207	NA	65	0	-3.89826825793759	6.14595819777906e-11	Down	4.84422204681708e-09
chr22:29517344|29521404	NA	65	0	-3.89826825793759	6.14595819777906e-11	Down	4.84422204681708e-09
chr4:154547298|154553990	NA	65	0	-3.89826825793759	6.14595819777906e-11	Down	4.84422204681708e-09
chr2:40655612|40657444	NA	65	0	-3.89826825793759	6.14595819777906e-11	Down	4.84422204681708e-09
chr1:150634289|150636239	NA	65	0	-3.89826825793759	6.14595819777906e-11	Down	4.84422204681708e-09
chr1:16263657|16264501	NA	65	0	-3.89826825793759	6.14595819777906e-11	Down	4.84422204681708e-09
chr20:18519905|18520229	NA	65	0	-3.89826825793759	6.14595819777906e-11	Down	4.84422204681708e-09
chr19:9768684|9770143	NA	65	0	-3.89826825793759	6.14595819777906e-11	Down	4.84422204681708e-09
chr17:977436|977634	NA	65	0	-3.89826825793759	6.14595819777906e-11	Down	4.84422204681708e-09
chr8:42914234|42919358	NA	65	0	-3.89826825793759	6.14595819777906e-11	Down	4.84422204681708e-09
chr22:22677018|22764194	NA	65	0	-3.89826825793759	6.14595819777906e-11	Down	4.84422204681708e-09
chr8:42780699|42798588	NA	65	0	-3.89826825793759	6.14595819777906e-11	Down	4.84422204681708e-09
chr1:226854620|226854779	NA	65	0	-3.89826825793759	6.14595819777906e-11	Down	4.84422204681708e-09
chr21:38792600|38802702	NA	65	0	-3.89826825793759	6.14595819777906e-11	Down	4.84422204681708e-09
chr12:111855922|111856681	NA	65	0	-3.89826825793759	6.14595819777906e-11	Down	4.84422204681708e-09
chr11:17042020|17048529	NA	65	0	-3.89826825793759	6.14595819777906e-11	Down	4.84422204681708e-09
chr15:57312102|57312239	NA	65	0	-3.89826825793759	6.14595819777906e-11	Down	4.84422204681708e-09
chr12:100496543|100502326	NA	65	0	-3.89826825793759	6.14595819777906e-11	Down	4.84422204681708e-09
chr2:99781297|99804720	NA	65	0	-3.89826825793759	6.14595819777906e-11	Down	4.84422204681708e-09
chr8:102211422|102213971	NA	65	0	-3.89826825793759	6.14595819777906e-11	Down	4.84422204681708e-09
chr20:35528405|35528743	NA	65	0	-3.89826825793759	6.14595819777906e-11	Down	4.84422204681708e-09
chr16:19627435|19628130	NA	65	0	-3.89826825793759	6.14595819777906e-11	Down	4.84422204681708e-09
chr16:72918497|72923219	NA	65	0	-3.89826825793759	6.14595819777906e-11	Down	4.84422204681708e-09
chr2:105912812|105915162	NA	65	0	-3.89826825793759	6.14595819777906e-11	Down	4.84422204681708e-09
chr1:231954074|231954263	NA	65	0	-3.89826825793759	6.14595819777906e-11	Down	4.84422204681708e-09
chr1:225742607|225755116	NA	65	0	-3.89826825793759	6.14595819777906e-11	Down	4.84422204681708e-09
chr19:34922765|34929671	NA	65	0	-3.89826825793759	6.14595819777906e-11	Down	4.84422204681708e-09
chr4:62800557|62813994	NA	65	0	-3.89826825793759	6.14595819777906e-11	Down	4.84422204681708e-09
chr6:35279990|35280549	NA	65	0	-3.89826825793759	6.14595819777906e-11	Down	4.84422204681708e-09
chr1:2138824|2139971	NA	65	0	-3.89826825793759	6.14595819777906e-11	Down	4.84422204681708e-09
chr1:39381233|39385009	NA	65	0	-3.89826825793759	6.14595819777906e-11	Down	4.84422204681708e-09
chr3:156411808|156413814	NA	65	0	-3.89826825793759	6.14595819777906e-11	Down	4.84422204681708e-09
chr22:26853825|26854543	NA	65	0	-3.89826825793759	6.14595819777906e-11	Down	4.84422204681708e-09
chr1:155783424|155784240	NA	65	0	-3.89826825793759	6.14595819777906e-11	Down	4.84422204681708e-09
chr17:4913498|4913767	NA	65	0	-3.89826825793759	6.14595819777906e-11	Down	4.84422204681708e-09
chr7:44714009|44715748	NA	65	0	-3.89826825793759	6.14595819777906e-11	Down	4.84422204681708e-09
chr9:19316414|19316837	NA	65	0	-3.89826825793759	6.14595819777906e-11	Down	4.84422204681708e-09
chr1:1572769|1635783	NA	65	0	-3.89826825793759	6.14595819777906e-11	Down	4.84422204681708e-09
chr4:148860975|148887990	NA	65	0	-3.89826825793759	6.14595819777906e-11	Down	4.84422204681708e-09
chr1:1747194|1756938	NA	65	0	-3.89826825793759	6.14595819777906e-11	Down	4.84422204681708e-09
chrX:53641494|53642796	NA	65	0	-3.89826825793759	6.14595819777906e-11	Down	4.84422204681708e-09
chr21:30693541|30702014	NA	65	0	-3.89826825793759	6.14595819777906e-11	Down	4.84422204681708e-09
chr5:72377609|72378652	NA	65	0	-3.89826825793759	6.14595819777906e-11	Down	4.84422204681708e-09
chr11:85685750|85695016	NA	65	0	-3.89826825793759	6.14595819777906e-11	Down	4.84422204681708e-09
chr19:35743014|35743269	NA	63	21	1.53913705436971	6.72273099541911e-11	Up	5.30774787203078e-09
chr2:15691616|15698758	NA	63	21	1.53913705436971	6.72273099541911e-11	Up	5.30774787203078e-09
chr11:77394754|77402283	NA	63	21	1.53913705436971	6.72273099541911e-11	Up	5.30774787203078e-09
chr2:9496175|9499018	NA	64	0	-3.87590044490913	8.49875138793754e-11	Down	6.77758159876908e-09
chr5:80911292|80946158	NA	64	0	-3.87590044490913	8.49875138793754e-11	Down	6.77758159876908e-09
chr19:45296730|45297538	NA	64	0	-3.87590044490913	8.49875138793754e-11	Down	6.77758159876908e-09
chr15:63915013|63916526	NA	64	0	-3.87590044490913	8.49875138793754e-11	Down	6.77758159876908e-09
chrX:73071957|73072064	NA	64	0	-3.87590044490913	8.49875138793754e-11	Down	6.77758159876908e-09
chr6:11714407|11714541	NA	64	0	-3.87590044490913	8.49875138793754e-11	Down	6.77758159876908e-09
chr1:40733457|40737707	NA	64	0	-3.87590044490913	8.49875138793754e-11	Down	6.77758159876908e-09
chr19:48722127|48725112	NA	64	0	-3.87590044490913	8.49875138793754e-11	Down	6.77758159876908e-09
chr6:105280916|105291173	NA	64	0	-3.87590044490913	8.49875138793754e-11	Down	6.77758159876908e-09
chr10:103427642|103436193	NA	64	0	-3.87590044490913	8.49875138793754e-11	Down	6.77758159876908e-09
chr5:159520107|159521072	NA	64	0	-3.87590044490913	8.49875138793754e-11	Down	6.77758159876908e-09
chr22:46493805|46505788	NA	64	0	-3.87590044490913	8.49875138793754e-11	Down	6.77758159876908e-09
chr1:197641166|197684204	NA	64	0	-3.87590044490913	8.49875138793754e-11	Down	6.77758159876908e-09
chr9:97041039|97055351	NA	64	0	-3.87590044490913	8.49875138793754e-11	Down	6.77758159876908e-09
chr13:34196245|34196514	NA	64	0	-3.87590044490913	8.49875138793754e-11	Down	6.77758159876908e-09
chr3:67797194|67818857	NA	64	0	-3.87590044490913	8.49875138793754e-11	Down	6.77758159876908e-09
chr15:42957450|42961535	NA	64	0	-3.87590044490913	8.49875138793754e-11	Down	6.77758159876908e-09
chr19:11560255|11560378	NA	64	0	-3.87590044490913	8.49875138793754e-11	Down	6.77758159876908e-09
chr8:131164981|131181313	NA	64	21	1.51641697786963	9.70524405534398e-11	Up	7.75260595002591e-09
chr8:103372299|103373854	NA	64	21	1.51641697786963	9.70524405534398e-11	Up	7.75260595002591e-09
chr22:41738532|41739580	NA	64	21	1.51641697786963	9.70524405534398e-11	Up	7.75260595002591e-09
chr9:4823547|4827033	NA	63	0	-3.85318036840905	1.13262648679461e-10	Down	9.48308809063386e-09
chr20:39896102|39897723	NA	63	0	-3.85318036840905	1.13262648679461e-10	Down	9.48308809063386e-09
chr8:122640953|122641580	NA	63	0	-3.85318036840905	1.13262648679461e-10	Down	9.48308809063386e-09
chr9:77403529|77407686	NA	63	0	-3.85318036840905	1.13262648679461e-10	Down	9.48308809063386e-09
chr2:44729827|44732869	NA	63	0	-3.85318036840905	1.13262648679461e-10	Down	9.48308809063386e-09
chr11:128993340|128994789	NA	63	0	-3.85318036840905	1.13262648679461e-10	Down	9.48308809063386e-09
chr16:23632682|23634451	NA	63	0	-3.85318036840905	1.13262648679461e-10	Down	9.48308809063386e-09
chr12:27786294|27788048	NA	63	0	-3.85318036840905	1.13262648679461e-10	Down	9.48308809063386e-09
chr7:129679303|129681313	NA	63	0	-3.85318036840905	1.13262648679461e-10	Down	9.48308809063386e-09
chr17:80721840|80739597	NA	63	0	-3.85318036840905	1.13262648679461e-10	Down	9.48308809063386e-09
chr7:103828698|103844682	NA	63	0	-3.85318036840905	1.13262648679461e-10	Down	9.48308809063386e-09
chr12:58340777|58347472	NA	63	0	-3.85318036840905	1.13262648679461e-10	Down	9.48308809063386e-09
chr12:122720332|122723271	NA	63	0	-3.85318036840905	1.13262648679461e-10	Down	9.48308809063386e-09
chr4:175443039|175443332	NA	63	0	-3.85318036840905	1.13262648679461e-10	Down	9.48308809063386e-09
chr12:109919441|109921786	NA	63	0	-3.85318036840905	1.13262648679461e-10	Down	9.48308809063386e-09
chr10:96207391|96234540	NA	63	0	-3.85318036840905	1.13262648679461e-10	Down	9.48308809063386e-09
chr6:20546576|20548936	NA	63	0	-3.85318036840905	1.13262648679461e-10	Down	9.48308809063386e-09
chr10:86223688|86237420	NA	63	0	-3.85318036840905	1.13262648679461e-10	Down	9.48308809063386e-09
chr2:33353498|33360027	NA	63	0	-3.85318036840905	1.13262648679461e-10	Down	9.48308809063386e-09
chr10:5751492|5759713	NA	63	0	-3.85318036840905	1.13262648679461e-10	Down	9.48308809063386e-09
chr3:50137414|50142575	NA	63	0	-3.85318036840905	1.13262648679461e-10	Down	9.48308809063386e-09
chr9:86294689|86301070	NA	63	0	-3.85318036840905	1.13262648679461e-10	Down	9.48308809063386e-09
chr15:100871093|100874385	NA	63	0	-3.85318036840905	1.13262648679461e-10	Down	9.48308809063386e-09
chr3:15452751|15457449	NA	63	0	-3.85318036840905	1.13262648679461e-10	Down	9.48308809063386e-09
chr1:155695173|155695810	NA	63	0	-3.85318036840905	1.13262648679461e-10	Down	9.48308809063386e-09
chr4:110451444|110452678	NA	63	0	-3.85318036840905	1.13262648679461e-10	Down	9.48308809063386e-09
chr11:17131978|17136012	NA	63	0	-3.85318036840905	1.13262648679461e-10	Down	9.48308809063386e-09
chr3:51575605|51624575	NA	63	0	-3.85318036840905	1.13262648679461e-10	Down	9.48308809063386e-09
chr18:51714083|51731527	NA	63	0	-3.85318036840905	1.13262648679461e-10	Down	9.48308809063386e-09
chr8:38282026|38283763	NA	63	0	-3.85318036840905	1.13262648679461e-10	Down	9.48308809063386e-09
chr11:36477823|36477965	NA	63	0	-3.85318036840905	1.13262648679461e-10	Down	9.48308809063386e-09
chr15:66727364|66729230	NA	63	0	-3.85318036840905	1.13262648679461e-10	Down	9.48308809063386e-09
chr17:54926056|54933986	NA	63	0	-3.85318036840905	1.13262648679461e-10	Down	9.48308809063386e-09
chr7:810107|814799	NA	63	0	-3.85318036840905	1.13262648679461e-10	Down	9.48308809063386e-09
chr3:133341934|133343019	NA	63	0	-3.85318036840905	1.13262648679461e-10	Down	9.48308809063386e-09
chr13:50279756|50280508	NA	63	0	-3.85318036840905	1.13262648679461e-10	Down	9.48308809063386e-09
chr2:27653604|27653891	NA	63	0	-3.85318036840905	1.13262648679461e-10	Down	9.48308809063386e-09
chr2:32515551|32526564	NA	63	0	-3.85318036840905	1.13262648679461e-10	Down	9.48308809063386e-09
chr3:196842797|196846401	NA	63	0	-3.85318036840905	1.13262648679461e-10	Down	9.48308809063386e-09
chr12:89885712|89891119	NA	63	0	-3.85318036840905	1.13262648679461e-10	Down	9.48308809063386e-09
chr3:53908237|53910107	NA	63	0	-3.85318036840905	1.13262648679461e-10	Down	9.48308809063386e-09
chr4:170506499|170511960	NA	63	0	-3.85318036840905	1.13262648679461e-10	Down	9.48308809063386e-09
chr17:48814320|48819092	NA	63	0	-3.85318036840905	1.13262648679461e-10	Down	9.48308809063386e-09
chr17:66110563|66111319	NA	63	0	-3.85318036840905	1.13262648679461e-10	Down	9.48308809063386e-09
chr7:77214859|77230123	NA	63	0	-3.85318036840905	1.13262648679461e-10	Down	9.48308809063386e-09
chr14:104251131|104263855	NA	63	0	-3.85318036840905	1.13262648679461e-10	Down	9.48308809063386e-09
chr3:119219542|119222868	NA	63	0	-3.85318036840905	1.13262648679461e-10	Down	9.48308809063386e-09
chr16:3900297|3901010	NA	63	0	-3.85318036840905	1.13262648679461e-10	Down	9.48308809063386e-09
chr3:185638891|185641772	NA	63	0	-3.85318036840905	1.13262648679461e-10	Down	9.48308809063386e-09
chr2:172325397|172325966	NA	63	0	-3.85318036840905	1.13262648679461e-10	Down	9.48308809063386e-09
chr2:69590676|69601245	NA	63	0	-3.85318036840905	1.13262648679461e-10	Down	9.48308809063386e-09
chr3:59997096|59999990	NA	63	0	-3.85318036840905	1.13262648679461e-10	Down	9.48308809063386e-09
chr13:28748408|28771483	NA	63	0	-3.85318036840905	1.13262648679461e-10	Down	9.48308809063386e-09
chr11:94219089|94224131	NA	63	0	-3.85318036840905	1.13262648679461e-10	Down	9.48308809063386e-09
chr5:138994281|139003046	NA	63	0	-3.85318036840905	1.13262648679461e-10	Down	9.48308809063386e-09
chr21:38792601|38801210	NA	63	0	-3.85318036840905	1.13262648679461e-10	Down	9.48308809063386e-09
chr4:146767107|146770713	NA	63	0	-3.85318036840905	1.13262648679461e-10	Down	9.48308809063386e-09
chr17:1746096|1756483	NA	63	0	-3.85318036840905	1.13262648679461e-10	Down	9.48308809063386e-09
chr17:12846904|12847513	NA	63	0	-3.85318036840905	1.13262648679461e-10	Down	9.48308809063386e-09
chr19:53902856|53903149	NA	63	0	-3.85318036840905	1.13262648679461e-10	Down	9.48308809063386e-09
chr5:170305100|170323119	NA	63	0	-3.85318036840905	1.13262648679461e-10	Down	9.48308809063386e-09
chr2:37246951|37247979	NA	63	0	-3.85318036840905	1.13262648679461e-10	Down	9.48308809063386e-09
chr2:114486977|114493435	NA	63	0	-3.85318036840905	1.13262648679461e-10	Down	9.48308809063386e-09
chr17:60061531|60062451	NA	63	0	-3.85318036840905	1.13262648679461e-10	Down	9.48308809063386e-09
chr8:143399904|143413192	NA	63	0	-3.85318036840905	1.13262648679461e-10	Down	9.48308809063386e-09
chr5:170610198|170632616	NA	63	0	-3.85318036840905	1.13262648679461e-10	Down	9.48308809063386e-09
chr8:28827559|28828036	NA	63	0	-3.85318036840905	1.13262648679461e-10	Down	9.48308809063386e-09
chr20:20688511|20688615	NA	63	0	-3.85318036840905	1.13262648679461e-10	Down	9.48308809063386e-09
chr5:619104|620376	NA	63	0	-3.85318036840905	1.13262648679461e-10	Down	9.48308809063386e-09
chr18:76886266|76936907	NA	63	0	-3.85318036840905	1.13262648679461e-10	Down	9.48308809063386e-09
chr2:101836300|101836521	NA	63	0	-3.85318036840905	1.13262648679461e-10	Down	9.48308809063386e-09
chr1:113196220|113202401	NA	63	0	-3.85318036840905	1.13262648679461e-10	Down	9.48308809063386e-09
chr6:109249290|109258202	NA	63	0	-3.85318036840905	1.13262648679461e-10	Down	9.48308809063386e-09
chr18:23632587|23658124	NA	63	0	-3.85318036840905	1.13262648679461e-10	Down	9.48308809063386e-09
chr15:25650608|25667108	NA	63	0	-3.85318036840905	1.13262648679461e-10	Down	9.48308809063386e-09
chr3:47719687|47727660	NA	63	0	-3.85318036840905	1.13262648679461e-10	Down	9.48308809063386e-09
chr17:2669318|2673739	NA	63	0	-3.85318036840905	1.13262648679461e-10	Down	9.48308809063386e-09
chr4:128842678|128861152	NA	63	0	-3.85318036840905	1.13262648679461e-10	Down	9.48308809063386e-09
chr15:49517401|49531564	NA	63	0	-3.85318036840905	1.13262648679461e-10	Down	9.48308809063386e-09
chr15:100821433|100871259	NA	63	0	-3.85318036840905	1.13262648679461e-10	Down	9.48308809063386e-09
chr3:152163070|152165562	NA	63	0	-3.85318036840905	1.13262648679461e-10	Down	9.48308809063386e-09
chr2:72786581|72802797	NA	63	0	-3.85318036840905	1.13262648679461e-10	Down	9.48308809063386e-09
chr2:26587169|26596497	NA	63	0	-3.85318036840905	1.13262648679461e-10	Down	9.48308809063386e-09
chr10:61844360|61845011	NA	63	0	-3.85318036840905	1.13262648679461e-10	Down	9.48308809063386e-09
chr6:42902212|42903408	NA	63	0	-3.85318036840905	1.13262648679461e-10	Down	9.48308809063386e-09
chr3:11399891|11421526	NA	63	0	-3.85318036840905	1.13262648679461e-10	Down	9.48308809063386e-09
chr17:37840849|37842272	NA	65	21	1.49404916484117	1.34252531089318e-10	Up	1.12523676104054e-08
chr3:33725850|33738425	NA	127	32	1.1354148683187	1.4179917613062e-10	Up	1.18911576004205e-08
chr14:35471468|35471733	NA	66	21	1.47202285851117	1.93349053971279e-10	Up	1.62311807054172e-08
chr17:37864573|37866734	NA	141	34	1.07201104394241	2.40681200265189e-10	Up	2.02352609664613e-08
chr19:39297100|39299588	NA	129	32	1.11287229966761	2.40681200265189e-10	Up	2.02365175459387e-08
chr16:89408345|89408477	NA	68	21	1.42895413661929	3.94246938143543e-10	Up	3.3165779885423e-08
chr3:124128756|124128891	NA	57	0	-3.70879045907388	8.24686141810039e-10	Down	7.1199023386822e-08
chr4:103970049|103979128	NA	57	0	-3.70879045907388	8.24686141810039e-10	Down	7.1199023386822e-08
chr2:220038867|220039830	NA	57	0	-3.70879045907388	8.24686141810039e-10	Down	7.1199023386822e-08
chr5:146070690|146080705	NA	57	0	-3.70879045907388	8.24686141810039e-10	Down	7.1199023386822e-08
chr3:185638891|185639914	NA	57	0	-3.70879045907388	8.24686141810039e-10	Down	7.1199023386822e-08
chr1:153857001|153857342	NA	57	0	-3.70879045907388	8.24686141810039e-10	Down	7.1199023386822e-08
chr5:112321531|112327945	NA	57	0	-3.70879045907388	8.24686141810039e-10	Down	7.1199023386822e-08
chr9:4286037|4286523	NA	57	0	-3.70879045907388	8.24686141810039e-10	Down	7.1199023386822e-08
chr15:90633710|90634876	NA	57	0	-3.70879045907388	8.24686141810039e-10	Down	7.1199023386822e-08
chr9:138741982|138742307	NA	57	0	-3.70879045907388	8.24686141810039e-10	Down	7.1199023386822e-08
chr8:30268532|30268829	NA	57	0	-3.70879045907388	8.24686141810039e-10	Down	7.1199023386822e-08
chr3:133666099|133667815	NA	57	0	-3.70879045907388	8.24686141810039e-10	Down	7.1199023386822e-08
chr5:80293072|80338802	NA	57	0	-3.70879045907388	8.24686141810039e-10	Down	7.1199023386822e-08
chr11:72578909|72600990	NA	57	0	-3.70879045907388	8.24686141810039e-10	Down	7.1199023386822e-08
chr19:58904342|58904854	NA	57	0	-3.70879045907388	8.24686141810039e-10	Down	7.1199023386822e-08
chr9:135981318|135982221	NA	57	0	-3.70879045907388	8.24686141810039e-10	Down	7.1199023386822e-08
chr19:58748614|58758160	NA	57	0	-3.70879045907388	8.24686141810039e-10	Down	7.1199023386822e-08
chr1:246330171|246330276	NA	57	0	-3.70879045907388	8.24686141810039e-10	Down	7.1199023386822e-08
chr2:113043134|113043319	NA	57	0	-3.70879045907388	8.24686141810039e-10	Down	7.1199023386822e-08
chr10:104375024|104377185	NA	57	0	-3.70879045907388	8.24686141810039e-10	Down	7.1199023386822e-08
chr7:6854395|6861995	NA	57	0	-3.70879045907388	8.24686141810039e-10	Down	7.1199023386822e-08
chr1:28944464|28948677	NA	57	0	-3.70879045907388	8.24686141810039e-10	Down	7.1199023386822e-08
chr12:112320593|112321572	NA	57	0	-3.70879045907388	8.24686141810039e-10	Down	7.1199023386822e-08
chr10:15167986|15168160	NA	57	0	-3.70879045907388	8.24686141810039e-10	Down	7.1199023386822e-08
chr20:43130248|43130354	NA	57	0	-3.70879045907388	8.24686141810039e-10	Down	7.1199023386822e-08
chr7:17885217|17890587	NA	57	0	-3.70879045907388	8.24686141810039e-10	Down	7.1199023386822e-08
chr6:36467649|36475379	NA	57	0	-3.70879045907388	8.24686141810039e-10	Down	7.1199023386822e-08
chr19:18453668|18454225	NA	57	0	-3.70879045907388	8.24686141810039e-10	Down	7.1199023386822e-08
chr1:176118141|176145143	NA	57	0	-3.70879045907388	8.24686141810039e-10	Down	7.1199023386822e-08
chr6:3737312|3738382	NA	57	0	-3.70879045907388	8.24686141810039e-10	Down	7.1199023386822e-08
chr1:21083658|21100103	NA	57	0	-3.70879045907388	8.24686141810039e-10	Down	7.1199023386822e-08
chr13:51501542|51509135	NA	57	0	-3.70879045907388	8.24686141810039e-10	Down	7.1199023386822e-08
chr1:207200838|207201024	NA	57	0	-3.70879045907388	8.24686141810039e-10	Down	7.1199023386822e-08
chr12:52380601|52385777	NA	57	0	-3.70879045907388	8.24686141810039e-10	Down	7.1199023386822e-08
chr6:16586011|16658132	NA	57	0	-3.70879045907388	8.24686141810039e-10	Down	7.1199023386822e-08
chr3:122284806|122284937	NA	57	0	-3.70879045907388	8.24686141810039e-10	Down	7.1199023386822e-08
chr9:33948371|33948585	NA	57	0	-3.70879045907388	8.24686141810039e-10	Down	7.1199023386822e-08
chr5:159516512|159521072	NA	57	0	-3.70879045907388	8.24686141810039e-10	Down	7.1199023386822e-08
chr7:104702611|104707254	NA	57	0	-3.70879045907388	8.24686141810039e-10	Down	7.1199023386822e-08
chr6:17669523|17675264	NA	57	0	-3.70879045907388	8.24686141810039e-10	Down	7.1199023386822e-08
chr6:159026298|159029782	NA	57	0	-3.70879045907388	8.24686141810039e-10	Down	7.1199023386822e-08
chr1:51064615|51064866	NA	57	0	-3.70879045907388	8.24686141810039e-10	Down	7.1199023386822e-08
chr19:47767859|47768173	NA	57	0	-3.70879045907388	8.24686141810039e-10	Down	7.1199023386822e-08
chr3:32798506|32798766	NA	57	0	-3.70879045907388	8.24686141810039e-10	Down	7.1199023386822e-08
chr16:16108347|16110478	NA	57	0	-3.70879045907388	8.24686141810039e-10	Down	7.1199023386822e-08
chr11:45937018|45937387	NA	57	0	-3.70879045907388	8.24686141810039e-10	Down	7.1199023386822e-08
chr11:1531391|1531836	NA	57	0	-3.70879045907388	8.24686141810039e-10	Down	7.1199023386822e-08
chr5:131822854|131823619	NA	57	0	-3.70879045907388	8.24686141810039e-10	Down	7.1199023386822e-08
chr2:200823990|200829864	NA	57	0	-3.70879045907388	8.24686141810039e-10	Down	7.1199023386822e-08
chr9:130647988|130648244	NA	57	0	-3.70879045907388	8.24686141810039e-10	Down	7.1199023386822e-08
chr1:9931244|9938047	NA	76	22	1.33560366028458	9.0789766432489e-10	Up	7.8423199184732e-08
chr5:153413350|153414527	NA	147	34	1.01189005150484	1.01197258295969e-09	Up	8.75472822621976e-08
chr4:2249399|2249506	NA	56	0	-3.68325536696674	1.15106484815016e-09	Down	9.96312491748228e-08
chr4:148867767|148887990	NA	148	34	1.00210903071225	1.27906764851999e-09	Up	1.10767166707131e-07
chr7:105192016|105195674	NA	55	0	-3.65726015843379	1.593580053062e-09	Down	1.39412840490131e-07
chr1:159020515|159020858	NA	55	0	-3.65726015843379	1.593580053062e-09	Down	1.39412840490131e-07
chr7:100607770|100613378	NA	55	0	-3.65726015843379	1.593580053062e-09	Down	1.39412840490131e-07
chr1:23779033|23779502	NA	55	0	-3.65726015843379	1.593580053062e-09	Down	1.39412840490131e-07
chr12:9227156|9305939	NA	55	0	-3.65726015843379	1.593580053062e-09	Down	1.39412840490131e-07
chr18:43191455|43191762	NA	55	0	-3.65726015843379	1.593580053062e-09	Down	1.39412840490131e-07
chr11:86778735|86802437	NA	55	0	-3.65726015843379	1.593580053062e-09	Down	1.39412840490131e-07
chr1:151505525|151505673	NA	55	0	-3.65726015843379	1.593580053062e-09	Down	1.39412840490131e-07
chr16:23999828|24046868	NA	55	0	-3.65726015843379	1.593580053062e-09	Down	1.39412840490131e-07
chr1:155891165|155891709	NA	55	0	-3.65726015843379	1.593580053062e-09	Down	1.39412840490131e-07
chr1:23397717|23398690	NA	55	0	-3.65726015843379	1.593580053062e-09	Down	1.39412840490131e-07
chr17:26092561|26093614	NA	55	0	-3.65726015843379	1.593580053062e-09	Down	1.39412840490131e-07
chr11:120343758|120348235	NA	55	0	-3.65726015843379	1.593580053062e-09	Down	1.39412840490131e-07
chr2:99919152|99921208	NA	55	0	-3.65726015843379	1.593580053062e-09	Down	1.39412840490131e-07
chr1:2490934|2491035	NA	55	0	-3.65726015843379	1.593580053062e-09	Down	1.39412840490131e-07
chr9:33828230|33828443	NA	55	0	-3.65726015843379	1.593580053062e-09	Down	1.39412840490131e-07
chr5:52942063|52954454	NA	55	0	-3.65726015843379	1.593580053062e-09	Down	1.39412840490131e-07
chr10:69654731|69654895	NA	55	0	-3.65726015843379	1.593580053062e-09	Down	1.39412840490131e-07
chr5:157268497|157268738	NA	55	0	-3.65726015843379	1.593580053062e-09	Down	1.39412840490131e-07
chr2:29356520|29368233	NA	55	0	-3.65726015843379	1.593580053062e-09	Down	1.39412840490131e-07
chr10:99915849|99923154	NA	137	32	1.02606747213034	1.7300695998978e-09	Up	1.51429978912731e-07
chr2:182786674|182793005	NA	54	0	-3.6307879470726	2.18559658279782e-09	Down	1.95069521466963e-07
chr20:35315894|35317187	NA	54	0	-3.6307879470726	2.18559658279782e-09	Down	1.95069521466963e-07
chr4:2338411|2338708	NA	54	0	-3.6307879470726	2.18559658279782e-09	Down	1.95069521466963e-07
chr17:29112936|29119590	NA	54	0	-3.6307879470726	2.18559658279782e-09	Down	1.95069521466963e-07
chr5:38991050|39003724	NA	54	0	-3.6307879470726	2.18559658279782e-09	Down	1.95069521466963e-07
chr5:94244955|94248681	NA	54	0	-3.6307879470726	2.18559658279782e-09	Down	1.95069521466963e-07
chr8:139255184|139269002	NA	54	0	-3.6307879470726	2.18559658279782e-09	Down	1.95069521466963e-07
chr12:28458581|28544344	NA	54	0	-3.6307879470726	2.18559658279782e-09	Down	1.95069521466963e-07
chr5:111683842|111683951	NA	54	0	-3.6307879470726	2.18559658279782e-09	Down	1.95069521466963e-07
chr3:48019354|48040369	NA	54	0	-3.6307879470726	2.18559658279782e-09	Down	1.95069521466963e-07
chr4:37633006|37640126	NA	54	0	-3.6307879470726	2.18559658279782e-09	Down	1.95069521466963e-07
chr10:115636279|115644139	NA	54	0	-3.6307879470726	2.18559658279782e-09	Down	1.95069521466963e-07
chr1:11130957|11137005	NA	54	0	-3.6307879470726	2.18559658279782e-09	Down	1.95069521466963e-07
chr17:29462778|29463132	NA	54	0	-3.6307879470726	2.18559658279782e-09	Down	1.95069521466963e-07
chr2:144193169|144276933	NA	54	0	-3.6307879470726	2.18559658279782e-09	Down	1.95069521466963e-07
chr13:114001746|114001894	NA	54	0	-3.6307879470726	2.18559658279782e-09	Down	1.95069521466963e-07
chr13:30854199|30857928	NA	54	0	-3.6307879470726	2.18559658279782e-09	Down	1.95069521466963e-07
chr22:22385561|22516643	NA	54	0	-3.6307879470726	2.18559658279782e-09	Down	1.95069521466963e-07
chr3:52734277|52734512	NA	54	0	-3.6307879470726	2.18559658279782e-09	Down	1.95069521466963e-07
chr1:51926762|51930998	NA	54	0	-3.6307879470726	2.18559658279782e-09	Down	1.95069521466963e-07
chr15:51018270|51023236	NA	54	0	-3.6307879470726	2.18559658279782e-09	Down	1.95069521466963e-07
chr14:71880664|71979562	NA	54	0	-3.6307879470726	2.18559658279782e-09	Down	1.95069521466963e-07
chr12:121408046|121412401	NA	54	0	-3.6307879470726	2.18559658279782e-09	Down	1.95069521466963e-07
chr19:57967021|57967550	NA	54	0	-3.6307879470726	2.18559658279782e-09	Down	1.95069521466963e-07
chr18:6301901|6312055	NA	54	0	-3.6307879470726	2.18559658279782e-09	Down	1.95069521466963e-07
chr2:203818727|203820481	NA	54	0	-3.6307879470726	2.18559658279782e-09	Down	1.95069521466963e-07
chr11:1000431|1003804	NA	54	0	-3.6307879470726	2.18559658279782e-09	Down	1.95069521466963e-07
chr4:141045410|141045638	NA	54	0	-3.6307879470726	2.18559658279782e-09	Down	1.95069521466963e-07
chr2:170871790|170917953	NA	54	0	-3.6307879470726	2.18559658279782e-09	Down	1.95069521466963e-07
chr17:61655830|61657304	NA	54	0	-3.6307879470726	2.18559658279782e-09	Down	1.95069521466963e-07
chr10:12387237|12387955	NA	54	0	-3.6307879470726	2.18559658279782e-09	Down	1.95069521466963e-07
chr12:111923069|111924628	NA	54	0	-3.6307879470726	2.18559658279782e-09	Down	1.95069521466963e-07
chr3:59908071|59999990	NA	54	0	-3.6307879470726	2.18559658279782e-09	Down	1.95069521466963e-07
chr10:17645558|17646046	NA	54	0	-3.6307879470726	2.18559658279782e-09	Down	1.95069521466963e-07
chr8:141572551|141595410	NA	54	0	-3.6307879470726	2.18559658279782e-09	Down	1.95069521466963e-07
chr22:42524865|42547602	NA	54	0	-3.6307879470726	2.18559658279782e-09	Down	1.95069521466963e-07
chr22:18562639|18562780	NA	54	0	-3.6307879470726	2.18559658279782e-09	Down	1.95069521466963e-07
chr10:71243446|71244971	NA	54	0	-3.6307879470726	2.18559658279782e-09	Down	1.95069521466963e-07
chr17:58700881|58711338	NA	74	21	1.30696361224068	2.75923262452535e-09	Up	2.4663378293781e-07
chr4:151656409|151729550	NA	53	0	-3.60382089947233	3.03987609489354e-09	Down	2.72928508722703e-07
chr19:33113327|33116872	NA	53	0	-3.60382089947233	3.03987609489354e-09	Down	2.72928508722703e-07
[truncated: 3,587 more rows]
