# Supplementary material for: Improvement of intestinal barrier function, gut microbiota, and metabolic endotoxemia in type 2 diabetes rats by curcumin
Source: Bioengineered. 2021 Dec 19;12(2):11947–58. doi: 10.1080/21655979.2021.2009322 (PMC8810160; doi:10.1080/21655979.2021.2009322)
Supplement: Supplemental Material [file KBIE_A_2009322_SM6765.zip › supplementary details/N-VS-UC.DEGseq_Method.Gene2GO.xls]

Unigene	GO ID
51696	GO:0016020	GO:0005634	GO:0045930	GO:0030323	GO:0005737
23019	GO:0016020	GO:0030331	GO:0003723	GO:0005615	GO:0070016	GO:1900153	GO:0000932	GO:0000122	GO:2000036	GO:0017148	GO:0090503	GO:0010606	GO:0000289	GO:0005829	GO:0033147	GO:0005778	GO:0004535	GO:0005634	GO:0032947	GO:0042974	GO:0061014	GO:0000288	GO:0006351	GO:0030015	GO:0030014	GO:0019904	GO:0048387	GO:0007275	GO:0060213	GO:0035195	GO:0006977
8434	GO:0016020	GO:0006501	GO:0004867	GO:0030336	GO:0031225	GO:0035115	GO:0007566	GO:0001955	GO:0008191	GO:0030198	GO:0005576	GO:0004866	GO:0005886	GO:1904684
57104	GO:0043687	GO:0019433	GO:0010891	GO:0016020	GO:0005788	GO:0036155	GO:0010898	GO:0016411	GO:0005737	GO:0044267	GO:0005829	GO:0004806	GO:0016021	GO:0004465	GO:0005886	GO:0005654	GO:0034389	GO:0019915	GO:0005811	GO:0055088	GO:0005789
55226	GO:0016020	GO:0003723	GO:0000784	GO:0005524	GO:0051391	GO:0042274	GO:0070182	GO:0030496	GO:0002101	GO:0000154	GO:0005730	GO:0008080	GO:0032211	GO:0005634	GO:0005654	GO:0030686	GO:1990883	GO:0000049	GO:0051392	GO:1904812
9666	GO:0003723	GO:0031593	GO:0042787	GO:0005737	GO:0030968	GO:0000209	GO:0000836	GO:0061630	GO:0030433	GO:0044322	GO:1904264	GO:1990381	GO:0004842	GO:0046872	GO:0019902	GO:0051082	GO:0036513
81846	GO:0042552	GO:0016020	GO:0051262	GO:0017112	GO:0042803	GO:0019208	GO:0061024	GO:0035091	GO:0005774	GO:0043087	GO:0005829	GO:0019902
81669	GO:0043231	GO:1901409	GO:0005654	GO:0005634	GO:0016538	GO:0016607	GO:0045737	GO:0006351	GO:0000307	GO:0045944
6535	GO:0006810	GO:0005308	GO:0006936	GO:0015881	GO:0005887	GO:0006600	GO:0016021	GO:0005309	GO:0005328	GO:0005886
54878	GO:0006508	GO:0005829	GO:0006955	GO:0005737	GO:0008239	GO:0008236
4863	GO:0010468	GO:0005654	GO:0005634	GO:0003714	GO:0047485	GO:0006351	GO:0005737	GO:0045893	GO:0000083	GO:0003713	GO:0008022	GO:0097504	GO:0015030
3163	GO:0006879	GO:0016020	GO:0020037	GO:0001666	GO:0042167	GO:0006979	GO:0055072	GO:0046872	GO:0006788	GO:0004392	GO:0043312	GO:0016021	GO:0035579	GO:0005789	GO:0005886
11180	GO:0003723	GO:0007050	GO:0005737	GO:0005829	GO:0043234	GO:0043560	GO:0010507	GO:0005886	GO:0008285
6497	GO:0043010	GO:0014902	GO:0002089	GO:0031625	GO:0035019	GO:0021772	GO:0005737	GO:0048666	GO:0046811	GO:0019901	GO:0017053	GO:0045668	GO:0016604	GO:0022011	GO:0010626	GO:0008285	GO:0005654	GO:0016605	GO:0060349	GO:0070491	GO:0030509	GO:0048147	GO:0043585	GO:0045944	GO:0032926	GO:0001843	GO:0060041	GO:0030514	GO:0003714	GO:0048593	GO:0000122	GO:0007179	GO:0008283	GO:0048870	GO:0030512	GO:0005667	GO:0008270	GO:0060021	GO:0070207	GO:0043388	GO:0005634	GO:0005813	GO:0006351	GO:0048741	GO:0030326	GO:0060395	GO:0030177	GO:0019904	GO:0043234	GO:0060325	GO:0046332	GO:0009948
29904	GO:0004686	GO:1990637	GO:0005524	GO:0003746	GO:0006414	GO:0071320	GO:0051965	GO:0045807	GO:0005737	GO:0071277	GO:1990416	GO:0031952	GO:0005829	GO:0004672	GO:0005516	GO:0043197	GO:0002931	GO:0008135	GO:0043066	GO:0014069	GO:0071454	GO:0046777	GO:0032869	GO:0004674	GO:0005509	GO:0061003
1387	GO:0032481	GO:0034212	GO:0008589	GO:0005737	GO:0045637	GO:0034644	GO:0003682	GO:0016604	GO:0019216	GO:0004871	GO:0000123	GO:0000987	GO:0003700	GO:0001102	GO:0042592	GO:0005654	GO:0007165	GO:0001105	GO:0016032	GO:0000790	GO:0001085	GO:0001666	GO:1904837	GO:0003684	GO:0045944	GO:0007219	GO:0006461	GO:0006367	GO:0006355	GO:0018076	GO:0045893	GO:0042733	GO:0000122	GO:0061418	GO:0008270	GO:0031648	GO:0016407	GO:0005634	GO:0002039	GO:0004402	GO:0002223	GO:0016573	GO:0048511	GO:0006473	GO:0001078	GO:1900034	GO:0003713	GO:0001191	GO:0042981	GO:0008134	GO:0043426
463	GO:0006355	GO:0003705	GO:0005737	GO:0045893	GO:0046983	GO:0000122	GO:0005667	GO:0016604	GO:0071559	GO:0008270	GO:0032922	GO:0003700	GO:1904059	GO:0045892	GO:0005634	GO:0005654	GO:0000978	GO:0001046	GO:0007517	GO:0044212	GO:0001078	GO:0003676	GO:0006366	GO:0045662	GO:0045663	GO:0019899
79572	GO:0043231	GO:0016020	GO:0046872	GO:0005524	GO:0005887	GO:0005388	GO:0006874
5887	GO:0031593	GO:0000502	GO:0000717	GO:0048568	GO:0007283	GO:0006289	GO:0003697	GO:0005829	GO:0016579	GO:0006457	GO:0005634	GO:0005654	GO:0032434	GO:0000715	GO:0070911	GO:0006294	GO:0043161	GO:0003684	GO:0071942
8379	GO:0005643	GO:0000922	GO:0005635	GO:0007094	GO:0090235	GO:0042130	GO:0005829	GO:0015629	GO:0005819	GO:0000777	GO:0072686	GO:0051315	GO:0005634	GO:0042802	GO:0005813	GO:0048538	GO:0097431	GO:0043515	GO:0007093	GO:0051301	GO:0007062	GO:0000776
196441	GO:0006396	GO:0046872	GO:0003723	GO:0005634	GO:0005615	GO:0000178
1785	GO:0005874	GO:0045334	GO:0005813	GO:0003924	GO:1903351	GO:0071245	GO:0031749	GO:0019886	GO:0005829	GO:0005905	GO:0006897	GO:0005525	GO:0035904	GO:0019899
8419	GO:0005212	GO:0005938	GO:0045104	GO:0007601	GO:0005200	GO:0005882	GO:0005737	GO:0048469	GO:0070307	GO:0050896	GO:0005198	GO:0005886
4361	GO:0032481	GO:0000784	GO:0007095	GO:0031860	GO:0006260	GO:0031954	GO:0003690	GO:0005737	GO:0006302	GO:0031573	GO:0007131	GO:0000731	GO:0007129	GO:0005654	GO:0016605	GO:0000732	GO:0042802	GO:0043066	GO:0016032	GO:0045296	GO:1901796	GO:0008022	GO:0033674	GO:0000724	GO:0006310	GO:0004519	GO:0032508	GO:0004520	GO:0008408	GO:0008283	GO:0051321	GO:0005829	GO:0007004	GO:0006974	GO:0030145	GO:0005634	GO:0006281	GO:0000014	GO:0032206	GO:0004518	GO:0035861	GO:0000729	GO:0000019	GO:0030870	GO:0007062	GO:0032876	GO:0006303
92736	GO:0016021
83548	GO:0016020	GO:0006486	GO:0032580	GO:0008565	GO:0007030	GO:0006890	GO:0006891	GO:0005801	GO:0000139	GO:0006886	GO:0032588	GO:0033365	GO:0005794	GO:0017119	GO:0006888	GO:0050821
5521	GO:0032502	GO:0016020	GO:0005856	GO:0000278	GO:0005741	GO:0019888	GO:0005737	GO:0006915	GO:0070262	GO:0005829	GO:0005739	GO:0000159
1363	GO:0004180	GO:0030658	GO:0005615	GO:0042043	GO:0072657	GO:0043025	GO:0008270	GO:0007218	GO:0003214	GO:0005886	GO:0030070	GO:0070062	GO:0005634	GO:0030667	GO:0050839	GO:0008152	GO:0004181	GO:0097060	GO:0030141	GO:0006464	GO:0004185	GO:0005794	GO:0016055
84859	GO:0007165	GO:0005829	GO:0005576	GO:0005886
6642	GO:0016020	GO:0010008	GO:0030904	GO:0031623	GO:0019898	GO:0046982	GO:0031982	GO:0005737	GO:0016050	GO:0005829	GO:0006897	GO:1990460	GO:0072673	GO:0005158	GO:0043231	GO:0042802	GO:0042147	GO:0034498	GO:0005764	GO:0005154	GO:0042803	GO:0030027	GO:0045296	GO:0035091	GO:0006886	GO:0005768	GO:0030905	GO:0031901	GO:0045732	GO:0005794	GO:0043234	GO:1990459
9736	GO:0071108	GO:0004843	GO:0036459	GO:0090263	GO:0005319	GO:0006511	GO:0005829	GO:0004197	GO:0016055	GO:0016579
6787	GO:0023014	GO:0000278	GO:0007346	GO:0005524	GO:0035869	GO:2001020	GO:0097014	GO:0005737	GO:0045893	GO:0036064	GO:0031098	GO:0006974	GO:0030145	GO:0006468	GO:0032147	GO:0004674	GO:0051301	GO:2000772	GO:0035253	GO:1900062	GO:0042981
79618	GO:0003691	GO:0000784	GO:0051973	GO:0035563	GO:0003720	GO:0005737	GO:0045893	GO:0000122	GO:0042162	GO:0032212	GO:0005829	GO:0016604	GO:0043565	GO:0045892	GO:0005634	GO:0005654	GO:0042802	GO:0006351	GO:0001227	GO:0005697	GO:0006278	GO:0032403
51095	GO:0042780	GO:0006396	GO:0005759	GO:0003723	GO:0005654	GO:0005524	GO:1990180	GO:0034062	GO:0016779	GO:0005622	GO:0000049	GO:0052929	GO:0052927	GO:0005739	GO:0052928	GO:0001680
7704	GO:0043687	GO:0051216	GO:0003690	GO:0045778	GO:0043065	GO:0017053	GO:0016604	GO:0003700	GO:0008285	GO:0001823	GO:0045892	GO:0016605	GO:0035116	GO:0042802	GO:0045600	GO:0016607	GO:0006915	GO:0008022	GO:0000980	GO:0009952	GO:0003677	GO:0016567	GO:0030099	GO:0045638	GO:0045893	GO:0042733	GO:0032332	GO:0000122	GO:0009880	GO:0005829	GO:0005886	GO:0030097	GO:0061036	GO:0005634	GO:0006351	GO:0042803	GO:0007417	GO:0003676	GO:0035136	GO:0046872	GO:0048133	GO:0019904	GO:0043234	GO:0051138	GO:0001206	GO:0034504	GO:0001501
51474	GO:0051015	GO:0031529	GO:0005925	GO:0005903	GO:0030835	GO:0003785	GO:0005737	GO:0045296	GO:0001725	GO:0046872	GO:0032154	GO:0051017	GO:0015629
23102	GO:0006886	GO:0012505	GO:0090630	GO:0031338	GO:0005622	GO:0017137	GO:0005096
1630	GO:0097192	GO:0033564	GO:2000171	GO:0033563	GO:0021965	GO:0010977	GO:0005829	GO:0016021	GO:0004888	GO:0007411	GO:0005886	GO:0030424	GO:0005042	GO:0048671	GO:0006915	GO:0007409	GO:0001764	GO:1901214
23233	GO:0000145	GO:0006904	GO:0015031
79813	GO:0016571	GO:0008168	GO:0000122	GO:0016279	GO:0070742	GO:0016604	GO:0008270	GO:0060992	GO:0018024	GO:0045892	GO:0005634	GO:0005654	GO:0002039	GO:0018027	GO:0005694	GO:0046976	GO:0006306	GO:1901796	GO:0018026	GO:0046974	GO:0006325	GO:0009790
54531	GO:0004407	GO:0003677	GO:0005634	GO:0006355	GO:0042826	GO:0006351	GO:0005737	GO:0043234	GO:0016575
79871	GO:0005654	GO:0005634	GO:0042795	GO:0009301	GO:0008420	GO:0004722	GO:0005737	GO:0046872	GO:0005730	GO:0070940	GO:0005829	GO:0016591
57403	GO:0010008	GO:0005770	GO:0045335	GO:0006897	GO:0015629	GO:0015031	GO:0005769	GO:0005886	GO:0070062	GO:0097494	GO:0019003	GO:0030670	GO:0003924	GO:0001726	GO:0005525	GO:0007032
29	GO:0016020	GO:0043547	GO:0035556	GO:0032496	GO:0005085	GO:0050728	GO:0007420	GO:0043114	GO:0050766	GO:0043065	GO:0042472	GO:0007264	GO:0005829	GO:0005886	GO:0007165	GO:0030036	GO:0060313	GO:0005622	GO:0050885	GO:0035023	GO:0051056	GO:0002692	GO:0005096	GO:0005089	GO:0043314
6541	GO:0006810	GO:0016020	GO:0006865	GO:0005887	GO:0015181	GO:0016021	GO:0005886	GO:0015171
4087	GO:0048617	GO:0032444	GO:0031625	GO:0030513	GO:0005737	GO:0009749	GO:0008285	GO:0000978	GO:0007182	GO:0000790	GO:0045944	GO:0030324	GO:0003677	GO:1900224	GO:0038092	GO:0045893	GO:0051098	GO:0001707	GO:0030618	GO:0070412	GO:0070878	GO:0001701	GO:0006351	GO:0042803	GO:0060395	GO:0046332	GO:0060039	GO:0008134	GO:0001077	GO:0003690	GO:0030073	GO:0048340	GO:0017015	GO:0070410	GO:0009791	GO:0003682	GO:0003700	GO:0033613	GO:0035265	GO:0045892	GO:0006468	GO:0032924	GO:0019902	GO:0071144	GO:0070411	GO:0097718	GO:0009952	GO:0001706	GO:0046982	GO:0007183	GO:0010629	GO:0035556	GO:0023019	GO:0007179	GO:0009880	GO:0005667	GO:0005829	GO:0016021	GO:0060021	GO:0034713	GO:0070723	GO:0045165	GO:0005634	GO:0042060	GO:0010718	GO:0031016	GO:0048701	GO:0001657	GO:0007352
23164	GO:0003779	GO:0005925	GO:0005829	GO:0015629	GO:0045296
399687	GO:1903028	GO:0051015	GO:0016020	GO:0031032	GO:0016477	GO:0003723	GO:0003677	GO:0005524	GO:0003774	GO:0043030	GO:0006259	GO:0000139	GO:0090161	GO:0043066	GO:0005793	GO:0007030	GO:0005802	GO:0050714	GO:0043531	GO:0009986	GO:0048194	GO:0016459	GO:0042641	GO:0090164	GO:0008094
55846	GO:0034198	GO:0140007	GO:0005765	GO:0005654	GO:0002314	GO:0005829	GO:0007229	GO:0042149	GO:1904262
4358	GO:0042592	GO:0034614	GO:0032836	GO:0005777	GO:0005743	GO:0016021	GO:0000002	GO:0048839	GO:2000377	GO:0005739
9377	GO:0009055	GO:0070062	GO:0006123	GO:0004129	GO:0043209	GO:0046872	GO:0005743	GO:0005751
29767	GO:0007399	GO:0051694	GO:0006936	GO:0030239	GO:0005865	GO:0003779	GO:0045745	GO:0030426	GO:0007015	GO:0005523	GO:0007611	GO:0007270
90627	GO:0090051	GO:0097498	GO:0043542	GO:0007165	GO:0008289	GO:0005811	GO:0005829	GO:0031966	GO:0051056	GO:0005096
7627	GO:0046872	GO:0003677	GO:0005634	GO:0006355	GO:0005622	GO:0006351	GO:0003700	GO:0003676
115286	GO:0006810	GO:0055085	GO:0006811	GO:0000095	GO:0006839	GO:0015805	GO:0005743	GO:0016021	GO:0005739
311	GO:0016020	GO:0005544	GO:0003723	GO:0005635	GO:0042470	GO:0005737	GO:0030496	GO:0045335	GO:0032506	GO:0005829	GO:0005819	GO:0048306	GO:0006909	GO:0042582	GO:0070062	GO:0005654	GO:0042581	GO:0023026	GO:0051592	GO:0044548	GO:0005509	GO:0008429
64344	GO:0043687	GO:0003677	GO:0000981	GO:0003714	GO:0006355	GO:0016567	GO:0046983	GO:0006357	GO:0005829	GO:0061418	GO:0005739	GO:0003700	GO:0005886	GO:0005634	GO:0005654	GO:0001525	GO:0016607	GO:0006351	GO:0006915	GO:0001666	GO:0006366	GO:0003713	GO:0045944
124411	GO:0006355	GO:0005622	GO:0003676
54971	GO:0003677	GO:0005654	GO:0002039	GO:0042177	GO:0006351	GO:0045893	GO:1901796	GO:0016569	GO:0016604	GO:0007275	GO:0016021	GO:0034504	GO:0007049
4836	GO:1900740	GO:0006499	GO:0019898	GO:0042180	GO:0001701	GO:0019107	GO:0004379	GO:0005737	GO:0018008	GO:0005829	GO:0022400	GO:0005739	GO:0005886
84626	GO:0006355	GO:0005622	GO:0003676
56971	GO:0016021
26088	GO:0016020	GO:0010008	GO:0046982	GO:0016192	GO:0044267	GO:1901998	GO:0043231	GO:0005654	GO:0030131	GO:0061024	GO:0006886	GO:0031901	GO:0043234	GO:0005794	GO:0030306	GO:0045732
9039	GO:0043687	GO:0038061	GO:0045116	GO:0005524	GO:0046982	GO:0005737	GO:0019788	GO:0005829	GO:0007113	GO:0016881	GO:0045892	GO:0005634	GO:0019781	GO:0042802	GO:0016922	GO:0006464	GO:0006508	GO:0051726
7204	GO:0005524	GO:0045599	GO:0005085	GO:0007185	GO:0043065	GO:0004674	GO:0005829	GO:0035023	GO:0051056	GO:0005089
3431	GO:0046872	GO:0003677	GO:0005634	GO:0006355	GO:0006351	GO:0004871	GO:0016032
54930	GO:0007098	GO:0005874	GO:0051225	GO:0005813	GO:0097711	GO:0070652	GO:0010389	GO:0051301	GO:0005829	GO:0005819	GO:0000086
440275	GO:0034198	GO:0019081	GO:0070417	GO:0034644	GO:0045947	GO:0003743	GO:1990138	GO:0071264	GO:0002286	GO:0032792	GO:1990253	GO:0000077	GO:0032057	GO:0006468	GO:0000049	GO:0046777	GO:0002250	GO:0036492	GO:0022626	GO:0060733	GO:0005524	GO:0004694	GO:0007050	GO:0007616	GO:0039520	GO:0044828	GO:1900273	GO:0051607	GO:0060259	GO:0007612	GO:0045665	GO:0006446	GO:0004674	GO:0010998	GO:0002821	GO:0002230	GO:0005844
5073	GO:0003723	GO:0110008	GO:0051973	GO:0007292	GO:0003730	GO:0005737	GO:0019901	GO:0090669	GO:0032212	GO:0005730	GO:0090503	GO:0000289	GO:0005829	GO:0043488	GO:0009451	GO:0070034	GO:0004535	GO:0005634	GO:0000184	GO:0004518	GO:0006402	GO:0043169	GO:0046872	GO:1904872
27241	GO:0060170	GO:0016020	GO:0005929	GO:0035869	GO:0034464	GO:0061512	GO:0007601	GO:0034451	GO:0060271	GO:0000242	GO:0045444	GO:0005829	GO:0050896	GO:0015031
80727	GO:0070062	GO:0005229	GO:0006821	GO:0034220	GO:0005254	GO:0034707	GO:0005886
79577	GO:0000784	GO:0071222	GO:0006378	GO:0016570	GO:0032968	GO:0008285	GO:0001558	GO:0005654	GO:0016593	GO:0043066	GO:0048147	GO:0001711	GO:1904837	GO:0033523	GO:0019827	GO:0045944	GO:0016055	GO:0010390	GO:0016567	GO:0045638	GO:2000134	GO:0000993	GO:0000122	GO:0006368	GO:0006357	GO:0005829	GO:0016021	GO:0031648	GO:0005634	GO:0001076	GO:0006366	GO:0030177	GO:0034402	GO:0051301	GO:1902808	GO:0050680	GO:0031442	GO:0007049
79729	GO:0070062	GO:0005654	GO:0005634	GO:0005886
7337	GO:0070936	GO:0000502	GO:0030521	GO:0007420	GO:0005737	GO:0035037	GO:0016874	GO:0006511	GO:1990416	GO:0005829	GO:0051865	GO:0060736	GO:2000058	GO:0005634	GO:0061630	GO:0031398	GO:0014068	GO:0042542	GO:0001541	GO:0016032	GO:0004842	GO:0042752	GO:0046872	GO:0003713	GO:0006508	GO:0045944	GO:0061002	GO:0042220
84514	GO:0034774	GO:0016020	GO:0005783	GO:0035580	GO:0005635	GO:0043312	GO:0005576
200558	GO:0045191	GO:0006302	GO:0004520	GO:0008408	GO:0005829	GO:0000166	GO:0000012	GO:0051106	GO:0006974	GO:0140080	GO:0005634	GO:0005654	GO:0003906	GO:0035861	GO:0046872	GO:0140078
4293	GO:0005524	GO:0006355	GO:0004706	GO:0005737	GO:0043065	GO:0004713	GO:0004672	GO:0016021	GO:0016301	GO:0006468	GO:0006351	GO:0042803	GO:0046777	GO:0006915	GO:0007257	GO:0004674	GO:0004708
55112	GO:0070062	GO:0005929	GO:0007018	GO:0005615	GO:0060271	GO:0097542	GO:0000242	GO:0048704	GO:0005868	GO:0035735	GO:0045503	GO:0045504	GO:0097546
50628	GO:0070062	GO:0016020	GO:0034719	GO:0032797	GO:0005654	GO:0051170	GO:0006364	GO:0005737	GO:0005730	GO:0097504	GO:0005829	GO:0016604	GO:0030532	GO:0000387
10975	GO:0009055	GO:0006091	GO:0008121	GO:0016021	GO:0005743	GO:0070469	GO:0006122
9961	GO:0034774	GO:0016020	GO:0005643	GO:0019903	GO:0005737	GO:0051028	GO:0019901	GO:0005829	GO:0043312	GO:1904813	GO:0005576	GO:0015031	GO:0005856	GO:0070062	GO:0005634	GO:0042802	GO:0023057	GO:0031953	GO:0061099	GO:0048471	GO:0038127	GO:0030529
79902	GO:0030032	GO:0007077	GO:0006406	GO:0016020	GO:0016925	GO:0005635	GO:0006110	GO:0045893	GO:0005829	GO:0048246	GO:0005819	GO:0000777	GO:0043657	GO:0005634	GO:0031965	GO:0060964	GO:0006409	GO:0016032	GO:1900034	GO:0007062	GO:0075733	GO:0019083	GO:0031080	GO:0006606	GO:0000776	GO:0017056
285	GO:0031100	GO:0014070	GO:0042995	GO:0005615	GO:0060135	GO:0050928	GO:0005102	GO:0071363	GO:0009749	GO:0005576	GO:0045766	GO:0005886	GO:0072012	GO:0005634	GO:0009612	GO:0001525	GO:0007165	GO:0050900	GO:0016525	GO:0014823	GO:0030971	GO:0048014	GO:0001666	GO:0046872	GO:0007281	GO:0009314	GO:0010812	GO:0043537
57459	GO:0000978	GO:0005654	GO:0016607	GO:0006351	GO:0000790	GO:0043234	GO:0043044	GO:0043565	GO:0008270	GO:0000980	GO:0003700	GO:0031492
2976	GO:0005654	GO:0042791	GO:0000127	GO:0042797	GO:0006351	GO:0006383
171392	GO:0045671	GO:2000678	GO:0003677	GO:0010804	GO:0031625	GO:0043508	GO:0000122	GO:0046329	GO:0008270	GO:0032088	GO:0045453	GO:0005634	GO:2000660	GO:0006351	GO:0048471	GO:0003676	GO:0046872	GO:0007249	GO:0019221
3475	GO:0048671	GO:0014706	GO:0005634	GO:0043403	GO:0007518	GO:0005737	GO:0042692	GO:0030517
84914	GO:0046872	GO:0003677	GO:0005634	GO:0006355	GO:0006351	GO:0003676
80856	GO:0005783	GO:0005654	GO:0007596	GO:0042802	GO:0098826	GO:0042733	GO:0035115	GO:1903373	GO:0046872	GO:0060173	GO:0071788	GO:0030176	GO:0032330	GO:0016021	GO:0005789
54558	GO:0030154	GO:0032027	GO:0007275	GO:0005576	GO:0044458	GO:0007283	GO:0097224
55814	GO:0001026	GO:0003677	GO:0005654	GO:0000126	GO:0001156	GO:0070898
3421	GO:0000287	GO:0005759	GO:0005654	GO:0005524	GO:0051287	GO:0006099	GO:0005730	GO:0004449	GO:0006102	GO:0005975	GO:0005739
65059	GO:0031252	GO:0005856	GO:0048675	GO:0007165	GO:0016604	GO:0005829	GO:0030027	GO:0005886	GO:0030175
55014	GO:0005484	GO:0000149	GO:0016240	GO:0019903	GO:0033116	GO:0005737	GO:0019901	GO:0030134	GO:0012505	GO:0097352	GO:0097111	GO:0005829	GO:0048278	GO:0016021	GO:0005739	GO:0005776	GO:0005886	GO:0007030	GO:0005793	GO:0006886	GO:0006906	GO:0034497	GO:0030897	GO:0044233	GO:0031201	GO:0006888	GO:0005789	GO:0030868	GO:0012507	GO:0006887	GO:0000421
2194	GO:0016020	GO:0001649	GO:0046949	GO:0004319	GO:0070402	GO:0009058	GO:0047117	GO:0102132	GO:0030879	GO:0070062	GO:0042587	GO:0102131	GO:0045296	GO:0015939	GO:0004312	GO:0003723	GO:0004320	GO:0031177	GO:0004313	GO:0016296	GO:0047451	GO:0042470	GO:0045540	GO:0004316	GO:0005829	GO:0008144	GO:0006084	GO:0006631	GO:0004315	GO:0071353	GO:0005739	GO:0006633	GO:0005886	GO:0004317	GO:0004314	GO:0042803	GO:0031325	GO:0016295	GO:0005794
3092	GO:0051015	GO:0035612	GO:0016020	GO:0097190	GO:0005737	GO:0080025	GO:0098888	GO:0031234	GO:0045742	GO:0032051	GO:0099637	GO:0005856	GO:0030154	GO:0030276	GO:2000588	GO:0072583	GO:0030136	GO:0098793	GO:0006915	GO:0035091	GO:0006919	GO:0051897	GO:0030100	GO:0006355	GO:0046982	GO:0048268	GO:0005829	GO:0035615	GO:0030665	GO:0043325	GO:0043231	GO:0005634	GO:0035254	GO:0098794	GO:0030122	GO:0005200	GO:0005154	GO:0032266	GO:0006351	GO:0042803	GO:0061024	GO:0003779	GO:0005794	GO:0098890	GO:0050821	GO:0048260	GO:0042981
57210	GO:0015770	GO:0008506	GO:0016021
27031	GO:0030324	GO:0003283	GO:0005929	GO:2000095	GO:0035469	GO:0001822	GO:0090090	GO:0060271	GO:0071908	GO:0005829	GO:0072189	GO:0007368	GO:0060027	GO:0060287	GO:0045494	GO:0001947	GO:0048496	GO:0071910	GO:0016055	GO:0060993	GO:2000167	GO:0071909
4591	GO:0031625	GO:0005777	GO:0005737	GO:0036353	GO:0000122	GO:0005164	GO:0051091	GO:0005829	GO:0003682	GO:0051865	GO:0008270	GO:0032088	GO:0061630	GO:0035518	GO:0051092	GO:0016235	GO:0006351	GO:0042803	GO:0048471	GO:0004842	GO:0070842	GO:0046600
9617	GO:0006449	GO:0005739	GO:0003747
3836	GO:0043657	GO:0030425	GO:0005654	GO:0005643	GO:0005634	GO:0006607	GO:0008565	GO:0005737	GO:0008139	GO:0019054	GO:0005829	GO:0075733	GO:0006606	GO:0000018	GO:0006309
8671	GO:0006810	GO:0070062	GO:0016323	GO:0042802	GO:0005452	GO:0051453	GO:0015701	GO:0005887	GO:0008510	GO:0016021	GO:0006814	GO:0005886
10131	GO:0016020	GO:0005759	GO:0003723	GO:0005524	GO:0006950	GO:0061077	GO:0019901	GO:0005164	GO:1903751	GO:0005739	GO:0070062	GO:0006457	GO:1903427	GO:0005654	GO:0005758	GO:0009386	GO:1901856	GO:0005811	GO:0051082	GO:0005743
23063	GO:0000278	GO:0071922	GO:0071168	GO:0045875	GO:0000785	GO:0048146	GO:0005737	GO:0060623	GO:0009636	GO:0035562	GO:0000795	GO:0008278	GO:0008156
57715	GO:0007399	GO:0005615	GO:0030154	GO:0016021	GO:0050919	GO:0005886
22902	GO:0030425	GO:0016020	GO:0030335	GO:0071437	GO:0090316	GO:0030054	GO:0005737	GO:0045773	GO:0012505	GO:0007015	GO:0030426	GO:0005829	GO:0030424	GO:0030027	GO:0030175	GO:0043204	GO:2000114	GO:0046872	GO:0050771
10611	GO:0016020	GO:0061001	GO:0047485	GO:0005737	GO:0051963	GO:0005913	GO:0005829	GO:0015629	GO:0045211	GO:0098641	GO:0014069	GO:0043005	GO:0042805	GO:0061049	GO:0003779	GO:0005080	GO:0046872
80221	GO:0005759	GO:0008152	GO:0005524	GO:0003824	GO:0016874	GO:0006631	GO:0006637	GO:0003996
5930	GO:0003723	GO:0061053	GO:0006260	GO:0006275	GO:0048568	GO:0042787	GO:0019901	GO:0005730	GO:0005829	GO:0008270	GO:0006974	GO:0000209	GO:0006397	GO:0005634	GO:0005815	GO:0061630	GO:0005813	GO:0005694	GO:0001701	GO:0035264	GO:0003676	GO:0004842	GO:0043234
57698	GO:0061573	GO:0051015	GO:0031252	GO:0005874	GO:0061163	GO:0005737	GO:0045773	GO:0030426	GO:0048812	GO:0005875	GO:0038007	GO:0032488	GO:0030424	GO:0060327	GO:0044295	GO:0015630	GO:0019894	GO:0030027	GO:0030175	GO:0043204	GO:0048471	GO:0045296	GO:0007409	GO:2000114	GO:0007265	GO:2001224	GO:0006930
1760	GO:0002028	GO:0005524	GO:0031072	GO:0051823	GO:0014853	GO:0010657	GO:0008016	GO:0005829	GO:0016021	GO:0006874	GO:0005640	GO:0005886	GO:0033017	GO:0006998	GO:1903779	GO:0014722	GO:0031965	GO:0031307	GO:0006468	GO:0010830	GO:0046872	GO:0018105	GO:0004674	GO:0017020	GO:0005789
2033	GO:0043969	GO:0140066	GO:0097157	GO:0031490	GO:0090043	GO:0043627	GO:0140067	GO:0043923	GO:0032092	GO:0004468	GO:0034644	GO:0050681	GO:0001756	GO:0000123	GO:0033613	GO:0001102	GO:0005654	GO:0007507	GO:0042771	GO:0005694	GO:0006915	GO:0001666	GO:1904837	GO:0140069	GO:0003684	GO:0008022	GO:0010742	GO:0007519	GO:0030324	GO:0045815	GO:0001228	GO:0140068	GO:0006355	GO:0018076	GO:0061920	GO:0060765	GO:0000122	GO:0051091	GO:0043967	GO:0000979	GO:0030220	GO:0005829	GO:0005667	GO:0003712	GO:0008270	GO:0030183	GO:0031648	GO:0016407	GO:0007623	GO:0005634	GO:0035855	GO:0006990	GO:0097677	GO:0004402	GO:0002039	GO:0009887	GO:0003713	GO:0045444	GO:0061921	GO:0050821	GO:0008013
5048	GO:0000132	GO:0034452	GO:0021766	GO:0007420	GO:0005737	GO:0043025	GO:0001675	GO:0022008	GO:0021987	GO:0008090	GO:0008201	GO:0007097	GO:0051130	GO:0070062	GO:0031965	GO:0030036	GO:0051660	GO:0043005	GO:0090176	GO:0009306	GO:0001764	GO:0000776	GO:0007399	GO:0031252	GO:0043622	GO:0051661	GO:0045773	GO:0007405	GO:0005875	GO:0046329	GO:0032420	GO:2000574	GO:0006810	GO:0030424	GO:0000226	GO:1904115	GO:0048854	GO:0045931	GO:0042803	GO:0001667	GO:0043087	GO:0051301	GO:0090102	GO:0040019	GO:0070840	GO:0016477	GO:0005874	GO:0005938	GO:0008344	GO:0031982	GO:0042249	GO:0030426	GO:0016787	GO:0090724	GO:0021540	GO:0005815	GO:0030154	GO:0015630	GO:0021895	GO:0051081	GO:0047179	GO:0008017	GO:0048471	GO:0007281	GO:0050885	GO:0061003	GO:0070507	GO:0016042	GO:0005635	GO:0019226	GO:0001961	GO:0010977	GO:0031514	GO:0005829	GO:0017145	GO:0005819	GO:0021819	GO:0060117	GO:0007017	GO:0007611	GO:0047496	GO:0005871	GO:0051219	GO:0045505	GO:0005813	GO:0031023	GO:0000235	GO:0007268	GO:0036035	GO:0032403
8493	GO:0006342	GO:0005634	GO:0009267	GO:0006306	GO:0004722	GO:0046872	GO:0035970	GO:0009314	GO:0051019	GO:0005829	GO:0006470	GO:0000086	GO:0009617	GO:0008285
2676	GO:0007399	GO:0048485	GO:0009897	GO:0019898	GO:0005102	GO:0031225	GO:0005829	GO:0007411	GO:0005886	GO:0000165	GO:0007165	GO:0004872	GO:0008046	GO:0005088	GO:0001764	GO:0007422
143187	GO:0006896	GO:0005484	GO:0000149	GO:0006891	GO:0016192	GO:0043025	GO:0000139	GO:0032588	GO:0048280	GO:0006623	GO:0005829	GO:0050882	GO:0006914	GO:0016021	GO:0090161	GO:0005776	GO:0043231	GO:0008021	GO:0030136	GO:0042147	GO:0031902	GO:0048471	GO:0006886	GO:0005768	GO:0005794	GO:0044306	GO:0031201	GO:0006888	GO:0005789	GO:0012507
4258	GO:0016020	GO:0005783	GO:0046466	GO:0031090	GO:0005635	GO:0004602	GO:0050729	GO:0032496	GO:0019370	GO:0006691	GO:0016021	GO:0005886	GO:1901687	GO:0043231	GO:0004364	GO:0004464	GO:0010243	GO:0006805	GO:0005789	GO:0016740	GO:0008047	GO:0006750	GO:0006629
253558	GO:0016020	GO:0005783	GO:0008152	GO:0016746	GO:0003841	GO:0016024	GO:0035965	GO:0006654	GO:0007275	GO:0005829	GO:0016021	GO:0005789	GO:0008374
1877	GO:0003677	GO:0009794	GO:0003714	GO:0040008	GO:0006260	GO:0016567	GO:0005737	GO:0000122	GO:0008283	GO:0005819	GO:0010564	GO:0003700	GO:0071850	GO:0005654	GO:0006351	GO:0016032	GO:0001227	GO:0046872	GO:0003713	GO:0051301	GO:0000977	GO:0035497	GO:0016740
55147	GO:0006397	GO:0016020	GO:0003723	GO:0005634
51324	GO:0042609	GO:0043231	GO:0010008	GO:0030140	GO:0005829	GO:0050851
5825	GO:0016020	GO:0014070	GO:0005524	GO:0015910	GO:0043621	GO:0005777	GO:0005324	GO:0006635	GO:0005829	GO:0016021	GO:0006633	GO:0016887	GO:0005778	GO:0043231	GO:0007031	GO:0055085	GO:0042493	GO:0005782	GO:0042626	GO:0042803	GO:0042760	GO:0005743
25771	GO:0090630	GO:0005622	GO:0042803	GO:0012505	GO:0006886	GO:0071889	GO:0031338	GO:0017137	GO:0005096
57533	GO:0019901	GO:0005829	GO:0071955	GO:0031338	GO:0005776	GO:0055037	GO:0017137	GO:0043231	GO:0005654	GO:0090630	GO:2000785	GO:0061024	GO:0006886	GO:0005794	GO:0010507	GO:0005096
23397	GO:0044547	GO:0016020	GO:0005634	GO:0000796	GO:0010032	GO:0007076	GO:0072587	GO:0051301	GO:0005829	GO:0003682	GO:0000799	GO:0045132
79154	GO:0006694	GO:0004303	GO:0072555	GO:0072582	GO:0000253
7419	GO:0070062	GO:0005634	GO:0008308	GO:1902017	GO:0015853	GO:0007612	GO:0046930	GO:0005741	GO:0001662	GO:0015288	GO:0000166	GO:0005743	GO:0005739	GO:0007270
55752	GO:0051291	GO:0070062	GO:0030424	GO:0030054	GO:0005737	GO:0001725	GO:0051301	GO:0043197	GO:0005525	GO:0007049
55615	GO:0014068	GO:0031295	GO:0038111	GO:0038203	GO:0031932	GO:0005829	GO:0001934	GO:0048015	GO:0007049
23171	GO:2000010	GO:0090038	GO:0006734	GO:0006654	GO:2000649	GO:0005829	GO:0017080	GO:0005975	GO:0005886	GO:0086005	GO:0070062	GO:0033137	GO:0046168	GO:0051287	GO:0004367	GO:0042803	GO:0010765	GO:0019674	GO:0002027	GO:0044325	GO:0060373	GO:0009331
22891	GO:0048714	GO:0010569	GO:0005737	GO:0060997	GO:0000281	GO:0010977	GO:0033566	GO:0043231	GO:0005815	GO:0042802	GO:0005813	GO:0042803	GO:0046872	GO:0021687	GO:0140059	GO:0110026	GO:0000723
1767	GO:0051959	GO:0030317	GO:0045505	GO:0007368	GO:0005524	GO:0036157	GO:0005874	GO:0021670	GO:0007507	GO:0008569	GO:0036158	GO:0005737	GO:0003341	GO:0060271	GO:0003777	GO:0045503	GO:0005930
11343	GO:0019433	GO:0016020	GO:0036155	GO:0019369	GO:0019898	GO:0005829	GO:0047372	GO:0006633	GO:0046464	GO:0005886	GO:2000124	GO:0005654	GO:0042803	GO:0006954	GO:0050727	GO:0004622	GO:0051930	GO:0005789	GO:0009966	GO:0006629
57706	GO:0030425	GO:1901981	GO:0030054	GO:0043547	GO:0043025	GO:0005829	GO:0006897	GO:0030665	GO:0042734	GO:0017124	GO:0015031	GO:0045202	GO:0043231	GO:0048488	GO:0005654	GO:0032483	GO:0030136	GO:0017112	GO:0032266	GO:0061024	GO:0032456
5378	GO:0032389	GO:0042493	GO:0003677	GO:0005634	GO:0005524	GO:0006298	GO:0030983	GO:0003697	GO:0016887
8085	GO:0003677	GO:0048477	GO:0006355	GO:0008168	GO:0051568	GO:0043627	GO:0001555	GO:0035097	GO:0018024	GO:0033148	GO:0005634	GO:0005654	GO:0006342	GO:0042800	GO:0044666	GO:0006351	GO:0045652	GO:0044212	GO:1904837	GO:0046872	GO:0045944	GO:0008284
79956	GO:0016020	GO:0046872	GO:0008237	GO:0016021	GO:0005789
6578	GO:0016020	GO:0006869	GO:0005319	GO:0043252	GO:0015132	GO:0005887	GO:0005886	GO:0015347
404734	GO:0003723	GO:0045087	GO:0005737
3326	GO:0016020	GO:0051973	GO:0005737	GO:0032092	GO:0008180	GO:0071157	GO:1901389	GO:1905323	GO:0031396	GO:0006457	GO:0005765	GO:0070062	GO:0042826	GO:0045793	GO:0045429	GO:1990913	GO:0005524	GO:0031526	GO:1990917	GO:0016234	GO:0003725	GO:0008144	GO:0009651	GO:0005576	GO:0071353	GO:0005739	GO:0005886	GO:0017098	GO:0032516	GO:0042803	GO:0060338	GO:0051082	GO:0097435	GO:0042220	GO:0032435	GO:0034751	GO:0016323	GO:0030235	GO:0016324	GO:0035690	GO:0070182	GO:0001890	GO:0019901	GO:0046983	GO:0071902	GO:0060334	GO:0019062	GO:0045597	GO:1903660	GO:0002134	GO:0043524	GO:0042277	GO:0043066	GO:0023026	GO:0045296	GO:0030911	GO:0005525	GO:0097718	GO:0031072	GO:2000010	GO:0006950	GO:0042470	GO:0043008	GO:0071407	GO:0019887	GO:0005829	GO:0019900	GO:0007004	GO:0032564	GO:0005634	GO:0033160	GO:0002135	GO:0009986	GO:0044325	GO:1990226	GO:0051131	GO:0030511
23157	GO:0097227	GO:0032173	GO:0030154	GO:0008021	GO:0000910	GO:0016032	GO:0007283	GO:0030496	GO:0031105	GO:0032154	GO:0005819	GO:0005525	GO:0043679	GO:0000777	GO:0005940
11026	GO:0007165	GO:0004872	GO:0101003	GO:0002250	GO:0006952	GO:0043312	GO:0005576	GO:0035579	GO:0005886	GO:0070821	GO:0003823
4209	GO:0007399	GO:0001649	GO:0000981	GO:0007512	GO:0046982	GO:0001077	GO:0005737	GO:0046983	GO:0033613	GO:0003700	GO:0043231	GO:0001958	GO:0005634	GO:0005654	GO:0000978	GO:0042826	GO:0007517	GO:0006351	GO:0042803	GO:0006915	GO:0035914	GO:0002062	GO:0045944	GO:0000977
91419	GO:0043231	GO:0046872	GO:0004677	GO:0005958	GO:0004222	GO:0006303	GO:0005886
85461	GO:0008542	GO:0030425	GO:0007520	GO:0030054	GO:0014069	GO:0043025	GO:0097062	GO:0043679	GO:0045211
55275	GO:0007041	GO:0016020	GO:0010008	GO:1990745	GO:0000938	GO:0042147	GO:0005802	GO:0048471	GO:0032588	GO:0005794	GO:0005829	GO:0032456	GO:0015031	GO:0055037
260425	GO:0016020	GO:0032947	GO:0005634	GO:0007165	GO:0005524	GO:0016301	GO:0030054	GO:0035556	GO:0016032	GO:0004385	GO:0006915	GO:0005911	GO:0005923	GO:0046328	GO:0005886
4784	GO:0021549	GO:0021680	GO:0003677	GO:0001228	GO:0005654	GO:0005634	GO:0006260	GO:0006351	GO:0003705	GO:0021707	GO:0006366	GO:0000122	GO:0048708	GO:0045944	GO:0000977	GO:0003700
55669	GO:0051646	GO:0031307	GO:1990613	GO:0005741	GO:0003924	GO:0008053	GO:0016021	GO:0005739	GO:0098799	GO:0005525	GO:0046039	GO:0016236
7514	GO:0016020	GO:0005737	GO:0051028	GO:0000055	GO:0005049	GO:0015030	GO:0043657	GO:0042493	GO:0005654	GO:0031965	GO:0000056	GO:0005642	GO:0016032	GO:0010824	GO:0006886	GO:0008536	GO:0042176	GO:0075733	GO:0000776	GO:0005215	GO:0003723	GO:0005635	GO:0005487	GO:0000122	GO:0042254	GO:0005730	GO:0005829	GO:0043488	GO:0006611	GO:0043231	GO:0005634	GO:0000054	GO:0046825	GO:0019904	GO:0006913	GO:0043234	GO:0030529	GO:0007062	GO:0034504
93210	GO:0006506	GO:0016021	GO:0006505	GO:0016788	GO:0031227	GO:0000139
57619	GO:0000902	GO:0051015	GO:0005856	GO:0002064	GO:0016324	GO:0005874	GO:0008360	GO:0005912	GO:0005737	GO:0045176	GO:0007389	GO:0001843	GO:0043296	GO:0043482
131965	GO:0008168
558	GO:0031100	GO:0005615	GO:0071222	GO:0051250	GO:0043491	GO:0004713	GO:0005887	GO:0032825	GO:0044228	GO:0045087	GO:0042698	GO:0035457	GO:0001786	GO:0070301	GO:0048549	GO:0006909	GO:0004714	GO:0070062	GO:0034101	GO:0034446	GO:0007165	GO:0043524	GO:0005622	GO:0043277	GO:0048469	GO:0021885	GO:0001974	GO:0001764	GO:0046718	GO:0051897	GO:0005524	GO:0060068	GO:0046982	GO:0030168	GO:0032720	GO:0032036	GO:0007283	GO:0001961	GO:0016021	GO:0001618	GO:0005886	GO:0031668	GO:0043548	GO:0001779	GO:0032940	GO:0006954	GO:0009986	GO:2000669	GO:0097350	GO:0097028	GO:0048010	GO:0032689
51363	GO:0050656	GO:0050659	GO:0030206	GO:0019319	GO:0016021	GO:0016740	GO:0000139
23603	GO:0051015	GO:0048365	GO:2000394	GO:0010632	GO:0010762	GO:0010633	GO:0031982	GO:0005737	GO:0001932	GO:0051893	GO:1900027	GO:0015629	GO:0016328	GO:0006909	GO:0045184	GO:0090630	GO:1900025	GO:0030036	GO:0005925	GO:0001755	GO:0007165	GO:0051895	GO:0030027	GO:1900024	GO:0001933	GO:0044387	GO:0016600
3200	GO:0009952	GO:0006355	GO:0051216	GO:0030878	GO:0048645	GO:0043565	GO:0003700	GO:0071837	GO:0005634	GO:0005654	GO:0001525	GO:0060017	GO:0021615	GO:0048538	GO:0006351	GO:0001974	GO:0010159	GO:0048704	GO:0007275	GO:0008284
5536	GO:0071944	GO:2000324	GO:0004722	GO:1990635	GO:0004721	GO:0004871	GO:0071276	GO:0070301	GO:0005654	GO:0042802	GO:0008017	GO:0043531	GO:0008289	GO:0001933	GO:1901215	GO:0003723	GO:0000278	GO:0005524	GO:0031072	GO:0016576	GO:0043278	GO:0051879	GO:0005829	GO:0006470	GO:0005886	GO:0051291	GO:0043231	GO:0005634	GO:0000165	GO:0006281	GO:0006351	GO:0043204	GO:0043123	GO:0046872	GO:0010288	GO:0043234	GO:0001965
219285	GO:0034058	GO:0005769
55798	GO:0030488	GO:0016427
2168	GO:0071456	GO:0043154	GO:0019433	GO:0045179	GO:0050892	GO:0005324	GO:0016209	GO:0008144	GO:0005829	GO:0003682	GO:0019216	GO:0070301	GO:0070062	GO:0032052	GO:0032000	GO:0005654	GO:0005782	GO:0051345	GO:0043066	GO:0005543	GO:0043234	GO:0005504	GO:0005215	GO:0008284
10509	GO:0007399	GO:0005615	GO:0030154	GO:0016021	GO:0050919	GO:0045202	GO:0005886
3707	GO:0016020	GO:0005524	GO:0045638	GO:0007166	GO:0002262	GO:0001932	GO:0071277	GO:0046579	GO:0005829	GO:0033030	GO:0005516	GO:0005634	GO:0000165	GO:0007165	GO:0008440	GO:0032957	GO:0046638	GO:0035726	GO:0043647	GO:0045059
7405	GO:0097680	GO:0060627	GO:0000149	GO:0005783	GO:0007098	GO:0007059	GO:0005770	GO:0005737	GO:0030496	GO:0045335	GO:0007051	GO:0006914	GO:0051684	GO:0032465	GO:0017124	GO:0005769	GO:0071900	GO:0035493	GO:0032801	GO:0006281	GO:0005813	GO:0006890	GO:0005764	GO:0071985	GO:0010508	GO:0000775	GO:0005768	GO:1901098	GO:0043234	GO:0046718	GO:0000323	GO:0070418
54845	GO:0043484	GO:0006397	GO:0003729	GO:0003723	GO:0005654	GO:0005634	GO:0016604	GO:0008380	GO:0008543
10238	GO:0043687	GO:0080008	GO:0005654	GO:0005634	GO:0016567	GO:0016363	GO:0005737	GO:0005829	GO:0016604	GO:0043234	GO:0007275
6385	GO:1903543	GO:0016477	GO:0001968	GO:0010762	GO:0006024	GO:0005796	GO:0042130	GO:0005887	GO:0045860	GO:0016021	GO:0043202	GO:0006027	GO:0005886	GO:0030203	GO:0070062	GO:0005925	GO:0051894	GO:0050900	GO:0043034	GO:0042802	GO:0042060	GO:0070053	GO:0060122	GO:0051496	GO:0009986	GO:0005080	GO:0001523	GO:0045121	GO:0001657	GO:0001843	GO:1903553
23362	GO:0032012	GO:0030054	GO:0005086	GO:0032587	GO:0014069	GO:0005543	GO:0045211
11119	GO:0050798	GO:0050663	GO:0072643	GO:0050852	GO:0016021	GO:0005886	GO:0002250
1522	GO:0004180	GO:0005788	GO:0005783	GO:0005615	GO:0051603	GO:0031410	GO:0048208	GO:0033116	GO:0000139	GO:0030134	GO:0030426	GO:0010977	GO:0008234	GO:0032091	GO:0002003	GO:0043312	GO:1904813	GO:0005576	GO:0005886	GO:0043231	GO:0070062	GO:0060441	GO:0043525	GO:0035580	GO:0099738	GO:0010757	GO:0005764	GO:2000179	GO:0009986	GO:0006508	GO:0004197	GO:0006888	GO:1901214
3218	GO:0009952	GO:0005654	GO:0005634	GO:0021516	GO:0008344	GO:0045638	GO:0006351	GO:0000122	GO:0048704	GO:0007275	GO:0019233	GO:0043565	GO:0007625	GO:0003700
79621	GO:0006401	GO:0005634	GO:0004523	GO:2000001	GO:0048146	GO:0010629	GO:0001701	GO:0009259	GO:0010389	GO:0032299
51222	GO:0045892	GO:0001505	GO:0003677	GO:0000978	GO:0005634	GO:0007165	GO:0006355	GO:0006351	GO:0001078	GO:0000122	GO:0004969	GO:0046872	GO:0007275	GO:0016021	GO:0003700
54827	GO:0070062
10725	GO:0000978	GO:0005654	GO:0005634	GO:0007165	GO:0006970	GO:0007588	GO:0001077	GO:0001816	GO:0006366	GO:0045944	GO:0005829	GO:0070884	GO:0003700
23318	GO:0031123	GO:0032755	GO:0003723	GO:0005615	GO:0005737	GO:0005730	GO:0070102	GO:0000289	GO:0005829	GO:0008270	GO:0010586	GO:0032088	GO:0070062	GO:0010587	GO:0016779	GO:0001816	GO:0003676	GO:0050265	GO:0031664	GO:0019827	GO:0031054
8100	GO:0030992	GO:0005929	GO:2000785	GO:1902017	GO:0005814	GO:0036064	GO:0097542	GO:0060271	GO:0031514	GO:0035735
23120	GO:0000287	GO:0005783	GO:0005524	GO:0045332	GO:0016021	GO:0005789	GO:0004012	GO:0005886	GO:0030659
9873	GO:0030833	GO:0031594	GO:0055037	GO:0007274
400818	GO:0005737
3157	GO:0004421	GO:0007420	GO:0005737	GO:0045540	GO:0008584	GO:0043177	GO:0046690	GO:0005829	GO:0008144	GO:0033197	GO:0019216	GO:0071372	GO:0008299	GO:0042493	GO:0016126	GO:0001889	GO:0016853	GO:0006695	GO:0042803	GO:0014074	GO:0071397	GO:0006629	GO:0009645
83860	GO:0031965	GO:0005654	GO:0005634	GO:0002039	GO:0043433	GO:0005669	GO:0006366	GO:1901796	GO:0006368	GO:0000122	GO:0046872	GO:0006367	GO:0051457
51491	GO:0043231	GO:0003723	GO:0005634	GO:0005730	GO:0042273
10075	GO:0034774	GO:0016020	GO:0003723	GO:0003677	GO:0006284	GO:1903955	GO:0042787	GO:0005737	GO:0016574	GO:0005829	GO:0043312	GO:1904813	GO:0005576	GO:0000209	GO:0070062	GO:0005634	GO:0005654	GO:0061630	GO:0030154	GO:0006513	GO:0004842
11320	GO:0043687	GO:0008375	GO:0070062	GO:0016020	GO:0005788	GO:0006486	GO:0016758	GO:0008454	GO:0006491	GO:0000139	GO:0044267	GO:0046872	GO:0006487	GO:0005975	GO:0005576	GO:0016021
85378	GO:0016020	GO:0000922	GO:0005874	GO:0051298	GO:0043015	GO:0051321	GO:0005829	GO:0031122	GO:0070062	GO:0000923	GO:0005813	GO:0005200	GO:0008017	GO:0007020	GO:0008274	GO:0090307	GO:0051415
26027	GO:0070062	GO:0009409	GO:0052689	GO:0035556	GO:0005737	GO:0009266	GO:0008289	GO:0047617	GO:0016787	GO:0005829	GO:0006631	GO:0006637
26046	GO:0061630	GO:0051865	GO:0008270
308	GO:0016020	GO:0005544	GO:0007596	GO:0009897	GO:0005737	GO:0004859	GO:0002576	GO:0072563	GO:0010033	GO:0005829	GO:0005576	GO:0070062	GO:0005925	GO:0007165	GO:0005622	GO:0043066	GO:0005543	GO:0005509	GO:0050819
51195	GO:0007399	GO:0007186	GO:0016020	GO:0007264	GO:0005622	GO:0005085
10985	GO:0034198	GO:0016020	GO:0005840	GO:0003723	GO:0005737	GO:0019901	GO:0005319	GO:0019887	GO:0005829	GO:0043022	GO:0008135	GO:1990253	GO:0036003	GO:0006417	GO:0045296	GO:0033674	GO:0005844
89910	GO:0061630	GO:0005737	GO:0016874	GO:0004842
374655	GO:0046872	GO:0003677	GO:0005634	GO:0006355	GO:0006351
54795	GO:0016925	GO:0005783	GO:0034706	GO:0035774	GO:0043025	GO:0045668	GO:0002724	GO:0005654	GO:0045600	GO:0019722	GO:0086091	GO:0005272	GO:0090263	GO:0002250	GO:1904199	GO:0070588	GO:0098911	GO:0005524	GO:0030502	GO:0042310	GO:0002407	GO:0086047	GO:0045907	GO:0005829	GO:0086048	GO:0005516	GO:0005886	GO:1904179	GO:0098719	GO:0010460	GO:0005227	GO:1903949	GO:0005794	GO:0007204	GO:0005262	GO:0008284	GO:0086045
113802	GO:0046872	GO:0003723	GO:0008171	GO:0001510	GO:0008173	GO:0031047	GO:0043186	GO:0034587
57380	GO:0055085	GO:0006089	GO:0016021	GO:0005743	GO:0015095	GO:0005739	GO:0045016
5295	GO:0033120	GO:0030335	GO:0008286	GO:0008625	GO:0036312	GO:0043551	GO:0034976	GO:0019903	GO:0005801	GO:0005737	GO:1903076	GO:0046854	GO:0034644	GO:0032760	GO:0060396	GO:0005911	GO:0043125	GO:1900103	GO:0007411	GO:0005158	GO:1990578	GO:0016301	GO:0006468	GO:0043066	GO:0035014	GO:0001678	GO:0001784	GO:0045944	GO:0001953	GO:0042993	GO:2001275	GO:0045671	GO:0048009	GO:0046982	GO:0014065	GO:0043559	GO:0046935	GO:0005829	GO:0005159	GO:0030183	GO:0051492	GO:0008630	GO:0005634	GO:0046626	GO:0032869	GO:0016303	GO:0005168	GO:0051531	GO:0005942	GO:0043234	GO:0043560	GO:0050821	GO:0008134
51667	GO:0043687	GO:0005634	GO:0016567	GO:0032436	GO:0005730	GO:0006511	GO:0005829	GO:0034341	GO:0034612
124245	GO:0046872	GO:0003723	GO:0043234	GO:0016607
117177	GO:0005856	GO:0006612	GO:0005634	GO:0042802	GO:0005813	GO:0017112	GO:0030027	GO:0061024	GO:0006893	GO:0036064	GO:0060271	GO:0097711	GO:0033365	GO:0005829
107080644	GO:0051289	GO:0046500	GO:0006730	GO:0006111	GO:0005542	GO:0005977	GO:0006555	GO:0034641	GO:0016594	GO:0017174	GO:0006464	GO:0005829
8301	GO:0031623	GO:0045334	GO:0035459	GO:0043025	GO:0055072	GO:0017137	GO:0005769	GO:1903077	GO:1902961	GO:0030276	GO:0072583	GO:0030136	GO:1901216	GO:0007409	GO:0045296	GO:0048471	GO:0097418	GO:0050750	GO:0070381	GO:0005545	GO:0010629	GO:0043547	GO:0045893	GO:1900223	GO:0008283	GO:0090647	GO:0048268	GO:0035615	GO:1902004	GO:0006897	GO:0016188	GO:0007611	GO:0030097	GO:2000009	GO:0097494	GO:0043231	GO:0016197	GO:0005634	GO:0098711	GO:0048261	GO:0030122	GO:0048813	GO:0032050	GO:0009986	GO:0005905	GO:1902963	GO:0097753	GO:0045056
8148	GO:0046872	GO:0003723	GO:0003677	GO:0005654	GO:0005634	GO:0006355	GO:0005737	GO:0045893
79005	GO:0006397	GO:0046872	GO:0016607	GO:0008380	GO:0019899
64324	GO:0016571	GO:0030331	GO:0046966	GO:0003714	GO:0033135	GO:0045893	GO:0000122	GO:0050681	GO:0000979	GO:0003682	GO:0003712	GO:0008270	GO:0018024	GO:0005634	GO:0005654	GO:0042974	GO:0042799	GO:0006351	GO:0005694	GO:1903025	GO:0046872	GO:0046965	GO:0046975	GO:0000414
80012	GO:0003677	GO:0035102	GO:0005654	GO:0005634	GO:0031519	GO:0007275	GO:0008270
51002	GO:0000408	GO:0005634	GO:0005829	GO:0008033	GO:0019901
51	GO:0016020	GO:0033540	GO:0047485	GO:0050660	GO:0005102	GO:0036109	GO:0019216	GO:0005778	GO:0005654	GO:0006091	GO:0005782	GO:0055088	GO:0003995	GO:0016559	GO:0006629	GO:0033539	GO:0019395	GO:0005777	GO:0007283	GO:0006635	GO:0005730	GO:0003997	GO:0016401	GO:2000189	GO:0005739	GO:0030165	GO:0005886	GO:0071949	GO:0043231	GO:0005634	GO:0000038	GO:0006693
203197	GO:0016021
199857	GO:0031965	GO:0016021	GO:0004577	GO:0005789	GO:0006488
23659	GO:0016020	GO:0005615	GO:0006672	GO:0046338	GO:0005576	GO:0005739	GO:0047499	GO:0043231	GO:0070062	GO:0005654	GO:0005764	GO:0005543	GO:0004622	GO:0006650	GO:0034638	GO:0006644	GO:0009062	GO:0008374	GO:0006629
9842	GO:0043231	GO:0010008	GO:0005765	GO:0035556	GO:1900029	GO:0045780	GO:0046872	GO:0005730	GO:0006914	GO:0015031	GO:0032418
84875	GO:0010847	GO:0010629	GO:0003950	GO:0005737	GO:0005730	GO:0045071	GO:0005829	GO:1900045	GO:0032088	GO:0006471	GO:0043231	GO:0005634	GO:0033159	GO:0034356	GO:0070212	GO:0048147	GO:0070530	GO:0070213
2034	GO:0043687	GO:0000981	GO:0035019	GO:0007601	GO:0001077	GO:0005737	GO:0001892	GO:0055072	GO:0048625	GO:0042415	GO:0003700	GO:0005654	GO:0007165	GO:0001525	GO:0016607	GO:0007005	GO:0001666	GO:0048469	GO:0001974	GO:0045944	GO:0043129	GO:0071456	GO:0030324	GO:0003677	GO:0046982	GO:0016567	GO:0043619	GO:0005829	GO:0005667	GO:0061418	GO:0043565	GO:0005634	GO:0006351	GO:0002027	GO:0006366	GO:0030218	GO:0035035	GO:0008134
81559	GO:0046597	GO:0005737	GO:0005829	GO:0008270	GO:0032897	GO:0045087	GO:0045892	GO:0050768	GO:0005634	GO:0061630	GO:0005622	GO:0051607	GO:1902187	GO:0046598	GO:0019904	GO:0008134
64848	GO:0006396	GO:0003723	GO:0005783	GO:0005524	GO:0005737	GO:0008186	GO:0004004	GO:0070555	GO:0044829	GO:0034612	GO:0070063	GO:1990247
9197	GO:0006810	GO:0008521	GO:0016020	GO:0055085	GO:0030509	GO:0000139	GO:0060395	GO:0005887	GO:0016021	GO:0005789	GO:0015295
27044	GO:0016020	GO:0001649	GO:0003723	GO:0006355	GO:0042470	GO:0005737	GO:0097433	GO:0005829	GO:0003712	GO:0005739	GO:0006401	GO:0070062	GO:0005634	GO:0031047	GO:0006351	GO:0016032	GO:0003676	GO:0004518	GO:0045296	GO:0016442
80230	GO:0043231	GO:0030100	GO:0008565	GO:0016607	GO:0006661	GO:0008289	GO:0031901	GO:0046872	GO:0005829	GO:0006897
92906	GO:0033120	GO:0006397	GO:0016020	GO:0003729	GO:0003723	GO:0005634	GO:0030529	GO:0019013
10444	GO:0031462	GO:0051438	GO:0004842
56623	GO:0005929	GO:0032580	GO:0004445	GO:0006661	GO:0001726	GO:0046855	GO:0016787	GO:0005829	GO:0004439	GO:0046856	GO:0005886	GO:0005930
10950	GO:0045930	GO:0005737	GO:0008285
6196	GO:0000287	GO:0004712	GO:0005654	GO:0005634	GO:0045786	GO:0007165	GO:0005524	GO:0016301	GO:0005622	GO:0035556	GO:0005737	GO:0043065	GO:0004674	GO:0005829	GO:0008285
775	GO:0043010	GO:0008331	GO:0005737	GO:0050796	GO:0030018	GO:0061337	GO:0035585	GO:0007507	GO:0086091	GO:0014069	GO:0060402	GO:0098912	GO:0086056	GO:0086007	GO:0005891	GO:0070588	GO:0098911	GO:0005245	GO:0086012	GO:0002520	GO:0086064	GO:0016021	GO:0005516	GO:0010881	GO:0005886	GO:0086002	GO:0035115	GO:0046872	GO:1990454	GO:0051393	GO:0007204	GO:0061577	GO:0086045
51138	GO:0043687	GO:0070062	GO:0000338	GO:0005654	GO:0005634	GO:0000715	GO:0019784	GO:0008021	GO:0006283	GO:0030054	GO:0016607	GO:0005829	GO:0008180
5034	GO:0071456	GO:0043687	GO:0005788	GO:0003723	GO:0005783	GO:0009897	GO:1902175	GO:0034976	GO:0046982	GO:0042470	GO:0045454	GO:0044267	GO:0034379	GO:0034663	GO:0005178	GO:0004656	GO:0003756	GO:0005576	GO:0035722	GO:0006457	GO:0031012	GO:0070062	GO:0005925	GO:0018401	GO:0016222	GO:0005793	GO:0051213	GO:0046598	GO:0034599	GO:0034378	GO:0019899	GO:0015037
22869	GO:0046872	GO:0003677	GO:0005634	GO:0006355	GO:0006351	GO:0003676
79828	GO:0005634	GO:0045444	GO:0008168	GO:0004402	GO:0007519	GO:0005737
2108	GO:0033539	GO:0009055	GO:0070062	GO:0005759	GO:0050660	GO:0022904	GO:0005739	GO:0016491
23295	GO:0070062	GO:0016020	GO:0061630	GO:0005634	GO:0043951	GO:0006513	GO:0045744	GO:0005737	GO:0004842	GO:0046872	GO:0005829	GO:0008333	GO:0005769	GO:0005886	GO:0000209
54414	GO:0070062	GO:0005615	GO:0002682	GO:0001681	GO:0005975	GO:0005764
7750	GO:0003677	GO:0000981	GO:0016605	GO:0006351	GO:0005737	GO:0031624	GO:0004713	GO:0007275	GO:0005829	GO:0008270	GO:0007010	GO:0022604
10460	GO:0005815	GO:0000922	GO:0015630	GO:0005737	GO:0007091	GO:1902850	GO:0008283	GO:0021987	GO:0051301	GO:0060236
157680	GO:0015031
3683	GO:0016020	GO:0034687	GO:0007159	GO:0046982	GO:0002291	GO:0008305	GO:0043312	GO:0007229	GO:0005886	GO:0050776	GO:0006909	GO:0070062	GO:0043113	GO:0050839	GO:0007165	GO:0050900	GO:0007157	GO:0006954	GO:0007160	GO:0009986	GO:0046872	GO:0006928	GO:0007155	GO:0030198	GO:0035579	GO:0032403	GO:0030369
26469	GO:0005634	GO:0038128	GO:0004725	GO:1901185	GO:0005737	GO:0004726	GO:0005829	GO:0006470
121536	GO:0000978	GO:0005654	GO:0005634	GO:0003714	GO:0006351	GO:0003676	GO:0001078	GO:0035098	GO:0046872	GO:0045814	GO:0016569
27067	GO:0006810	GO:0016020	GO:0003723	GO:0005783	GO:0005874	GO:0005730	GO:0003725
23133	GO:0035575	GO:0005506	GO:0071557	GO:0035064	GO:0007420	GO:0045893	GO:0005730	GO:0003682	GO:0016706	GO:0008270	GO:0005634	GO:0005654	GO:0031965	GO:0035574	GO:0070544	GO:0006351	GO:0032452	GO:0061188	GO:0051864	GO:0033169	GO:0032454	GO:0000082	GO:0045943	GO:0071558
84376	GO:0045022	GO:0005874	GO:0034451	GO:0005801	GO:0005737	GO:0000242	GO:0005829	GO:0008333	GO:0030705	GO:0015031	GO:0031122	GO:0007040	GO:0050768	GO:0051959	GO:0042802	GO:0005813	GO:0008017	GO:0051645	GO:0034454	GO:0030897	GO:0070695	GO:0071539	GO:0005794	GO:0007032	GO:0097150	GO:0022027
7247	GO:0016070	GO:0003729	GO:0003723	GO:0003677	GO:0005634	GO:0042802	GO:0005737	GO:0030422	GO:0003697	GO:0005829	GO:0043565	GO:0006310	GO:0004519	GO:0032403
55193	GO:0000278	GO:0003677	GO:0005654	GO:0006338	GO:0006355	GO:0006351	GO:0000228	GO:0016569	GO:0003682	GO:0008285
4772	GO:0003677	GO:0001205	GO:0030178	GO:0035556	GO:0003705	GO:0005737	GO:0045893	GO:0007223	GO:0001225	GO:0005829	GO:0016604	GO:0033173	GO:0003700	GO:0005634	GO:0005654	GO:0000790	GO:0001085	GO:0048273	GO:0006366	GO:0038095	GO:0045944	GO:0005528	GO:0000980
55508	GO:0016021
5162	GO:0005759	GO:0034604	GO:0010510	GO:0006099	GO:0045254	GO:0061732	GO:0005739	GO:0070062	GO:0006006	GO:0005634	GO:0005654	GO:0006090	GO:0008152	GO:0003824	GO:0034641	GO:0004738	GO:0004739	GO:0006086
142940	GO:0006396	GO:0003723	GO:0006400	GO:0005739	GO:1990481	GO:0001522	GO:0009982
8028	GO:0003677	GO:0005654	GO:0005634	GO:0006351	GO:0046872	GO:0005829	GO:0043234	GO:0045944	GO:0003700
10327	GO:0019640	GO:0004032	GO:0005615	GO:0016324	GO:0006081	GO:0019853	GO:0005829	GO:1901687	GO:0016491	GO:0070062	GO:0009055	GO:0006006	GO:0047939	GO:0046185	GO:0042840	GO:0004033
85015	GO:0004843	GO:0005654	GO:0005634	GO:0006281	GO:0070911	GO:0005737	GO:0006511	GO:0008270	GO:0016579
84187	GO:0016021
3638	GO:0005783	GO:0008203	GO:0032933	GO:0006991	GO:0042474	GO:0042472	GO:0008283	GO:0016021	GO:0060021	GO:1901303	GO:0032937	GO:0008152	GO:0006641	GO:0006695	GO:0010894	GO:0045599	GO:0060363	GO:0045717	GO:0005789
83858	GO:0030667	GO:0005524	GO:0101003	GO:0043312	GO:0005743	GO:0005739	GO:0005886
56850	GO:0043231	GO:0030425	GO:0030424	GO:0072562	GO:0005654	GO:0030054	GO:0098837	GO:1905244	GO:0031901	GO:0055038	GO:0005829	GO:0098887
92714	GO:0070062	GO:0042802	GO:0031410	GO:0016567	GO:0031625	GO:0006858	GO:1903561	GO:0006511	GO:1990756	GO:1990763	GO:0045746	GO:0008104	GO:0015031	GO:0005886
1855	GO:0007528	GO:0001505	GO:0005874	GO:0048365	GO:0031410	GO:0032436	GO:0019901	GO:0005109	GO:0043025	GO:0090090	GO:0060997	GO:0007269	GO:0030426	GO:0032091	GO:0021915	GO:0043197	GO:0007411	GO:0022007	GO:0035176	GO:0042802	GO:0030136	GO:0005622	GO:0098793	GO:0014069	GO:2000463	GO:0090263	GO:0043005	GO:1990909	GO:0060070	GO:0016055	GO:0048675	GO:1904886	GO:0035556	GO:0090103	GO:0045893	GO:0048668	GO:0005829	GO:0001934	GO:1905386	GO:0071340	GO:0050808	GO:0035372	GO:0005886	GO:0045202	GO:0031122	GO:0030424	GO:0043113	GO:0090179	GO:0099054	GO:0010976	GO:0060134	GO:0048813	GO:0006366	GO:0030177	GO:0060071	GO:0006469	GO:0034504	GO:1903827	GO:0050821	GO:0019899	GO:0008013
9223	GO:0042995	GO:0005524	GO:0070997	GO:0030054	GO:0007166	GO:0005737	GO:0005911	GO:0005923	GO:0005886	GO:0005654	GO:0032947	GO:0005912	GO:0007155	GO:0008022	GO:0051393	GO:0006461
80746	GO:0006397	GO:0000214	GO:0005654	GO:0006388	GO:0000379	GO:0005813	GO:0000213	GO:0016829	GO:0005730	GO:0005829
84816	GO:0050773	GO:0008270	GO:0005741	GO:0016491
7443	GO:0007077	GO:0035175	GO:0031493	GO:0005524	GO:0005737	GO:0019901	GO:0005795	GO:0005730	GO:0005829	GO:0004672	GO:0005819	GO:0090166	GO:0005634	GO:0005654	GO:0072355	GO:0006468	GO:0008360	GO:0046777	GO:0007084	GO:0018105	GO:0004674	GO:0051301	GO:0043987	GO:0072354
8650	GO:0016323	GO:0030335	GO:0019897	GO:0045294	GO:0005769	GO:0005886	GO:1903077	GO:0005634	GO:0005925	GO:0030862	GO:0030136	GO:0021670	GO:0045296	GO:0007409	GO:0034332	GO:0050769	GO:0045746	GO:0021849	GO:0045177	GO:0060487	GO:0008013
2308	GO:0000981	GO:0009267	GO:0008286	GO:0031625	GO:0070417	GO:0001568	GO:0070166	GO:0005737	GO:0042593	GO:0090090	GO:0043065	GO:0003682	GO:0006914	GO:0051721	GO:0003700	GO:0070301	GO:0045892	GO:0009653	GO:0005654	GO:0030154	GO:0045599	GO:0043066	GO:0031018	GO:0071549	GO:0032873	GO:0006915	GO:0000989	GO:0001678	GO:0071455	GO:0045944	GO:0034599	GO:0035947	GO:0097150	GO:0001659	GO:0001223	GO:1903243	GO:0045893	GO:0005829	GO:0043565	GO:0005739	GO:0006974	GO:1902617	GO:0071732	GO:2000177	GO:0005634	GO:0006351	GO:0006473	GO:0010508	GO:0045722	GO:0001078	GO:0032869	GO:0045732	GO:0045444	GO:2000377	GO:2000505	GO:0008134	GO:0008013
283987	GO:0070062	GO:0016020	GO:0000138	GO:0005881	GO:0005737	GO:0031001	GO:0005797	GO:0006886	GO:0005794	GO:0005829	GO:0090498
7113	GO:0004252	GO:0070062	GO:0016540	GO:0046598	GO:0008236	GO:0005887	GO:0005044	GO:0006508	GO:0005886
22909	GO:0000287	GO:0005654	GO:0005634	GO:0006281	GO:0017108	GO:0006289	GO:0045171	GO:0008409	GO:0070336	GO:0005829	GO:0004528	GO:0140036	GO:0036297	GO:0000724	GO:0033683
9520	GO:0071456	GO:0070062	GO:0005634	GO:1903955	GO:0042277	GO:0043171	GO:0005737	GO:0070006	GO:0006508	GO:0004177	GO:0008237	GO:0005829	GO:0008270	GO:0000209
80206	GO:0003779	GO:0005865	GO:0051639	GO:0030837	GO:0030018	GO:0045214	GO:0055003
9401	GO:0016020	GO:0000781	GO:0006284	GO:0061821	GO:0005524	GO:0006260	GO:0000733	GO:0004386	GO:0032508	GO:0005737	GO:0036310	GO:0009378	GO:0032357	GO:0061820	GO:0005634	GO:0000405	GO:0006281	GO:0007275	GO:0043140	GO:0000724	GO:0000723
253461	GO:0045892	GO:0072562	GO:0005654	GO:0005634	GO:0006275	GO:0006351	GO:0005694	GO:0042803	GO:0008327	GO:0003676	GO:0046872	GO:0045944	GO:0006974	GO:0003700
23277	GO:0003729	GO:0005737	GO:0048312
1656	GO:0016020	GO:0010494	GO:0003723	GO:0097227	GO:0005524	GO:0004386	GO:0007283	GO:0005737	GO:0000932	GO:0005730	GO:0005829	GO:0043186	GO:0036464	GO:0000792	GO:0005739	GO:0001520	GO:0043928	GO:0005634	GO:0003724	GO:0006417	GO:0045296	GO:0003676	GO:0045665	GO:0019827	GO:0019904	GO:0004004	GO:0019074	GO:0033962	GO:0010501	GO:0016442
126070	GO:0046872	GO:0003677	GO:0005634	GO:0006355	GO:0006351
8932	GO:0042127	GO:0048568	GO:0008327	GO:0032355	GO:0070742	GO:0003682	GO:0044030	GO:0000118	GO:0000792	GO:0045892	GO:0035197	GO:0009612	GO:0005654	GO:0000978	GO:0003729	GO:0007507	GO:0000790	GO:0006346	GO:0000980	GO:0043623	GO:0003677	GO:0003696	GO:0035563	GO:0000122	GO:0071407	GO:0005829	GO:0000183	GO:0043044	GO:0005634	GO:0006351	GO:0007568	GO:0030177	GO:0019904	GO:0043234	GO:0031667	GO:0031492	GO:0042711
80144	GO:0002009	GO:0043588	GO:0003338	GO:0007154	GO:0030326	GO:0061618	GO:0046872	GO:0016021	GO:0060021	GO:0005886	GO:0015031
23648	GO:0002244	GO:0000978	GO:0005634	GO:2000744	GO:0021547	GO:0021501	GO:0001077	GO:0060323	GO:0045893	GO:0003697	GO:0060322	GO:0045944	GO:0043234	GO:0006461	GO:0008284
6904	GO:0000278	GO:0005874	GO:0007021	GO:0051087	GO:0005737	GO:0048487	GO:0005923	GO:0016328	GO:0031115	GO:0006457	GO:0005813	GO:0048667	GO:0005912	GO:0070830	GO:0034333	GO:0010812	GO:0007023	GO:0005096
55676	GO:0016020	GO:0010043	GO:0005385	GO:0061088	GO:0000139	GO:0005794	GO:0016021	GO:0008324
23149	GO:0035612	GO:0005654	GO:0072583	GO:0061024	GO:0005829	GO:0005905	GO:0048268	GO:0005886
65009	GO:0060973	GO:0008542	GO:0016323	GO:0006950	GO:0016049	GO:0007420	GO:0005737	GO:0060038	GO:2001135	GO:0005829	GO:0048278	GO:0010642	GO:0005739	GO:0048662	GO:0030154	GO:0010976	GO:0035050	GO:0001947	GO:0031253	GO:0014912	GO:0070374	GO:0005789
284106	GO:0051537	GO:0046872	GO:0005739
9217	GO:0005783	GO:0046982	GO:0090114	GO:0005737	GO:0033149	GO:0000139	GO:0048487	GO:0044830	GO:0044829	GO:0006987	GO:0016021	GO:0046725	GO:0030968	GO:0006874	GO:0044790	GO:0044828	GO:0030148	GO:0008017	GO:0042803	GO:0045296	GO:0044791	GO:0005794	GO:0045070	GO:0019048	GO:0005789	GO:0006888	GO:0019899	GO:0007029
2733	GO:0006406	GO:0016020	GO:0005643	GO:0005615	GO:0005737	GO:0016973	GO:0006449	GO:0005730	GO:0005829	GO:0044614	GO:0031965	GO:0042802	GO:0031369	GO:0005543	GO:0006446	GO:0000822
22885	GO:0030032	GO:0030036	GO:1903955	GO:0006351	GO:0030027	GO:0005737	GO:0003779	GO:0001725	GO:0046872	GO:0060271	GO:0045944
84284	GO:0070062	GO:0016020	GO:0003723	GO:0005524	GO:0017111	GO:0098519
262	GO:0006595	GO:0004014	GO:0006597	GO:0006557	GO:0008295	GO:0005829	GO:0046500	GO:0019810
157922	GO:0005874	GO:0008017	GO:0005737	GO:0007010	GO:0031175	GO:0005516	GO:0022604	GO:0030507
57646	GO:0004843	GO:0005654	GO:0010212	GO:0006281	GO:0000077	GO:0036459	GO:0042771	GO:0034644	GO:0008283	GO:0006511	GO:0031647	GO:0016604	GO:0043234	GO:0016579	GO:0007265	GO:0006974
388561	GO:0046872	GO:0003677	GO:0005634	GO:0006355	GO:0005622	GO:0006351	GO:0003700	GO:0003676
9921	GO:0005634	GO:0006351	GO:0044212	GO:0005737	GO:0045893	GO:0004842	GO:0046872	GO:0045944	GO:0051865	GO:0010626	GO:0031643
27013	GO:0016021	GO:0000079	GO:0019901
51657	GO:0008138	GO:0005622	GO:0035556
81856	GO:0046872	GO:0003677	GO:0005634	GO:0006355	GO:0006351	GO:0003700
26060	GO:0010008	GO:0097192	GO:0008286	GO:0005737	GO:1903076	GO:0012506	GO:0008283	GO:0005829	GO:0005769	GO:0070062	GO:0043422	GO:0005634	GO:0007165	GO:0042802	GO:0031901	GO:0016581	GO:0007049	GO:0046324
6934	GO:0045295	GO:0070016	GO:0043433	GO:0001568	GO:0001077	GO:0048660	GO:0042593	GO:0032092	GO:0019901	GO:0090090	GO:0048625	GO:0009749	GO:0003700	GO:0045892	GO:0005654	GO:0016605	GO:0000978	GO:0070369	GO:0000790	GO:1904837	GO:0060070	GO:0045944	GO:0032993	GO:0051897	GO:0003677	GO:0032024	GO:0032350	GO:0001103	GO:0007050	GO:0000122	GO:0006357	GO:2001237	GO:0008283	GO:0007223	GO:0043565	GO:0044334	GO:0046827	GO:0005634	GO:0006351	GO:0044212	GO:0035257	GO:0031016	GO:0045444	GO:0010909	GO:0043570	GO:2000675	GO:0008134	GO:0008013
10458	GO:0016358	GO:0008286	GO:0060076	GO:0005874	GO:0035418	GO:0032956	GO:0007420	GO:0005737	GO:0043025	GO:0097110	GO:0005913	GO:0051017	GO:0061846	GO:0070062	GO:0098641	GO:0042802	GO:0098793	GO:0008360	GO:0014069	GO:2000463	GO:0007409	GO:0097060	GO:0030175	GO:0043005	GO:0030141	GO:0008022	GO:0044306	GO:0061003	GO:0009617	GO:0048167	GO:0051764	GO:0005791	GO:0005829	GO:0007009	GO:0015629	GO:0030838	GO:0030165	GO:0005886	GO:0070064	GO:2000251	GO:1905232	GO:0071364	GO:0008093	GO:0043198	GO:0001726	GO:0001221	GO:0005794	GO:0048010	GO:0038096	GO:0061845
163702	GO:0032002	GO:0051607	GO:0004896	GO:0016021	GO:0034342	GO:0050691	GO:0019221	GO:0005886	GO:0002385	GO:0008285
2590	GO:0002378	GO:0016020	GO:0006486	GO:0032580	GO:0018242	GO:0000139	GO:0005795	GO:0030173	GO:0016021	GO:0030145	GO:0070062	GO:0004653	GO:0016266	GO:0048471	GO:0030246	GO:0016757	GO:0006493	GO:0005794	GO:0005789	GO:0018243
57666	GO:0003723
22834	GO:0046872	GO:0003677	GO:0005634	GO:0006355	GO:0006351	GO:0003676
5337	GO:0016020	GO:0016042	GO:0016324	GO:0070290	GO:0006654	GO:0000139	GO:0004630	GO:0032534	GO:0048870	GO:0007264	GO:0043312	GO:0006935	GO:0070821	GO:0005886	GO:0048017	GO:0005765	GO:0005622	GO:0031902	GO:0048471	GO:0035091	GO:0005768	GO:0030139	GO:0005794	GO:0035579	GO:0005789	GO:0007265
23613	GO:1903758	GO:0047485	GO:0098815	GO:0035064	GO:1902952	GO:0005737	GO:1902897	GO:0003682	GO:0003712	GO:0043197	GO:0005634	GO:0051491	GO:0070491	GO:0006351	GO:0030336	GO:0070577	GO:0001106	GO:0043198	GO:0046872	GO:0060999	GO:0000977
8073	GO:0043687	GO:0070062	GO:0005634	GO:0004725	GO:0016791	GO:0005737	GO:0005829	GO:0008138	GO:0004727	GO:0005769	GO:0005886
23392	GO:0016020	GO:0043248	GO:0032947	GO:0005783	GO:0005634	GO:0005770	GO:0000502	GO:0031410	GO:0030433	GO:0005813	GO:0005793	GO:0030134	GO:0030139	GO:0005771	GO:0005769
124739	GO:0004843	GO:0005654	GO:0005634	GO:0036459	GO:0019985	GO:0006511	GO:0016579	GO:0019785
11112	GO:0006574	GO:0005759	GO:0009083	GO:0004616	GO:0008442	GO:0051287	GO:0005739
55830	GO:0016020	GO:0016757	GO:0005794	GO:0016021	GO:0000271
3217	GO:0009952	GO:0000978	GO:0005654	GO:0005634	GO:0006355	GO:0030099	GO:0001077	GO:0090190	GO:0048704	GO:0045944	GO:0007275	GO:0005829	GO:0016604	GO:0003700
167153	GO:1990603	GO:0060041	GO:0006397	GO:0030182	GO:0002244	GO:0004652	GO:0005634	GO:0005524	GO:0021766	GO:0043631	GO:0031380	GO:0046872	GO:0071044	GO:0005829
196528	GO:0042592	GO:0003677	GO:0005654	GO:0060982	GO:0006355	GO:0030336	GO:0006351	GO:0048568	GO:0006337	GO:0003007	GO:0060038	GO:0046872	GO:0016569	GO:0005886	GO:0008285
26	GO:0005615	GO:0046677	GO:0005507	GO:0008201	GO:0070062	GO:0042493	GO:0052599	GO:0006805	GO:0071504	GO:0071280	GO:0052598	GO:0008131	GO:0035874	GO:0048038	GO:0009308	GO:0052600	GO:0005777	GO:0055114	GO:0008144	GO:0005923	GO:0005576	GO:0008270	GO:0043312	GO:0071420	GO:0005886	GO:0004872	GO:0035580	GO:0042803	GO:0052597	GO:0005509	GO:0097185	GO:0032403
25921	GO:0018345	GO:0030425	GO:0016020	GO:0019706	GO:0005737	GO:0016409	GO:0016021	GO:0005886
85415	GO:0007165	GO:0005829	GO:0048471
23247	GO:0005856	GO:0042995	GO:0005615	GO:0005737
54442	GO:0005634	GO:0043161	GO:0042802	GO:0005829	GO:0051260	GO:0016032	GO:0097602	GO:0031463	GO:0032403
4067	GO:0030335	GO:0007596	GO:0050861	GO:0002762	GO:0005737	GO:0002513	GO:0046875	GO:0005913	GO:0050855	GO:0070062	GO:1902961	GO:0034144	GO:0070304	GO:0046777	GO:0002250	GO:0071300	GO:0030889	GO:0002902	GO:0038083	GO:0005524	GO:0051279	GO:0050707	GO:0007169	GO:0043304	GO:0017124	GO:0006935	GO:0005886	GO:0050853	GO:0045646	GO:0004715	GO:0007417	GO:0030218	GO:0006954	GO:0002431	GO:0140031	GO:0016477	GO:0043407	GO:0090025	GO:0005102	GO:0090330	GO:0043015	GO:0002576	GO:0031234	GO:0031663	GO:2000670	GO:0045087	GO:0048471	GO:0043552	GO:0070373	GO:0045121	GO:0001782	GO:0070668	GO:0035556	GO:0033628	GO:0042531	GO:0005829	GO:0031175	GO:0070667	GO:0006974	GO:0005634	GO:0034136	GO:0010976	GO:0050727	GO:0044325	GO:0005794	GO:0097028	GO:0009725	GO:0019899	GO:0002774	GO:0032403
55824	GO:0050863	GO:0005070	GO:0007165	GO:0050852	GO:0005068	GO:0005622	GO:0035556	GO:0002250	GO:0042169	GO:0007169	GO:0005887	GO:0045121	GO:0007173	GO:0050868	GO:0005886
26520	GO:0008565	GO:0051087	GO:0008270	GO:0005739	GO:0015031	GO:0045039	GO:0042719	GO:0005758	GO:0042803	GO:0046872	GO:0006626	GO:0007605	GO:0005743	GO:0042721	GO:0072321	GO:0005215
23200	GO:0000287	GO:0016020	GO:0005783	GO:0005524	GO:0034220	GO:0015075	GO:0035577	GO:0055038	GO:0045332	GO:0043312	GO:0016021	GO:0005769	GO:0005886	GO:0055037	GO:0015917	GO:0006811	GO:0005794	GO:0005637	GO:0004012
149076	GO:0046872	GO:0003677	GO:0005634	GO:0006355	GO:0006351	GO:0003676
84787	GO:0005654	GO:0006355	GO:0042799	GO:0000780	GO:0006351	GO:0034773	GO:0005721	GO:0005720	GO:0018024
55900	GO:0046872	GO:0003677	GO:0005634	GO:0006355
27154	GO:0002576	GO:0046872	GO:0043966	GO:0005829	GO:0005576	GO:0070776
55746	GO:0007077	GO:0006406	GO:0016020	GO:0016925	GO:0005643	GO:0061053	GO:0006355	GO:0005487	GO:0005635	GO:0006999	GO:0006110	GO:0022008	GO:0005829	GO:0021915	GO:0000777	GO:0048339	GO:0031081	GO:0043657	GO:0031965	GO:0060964	GO:0000972	GO:0006409	GO:0016032	GO:1900034	GO:0007062	GO:0006325	GO:0075733	GO:0019083	GO:0031080	GO:0006606	GO:0017056
122773	GO:0005829
10579	GO:0000226	GO:0005815	GO:0005654	GO:0015630	GO:0005737	GO:0035257	GO:0021987	GO:0008283	GO:0005829	GO:0005886
80820	GO:0003677	GO:0006281
4940	GO:0060337	GO:0005615	GO:0005524	GO:0060700	GO:0003725	GO:0005737	GO:0045071	GO:0005829	GO:0001730	GO:0005886	GO:0043231	GO:0060333	GO:0005654	GO:0051607	GO:0006139	GO:0046872	GO:0009615
3694	GO:0034685	GO:0038044	GO:0009897	GO:0033627	GO:0043235	GO:0008305	GO:0005178	GO:0007229	GO:0005886	GO:0001618	GO:0070062	GO:0005925	GO:0004872	GO:0006954	GO:0007160	GO:0007155	GO:0030198
23193	GO:0006457	GO:0070062	GO:0031012	GO:0016020	GO:0005788	GO:0003723	GO:0017177	GO:0042470	GO:0030246	GO:0004553	GO:0005794	GO:0005975	GO:0033919
10106	GO:0005654	GO:0008420	GO:0016791	GO:2000134	GO:0046872	GO:0001933	GO:0036498	GO:0004721	GO:0006470
148534	GO:0016021
55084	GO:0050890	GO:0007626	GO:0046872	GO:0005634	GO:0042472	GO:0007605	GO:0032184	GO:0090102
51780	GO:0005654	GO:0005634	GO:0006355	GO:0008168	GO:0000785	GO:0031490	GO:0072718	GO:0006351	GO:0000976	GO:0051213	GO:0032452	GO:0016209	GO:0046872	GO:0033169	GO:0032454
3054	GO:0030425	GO:0016020	GO:0019046	GO:0070461	GO:0005737	GO:0043025	GO:0003682	GO:0016579	GO:0000123	GO:0033613	GO:0003700	GO:0005654	GO:0042802	GO:0043981	GO:0043995	GO:0010628	GO:0007005	GO:0045296	GO:0048188	GO:0071339	GO:0045787	GO:0046972	GO:0001205	GO:0005671	GO:0006355	GO:0000122	GO:0071407	GO:0043982	GO:0030424	GO:0043984	GO:0005634	GO:0043254	GO:0043996	GO:0006366	GO:0003713	GO:0050821	GO:0007049
1182	GO:0030658	GO:0016020	GO:0005524	GO:0009897	GO:0005770	GO:0031410	GO:0006885	GO:0046982	GO:0048388	GO:0000139	GO:0045335	GO:0012506	GO:0005887	GO:0072320	GO:0005254	GO:0016021	GO:0030165	GO:0015297	GO:0005769	GO:0005886	GO:1902476	GO:0006810	GO:0045794	GO:0008021	GO:0005247	GO:0031902	GO:0042581	GO:0042803	GO:0009986	GO:0030141	GO:0031901	GO:0005794
225	GO:0055085	GO:0032000	GO:0000038	GO:0005524	GO:0042626	GO:0005777	GO:0042803	GO:0005324	GO:0006635	GO:0042760	GO:0005829	GO:0016021	GO:0005778
6744	GO:0051015	GO:0003779	GO:0005634	GO:0005829	GO:0005102	GO:0005886
207	GO:0030235	GO:0034614	GO:0005524	GO:0043276	GO:0008637	GO:1990090	GO:0005737	GO:0036064	GO:0071889	GO:0005829	GO:0005911	GO:1990418	GO:0060416	GO:0006924	GO:0005739	GO:0071276	GO:0006974	GO:0051721	GO:0032794	GO:0005634	GO:0015630	GO:0030030	GO:0007568	GO:0005080	GO:0005547	GO:0004674	GO:0036294	GO:0019899
81550	GO:0003723	GO:0005634	GO:0035064	GO:0005737	GO:0003713	GO:0003682	GO:0016569	GO:0035145
7879	GO:0030904	GO:0048365	GO:0005737	GO:0015031	GO:0034045	GO:0070062	GO:0005765	GO:1902583	GO:0006622	GO:0007174	GO:0019003	GO:0031902	GO:0005764	GO:0030670	GO:0003924	GO:0006886	GO:0005768	GO:0005811	GO:1903542	GO:0005525	GO:1905366	GO:0000421	GO:1903543	GO:0045022	GO:0010008	GO:0090385	GO:0090382	GO:0016042	GO:0005770	GO:0032419	GO:0090383	GO:0061724	GO:0022615	GO:0045335	GO:0005829	GO:0043312	GO:0008333	GO:0006897	GO:0005886	GO:1905394	GO:0045453	GO:0030667	GO:0019076	GO:0048524	GO:0042147	GO:0033162	GO:0043195	GO:0061024	GO:0097208	GO:0045732	GO:0019886	GO:0005794	GO:0000045
23484	GO:2000009	GO:0032511	GO:0005768	GO:0016021
25978	GO:0006997	GO:1901673	GO:0005737	GO:0019058	GO:0039702	GO:1902188	GO:0007080	GO:0000920	GO:0005829	GO:0006914	GO:0015031	GO:0070062	GO:0016197	GO:0005622	GO:0031902	GO:0061763	GO:0007034	GO:0010824	GO:0045296	GO:1904903	GO:0050890	GO:0036258	GO:0019904	GO:0070050	GO:0000815	GO:0007032	GO:0016236
286075	GO:0046872	GO:0003677	GO:0005634	GO:0006355	GO:0006351
8667	GO:0070062	GO:0016020	GO:0003723	GO:0001731	GO:0006413	GO:0016282	GO:0071541	GO:0006446	GO:0003743	GO:0005829	GO:0033290	GO:0005852
199953	GO:0051015	GO:0000922	GO:0005635	GO:0005639	GO:0005521	GO:0005737	GO:0010761	GO:0051642	GO:0090435	GO:0006998	GO:0007097
79947	GO:0016765	GO:0006486	GO:0002094	GO:0006489	GO:0016094	GO:0005789
5795	GO:0045295	GO:0048008	GO:0043407	GO:0032587	GO:0060242	GO:0016791	GO:0019901	GO:0050860	GO:0043116	GO:0005887	GO:0005911	GO:0051898	GO:0008285	GO:0042059	GO:0070062	GO:0005161	GO:0051894	GO:0070097	GO:0035579	GO:0050918	GO:0051897	GO:0035335	GO:0045785	GO:0051019	GO:0010642	GO:0043312	GO:0005886	GO:0030155	GO:0030308	GO:0050852	GO:0004725	GO:0030336	GO:0001772	GO:0009986	GO:0008013
100533467	GO:0003697	GO:0005634	GO:0004519	GO:0006289
7517	GO:0000784	GO:0071140	GO:0003690	GO:0005737	GO:0042148	GO:0003697	GO:0007131	GO:0000731	GO:0000707	GO:0033063	GO:0033065	GO:0005654	GO:0000732	GO:0010824	GO:0048471	GO:0090656	GO:0000724	GO:0008094	GO:0006310	GO:0005657	GO:0000400	GO:0003677	GO:0090267	GO:0005524	GO:0090657	GO:0005829	GO:0010033	GO:0005739	GO:0036297	GO:0006974	GO:0000722	GO:0005634	GO:0006281	GO:0010212	GO:0008821	GO:0090737	GO:0000150	GO:0006312
128866	GO:0016020	GO:0006997	GO:1902902	GO:0051260	GO:0031982	GO:0005737	GO:0019058	GO:0090148	GO:0007080	GO:0000920	GO:0006914	GO:0009898	GO:0036438	GO:0090611	GO:0070062	GO:0042802	GO:0005622	GO:0031902	GO:0010824	GO:0045296	GO:0036258	GO:0005768	GO:0010458	GO:0000815	GO:0031468	GO:0016236	GO:1901215	GO:0005635	GO:1901673	GO:0030496	GO:0050792	GO:0039702	GO:0000281	GO:1902188	GO:0005829	GO:0010506	GO:0016197	GO:0005634	GO:0046755	GO:0042803	GO:0007034	GO:0030117	GO:0006620	GO:0060548
4343	GO:0003723	GO:0005615	GO:0005524	GO:0006355	GO:0006351	GO:0004386	GO:0045652	GO:0000932	GO:0038111	GO:0035279	GO:0007223	GO:0005829	GO:0048015	GO:0035195
376940	GO:0046872
81502	GO:0016020	GO:0005783	GO:0008233	GO:0005791	GO:0031625	GO:0030660	GO:0033619	GO:0016021	GO:1904211	GO:0005886	GO:0005765	GO:0051289	GO:0042803	GO:0042500	GO:0004190	GO:0009986	GO:0071458	GO:0071556	GO:0005789	GO:0036513
6536	GO:0006810	GO:0005283	GO:0016020	GO:0061537	GO:0098793	GO:0005887	GO:0015375	GO:0005328	GO:0005886	GO:0005215
50488	GO:0046330	GO:0030425	GO:0001952	GO:0007346	GO:0008349	GO:0005524	GO:0006950	GO:0030054	GO:0035556	GO:0005737	GO:0048812	GO:0030334	GO:0004672	GO:0005829	GO:0031098	GO:0022407	GO:0045211	GO:0030424	GO:0070062	GO:0031532	GO:0006468	GO:2000311	GO:0014069	GO:0048813	GO:0046777	GO:0007254	GO:0004674	GO:0007275	GO:0005794	GO:0007268	GO:0042981
659	GO:0005615	GO:0009267	GO:0016324	GO:0030513	GO:0010595	GO:0005887	GO:0005913	GO:0004702	GO:0001935	GO:0030166	GO:0005654	GO:0003085	GO:0030509	GO:2000279	GO:0001974	GO:0045944	GO:0072577	GO:0036122	GO:0009952	GO:0005524	GO:0016362	GO:0002063	GO:0014916	GO:0060350	GO:0005901	GO:0098821	GO:0010862	GO:0001938	GO:0030308	GO:0061036	GO:0060840	GO:0045669	GO:0009925	GO:0006366	GO:1902731	GO:0009986	GO:0030501	GO:0060413	GO:0004675
25831	GO:0061630	GO:0046872	GO:0005737	GO:0016874	GO:0004842
11333	GO:0003723	GO:0008283	GO:0007165	GO:0043312	GO:1904813	GO:0005576
55784	GO:0016020	GO:0005783	GO:0005654	GO:0019722	GO:0005829	GO:0005509	GO:0007275	GO:0016021
5774	GO:0097421	GO:0051117	GO:0005737	GO:2000649	GO:0017080	GO:0006470	GO:0009898	GO:0005886	GO:0005856	GO:0042059	GO:0045930	GO:0008092	GO:0004725	GO:0001784	GO:0051045	GO:0098902
3633	GO:0016020	GO:0007283	GO:0016787	GO:0005829	GO:0016021	GO:0005886	GO:0030317	GO:0007165	GO:0005793	GO:0030670	GO:0001701	GO:0070613	GO:0031901	GO:0046872	GO:0052659	GO:0043647	GO:0005794	GO:0004439	GO:0051056	GO:0046856	GO:0052658	GO:0005096
984	GO:0005524	GO:0051301	GO:0016301	GO:0004672
84749	GO:0004843	GO:0044313	GO:0036459	GO:0005741	GO:0000422	GO:0008053	GO:0006511	GO:0004197	GO:0016579	GO:0016021	GO:1901525	GO:0005739	GO:0035871
56996	GO:0070062	GO:0055085	GO:0015379	GO:0006811	GO:0022820	GO:0016021	GO:0005886	GO:0015377	GO:0005215
11231	GO:0010259	GO:0016020	GO:0003723	GO:0005783	GO:0008565	GO:0006807	GO:0072001	GO:0036498	GO:0005829	GO:0016021	GO:0031204	GO:0006612	GO:0001889	GO:0004872	GO:0005622	GO:0006614	GO:0006620	GO:0005789
22976	GO:0051568	GO:0060717	GO:0035097	GO:1902749	GO:0035066	GO:0001570	GO:0060261	GO:0051571	GO:0030330	GO:0005634	GO:0005654	GO:0010212	GO:0043542	GO:0031398	GO:0005694	GO:0016363	GO:0044666	GO:0006351	GO:0060612	GO:0045830	GO:0048304	GO:0000416	GO:2001022	GO:0006303	GO:0006310
340481	GO:0018345	GO:0018230	GO:0019706	GO:0048733	GO:0000139	GO:0005794	GO:0016409	GO:0016021	GO:0050999	GO:0005886	GO:0001942
57787	GO:0007399	GO:0050321	GO:0005524	GO:0036064	GO:0043015	GO:0097711	GO:0005829	GO:0005815	GO:0000226	GO:0015630	GO:0005813	GO:0006468	GO:0008017	GO:0043005	GO:0030010	GO:0043130	GO:0004674	GO:0051301	GO:0043068	GO:0001578	GO:0007049
5770	GO:0005783	GO:0008286	GO:0043407	GO:0009968	GO:0019901	GO:0046627	GO:0036498	GO:0046875	GO:0030968	GO:0051721	GO:0005769	GO:0005158	GO:0061098	GO:0007257	GO:0045296	GO:0070373	GO:0035791	GO:0033157	GO:0009966	GO:1903896	GO:1902236	GO:1903898	GO:0003723	GO:0030100	GO:0035335	GO:0098554	GO:2000646	GO:1902202	GO:0097443	GO:0030948	GO:0005829	GO:0016021	GO:0008270	GO:0006470	GO:0006987	GO:0060397	GO:0005886	GO:0031532	GO:0046626	GO:0030971	GO:0004725	GO:0060338	GO:1990264	GO:0019899
3726	GO:0001649	GO:0000981	GO:0010941	GO:0030316	GO:0001829	GO:0042127	GO:0001077	GO:0045597	GO:0001570	GO:0046697	GO:0042493	GO:0009612	GO:0005654	GO:0000978	GO:0033687	GO:0000790	GO:0009314	GO:0045944	GO:0051726	GO:0003677	GO:0003714	GO:0034097	GO:0032496	GO:0035976	GO:0000122	GO:0006357	GO:0071277	GO:0060136	GO:0005667	GO:0060716	GO:0000785	GO:0051591	GO:0032870	GO:0003713	GO:0008134
8848	GO:0005634	GO:0006351	GO:0003700	GO:0005737	GO:0006366	GO:0046983
2944	GO:0042178	GO:0004364	GO:0008152	GO:0042803	GO:0005737	GO:0070458	GO:0006749	GO:0005829	GO:0043295	GO:0019899	GO:0018916	GO:1901687
162427	GO:0016021	GO:0010976
29890	GO:0006397	GO:0003723	GO:0005654	GO:0005634	GO:0000398	GO:0006355	GO:0000381	GO:0006351	GO:0016032	GO:0003676	GO:0008380
9188	GO:0016020	GO:0045815	GO:0001649	GO:0003723	GO:0005524	GO:0043330	GO:0003725	GO:0005737	GO:0005730	GO:0019843	GO:0030515	GO:0005634	GO:0005654	GO:0097322	GO:0006364	GO:0006366	GO:0004004	GO:0035198	GO:0010501	GO:0009615
9044	GO:0045892	GO:0043231	GO:0003677	GO:0005654	GO:0005524	GO:0004386	GO:0035562	GO:0003700
375748	GO:0003677	GO:0005815	GO:0005634	GO:0034614	GO:0005524	GO:0004386	GO:0005737	GO:0019901	GO:0043234	GO:0036297	GO:0005739
7156	GO:0003677	GO:0016605	GO:0005654	GO:0005634	GO:0000732	GO:0003917	GO:0006260	GO:0005694	GO:0003916	GO:1901796	GO:0000731	GO:0051321	GO:0008270	GO:0006265
91039	GO:0005634	GO:0004177	GO:0042802	GO:0005829	GO:0008236
8857	GO:0070062
23365	GO:0007186	GO:0070062	GO:0016020	GO:0035556	GO:0005085	GO:0005737	GO:0043065	GO:0001664	GO:0005829	GO:0035023	GO:0051056	GO:0005089	GO:0005096
25844	GO:0043231	GO:0030154	GO:0030133	GO:0005794	GO:0016021	GO:0005886
23022	GO:0016477	GO:0003334	GO:0030426	GO:0030018	GO:0002102	GO:0005829	GO:0015629	GO:0051371	GO:0005886	GO:0030424	GO:0005634	GO:0030036	GO:0005925	GO:0003382	GO:0030027	GO:0005884	GO:0001726	GO:0003779	GO:0007010
22931	GO:0007420	GO:0071786	GO:0007264	GO:0005829	GO:0043312	GO:0015031	GO:0005886	GO:0070062	GO:0071782	GO:0030667	GO:0001654	GO:0019003	GO:0005622	GO:0051170	GO:0034389	GO:0061024	GO:0003924	GO:0005794	GO:0005789	GO:0005525
85440	GO:0048365	GO:0005085	GO:0030426	GO:0007264	GO:0031175	GO:1904754	GO:0030424	GO:0090630	GO:0000226	GO:0005925	GO:0005622	GO:0045200	GO:0043005	GO:0007409	GO:0033138	GO:0045178	GO:0022027	GO:0050767
79954	GO:0003723	GO:0005634	GO:0005730
4750	GO:0023014	GO:0007346	GO:0005524	GO:0005737	GO:0060271	GO:0071889	GO:0004713	GO:0000242	GO:0004672	GO:0042769	GO:0031098	GO:0005634	GO:0016301	GO:0032147	GO:0005813	GO:0006468	GO:0046872	GO:0004674	GO:0051301	GO:0042981	GO:0007049
10016	GO:0005783	GO:0097190	GO:0031410	GO:1902527	GO:0048208	GO:0010595	GO:0005737	GO:0046983	GO:0036324	GO:0014029	GO:0045766	GO:0048306	GO:0051898	GO:0070062	GO:0001525	GO:0042802	GO:0006886	GO:0005768	GO:0051592	GO:0006919	GO:0005789	GO:0000287	GO:0032007	GO:0004198	GO:0000139	GO:0030948	GO:0001938	GO:0043495	GO:0070971	GO:0043280	GO:0005634	GO:0014032	GO:0042803	GO:0034605	GO:0060090	GO:0005509	GO:0030127	GO:0006888
55151	GO:0031965	GO:0005634	GO:0015269	GO:0005267	GO:0016021	GO:0015672	GO:0033017	GO:0005261
84456	GO:0005634	GO:0043249	GO:0006351	GO:0005730	GO:0016569	GO:0008270	GO:0030225	GO:0030851	GO:0003700
25934	GO:0005634	GO:0005829	GO:0005739
6874	GO:0003677	GO:0046982	GO:0017162	GO:0045893	GO:0006352	GO:0006368	GO:0033276	GO:0005829	GO:0003700	GO:0051123	GO:0005654	GO:0016032	GO:0000790	GO:0005669	GO:0001541	GO:0006366	GO:1901796	GO:0071339	GO:0003713	GO:0045944	GO:0043234	GO:0006367	GO:0008134
54828	GO:0005881	GO:0090316	GO:0071944	GO:0010595	GO:0035148	GO:0005737	GO:0048487	GO:0003682	GO:0090630	GO:0001525	GO:0045944	GO:0034260	GO:0031252	GO:0042393	GO:0043547	GO:0016192	GO:0005730	GO:2000251	GO:0043085	GO:0005634	GO:0010698	GO:0051491	GO:0045111	GO:0035327	GO:0006351	GO:0007030	GO:0031023	GO:0051895	GO:0035257	GO:2000114	GO:0042594	GO:0071391	GO:0035035	GO:0008134
80345	GO:0046872	GO:0003677	GO:0005634	GO:0006351	GO:0003700	GO:0003676
6883	GO:0003677	GO:0004402	GO:0046982	GO:0005669	GO:0033276	GO:0051091	GO:0043966	GO:0003713	GO:0030914	GO:0006367	GO:0003700	GO:0008134
22990	GO:0016021
80714	GO:0005634	GO:0043565	GO:0003700	GO:0001741	GO:0045893	GO:0006366
124935	GO:0006865	GO:0015175	GO:0005887	GO:0015179	GO:0016021	GO:0005886	GO:0015171
539	GO:0016020	GO:0042407	GO:0042776	GO:0006754	GO:0008144	GO:0005739	GO:0015992	GO:0005886	GO:0046933	GO:0016887	GO:0031012	GO:0070062	GO:0005634	GO:0005753	GO:0043209	GO:0015986	GO:0005743	GO:0005215	GO:0022857
3428	GO:0016020	GO:0032481	GO:0002218	GO:0001819	GO:0003690	GO:0006914	GO:0045087	GO:0001047	GO:0045892	GO:0032731	GO:0005654	GO:0000978	GO:0042802	GO:0016607	GO:0042771	GO:2000117	GO:0043392	GO:0071479	GO:0045944	GO:0072332	GO:0003723	GO:0097202	GO:0030099	GO:0042149	GO:0000122	GO:0005730	GO:0008283	GO:0005829	GO:0045071	GO:0010506	GO:0030097	GO:0045824	GO:0005634	GO:0040029	GO:0051607	GO:0006351	GO:0001078	GO:0006954	GO:0008134	GO:0030224
23036	GO:0046872	GO:0003677	GO:0005634	GO:0001077	GO:0003676
11046	GO:0006024	GO:0005338	GO:0000139	GO:0008643	GO:0018146	GO:0005794	GO:0016021	GO:0015165
8451	GO:0043687	GO:0080008	GO:0031464	GO:0016567	GO:0006283	GO:0031625	GO:0035019	GO:0006296	GO:0006295	GO:0000717	GO:0042787	GO:0007050	GO:0030853	GO:0042769	GO:0097193	GO:0033683	GO:0030097	GO:0006974	GO:0006293	GO:0008285	GO:1900087	GO:0005654	GO:0000715	GO:2000001	GO:0001701	GO:0070911	GO:0051246	GO:0016032	GO:0006294	GO:0043161	GO:0000082	GO:2000819	GO:0008284
25957	GO:0003723	GO:0005829	GO:0016607
54434	GO:0098976	GO:0005737	GO:0030496	GO:0010591	GO:0030426	GO:0071318	GO:0004721	GO:0005829	GO:0006470	GO:0050770	GO:0031915	GO:0005886	GO:1904754	GO:1904719	GO:0005856	GO:0000902	GO:0008064	GO:0030036	GO:0032268	GO:1901216	GO:0004725	GO:0030027	GO:2000463	GO:0003779	GO:0032154	GO:0008138
3339	GO:0005615	GO:0007420	GO:0006024	GO:0044267	GO:0005178	GO:0030203	GO:0005604	GO:0070062	GO:0030154	GO:0005925	GO:0001525	GO:0022617	GO:0001523	GO:0008022	GO:0030198	GO:0006898	GO:0050750	GO:0006629	GO:0098797	GO:0016049	GO:0005796	GO:0072358	GO:0043202	GO:0005576	GO:0005886	GO:0006027	GO:1905907	GO:0031012	GO:0016525	GO:0006954	GO:0005509	GO:0060548
5589	GO:0043687	GO:0005788	GO:0003723	GO:0005783	GO:0035556	GO:0044267	GO:0072001	GO:0010977	GO:0051219	GO:0006457	GO:0051291	GO:0001889	GO:0005622	GO:0001701	GO:0006491	GO:0044325	GO:0005080	GO:0005509
54677	GO:0043231	GO:0015908	GO:0016746	GO:0033540	GO:0008458	GO:0015936	GO:0006091	GO:0005782	GO:0005102	GO:0005777	GO:0006635	GO:0009437	GO:0006631	GO:0051791	GO:0005739
2782	GO:0030425	GO:0016020	GO:0016056	GO:0010659	GO:0004871	GO:0050909	GO:0006457	GO:0005765	GO:0070062	GO:0071377	GO:0007213	GO:0007165	GO:0001917	GO:0005834	GO:0005622	GO:0043209	GO:0001750	GO:1903561	GO:0003924	GO:0071380	GO:0047391	GO:0051020	GO:0071456	GO:0060041	GO:0007200	GO:0030168	GO:0008283	GO:0005829	GO:0007223	GO:0070208	GO:0007191	GO:0022400	GO:0005886	GO:0030507	GO:0007186	GO:0097381	GO:0071870	GO:0031702	GO:0044297	GO:0007603	GO:0007204	GO:0042622	GO:0007265	GO:0032403
57118	GO:0071622	GO:0005524	GO:0035556	GO:0005737	GO:0050766	GO:0043065	GO:0004683	GO:0005516	GO:0005634	GO:0090023	GO:0060267	GO:0010976	GO:0043066	GO:0006954	GO:0018107	GO:0050773	GO:0004674	GO:0018105	GO:0032793
2037	GO:0031032	GO:0030866	GO:0030054	GO:1904778	GO:0005829	GO:0008180	GO:0005886	GO:0030507	GO:0005856	GO:0070062	GO:0006810	GO:0005634	GO:0005654	GO:0005925	GO:0099738	GO:0008092	GO:0005200	GO:0042731	GO:0003779	GO:0008091	GO:0051301	GO:0005198	GO:0007049
5578	GO:0005783	GO:0030335	GO:0097190	GO:0010595	GO:0005737	GO:0090330	GO:0050796	GO:0035408	GO:0002159	GO:0070555	GO:0004672	GO:0045766	GO:0045651	GO:0007411	GO:0070062	GO:0005654	GO:0001525	GO:0006468	GO:0005622	GO:0048471	GO:0007155	GO:0018105	GO:0043536	GO:0007077	GO:0005524	GO:0035403	GO:0045785	GO:0035556	GO:0030168	GO:2000707	GO:0031666	GO:0005829	GO:0007194	GO:0008270	GO:0043488	GO:0005739	GO:0001938	GO:0005886	GO:0004698	GO:0038128	GO:0045931	GO:0004697	GO:0034351	GO:0010613	GO:0046872	GO:0007190	GO:0004674	GO:0070374	GO:0031966	GO:0019899
1193	GO:0006810	GO:0005244	GO:0005634	GO:0007165	GO:0004602	GO:0005622	GO:0034707	GO:0005737	GO:0010880	GO:0005254	GO:0051099	GO:0010881	GO:0060315	GO:1902476
23175	GO:0031100	GO:0007077	GO:0006646	GO:0006642	GO:0005635	GO:0005741	GO:0005737	GO:0005829	GO:0019432	GO:0005634	GO:0005654	GO:0031965	GO:0006351	GO:0032869	GO:0003713	GO:0045944	GO:0005789	GO:0008195	GO:0009062	GO:0006656
79370	GO:0043229	GO:0016020	GO:0012505	GO:0005829	GO:2001238	GO:0042981	GO:0006915	GO:0019901
85441	GO:0016020	GO:0003723	GO:0003677	GO:0005654	GO:0005524	GO:0030374	GO:0006351	GO:0004386	GO:0046872	GO:0045944	GO:0019216
203286	GO:0005929	GO:0005737
23607	GO:0048259	GO:0005737	GO:0098609	GO:0016050	GO:0007015	GO:0005172	GO:0032911	GO:0005911	GO:0015629	GO:0017124	GO:0005886	GO:0070062	GO:1900182	GO:0007165	GO:0005200	GO:2000249	GO:0048471	GO:0045296	GO:0001726	GO:0043161	GO:0030139	GO:0008022	GO:0051301	GO:0051058	GO:0007049	GO:0006461	GO:0006930	GO:0031941	GO:0008013	GO:0032403
10193	GO:0097191	GO:0005128	GO:0051896	GO:0016567	GO:0045637	GO:0051091	GO:0005829	GO:0051865	GO:0006914	GO:0008270	GO:0016881	GO:0017160	GO:0010498	GO:0045619	GO:0008285	GO:0000209	GO:0071782	GO:0005135	GO:0061630	GO:2000379	GO:0030971	GO:0043408	GO:0030336	GO:0048471	GO:0004842	GO:0031386	GO:2000114	GO:0046872	GO:0019904	GO:0045732	GO:2000377	GO:1901525
2354	GO:0003677	GO:0043278	GO:0001077	GO:0032570	GO:0000122	GO:0071277	GO:0006357	GO:0003700	GO:0043231	GO:0005634	GO:0005654	GO:0000978	GO:0007565	GO:0009612	GO:0042493	GO:0051591	GO:0032870	GO:0008134	GO:0051412
8801	GO:0004775	GO:0000287	GO:0005759	GO:0006104	GO:0006105	GO:0005524	GO:0045244	GO:0019003	GO:0046982	GO:0006099	GO:0046872	GO:0005525	GO:0005739	GO:0005886	GO:0004776
6434	GO:0003723	GO:0000381	GO:0000302	GO:0005681	GO:0070717	GO:1990403	GO:0051259	GO:0043484	GO:0005634	GO:0005654	GO:0003729	GO:0000398	GO:0042802	GO:0021796	GO:0048471	GO:0000375	GO:0071333	GO:0048026	GO:0036002	GO:0019904	GO:0005637	GO:0048025
27097	GO:0005634	GO:0004402	GO:0016607	GO:0006366	GO:0033276	GO:0003713	GO:0043966	GO:0030914	GO:0036464	GO:0003700
395	GO:0043274	GO:0005737	GO:0051497	GO:0007015	GO:0005829	GO:0015629	GO:0016004	GO:0017124	GO:0030041	GO:0048041	GO:0005070	GO:0007165	GO:0051895	GO:0005884	GO:0007266	GO:0010518	GO:0007202	GO:0051056	GO:0005096
6871	GO:0000278	GO:0003677	GO:0070461	GO:0006338	GO:0005671	GO:0090043	GO:0001932	GO:0006357	GO:0003682	GO:0035066	GO:0003712	GO:0003700	GO:0072686	GO:0005634	GO:0035065	GO:0031063	GO:0000125	GO:0005694	GO:0006351	GO:0016573	GO:0006366	GO:0043966	GO:0003713	GO:0031647
80008	GO:0016021
10229	GO:0016709	GO:0005634	GO:0031314	GO:0006744	GO:0000122	GO:0046872	GO:0045944	GO:0003682	GO:0005743	GO:2000377	GO:0005739	GO:0004497
79583	GO:0060170	GO:0043010	GO:0035869	GO:0001701	GO:0042733	GO:0060271	GO:0001944	GO:0032880	GO:0016021	GO:0036038	GO:0007224	GO:0060563
23207	GO:0010008	GO:0032880	GO:1903527	GO:0007030	GO:0019894	GO:0032418
54888	GO:0016428	GO:0003723	GO:0005654	GO:0030488	GO:0007286	GO:0000049	GO:0005737	GO:0048820	GO:0005730	GO:0051301	GO:0033391	GO:0033313	GO:0005819	GO:0006400
665	GO:0071456	GO:0005783	GO:0043069	GO:0005635	GO:0046982	GO:0005741	GO:0005521	GO:0031224	GO:0043065	GO:1903214	GO:0097345	GO:0010917	GO:0005829	GO:0016021	GO:0005739	GO:0005740	GO:0042802	GO:0051607	GO:0016607	GO:0035694	GO:1903146	GO:0043066	GO:0042803	GO:0016032	GO:0016239	GO:0060548	GO:0042981	GO:0035794
23080	GO:0016477	GO:0051179	GO:0016021	GO:0055037	GO:0005737
8997	GO:0007528	GO:0008344	GO:0046959	GO:0014909	GO:0005085	GO:1903076	GO:0043065	GO:0004672	GO:0070062	GO:0009612	GO:0005654	GO:0035176	GO:0007165	GO:0051966	GO:0048013	GO:0030676	GO:0006468	GO:0014069	GO:0001662	GO:0007266	GO:0061003	GO:0051056	GO:0060137	GO:0007399	GO:0007595	GO:0005524	GO:0035556	GO:0016192	GO:0048168	GO:0005829	GO:0015629	GO:0060125	GO:0048659	GO:1900273	GO:0048148	GO:0061368	GO:0046872	GO:0007613	GO:0004674	GO:0035023	GO:0005089	GO:0005096	GO:0042711
63971	GO:0010008	GO:0005524	GO:0005874	GO:0035459	GO:0030496	GO:0032588	GO:0008333	GO:0030705	GO:0016887	GO:0005871	GO:0007018	GO:0072383	GO:0005622	GO:0005813	GO:0000910	GO:0008017	GO:0006886	GO:0043001	GO:0003777	GO:0032438
55742	GO:0003148	GO:0070252	GO:0071670	GO:0060271	GO:0030018	GO:0007163	GO:0005829	GO:0034113	GO:0015629	GO:0005886	GO:0005856	GO:0005634	GO:0031532	GO:0034446	GO:0005925	GO:0030027	GO:0008360	GO:0045296	GO:0003779	GO:0007155	GO:0002040
79683	GO:0018345	GO:0005783	GO:0016409	GO:0016021	GO:0019706
8661	GO:0016020	GO:0075522	GO:0003723	GO:0075525	GO:0005874	GO:0005737	GO:0071541	GO:0003743	GO:0002188	GO:0005730	GO:0005829	GO:0033290	GO:0005634	GO:0003729	GO:0030971	GO:0001731	GO:0070373	GO:0006413	GO:0016282	GO:0043614	GO:0006446	GO:0071540	GO:0001732	GO:0005198	GO:0005852
1207	GO:0005856	GO:0006884	GO:0003723	GO:0005654	GO:0005634	GO:0046982	GO:0034709	GO:0034715	GO:0006821	GO:0005829	GO:0005886	GO:0000387
84444	GO:0046425	GO:0003677	GO:0000781	GO:2000677	GO:0018024	GO:0043231	GO:0005634	GO:0005654	GO:0006281	GO:0000077	GO:0042054	GO:0006348	GO:0045944	GO:0043234	GO:0032200	GO:0008134	GO:0034729	GO:0031151	GO:0008284
3960	GO:0007155	GO:0030246	GO:0005615	GO:0005829	GO:0016936	GO:0005886
114876	GO:0070062	GO:0008203	GO:0005770	GO:0006869	GO:0015485	GO:0005622	GO:0016192	GO:0005543	GO:0015248	GO:0019886	GO:0005829	GO:0006699
57630	GO:0043154	GO:0016567	GO:0043066	GO:0030027	GO:0006915	GO:0048471	GO:0046872	GO:2001237	GO:0005794	GO:0005829	GO:0016740	GO:0046328
26065	GO:0010494	GO:0003723	GO:0006417	GO:0003725	GO:0003690	GO:0005737	GO:0000932	GO:0060340	GO:0039529	GO:0007275	GO:0005829	GO:0033962	GO:0036464	GO:0003727
79663	GO:0005737
222235	GO:0043687	GO:0005829	GO:0000209	GO:0004842
5527	GO:0005654	GO:0005634	GO:0007165	GO:0014066	GO:0042771	GO:0019888	GO:0000775	GO:0043161	GO:0005794	GO:0005829	GO:0006977	GO:0000159	GO:0008285
64332	GO:0006357	GO:0005634	GO:0003712	GO:0016607	GO:0006351	GO:0036464	GO:0006954
2972	GO:0045945	GO:0009304	GO:0001026	GO:0005654	GO:0000126	GO:0003743	GO:0046872	GO:0017025	GO:0070897	GO:0006384	GO:0009303	GO:0006383
171019	GO:0004222	GO:0008270	GO:0005578
2130	GO:0003723	GO:0005634	GO:0006355	GO:0042802	GO:0006351	GO:0005737	GO:0046872	GO:0005730	GO:0005516	GO:0005886
23216	GO:0090630	GO:0005634	GO:0005622	GO:0061024	GO:0012505	GO:0006886	GO:0032880	GO:0005829	GO:0031338	GO:0017137	GO:0005096
9744	GO:0043231	GO:0016020	GO:0046872	GO:0055038	GO:0015031	GO:0005096
54919	GO:0003341	GO:0045505	GO:0036159	GO:0036158	GO:0005737
84766	GO:0016020	GO:0035580	GO:0032237	GO:0005737	GO:0002250	GO:0003924	GO:0005509	GO:0043312	GO:0005576	GO:0005525	GO:0002115	GO:0051928
113026	GO:0016042	GO:0060716	GO:0001525	GO:0004435	GO:0042127	GO:0035556	GO:0046872	GO:0043647	GO:0032154	GO:0005829	GO:0004871	GO:0005886
79078	GO:0042802
55858	GO:0043231	GO:0010008	GO:0005765	GO:0035751	GO:0032472	GO:0031902	GO:0031901	GO:0032588	GO:0005794	GO:0006487	GO:0016021	GO:0006874
55666	GO:0039536	GO:0030970	GO:0042175	GO:0005783	GO:0031625	GO:0034098	GO:0006511	GO:0005829	GO:0005634	GO:0005654	GO:0030433	GO:0007030	GO:0043130	GO:0046872	GO:0070987	GO:0036501	GO:0032480
7057	GO:0043154	GO:0010763	GO:0010751	GO:0016477	GO:0005783	GO:0009897	GO:0032026	GO:0030823	GO:0051918	GO:0002581	GO:0018149	GO:0010748	GO:0005178	GO:0009749	GO:0008201	GO:0045766	GO:0001786	GO:0070051	GO:0001937	GO:0070062	GO:0070052	GO:0042493	GO:0043032	GO:2001027	GO:0040037	GO:0043652	GO:0002605	GO:1902043	GO:0051592	GO:0007155	GO:0050921	GO:0002544	GO:0001953	GO:0017134	GO:0043536	GO:0002040	GO:0005788	GO:0051897	GO:0005577	GO:0001968	GO:0032695	GO:0045727	GO:0007050	GO:2000353	GO:0031012	GO:0010754	GO:2000379	GO:0000187	GO:0016525	GO:0030169	GO:0010757	GO:0043236	GO:0042535	GO:0048266	GO:0009986	GO:0031091	GO:0048661	GO:0005509	GO:0006955	GO:0043537	GO:0030511
9980	GO:0070062	GO:0006895	GO:0005802	GO:0000139	GO:0050890	GO:0005768	GO:0005829	GO:0007275	GO:0015031	GO:0007029
89849	GO:0005654	GO:0039689	GO:0015031	GO:0000045	GO:0000421
5018	GO:0097177	GO:0055114	GO:0016021	GO:0005739	GO:0005746	GO:0032981	GO:0032780	GO:0097031	GO:0051262	GO:0051354	GO:0042803	GO:0009060	GO:0032592	GO:0033615	GO:0043234	GO:0005743	GO:0031966	GO:0006461	GO:0051205
2665	GO:0031267	GO:0034774	GO:0016020	GO:0003723	GO:0031982	GO:0005737	GO:0016192	GO:0035578	GO:0007264	GO:0005829	GO:0043312	GO:0005576	GO:0015031	GO:0070062	GO:0005925	GO:0007165	GO:0005093	GO:0061024	GO:0051056	GO:0005096
9989	GO:0007165	GO:0030289	GO:0006470	GO:0006468	GO:0019888
51201	GO:0018345	GO:0005783	GO:0019706	GO:0044267	GO:0055038	GO:0005887	GO:0005794	GO:0016409	GO:0016021	GO:0005886
90956	GO:0005524	GO:0004674	GO:0016301	GO:0016021
5592	GO:0016358	GO:0005524	GO:0060087	GO:0005737	GO:0019934	GO:0005829	GO:0005246	GO:0005886	GO:0090331	GO:0030553	GO:0007165	GO:0030036	GO:0042802	GO:0006468	GO:0043087	GO:0030900	GO:0004674	GO:0001764	GO:0005794	GO:0004692
119587	GO:0005615	GO:0006508	GO:0008270
119504	GO:0005654	GO:0016567	GO:0042787	GO:0005680	GO:0051437	GO:0051436	GO:0043161	GO:0051301	GO:0005829	GO:0031145	GO:0051439	GO:0000776	GO:0000777	GO:0007049
84629	GO:0006342	GO:0031965	GO:0005634	GO:0000785	GO:0000976	GO:0005829	GO:0003682	GO:0031507	GO:0005677	GO:0005739
66008	GO:0005102	GO:0005737	GO:0043025	GO:0006357	GO:0008333	GO:0005739	GO:0005769	GO:0005886	GO:0006605	GO:0005634	GO:0032839	GO:0044295	GO:0050811	GO:0098972	GO:0019894	GO:0048813	GO:0030911	GO:0006493	GO:0050771	GO:0019899
2673	GO:0070062	GO:0006047	GO:0097367	GO:1901137	GO:0006541	GO:0036498	GO:0006002	GO:0005829	GO:0006112	GO:0006487	GO:0006048	GO:0032922	GO:0004360
256364	GO:0005874	GO:0015630	GO:0008017	GO:0005737
6239	GO:0001228	GO:0006355	GO:2000394	GO:0005737	GO:1900026	GO:0045893	GO:0000122	GO:0010634	GO:0000979	GO:0016604	GO:0043565	GO:0001650	GO:1903691	GO:0003700	GO:0070062	GO:0005634	GO:0007165	GO:0016607	GO:0044212	GO:0003676	GO:0006366	GO:0033601	GO:0046872	GO:0045944	GO:0007275	GO:0000977	GO:0007265
5558	GO:0003677	GO:0005654	GO:0006269	GO:0003896	GO:0006270	GO:0003697	GO:0003887	GO:0046872	GO:0000082	GO:0005658	GO:0051539	GO:0032201
11073	GO:0003677	GO:0000922	GO:0007095	GO:0006260	GO:0006259	GO:0005737	GO:0016604	GO:0015629	GO:0006974	GO:0005634	GO:0005654	GO:0005815	GO:0016605	GO:0010212	GO:0006281	GO:0016853	GO:0042802	GO:0006270	GO:0005694	GO:1901796	GO:0033314	GO:0001673	GO:0008022	GO:0000794
84775	GO:0046872	GO:0003677	GO:0005634	GO:0006355	GO:0006351	GO:0003700
8437	GO:0046580	GO:0000165	GO:0007165	GO:0005543	GO:0046872	GO:1903861	GO:0005829	GO:0031235	GO:0005096
8476	GO:0000287	GO:0031252	GO:0031032	GO:0016477	GO:0005524	GO:0035556	GO:0005737	GO:0005911	GO:0070062	GO:0031532	GO:0030036	GO:0042802	GO:0005622	GO:0006468	GO:0030027	GO:0046872	GO:0004674	GO:0042641
58497	GO:0005634	GO:0005925	GO:0016462	GO:0004427	GO:0016791	GO:0005737	GO:0015631	GO:0046872	GO:0031113	GO:0005829	GO:0050767
4548	GO:0071732	GO:0031103	GO:0007399	GO:0048678	GO:0008705	GO:0031419	GO:0005829	GO:0008270	GO:0042558	GO:0032259	GO:0000096	GO:0009086	GO:0009235
29066	GO:0046872	GO:0003723	GO:0005634	GO:0035196	GO:0035198	GO:0010608
80022	GO:0005856	GO:0005524	GO:0003774	GO:0016459	GO:0005737
27134	GO:0005634	GO:0005923	GO:0005886
50484	GO:0001822	GO:0015949	GO:0003014	GO:0004748	GO:0009200	GO:0005829	GO:0016021	GO:0005739	GO:0070062	GO:0009263	GO:0014075	GO:0005654	GO:0006281	GO:0005971	GO:0006979	GO:0046872	GO:0006264	GO:1902254
6730	GO:0005840	GO:0042493	GO:0003723	GO:0005783	GO:0005925	GO:0005786	GO:0005047	GO:0048500	GO:0006614	GO:0045047	GO:0019904	GO:0005730	GO:0005829	GO:0030942	GO:0008312
51586	GO:0016020	GO:0005654	GO:0005634	GO:0001104	GO:0016592	GO:0006367	GO:0005737
54841	GO:0005654	GO:0005615	GO:0005737
51626	GO:0005929	GO:0005874	GO:1902017	GO:0003774	GO:0035869	GO:0008569	GO:0005737	GO:0035721	GO:0036064	GO:0097542	GO:0005868	GO:0030990	GO:0031514	GO:0035735	GO:0007368	GO:0005813	GO:0045177	GO:0005930	GO:0045504
51460	GO:0045892	GO:0042393	GO:0048635	GO:0005654	GO:0005634	GO:0030154	GO:0003714	GO:0006355	GO:0006351	GO:0007283	GO:0016569	GO:0043565
84310	GO:0003723
8863	GO:0005634	GO:0031625	GO:0006351	GO:0005737	GO:0045187	GO:0000122	GO:0019900	GO:0032922	GO:0050821
3455	GO:0035456	GO:0060337	GO:0005615	GO:0007259	GO:0004905	GO:0007166	GO:0019901	GO:0006357	GO:0008283	GO:0005887	GO:0005576	GO:0016021	GO:0005886	GO:0005622	GO:0051607	GO:0019962	GO:0035455	GO:0060338	GO:0009615
4287	GO:1904379	GO:0031625	GO:0005737	GO:0006289	GO:0016579	GO:0071218	GO:0070536	GO:0005654	GO:0030036	GO:0042802	GO:0036459	GO:0006515	GO:1990380	GO:0005759	GO:0007399	GO:0071108	GO:0004843	GO:0006355	GO:0045104	GO:0051117	GO:0042405	GO:0005730	GO:0006511	GO:0005829	GO:0035520	GO:0005886	GO:0005634	GO:0000226	GO:0016363	GO:0006351	GO:0034605	GO:0061578	GO:0043161	GO:1904294	GO:0007268	GO:0010810	GO:0031966
22980	GO:0000122	GO:0003677	GO:0005634	GO:0007507	GO:0006351	GO:0003700
57448	GO:0016020	GO:0000922	GO:0042127	GO:0016567	GO:0061631	GO:0030496	GO:0060711	GO:2001237	GO:0060712	GO:0032465	GO:0004869	GO:0043231	GO:0005815	GO:0006468	GO:0043066	GO:0005802	GO:0004842	GO:0006915	GO:0005768	GO:0051301	GO:0005794	GO:0007049	GO:0008284
83941	GO:0007186	GO:0001540	GO:0005887	GO:0097190	GO:0004930
5894	GO:0043154	GO:0031434	GO:0060324	GO:0048011	GO:0034220	GO:0009968	GO:0035019	GO:0005737	GO:0030878	GO:0004672	GO:0031143	GO:0008285	GO:0000186	GO:0035994	GO:0030154	GO:0007165	GO:0007507	GO:0042802	GO:0016301	GO:0006468	GO:0005622	GO:0016607	GO:0043066	GO:0017016	GO:2000145	GO:0006915	GO:0001666	GO:0035773	GO:0071550	GO:0045944	GO:0007275	GO:0033138	GO:0031333	GO:0045595	GO:0005524	GO:0045104	GO:0046982	GO:0035556	GO:0030168	GO:0005741	GO:0008283	GO:0005829	GO:1902042	GO:0005739	GO:0005886	GO:0004709	GO:0000165	GO:0005057	GO:0048538	GO:0042060	GO:0002223	GO:0046872	GO:0007190	GO:0004674	GO:0005794	GO:0070374	GO:0035023	GO:0042981	GO:0019899
9778	GO:0005524
9914	GO:0061180	GO:0072659	GO:0005524	GO:0034220	GO:0005388	GO:0031410	GO:0048471	GO:0000139	GO:0090280	GO:0046872	GO:0009898	GO:0016021
8076	GO:0031012	GO:0005201	GO:0005615	GO:0005578	GO:0001527	GO:0030198	GO:0060216	GO:0005576	GO:0097435
79157	GO:0016021
5362	GO:0017154	GO:0016021
26499	GO:0005856	GO:0030036	GO:0005622	GO:0035556	GO:0031346	GO:0005737	GO:0031258	GO:0080025	GO:0043325	GO:0005886
26230	GO:0070062	GO:0016020	GO:0005057	GO:0005622	GO:0035556	GO:0005085	GO:0030027	GO:0030175	GO:0043065	GO:0030426	GO:0005829	GO:0019216	GO:0035023	GO:0051056	GO:0005096	GO:0005089
2936	GO:0009055	GO:0070062	GO:0005759	GO:0009897	GO:0050660	GO:0015949	GO:0045454	GO:0050661	GO:0006749	GO:0034599	GO:0005829	GO:0005739	GO:0004362
23527	GO:0016020	GO:0010008	GO:0036010	GO:1990090	GO:0046872	GO:0080025	GO:0017137	GO:0005096
11161	GO:0016021
23637	GO:0090630	GO:0005815	GO:0005813	GO:0005622	GO:0061024	GO:0006886	GO:0012505	GO:0015631	GO:0043087	GO:0005875	GO:0005829	GO:0031338	GO:0007049	GO:0017137	GO:0005096
84062	GO:0007596	GO:0030054	GO:0014059	GO:0005737	GO:0030426	GO:0048490	GO:0043506	GO:0032091	GO:0016528	GO:0043197	GO:0015630	GO:0071901	GO:0010628	GO:0014069	GO:0043005	GO:0008089	GO:0005789	GO:0032438	GO:0010008	GO:0030496	GO:0001956	GO:0048812	GO:0005829	GO:0030672	GO:0031175	GO:0045211	GO:0030424	GO:0060159	GO:0031083	GO:0005634	GO:1904115	GO:0031532	GO:0033162	GO:0060155	GO:0048813	GO:0042383
9716	GO:0016020	GO:0003723	GO:0005654	GO:0000398	GO:0005681	GO:0006283	GO:0071013
7159	GO:0072332	GO:0045786	GO:0005737	GO:1900119	GO:0005739	GO:0017124	GO:1900740	GO:0005634	GO:0005654	GO:0005070	GO:0007165	GO:0002039	GO:0042802	GO:1901216	GO:0048471	GO:1901796	GO:0051059	GO:0007049	GO:0042981
51727	GO:0005524	GO:0006165	GO:0015949	GO:0004550	GO:0005737	GO:0009142	GO:0019205	GO:0006221	GO:0009041	GO:0005730	GO:0005829	GO:0004127	GO:0070062	GO:0005634	GO:0004849	GO:0050145	GO:0009220	GO:0006139	GO:0006207
5144	GO:0016020	GO:0004114	GO:0016324	GO:0071222	GO:0031625	GO:0097110	GO:0045822	GO:0032754	GO:0031698	GO:0071875	GO:0060314	GO:0086004	GO:0010469	GO:1901898	GO:0032729	GO:1901844	GO:0033137	GO:0031965	GO:0007165	GO:0071872	GO:0035264	GO:0019933	GO:0030814	GO:0006198	GO:0061028	GO:0005891	GO:0030552	GO:0051117	GO:0071320	GO:0010880	GO:0032743	GO:0005829	GO:0008144	GO:0086024	GO:0034704	GO:0005886	GO:0030593	GO:0050852	GO:0005813	GO:0006939	GO:0002027	GO:0007568	GO:0046872	GO:0044325	GO:0004115	GO:0019899
55610	GO:0000149	GO:0070062	GO:0016020	GO:1990745	GO:0032456	GO:0015031	GO:0055037
1044	GO:0005634	GO:0030154	GO:0001205	GO:0060349	GO:0044212	GO:0009887	GO:0045944	GO:0014807	GO:0000980	GO:0009948
55507	GO:0016021	GO:0005886	GO:0004930
54856	GO:0045892	GO:0003677	GO:0005654	GO:0005634	GO:0003714	GO:0016604	GO:0030183	GO:0006351
140775	GO:1902902	GO:0006355	GO:1990316	GO:0010629	GO:0005085	GO:0032008	GO:0005737	GO:0019901	GO:0004860	GO:0006914	GO:0010506	GO:0005654	GO:0000785	GO:0017112	GO:0006351	GO:1903432	GO:0006469	GO:1901098	GO:0032045	GO:0016242
91	GO:0097191	GO:0031625	GO:0034711	GO:0019838	GO:0048179	GO:0016361	GO:0005887	GO:0004702	GO:0046545	GO:0070062	GO:0007165	GO:0006468	GO:0007178	GO:0032924	GO:0010628	GO:0046777	GO:0018107	GO:0045944	GO:0045648	GO:0000082	GO:0005524	GO:0048185	GO:0006355	GO:0010629	GO:0038092	GO:0043235	GO:1901165	GO:0010862	GO:0005829	GO:0016021	GO:0005886	GO:0032927	GO:0030308	GO:0001701	GO:0007417	GO:0009986	GO:0046872	GO:0004674	GO:0004675	GO:0046332	GO:0001942
2137	GO:0006486	GO:0005783	GO:0004872	GO:0030307	GO:0001888	GO:0046872	GO:0036498	GO:0016757	GO:0005794	GO:0015012	GO:0016021	GO:0005789
7402	GO:0007528	GO:0051015	GO:0016020	GO:0001954	GO:0031594	GO:0030054	GO:0005737	GO:0019901	GO:0014894	GO:0030864	GO:0030426	GO:2000649	GO:0005178	GO:0008270	GO:0031527	GO:0005886	GO:0016010	GO:0070938	GO:0045211	GO:0005856	GO:0070062	GO:0005654	GO:0006936	GO:0007517	GO:0017166	GO:0030175	GO:0003779	GO:0043234	GO:0042383
3183	GO:0016020	GO:0001649	GO:0003723	GO:0070935	GO:0003730	GO:0005681	GO:0005829	GO:0043044	GO:0005576	GO:0015629	GO:0032211	GO:1990247	GO:0070034	GO:0016070	GO:0070062	GO:0005634	GO:0005654	GO:0000978	GO:0000398	GO:0042802	GO:0000790	GO:0071013	GO:0008266	GO:0030529	GO:0043234	GO:0005697	GO:0008380	GO:0000980	GO:0019013	GO:0031492	GO:0045120
26502	GO:0031981	GO:0005652	GO:0005638	GO:0005634	GO:0003954	GO:0005730	GO:0005521
55788	GO:0006810	GO:0016020	GO:0005765	GO:0038016	GO:0046325	GO:0045334	GO:0005764	GO:0016032	GO:0046627	GO:0031419	GO:0016021	GO:0051898	GO:0005886	GO:0009235	GO:0005158
10749	GO:0007018	GO:0003723	GO:0005783	GO:0005524	GO:0005874	GO:0003774	GO:0006890	GO:0008017	GO:0005794	GO:0003777	GO:0030705	GO:0016887	GO:0005871
25776	GO:0042995	GO:0030178	GO:0090090	GO:0036064	GO:0060271	GO:0005829	GO:0045892	GO:0005634	GO:0005654	GO:0055007	GO:0051289	GO:0042802	GO:0016607	GO:0030030	GO:0005802	GO:0042803	GO:0005814	GO:0045444	GO:0008104	GO:0008013
867	GO:0036312	GO:0070997	GO:0007166	GO:0045471	GO:0010332	GO:0008584	GO:0046677	GO:0043303	GO:0030426	GO:0046875	GO:0007173	GO:0045742	GO:0008543	GO:0004871	GO:0003700	GO:0000209	GO:0042059	GO:0090650	GO:0061630	GO:0005925	GO:0035635	GO:0014068	GO:0043066	GO:0042629	GO:0045296	GO:0048471	GO:0006508	GO:0045121	GO:0001784	GO:0016600	GO:1901215	GO:0016567	GO:1990090	GO:0042787	GO:0007179	GO:0033574	GO:0005829	GO:0036120	GO:0017124	GO:0005886	GO:0006974	GO:0007175	GO:0030424	GO:0005634	GO:0014823	GO:0006513	GO:0030971	GO:0005154	GO:0071364	GO:0061024	GO:0004842	GO:0042594	GO:0005509	GO:0048260
148789	GO:0008375	GO:0006486	GO:0005783	GO:0008378	GO:0000139	GO:0006493	GO:0016021	GO:0005789	GO:0008376
3669	GO:0060337	GO:0008310	GO:0000175	GO:0005737	GO:0030620	GO:0008283	GO:0030619	GO:0005730	GO:0045071	GO:0000738	GO:0015030	GO:0006401	GO:0005634	GO:0005654	GO:0016605	GO:0034511	GO:0051607	GO:0006364	GO:0003676	GO:0004527	GO:0046872	GO:0008859	GO:0009615
222194	GO:0005634
11177	GO:0008623	GO:0046872	GO:0006338	GO:0006355	GO:0006261	GO:0016590	GO:0006351
253782	GO:0016020	GO:0003677	GO:0031965	GO:0005783	GO:0005634	GO:0030148	GO:0016021	GO:0005789	GO:0050291	GO:0046513
3248	GO:0016323	GO:0045786	GO:0001822	GO:0032496	GO:0030728	GO:1904707	GO:0045471	GO:0007179	GO:2001300	GO:0043065	GO:0032355	GO:0070403	GO:0005829	GO:0016404	GO:0016491	GO:0070062	GO:0004957	GO:0097070	GO:0005654	GO:0007565	GO:0003824	GO:0051287	GO:0042803	GO:0019372	GO:0006693	GO:0007567	GO:0070493
2919	GO:0061844	GO:0007399	GO:1904724	GO:0008083	GO:0005615	GO:0042127	GO:0035556	GO:0032496	GO:0005102	GO:0008283	GO:0043312	GO:0005576	GO:0006935	GO:0008009	GO:0008285	GO:0007186	GO:0090023	GO:0030036	GO:0007165	GO:0035580	GO:0045236	GO:0070098	GO:0031640	GO:0006954	GO:0006952	GO:0006955	GO:0008047
22926	GO:0016020	GO:0005783	GO:0031625	GO:0007601	GO:0001077	GO:0043065	GO:0030968	GO:0003700	GO:0006457	GO:0005654	GO:0000978	GO:0007165	GO:0001654	GO:0042802	GO:0045944	GO:0000977	GO:0005789	GO:0001228	GO:0005635	GO:0046982	GO:0006950	GO:0000976	GO:0000139	GO:0006357	GO:0005829	GO:0043565	GO:0005634	GO:0006990	GO:1990440	GO:0003713	GO:0035497	GO:0030176	GO:0005794	GO:0036500
23492	GO:0005654	GO:0005634	GO:0006351	GO:0000790	GO:0000122	GO:0035102	GO:0031519	GO:0005829	GO:0016569
23078	GO:0005524	GO:0005739	GO:0016887
57531	GO:0070936	GO:0005783	GO:0032580	GO:0006355	GO:0048365	GO:0016567	GO:0042787	GO:0005737	GO:0016874	GO:0000139	GO:0061025	GO:0030334	GO:0017137	GO:0005634	GO:0061630	GO:0006351	GO:0007030	GO:0004842	GO:0016601	GO:0007049
79582	GO:0060294	GO:0051012	GO:0005634	GO:0097231	GO:0005737	GO:0060271	GO:0031514	GO:0007288	GO:0035082	GO:0005930	GO:1990716
4719	GO:0046034	GO:0016020	GO:0005759	GO:0051537	GO:0008637	GO:0042773	GO:0006120	GO:0005747	GO:0051539	GO:0045333	GO:0005739	GO:0008137	GO:0009055	GO:0032981	GO:0005758	GO:0043209	GO:0072593	GO:0051536	GO:0046872	GO:0051881
4204	GO:0046470	GO:0051965	GO:0006020	GO:0000792	GO:0050432	GO:0006122	GO:0035197	GO:0003729	GO:0035067	GO:0009314	GO:0090063	GO:0008104	GO:0031061	GO:0008211	GO:0003677	GO:0051151	GO:0001976	GO:0045893	GO:0000122	GO:0060291	GO:0005739	GO:0060079	GO:0021549	GO:0098794	GO:0016573	GO:0006351	GO:0001078	GO:0000930	GO:2000820	GO:0019230	GO:0042551	GO:0008134	GO:0016571	GO:0005615	GO:0016358	GO:0047485	GO:0006349	GO:0008344	GO:0008327	GO:0006541	GO:0009791	GO:0003682	GO:0019233	GO:0006576	GO:0045892	GO:0001964	GO:0006342	GO:0035176	GO:0043524	GO:0021591	GO:0001662	GO:0001666	GO:0007052	GO:0009405	GO:0008542	GO:0003723	GO:0003714	GO:0010385	GO:0032048	GO:0002087	GO:0007616	GO:0007416	GO:0005829	GO:1900114	GO:0005634	GO:0007585	GO:0005813	GO:0007626	GO:0019904	GO:0010971	GO:0008284
23151	GO:0043280	GO:0016021	GO:0005739
79180	GO:0045121	GO:0005509	GO:0045296
8884	GO:0015887	GO:0006810	GO:0016020	GO:0055085	GO:0031526	GO:0015878	GO:0012506	GO:0006768	GO:0005887	GO:0008523	GO:0015939	GO:0016021	GO:0005886	GO:0005215
54602	GO:0005783	GO:0051224	GO:0010629	GO:0005737	GO:0000139	GO:0050699	GO:0016021	GO:0004871	GO:0005739	GO:0043231	GO:0032585	GO:0031398	GO:0048471	GO:0032410	GO:0043123	GO:0005794
26058	GO:0031571	GO:0016020	GO:0010494	GO:0003723	GO:0005783	GO:0048009	GO:0008344	GO:0048873	GO:0044267	GO:0016441	GO:0017148	GO:0009791	GO:1990635	GO:0005829	GO:0016021	GO:0061157	GO:0070064	GO:0035264	GO:0043204	GO:0045296	GO:0050881	GO:0005768	GO:0043234	GO:0005794	GO:0007631	GO:0021522	GO:0050885
84961	GO:0043687	GO:0005829	GO:0001662	GO:0000209	GO:0004842
57470	GO:0004826	GO:0003723
11060	GO:0070534	GO:0016020	GO:0043433	GO:0016567	GO:0051224	GO:0010629	GO:0042787	GO:0005737	GO:0016874	GO:0000122	GO:0001190	GO:0006511	GO:0005829	GO:0051865	GO:0042391	GO:0045892	GO:0070062	GO:0005634	GO:0061630	GO:0034765	GO:0006858	GO:0001085	GO:0032410	GO:0004842	GO:1901016	GO:0043161	GO:0006464	GO:0000151	GO:0008134	GO:0046718
25	GO:0051015	GO:0031252	GO:0050798	GO:0003677	GO:0005654	GO:0030036	GO:0005524	GO:0004715	GO:0090135	GO:0003785	GO:0005737	GO:1990051	GO:0005829	GO:0016604	GO:0015629
84910	GO:0005829	GO:0042147	GO:0016021	GO:0000139
10681	GO:0043547	GO:0051087	GO:0007212	GO:0005829	GO:0004871	GO:0005886	GO:0006457	GO:0007186	GO:0005634	GO:0001917	GO:0007165	GO:0043209	GO:0001750	GO:0003924	GO:0031682	GO:1901386	GO:1902773	GO:0005096
51227	GO:0006506	GO:0017176	GO:0016021	GO:0005789	GO:0016254	GO:0000506
27111	GO:0007399	GO:0070062	GO:0046907	GO:0042802	GO:0046982	GO:0016607	GO:0035556	GO:0042803	GO:0005546	GO:0005737	GO:0008283	GO:0005730	GO:0008022	GO:0005886
79800	GO:0003677	GO:0000978	GO:0005654	GO:0005634	GO:0061400	GO:0001077	GO:0071277	GO:0005730	GO:0003700	GO:0035865
5469	GO:0031100	GO:0016020	GO:0030331	GO:0001525	GO:0001104	GO:0016592	GO:0000785	GO:0031490	GO:0006351	GO:0030521	GO:0006702	GO:0050693	GO:0005730	GO:0003682	GO:0001047
9121	GO:0016020	GO:0005887	GO:0008028	GO:0015718	GO:0015293
9855	GO:0030316	GO:0005737	GO:0022405	GO:0005829	GO:0005856	GO:0031532	GO:0033623	GO:0071800	GO:0008092	GO:0030676	GO:0016601	GO:0007155	GO:0035023	GO:0071526	GO:0016322	GO:0005089
89795	GO:0005524	GO:0031116	GO:0030336	GO:0008017	GO:1905929	GO:1990752	GO:0032703	GO:0007026	GO:0005640
79887	GO:0016042	GO:0005615	GO:0036149	GO:0005764	GO:0004623	GO:0036152	GO:0004622	GO:0005829	GO:0006644	GO:0036151
57559	GO:0061578	GO:0016020	GO:0046872	GO:0008237	GO:0005829	GO:0016579
10451	GO:0030032	GO:0045785	GO:0030168	GO:0005085	GO:0030890	GO:0043065	GO:0007264	GO:0005829	GO:0007229	GO:0006974	GO:0005886	GO:0050853	GO:0070062	GO:0042493	GO:0005070	GO:0030593	GO:0001525	GO:0008361	GO:0048013	GO:0030676	GO:0005154	GO:0043552	GO:0038095	GO:0043087	GO:0046872	GO:0006906	GO:0048010	GO:0038096	GO:0035023	GO:0051056	GO:0005096	GO:0005089
64283	GO:0003723	GO:0030154	GO:0048013	GO:0035556	GO:0005085	GO:0046872	GO:0005829	GO:0035023	GO:0005886	GO:0005089
23093	GO:0060041	GO:0005929	GO:0005634	GO:0018095	GO:0009566	GO:0070740	GO:0005524	GO:0005874	GO:0005813	GO:0006351	GO:0007288	GO:0005829	GO:0005886
217	GO:0009055	GO:0070062	GO:0005759	GO:0006069	GO:0051287	GO:0006066	GO:0004030	GO:0005975	GO:0006068	GO:0005739	GO:0004029	GO:0016491
129531	GO:0006810	GO:0070062	GO:0043231	GO:0019898	GO:0031902	GO:0042803	GO:0035091	GO:0030496	GO:0000281	GO:0019904	GO:0000920	GO:0032091
6654	GO:0003209	GO:0008286	GO:0048011	GO:0005085	GO:0005737	GO:0007296	GO:0043025	GO:0033081	GO:0043065	GO:0007173	GO:0045742	GO:0007411	GO:0061384	GO:0007165	GO:0005622	GO:2000973	GO:0014069	GO:0035264	GO:0048514	GO:0001782	GO:0051056	GO:0003677	GO:0003344	GO:0046982	GO:0051057	GO:0042129	GO:0005829	GO:0007264	GO:0060021	GO:0017124	GO:0005886	GO:0000165	GO:0050900	GO:0038128	GO:0061029	GO:0038095	GO:1904693	GO:0005088	GO:0035023	GO:0001942	GO:0007265	GO:0005096	GO:0005089
3932	GO:0016477	GO:0042127	GO:0019903	GO:0004722	GO:0019901	GO:0004713	GO:0000242	GO:0031234	GO:0051249	GO:0045087	GO:0070062	GO:0042493	GO:0014066	GO:0042802	GO:0016301	GO:0050690	GO:0006468	GO:0046934	GO:0042609	GO:0001784	GO:0045121	GO:0008022	GO:0048015	GO:0030217	GO:0006919	GO:0051209	GO:0042610	GO:0038083	GO:0005524	GO:0030168	GO:0051117	GO:0031295	GO:0042608	GO:0007169	GO:0005829	GO:0005886	GO:0030097	GO:0018108	GO:0050853	GO:0043548	GO:0004715	GO:0050900	GO:0050852	GO:0006882	GO:0050870	GO:0001772	GO:0042169	GO:0038111	GO:2001244	GO:0050862
4076	GO:0030425	GO:0016020	GO:0010494	GO:0050775	GO:0003723	GO:0000932	GO:0005887	GO:0017148	GO:0005829	GO:0061003
9545	GO:0005881	GO:0030742	GO:0042588	GO:0035577	GO:0017157	GO:0043312	GO:0031489	GO:0005739	GO:0015031	GO:0005886	GO:0070062	GO:0045453	GO:1903307	GO:0099503	GO:0003924	GO:0018125	GO:0030133	GO:0005525
1730	GO:0043231	GO:0017048	GO:0005783	GO:0048477	GO:0000910	GO:0005102	GO:0007292	GO:0003779	GO:0007015	GO:0005730	GO:0007275	GO:0005829	GO:0005769
3784	GO:1902260	GO:0086013	GO:0016323	GO:0005783	GO:0035690	GO:0006349	GO:0086008	GO:0070293	GO:0050892	GO:0005737	GO:0097110	GO:0060048	GO:0008016	GO:1902282	GO:0005769	GO:0060307	GO:0061337	GO:0071872	GO:0086091	GO:0005764	GO:0005251	GO:0098914	GO:0005546	GO:0086089	GO:0034702	GO:0045121	GO:0060372	GO:0086011	GO:0008157	GO:0005770	GO:1901381	GO:0071320	GO:0034237	GO:0072358	GO:0071435	GO:0048839	GO:0005516	GO:0060453	GO:0005886	GO:0030659	GO:0008076	GO:0086005	GO:0015271	GO:1903817	GO:0005249	GO:0010460	GO:0016458	GO:0060452	GO:0098915	GO:0097623	GO:0044325	GO:0086014	GO:0060306	GO:0007605	GO:0071805	GO:0034236
54939	GO:0005634	GO:0006355	GO:0006351	GO:0005737
3832	GO:0016020	GO:0000278	GO:0000922	GO:0007059	GO:0005524	GO:0005874	GO:0007100	GO:0019901	GO:0007051	GO:0005829	GO:0005819	GO:0008574	GO:0005871	GO:0007018	GO:0006890	GO:0008017	GO:0046602	GO:0090307	GO:0051301	GO:0019886	GO:0003777	GO:0007052	GO:0032403
23499	GO:0051015	GO:0003723	GO:0005874	GO:0010632	GO:0032587	GO:0005737	GO:0045773	GO:0051893	GO:0005886	GO:0016887	GO:0032886	GO:0005856	GO:0042060	GO:0008017	GO:0045296	GO:0003779	GO:0030177	GO:0043001	GO:0005794	GO:0005509	GO:0016055
1316	GO:0043231	GO:0000978	GO:0005634	GO:0001077	GO:0045893	GO:0003676	GO:0046872	GO:0005730	GO:0045944	GO:0005829	GO:0001650	GO:0030183
4928	GO:0016925	GO:0006260	GO:0008236	GO:0016604	GO:0000973	GO:1990841	GO:0051292	GO:0043657	GO:0034398	GO:0003729	GO:0005654	GO:0031965	GO:0060964	GO:0001105	GO:0016032	GO:0008139	GO:0075733	GO:0006606	GO:0031080	GO:0017056	GO:0005215	GO:0007077	GO:0006406	GO:0005643	GO:0003723	GO:0005635	GO:0005487	GO:0006999	GO:0042405	GO:0006110	GO:0006405	GO:0044615	GO:0005829	GO:0044614	GO:0043231	GO:0006810	GO:0006409	GO:0048026	GO:1900034	GO:0034399	GO:0006913	GO:0007062	GO:0030529	GO:0019083
51100	GO:0034198	GO:0016020	GO:1903955	GO:0031410	GO:0005737	GO:0006654	GO:0090148	GO:0006914	GO:0032465	GO:0051259	GO:0070062	GO:1900740	GO:0042802	GO:0006915	GO:0045296	GO:0042171	GO:0043552	GO:0032461	GO:0008289	GO:0005504	GO:0000421	GO:0051084	GO:0005741	GO:0042149	GO:0000139	GO:0030496	GO:1903778	GO:0005829	GO:0005739	GO:0048102	GO:0016241	GO:0032801	GO:1903527	GO:0042803	GO:0010508	GO:0043234	GO:0031647	GO:2000786
10427	GO:0060088	GO:0048208	GO:0060463	GO:0090110	GO:0061156	GO:0035909	GO:0002474	GO:0000139	GO:0005829	GO:0008270	GO:0060982	GO:0021747	GO:0003151	GO:1901301	GO:0090178	GO:0006886	GO:0030127	GO:0019886	GO:0001843	GO:0005789	GO:0006888	GO:0012507
64423	GO:0003779	GO:0017048	GO:0030036	GO:0090140	GO:0048471
55654	GO:0032007	GO:0016021	GO:0007032	GO:0017137	GO:0005886	GO:0005769	GO:0005737	GO:0008285
3658	GO:0006879	GO:0003723	GO:0008152	GO:0005737	GO:0046872	GO:0006826	GO:0005829	GO:0051539	GO:0030371	GO:0030350
55105	GO:0005730	GO:0010923	GO:0016607	GO:0003676
79890	GO:0007165	GO:0031410	GO:0017112	GO:0061024	GO:0005829	GO:0006897	GO:0005769	GO:0017137	GO:0005096
6259	GO:0016020	GO:0017147	GO:0005737	GO:0005109	GO:1904953	GO:0022008	GO:0005887	GO:0004672	GO:0042813	GO:0004888	GO:0007411	GO:0022038	GO:0035567	GO:0007165	GO:0016301	GO:0048843	GO:1904938	GO:0007409	GO:0036518	GO:0060070	GO:0016055	GO:0005524	GO:1904929	GO:0033278	GO:0007416	GO:0016021	GO:0031175	GO:0071679	GO:0005886	GO:0048705	GO:0005634	GO:0030182	GO:1904948	GO:0043410
472	GO:0048599	GO:0004677	GO:0031410	GO:0033129	GO:0007420	GO:0005737	GO:1904262	GO:0005319	GO:0009791	GO:0001756	GO:0016572	GO:0005654	GO:0007507	GO:0000077	GO:0090399	GO:0001541	GO:0035264	GO:0001666	GO:0007140	GO:0042159	GO:0000724	GO:2001022	GO:1905843	GO:1903978	GO:0003677	GO:0051402	GO:0005524	GO:0007050	GO:0045141	GO:1990391	GO:0033151	GO:0032212	GO:0005730	GO:0005819	GO:0010506	GO:0006974	GO:0008630	GO:0043525	GO:0005634	GO:0010212	GO:0048538	GO:0002377	GO:0071480	GO:0002331	GO:0008340	GO:0016303	GO:0004674	GO:0007143	GO:1903626	GO:0000723
55684	GO:0005634	GO:0005525	GO:0005737	GO:0003924
83986	GO:0070062	GO:0009986	GO:0007229	GO:0016021
317	GO:0034774	GO:0010659	GO:0051260	GO:0071560	GO:0043065	GO:1904813	GO:0097193	GO:0070062	GO:0030154	GO:0042802	GO:0001666	GO:0006915	GO:2001235	GO:0043531	GO:0030900	GO:0070059	GO:0006919	GO:0001843	GO:0007399	GO:0034349	GO:0043293	GO:0005524	GO:0051402	GO:0031072	GO:1902510	GO:0005829	GO:0000166	GO:0005576	GO:0007584	GO:0043312	GO:0005634	GO:0008656	GO:0072432	GO:0007568	GO:0043234	GO:0008635	GO:0042981
50619	GO:0016020	GO:0005856	GO:0005654	GO:0005829	GO:0005886	GO:0048471	GO:0030175
3712	GO:0033539	GO:0005759	GO:0009083	GO:0005654	GO:0050660	GO:0008470	GO:0006552	GO:0005739	GO:0031966	GO:0003995
1642	GO:0043687	GO:0080008	GO:0005615	GO:0000784	GO:0006283	GO:0006296	GO:0006295	GO:0005737	GO:0006289	GO:0042769	GO:0033683	GO:0010498	GO:0006293	GO:0097602	GO:0070062	GO:0005654	GO:0043066	GO:0070911	GO:0016032	GO:1901990	GO:0051702	GO:0003684	GO:0071987	GO:0046726	GO:0016055	GO:0045070	GO:0031465	GO:0070914	GO:0003677	GO:0031464	GO:0030674	GO:0016567	GO:0000717	GO:0042787	GO:0031461	GO:1902188	GO:0006974	GO:0005634	GO:0035518	GO:0000715	GO:0006281	GO:0003676	GO:0006294	GO:0043161	GO:0045732	GO:0043234	GO:0032403
6905	GO:0006457	GO:0005856	GO:0000226	GO:0005874	GO:0014889	GO:0008344	GO:0051087	GO:0005737	GO:0048936	GO:0009791	GO:0048589	GO:0007052	GO:0007023
23145	GO:0007399	GO:0007155	GO:0005615	GO:0030154	GO:0030414
26151	GO:0043234	GO:0008080
9679	GO:0005634	GO:0035411	GO:0016055	GO:0090263
3954	GO:0006851	GO:0043022	GO:0042407	GO:0051260	GO:0034214	GO:0015369	GO:0051560	GO:0099093	GO:0006875	GO:0005509	GO:0005743	GO:0016021	GO:0005739
546	GO:0000784	GO:0006338	GO:0035064	GO:1990707	GO:0003682	GO:0070603	GO:0016604	GO:1900112	GO:1901581	GO:0030330	GO:0070198	GO:0005654	GO:0016605	GO:0006334	GO:0035264	GO:0030900	GO:0045944	GO:0016569	GO:0005721	GO:0006336	GO:0006310	GO:0003678	GO:0035128	GO:0042393	GO:0070087	GO:0003677	GO:0005524	GO:1901582	GO:0006355	GO:0000780	GO:0031933	GO:0004386	GO:0007283	GO:0072711	GO:0000212	GO:0031618	GO:0005720	GO:0015616	GO:0005634	GO:0006281	GO:0006351	GO:0060009	GO:0006306	GO:0032206	GO:1904908	GO:0070192	GO:0046872	GO:0010571	GO:0072520	GO:0031297
92140	GO:0051897	GO:0003723	GO:0005783	GO:0016324	GO:0046581	GO:0003725	GO:0005737	GO:0000122	GO:0016604	GO:0001650	GO:0005923	GO:0016021	GO:0045766	GO:0031663	GO:0005634	GO:0031965	GO:0051092	GO:0043066	GO:0010508	GO:0001085	GO:0048471	GO:0043123	GO:0070830	GO:0051059	GO:0003713	GO:0005789
201254	GO:0003677	GO:0005654	GO:0006281	GO:0000712	GO:0031398	GO:0043240	GO:0003690	GO:0051301	GO:0031297	GO:0036297	GO:0034080	GO:0000777	GO:0071821	GO:0051382
283375	GO:0034224	GO:0070062	GO:0016323	GO:0061351	GO:0046873	GO:0001654	GO:0006882	GO:0030509	GO:0070315	GO:0005385	GO:0071578	GO:0048026	GO:0005887	GO:0016021
10992	GO:0006397	GO:0003723	GO:0005654	GO:0000398	GO:0005686	GO:0016607	GO:0016032	GO:0071013	GO:0005684	GO:0005681	GO:0008380	GO:0005689	GO:0071011
148867	GO:0070062	GO:0016020	GO:0031410	GO:0010043	GO:0006829	GO:0005385	GO:0031982	GO:0005737	GO:0061088	GO:0032119	GO:0048471	GO:0005794	GO:0016021	GO:0008324
4072	GO:0016323	GO:0016324	GO:0023019	GO:2000648	GO:0005887	GO:2000147	GO:0005923	GO:0016328	GO:0005886	GO:0070062	GO:0098641	GO:0050900	GO:0043066	GO:0048863	GO:0009986	GO:0045944	GO:0098742	GO:2000048	GO:0001657	GO:0032403	GO:0008284
6141	GO:0016020	GO:0005840	GO:0003723	GO:0005783	GO:0022625	GO:0005730	GO:0005829	GO:0003735	GO:0005634	GO:0005925	GO:0000184	GO:0006364	GO:0006413	GO:0006614	GO:0006412	GO:0019083
84272	GO:0043231	GO:0005783	GO:0005794	GO:0016021	GO:0005886
57121	GO:0016021	GO:0005886	GO:0004930
1186	GO:0006810	GO:0016020	GO:0005765	GO:0009268	GO:0005524	GO:0034220	GO:0031410	GO:0005247	GO:0016021	GO:0005254	GO:0015297	GO:1902476
6792	GO:0005524	GO:0048365	GO:0043547	GO:0032587	GO:0045773	GO:0005829	GO:0004672	GO:0045202	GO:0050775	GO:0005634	GO:0005654	GO:0032839	GO:0016301	GO:0044294	GO:0006468	GO:0046777	GO:0048471	GO:0060999	GO:0050773	GO:0004674	GO:0001764
113201	GO:0005794	GO:0016021
83874	GO:0097202	GO:0005085	GO:0012505	GO:0005829	GO:0031338	GO:0030165	GO:0005886	GO:0017137	GO:0070062	GO:0090630	GO:0045862	GO:0005622	GO:0042147	GO:0005902	GO:0045296	GO:0061024	GO:0006886	GO:0005096
55297	GO:0016020	GO:0005654	GO:0090160	GO:0042802	GO:0005802	GO:0048193	GO:0005794	GO:0005829	GO:0015031
7385	GO:0006627	GO:0070062	GO:0005654	GO:0004222	GO:0043209	GO:0005750	GO:0009060	GO:0006119	GO:0046872	GO:0005743	GO:0008270	GO:0005739	GO:0006122	GO:0032403	GO:0005751
51279	GO:0006958	GO:0004252	GO:0070062	GO:0005615	GO:0045087
51237	GO:0030888	GO:0005788	GO:0042127	GO:0002642	GO:0033622	GO:0005737	GO:0006915	GO:0034663	GO:0005576	GO:2001274	GO:0008284
3032	GO:0070062	GO:0005740	GO:0003723	GO:0005783	GO:0008152	GO:0042645	GO:0005741	GO:0035965	GO:0006635	GO:0003988	GO:0016509	GO:0005743	GO:0016747	GO:0003857	GO:0005739	GO:0004300
1789	GO:0010468	GO:0003677	GO:0045666	GO:0003714	GO:0009008	GO:0005737	GO:0009636	GO:0000122	GO:0032355	GO:0031000	GO:0051573	GO:0003682	GO:0033189	GO:0051571	GO:0043231	GO:0042493	GO:0005634	GO:0005654	GO:0010212	GO:0014823	GO:0042826	GO:0010628	GO:0006306	GO:0071549	GO:0001666	GO:0046872	GO:0071455	GO:0045814	GO:0003886	GO:0042220
84154	GO:0003723	GO:0005634	GO:0000027	GO:0008097	GO:1901796	GO:0005730	GO:0000463	GO:0042273	GO:0019843	GO:1902570
9070	GO:0003677	GO:0006355	GO:0008168	GO:0051568	GO:0043627	GO:1990188	GO:0035097	GO:0030097	GO:0006974	GO:0018024	GO:0005634	GO:0005654	GO:0042800	GO:0044666	GO:0006351	GO:0045652	GO:0044212	GO:0006366	GO:1904837	GO:0071339	GO:0048188	GO:0046872	GO:0045944	GO:0005719	GO:0008284	GO:0008013
146712	GO:0016757
3880	GO:1990357	GO:0071944	GO:0031424	GO:0043627	GO:0070268	GO:0030018	GO:0005829	GO:0008307	GO:0005886	GO:0016010	GO:0070062	GO:0016327	GO:0045214	GO:0043034	GO:0005882	GO:0005200	GO:0016032	GO:0060706	GO:0042383	GO:0007219	GO:0032403
3566	GO:0005615	GO:0045630	GO:0016064	GO:0090197	GO:0042127	GO:0004896	GO:0043627	GO:0030728	GO:0002639	GO:1990834	GO:0043235	GO:0005887	GO:0016021	GO:1901741	GO:0005886	GO:0043032	GO:0005057	GO:0007165	GO:0042832	GO:0043306	GO:0002532	GO:0004913	GO:0006955	GO:0045626
23240	GO:0090090	GO:0033088	GO:0005783	GO:0016055	GO:0016021	GO:0005886	GO:0005737
529	GO:0008286	GO:0016324	GO:0034220	GO:0090383	GO:0051117	GO:0005829	GO:0033572	GO:0005739	GO:0015992	GO:0046961	GO:0005765	GO:0070062	GO:0016241	GO:0016469	GO:0005902	GO:0005768	GO:0033178	GO:0015991	GO:0008553
26505	GO:0016020	GO:0016021	GO:0006811	GO:0005886
5159	GO:0043548	GO:0005524	GO:0016324	GO:0031410	GO:0005737	GO:0035909	GO:0007568	GO:0046934	GO:0007169	GO:0009986	GO:0060326	GO:0016021	GO:0019899	GO:0055003	GO:0004714
10498	GO:0016571	GO:0035242	GO:0034970	GO:2000171	GO:0016274	GO:0005737	GO:0032091	GO:0019216	GO:0030520	GO:0005654	GO:0001105	GO:0045600	GO:0008276	GO:0030374	GO:0042054	GO:0016032	GO:0070577	GO:0035642	GO:0006355	GO:0060350	GO:0005829	GO:1902415	GO:0090575	GO:0005634	GO:0071168	GO:0008469	GO:0051092	GO:0051591	GO:0033146	GO:0034971	GO:0042803	GO:0044212	GO:0007568	GO:0003713	GO:0003420	GO:0006977	GO:0008013	GO:0008284
6733	GO:0000287	GO:0003723	GO:0005524	GO:0035556	GO:0005737	GO:0071889	GO:0005730	GO:0045071	GO:0005829	GO:0004672	GO:0045087	GO:0043525	GO:0005634	GO:0005654	GO:0030154	GO:0001525	GO:0006468	GO:0010628	GO:0004674	GO:0045070	GO:0035063	GO:0000245	GO:0008380	GO:0048024	GO:0045787	GO:0008284
55255	GO:0005765	GO:0065009	GO:1990316	GO:0006914	GO:0010506	GO:0017112	GO:0005737	GO:0032045
84124	GO:0046872	GO:0003677	GO:0005634	GO:0006351	GO:0003700	GO:0003676
1838	GO:0008270	GO:0045202	GO:0005737
6468	GO:0051216	GO:0002053	GO:0042733
54819	GO:0008270	GO:0003676
83737	GO:0070534	GO:0016020	GO:0090085	GO:0005938	GO:0005737	GO:0016874	GO:0051865	GO:0045087	GO:0032088	GO:0005769	GO:0001558	GO:0070062	GO:0035519	GO:0005654	GO:0061630	GO:0070423	GO:0043066	GO:0006915	GO:0046642	GO:0031901	GO:1902036	GO:0007219	GO:0046718	GO:0070936	GO:0002669	GO:0019787	GO:0016567	GO:2000646	GO:0050687	GO:0042787	GO:0006511	GO:0046329	GO:0005829	GO:1990763	GO:0005886	GO:0045236	GO:0051607	GO:0004842	GO:0006954	GO:0043161	GO:0045732	GO:0043234	GO:0044389	GO:0032480	GO:0043021
987	GO:0016020	GO:0005783	GO:0005794	GO:0016021	GO:0005764	GO:0005886
134549	GO:0000902	GO:0051015	GO:0005874	GO:0051017	GO:0016460	GO:0005737
2984	GO:0005524	GO:0007586	GO:0015643	GO:0042127	GO:0008074	GO:0035556	GO:0009636	GO:0004672	GO:0016021	GO:0005886	GO:0004383	GO:0007165	GO:0006182	GO:0005525	GO:0005789	GO:0007168
9528	GO:0000138	GO:0090285	GO:0005770	GO:0005797	GO:0000139	GO:0010955	GO:0006914	GO:0016021	GO:0005886	GO:0005765	GO:0070062	GO:0004175	GO:1903077	GO:0031902	GO:0005764	GO:0010508	GO:0000137
55218	GO:0005634	GO:0008310	GO:0008852	GO:0005737	GO:0003676	GO:0000729	GO:0006302	GO:0008408	GO:0090305	GO:0016021	GO:0000724
7544	GO:0046872	GO:0003677	GO:0005654	GO:0005730	GO:0007275	GO:0006355	GO:0006351
58508	GO:0003723	GO:0003677	GO:0005654	GO:0005634	GO:0016746	GO:0006355	GO:0042800	GO:0006351	GO:0044666	GO:0045652	GO:0035097	GO:0046872	GO:0018024
83879	GO:0005654	GO:0005634	GO:0006355	GO:0042127	GO:0006351	GO:0006915	GO:0005829	GO:0051301
4122	GO:0006486	GO:0016799	GO:0006517	GO:0006491	GO:0004572	GO:0004559	GO:0000139	GO:0030246	GO:0046872	GO:0006013	GO:0016021
23530	GO:0016020	GO:0006740	GO:0072593	GO:0051287	GO:0055114	GO:0006099	GO:0050661	GO:0003957	GO:0005743	GO:0016021	GO:0005739	GO:0015992	GO:0008746	GO:0005746	GO:0008750
4253	GO:0070971	GO:0016020	GO:0032527	GO:0035459	GO:0042954	GO:0016021	GO:0042953	GO:0005789	GO:0006888	GO:0008047	GO:0070973
51130	GO:0043687	GO:0005634	GO:0005829	GO:0000151	GO:0031625	GO:0035556	GO:0005737	GO:0004842
25962	GO:0006397	GO:0003723	GO:0036396	GO:0005654	GO:0016604	GO:0005829	GO:0016607	GO:0008380	GO:0080009
2580	GO:0016020	GO:1905224	GO:0005524	GO:0090160	GO:0051085	GO:0051087	GO:0031982	GO:0072600	GO:0010977	GO:0072318	GO:0005829	GO:0004672	GO:0045202	GO:0030332	GO:0043231	GO:0072659	GO:0016191	GO:0005925	GO:0072583	GO:0007030	GO:0061024	GO:0048471	GO:0004674	GO:0005794	GO:0006898	GO:0007049	GO:0007029
222229	GO:0031933	GO:0035064	GO:0008327	GO:0005730	GO:0003682	GO:0005829	GO:0000777	GO:0071169	GO:0005634	GO:0005654	GO:0005815	GO:0005664	GO:0006270	GO:0005721	GO:0006325	GO:0016569	GO:0000776
5125	GO:0009952	GO:0005615	GO:0001822	GO:0008233	GO:0043043	GO:0030323	GO:0003279	GO:0019058	GO:0007566	GO:0006465	GO:0005796	GO:0016486	GO:0016485	GO:0005576	GO:0016021	GO:0060976	GO:0004175	GO:0004252	GO:0007368	GO:0007507	GO:0032455	GO:0002001	GO:0007267	GO:0042277	GO:0035108	GO:0051004	GO:0030141	GO:0005794	GO:0048706	GO:0042089	GO:0048566
81491	GO:0005634	GO:0005829	GO:0016021	GO:0005886	GO:0004930	GO:0043235
3927	GO:0051015	GO:0070062	GO:0005856	GO:0005070	GO:0005938	GO:0005925	GO:0015075	GO:0006811	GO:0005737	GO:0045296	GO:0003779	GO:0046872	GO:0030864
283310	GO:0046556	GO:0046373	GO:0007605	GO:0005576
2	GO:0007597	GO:0019838	GO:0005102	GO:0019966	GO:0002576	GO:0005829	GO:0005576	GO:0048306	GO:0070062	GO:0002020	GO:0072562	GO:0004867	GO:0048863	GO:0022617	GO:0031093	GO:0043120	GO:0001869	GO:0051056	GO:0019899	GO:0019959	GO:0005096
134957	GO:0010468	GO:0030054	GO:0045921	GO:0005737	GO:0016192	GO:0030193	GO:0017157	GO:0005829	GO:0016021	GO:0015031	GO:0017137	GO:0005886	GO:0030659	GO:0017075	GO:0005892	GO:0008021	GO:0050708	GO:0019905	GO:0005096	GO:0006887
63929	GO:0070062	GO:0003094	GO:0008237	GO:0004177	GO:0016485	GO:0051087	GO:0005739	GO:0030145
2125	GO:0070062	GO:0005856	GO:0030216	GO:0030674	GO:0045111	GO:0001533	GO:0019215	GO:0070268	GO:0045296	GO:0018149	GO:0008544	GO:0005829	GO:0005198	GO:0030057
2553	GO:0005654	GO:0005634	GO:0046982	GO:0006351	GO:0044212	GO:0007005	GO:0006357	GO:0045944	GO:0036464	GO:0003700
8824	GO:0005788	GO:0005783	GO:0006693	GO:0047374	GO:0016787	GO:0052689	GO:0006805	GO:0009056
7782	GO:0016020	GO:0005765	GO:0005770	GO:0031902	GO:0010043	GO:0005385	GO:0005737	GO:0061088	GO:0009636	GO:0016021	GO:0055069	GO:0008324
6788	GO:0046330	GO:0001841	GO:0060800	GO:0007346	GO:0005737	GO:0032092	GO:0046983	GO:0090090	GO:0043065	GO:0004672	GO:0031098	GO:0008285	GO:0007165	GO:0042802	GO:0045600	GO:0032147	GO:0006468	GO:0006915	GO:1902043	GO:0097284	GO:0000287	GO:0023014	GO:0051897	GO:0005524	GO:0035329	GO:0043539	GO:0035556	GO:0051091	GO:0005829	GO:0046621	GO:0003157	GO:0005634	GO:0060215	GO:0007417	GO:0060706	GO:0004674	GO:0043234	GO:0042981	GO:0050821
5211	GO:0034774	GO:0016020	GO:0003872	GO:0005524	GO:0006096	GO:0005945	GO:0005737	GO:0006002	GO:0005829	GO:0043312	GO:0009749	GO:0019900	GO:0005576	GO:1904813	GO:0051259	GO:0061621	GO:0070062	GO:0051289	GO:0042802	GO:0070061	GO:0046872	GO:0046676	GO:0030388	GO:0070095
4708	GO:0032981	GO:0006120	GO:0005747	GO:0005743	GO:0055114	GO:0008137
51430	GO:0016020	GO:0030867	GO:0005791	GO:0045669	GO:0032967	GO:0001503	GO:0007275	GO:0016021	GO:0046850
65082	GO:0035751	GO:0005770	GO:0006904	GO:0016192	GO:0097352	GO:0030220	GO:0008333	GO:0015031	GO:0005769	GO:0005776	GO:0005765	GO:0030136	GO:0031902	GO:0005764	GO:0048471	GO:0032400	GO:0048070	GO:0043473	GO:0030897	GO:0032418	GO:0033263
51513	GO:0000981	GO:0005654	GO:0005634	GO:0030154	GO:0006366	GO:0001227	GO:0000122	GO:0009887	GO:0006357	GO:0000977
57623	GO:0002244	GO:0003677	GO:0005634	GO:0001077	GO:0003676	GO:0046872	GO:0005829	GO:0060712
25992	GO:0007160	GO:0070062	GO:0005509
27330	GO:0000287	GO:0005524	GO:0035556	GO:0005737	GO:2000381	GO:0005730	GO:0005829	GO:0004672	GO:0001650	GO:0005739	GO:0005634	GO:0005654	GO:0007165	GO:0045992	GO:0016301	GO:0005622	GO:0007417	GO:0070373	GO:0004674	GO:0006978
10906	GO:0045824	GO:0046872	GO:0034097
346606	GO:0006071	GO:0003846	GO:0004144	GO:0016021	GO:0016747	GO:0005789	GO:0019432
2948	GO:0042178	GO:0004364	GO:0008152	GO:0042803	GO:0005737	GO:0006749	GO:0005829	GO:0043295	GO:0019899	GO:0018916	GO:1901687
221037	GO:0005654	GO:0005634	GO:0007596	GO:0046966	GO:0006355	GO:0000785	GO:0031490	GO:0005622	GO:0006351	GO:0000976	GO:0051213	GO:0046872	GO:0033169	GO:0032454
10147	GO:0006397	GO:0006396	GO:0003723	GO:0005654	GO:0016604	GO:0008380
80179	GO:0060002	GO:0032027	GO:0005524	GO:0003774	GO:0005741	GO:0034642	GO:0003779	GO:0016459	GO:0090140	GO:0032465	GO:0005739	GO:0016887
7913	GO:0042393	GO:0045815	GO:0003723	GO:0003677	GO:0005654	GO:0005634	GO:0019079	GO:0007165	GO:0006338	GO:2001032	GO:0043292	GO:0006366	GO:0006357	GO:0016569	GO:0003682	GO:2000779
84447	GO:0070936	GO:0016020	GO:0005790	GO:0030970	GO:0005783	GO:1904380	GO:0016567	GO:0051117	GO:0051087	GO:0000839	GO:0042787	GO:0036503	GO:0036498	GO:0030968	GO:0000836	GO:0005654	GO:0061630	GO:0018279	GO:0030433	GO:1990381	GO:0044322	GO:1904264	GO:0046872	GO:0030176	GO:0051082	GO:0036513	GO:0005789	GO:0050821	GO:1902236
116987	GO:0046872	GO:0005525	GO:0015031	GO:0005737	GO:0005543	GO:0005096	GO:0003924
205428	GO:0060038	GO:0005615	GO:0030126	GO:0014066	GO:0000139
55843	GO:0016020	GO:0007165	GO:0005829	GO:0051056	GO:0008360	GO:0005096
1613	GO:0008140	GO:0030335	GO:0007346	GO:0097190	GO:0005737	GO:0071346	GO:0051893	GO:0043065	GO:0017148	GO:0016605	GO:0042802	GO:0006468	GO:2000145	GO:0008360	GO:2000249	GO:0090263	GO:0046777	GO:0006915	GO:0018107	GO:0005884	GO:0018105	GO:0008022	GO:0045121	GO:2001241	GO:0016569	GO:0043519	GO:0017048	GO:0005524	GO:0006355	GO:0035556	GO:0007088	GO:0010506	GO:0005634	GO:0030182	GO:0006351	GO:0042803	GO:0006940	GO:0004674	GO:0043522	GO:0042981
65979	GO:0072542	GO:0005737	GO:0043085	GO:0004864	GO:0001755	GO:0030036	GO:2001045	GO:0005622	GO:0030027	GO:0003779	GO:0007266	GO:0048484	GO:0061386	GO:0001843	GO:0051726	GO:0008157
636	GO:0006396	GO:0070840	GO:0016020	GO:1900737	GO:0034452	GO:0072517	GO:0031410	GO:0005881	GO:0005829	GO:0017137	GO:0006810	GO:0005856	GO:1900276	GO:0034063	GO:0009653	GO:0008298	GO:0072393	GO:0005200	GO:0016032	GO:0005802	GO:0008093	GO:0048471	GO:1900275	GO:0033365	GO:0005794	GO:0072385	GO:0048260	GO:0031871
54454	GO:0042393	GO:0005654	GO:0005634	GO:0005524	GO:0031936	GO:0070577	GO:0003682	GO:0045944	GO:0016887
30811	GO:0005634	GO:0007165	GO:0005524	GO:0004674	GO:0007275	GO:0006468	GO:0035556	GO:0005737
54165	GO:0043687	GO:0045116	GO:0005634	GO:0051443	GO:0031624	GO:0000151	GO:0005829	GO:0032182	GO:0097602
5799	GO:0005788	GO:0030054	GO:0043235	GO:0007269	GO:0005887	GO:0030672	GO:0043312	GO:0006470	GO:0016021	GO:0005886	GO:0030667	GO:0101003	GO:0005001	GO:0004725	GO:0043195	GO:0035773	GO:0034260	GO:0006629
54901	GO:0016020	GO:0005783	GO:0005791	GO:0061712	GO:0046872	GO:1990145	GO:0035598	GO:0006400	GO:0051539	GO:0016021	GO:0005789	GO:0016740
26020	GO:0016020	GO:0005041	GO:0006869	GO:0005905	GO:0048839	GO:0016021	GO:0006629
10437	GO:0060333	GO:0043231	GO:0030054	GO:0005764	GO:0042590	GO:0016667	GO:0005829	GO:0019886	GO:0005576	GO:0043202
55795	GO:0003723	GO:0090267	GO:0071033	GO:0070390	GO:0045579	GO:0043066	GO:0003690	GO:0045893	GO:2000117	GO:0006368	GO:0016973	GO:0048536	GO:0000973	GO:0043488
60312	GO:0003779	GO:0005925	GO:0051493	GO:0005829	GO:0015629	GO:0009966
5152	GO:0005783	GO:0004114	GO:0032587	GO:0047555	GO:0019934	GO:0005829	GO:0007165	GO:0005622	GO:0046069	GO:0043204	GO:0048471	GO:0010613	GO:0046872	GO:0005794	GO:0042383	GO:0046068
114786	GO:0016021
253982	GO:0018193	GO:0016021	GO:0051213
6938	GO:0045666	GO:0046982	GO:0001077	GO:0005737	GO:0046983	GO:0006357	GO:0005667	GO:0035326	GO:0003700	GO:0071837	GO:0043231	GO:0090575	GO:0005634	GO:0005654	GO:0000978	GO:0070888	GO:0016607	GO:0007517	GO:0000790	GO:0042803	GO:0043425	GO:0045944	GO:0035497	GO:0006955	GO:1902036	GO:0046332	GO:0008134
55672	GO:0005737
26984	GO:0006810	GO:0005484	GO:0000149	GO:0048280	GO:0016021	GO:0031201	GO:0005789	GO:0006888	GO:0015031	GO:0005215
10954	GO:0006457	GO:0005788	GO:0005783	GO:0034976	GO:0055114	GO:0045454	GO:0036498	GO:0005623	GO:0003756	GO:0005789	GO:0015037	GO:0016491
9466	GO:0002829	GO:0007166	GO:0005887	GO:0045509	GO:0048302	GO:0004888	GO:0006955	GO:0050830	GO:0002827	GO:0005886	GO:0035722	GO:0032729
25823	GO:0004252	GO:0005887	GO:0008236
821	GO:0016020	GO:0005790	GO:0005783	GO:0034185	GO:0061077	GO:0043025	GO:0034975	GO:0043197	GO:0006457	GO:0070062	GO:0032839	GO:0072583	GO:0043209	GO:0009306	GO:0071556	GO:0044233	GO:0005789	GO:0005788	GO:0005840	GO:0003723	GO:0005791	GO:0042470	GO:0002474	GO:0035255	GO:0035722	GO:0031012	GO:0030424	GO:0048488	GO:0007568	GO:0030246	GO:0043234	GO:0005509	GO:0051082	GO:0019886
151056	GO:0016042	GO:0016324	GO:2000344	GO:0004623	GO:0004622	GO:0001523	GO:0102567	GO:0036151	GO:0016021	GO:0016298	GO:0102568	GO:0005886	GO:0050253	GO:0006629
29952	GO:0070062	GO:0043231	GO:0031982	GO:0008239	GO:0008236	GO:0006508	GO:0035578	GO:0005794	GO:0005829	GO:0043312	GO:0005576
165324	GO:0010468	GO:0005783	GO:0019888	GO:0005801	GO:0033130	GO:0061025	GO:0005829	GO:0031396	GO:0005634	GO:0007030	GO:0043130	GO:1990830	GO:0043161	GO:0042176	GO:0000045	GO:0031468
7572	GO:0045892	GO:0042552	GO:0003677	GO:0001228	GO:0005634	GO:0006351	GO:0046872	GO:0045944	GO:0008270	GO:0043565	GO:0003700
3376	GO:0070062	GO:0016020	GO:0001649	GO:0005524	GO:0002161	GO:0000049	GO:0005737	GO:0004822	GO:0006428	GO:0006418	GO:0005829	GO:0051020	GO:0004812	GO:0017101
8496	GO:0007155	GO:0005925	GO:0005829	GO:0005886	GO:0045296
6711	GO:0005737	GO:1903076	GO:1903078	GO:0030506	GO:0007411	GO:0070062	GO:0051693	GO:0007182	GO:0030673	GO:0014069	GO:0045296	GO:1900042	GO:0008091	GO:0043001	GO:0031430	GO:0051020	GO:0003723	GO:0007184	GO:0071709	GO:0000281	GO:0005730	GO:0005829	GO:0007009	GO:0005516	GO:0005634	GO:0000165	GO:0072659	GO:0005200	GO:0005543	GO:0003779	GO:0005088	GO:0043234	GO:0014731	GO:0032437	GO:0006888	GO:0032403
51013	GO:0043928	GO:0003723	GO:0005654	GO:0000176	GO:0006364	GO:0005737	GO:0005730	GO:0005829	GO:0043488	GO:0000178
1431	GO:0070062	GO:0005759	GO:0003723	GO:0005634	GO:0006099	GO:0005975	GO:0005739	GO:0004108
92	GO:0043084	GO:0043621	GO:0034711	GO:0019838	GO:0015026	GO:0005737	GO:0008584	GO:0005887	GO:0004702	GO:0042713	GO:0060011	GO:0007368	GO:0001702	GO:0030509	GO:0007178	GO:0032924	GO:0045944	GO:0045648	GO:0048706	GO:0017002	GO:0071773	GO:0009966	GO:0009952	GO:0005524	GO:0048185	GO:0007283	GO:0043235	GO:0098821	GO:0010862	GO:0034673	GO:0016021	GO:0001934	GO:0030165	GO:0005886	GO:0032927	GO:0030510	GO:0007498	GO:0045669	GO:0009986	GO:0046872	GO:0030501	GO:0004674	GO:0050999	GO:0004675
55294	GO:0043687	GO:0097027	GO:1903955	GO:0031625	GO:0005737	GO:0051443	GO:0019005	GO:0034644	GO:2000060	GO:2000639	GO:0000209	GO:0030332	GO:0005654	GO:0042802	GO:0016032	GO:1902806	GO:0032880	GO:0055088	GO:0010868	GO:2000346	GO:0030674	GO:0016567	GO:0031146	GO:1901800	GO:0001944	GO:0005730	GO:0005829	GO:0016021	GO:0006974	GO:0050816	GO:1903378	GO:0045741	GO:0010883	GO:0031398	GO:1903146	GO:1990452	GO:0004842	GO:0043234	GO:0007062	GO:0032876	GO:0045746	GO:0070374	GO:0050821
3687	GO:0016020	GO:1903955	GO:0008305	GO:0043312	GO:0034113	GO:0007229	GO:0005886	GO:0070821	GO:0030667	GO:0101003	GO:0004872	GO:0050900	GO:0009986	GO:0046872	GO:0007155	GO:0009887	GO:0030198
1212	GO:0060170	GO:0030130	GO:0045334	GO:0016192	GO:0005829	GO:0005886	GO:0030125	GO:0043231	GO:0072583	GO:0042277	GO:0005802	GO:0030118	GO:0061024	GO:0032050	GO:0006886	GO:0030132	GO:0005198
144404	GO:0051291	GO:0045444	GO:0016021	GO:0005637
27300	GO:0046872	GO:0003677	GO:0005634	GO:0006355	GO:0006351	GO:0003700	GO:0003676
221477	GO:0050673	GO:1901727	GO:0042060	GO:0005737	GO:0030496	GO:0000139	GO:0005730	GO:0016021	GO:0005886	GO:0045787
149233	GO:0050829	GO:0032693	GO:0051135	GO:0042102	GO:0032819	GO:0032740	GO:0032496	GO:0045672	GO:0042509	GO:2000330	GO:0043235	GO:0043382	GO:0042531	GO:0032735	GO:0034341	GO:0072536	GO:0002827	GO:0005886	GO:0042104	GO:0035722	GO:0032729	GO:0038155	GO:0010536	GO:2000318	GO:0006954	GO:0032725	GO:0001916	GO:0002230
93349	GO:0046872	GO:0003677	GO:0016604
55534	GO:0005654	GO:0005634	GO:0003713	GO:0045944	GO:0016607	GO:0007219	GO:0007221	GO:0006367
79731	GO:0005759	GO:0005654	GO:0005524	GO:0003676	GO:0006421	GO:0005829	GO:0004816	GO:0005739
6646	GO:0016020	GO:0042986	GO:0005783	GO:0034435	GO:0010878	GO:0008203	GO:0015485	GO:0033344	GO:0034379	GO:0042632	GO:0016021	GO:0034383	GO:0000062	GO:0004772	GO:0010742	GO:0005789	GO:0034736
167410	GO:0097352	GO:0005737
54439	GO:0006397	GO:0046872	GO:0003723	GO:0016607	GO:0005737
5229	GO:0034097	GO:0018344	GO:0042277	GO:0003824	GO:0005953	GO:0051771	GO:0004661	GO:0019840	GO:0004662	GO:0008144	GO:0008270	GO:0016740	GO:0045787	GO:0008284
196074	GO:0008168	GO:0071424	GO:0070475
6310	GO:0006396	GO:0003677	GO:0043621	GO:0042405	GO:0005737	GO:0051168	GO:0005730	GO:0005829	GO:0045892	GO:0005634	GO:0005654	GO:0042802	GO:0016363	GO:0006351	GO:0008022	GO:0008266	GO:0034046
670	GO:0070062	GO:0016787	GO:0006520	GO:0006805	GO:0047658	GO:0005741	GO:0005739	GO:0009636
60488	GO:0005840	GO:0003723	GO:0005763	GO:0070125	GO:0005743	GO:0042769	GO:0070126	GO:0003735
4967	GO:0005759	GO:0006104	GO:0021766	GO:0031072	GO:0006096	GO:0051087	GO:0006734	GO:0006099	GO:0021794	GO:0005739	GO:0030976	GO:0021860	GO:0006091	GO:0061034	GO:0022028	GO:0046872	GO:0045252	GO:0034641	GO:0006554	GO:0021695	GO:0034602	GO:0006103	GO:0021756	GO:0004591	GO:0031966
64224	GO:0006986	GO:0016021	GO:0007283
53615	GO:0003677	GO:0009888	GO:0048568	GO:0007420	GO:0008327	GO:0005737	GO:0000122	GO:0032355	GO:0003682	GO:0043044	GO:0044030	GO:0000792	GO:0004407	GO:0005634	GO:0005654	GO:0000978	GO:0007507	GO:0016573	GO:0001701	GO:0006351	GO:0000790	GO:0007568	GO:1901796	GO:0016581	GO:0006346	GO:0031667	GO:0043234	GO:0000980	GO:0031492
84937	GO:0070936	GO:0016020	GO:0061630	GO:0030054	GO:0005764	GO:0016874	GO:0004842	GO:0005768	GO:0046872	GO:0043161	GO:0005829	GO:0030672	GO:0000209
84964	GO:0005654	GO:0005634	GO:0005925	GO:0051213	GO:0005737	GO:0016491	GO:0008198
2909	GO:0016477	GO:0043010	GO:0032956	GO:0005737	GO:0043116	GO:0007411	GO:0030879	GO:0045892	GO:0021955	GO:0007165	GO:0008360	GO:0045724	GO:0001227	GO:0003924	GO:0030900	GO:0000977	GO:0005525	GO:0001843	GO:0051056	GO:0003677	GO:0003714	GO:0030950	GO:0036064	GO:0000122	GO:0005829	GO:0015629	GO:0050770	GO:0044319	GO:0005886	GO:0031668	GO:0007413	GO:0005634	GO:0008064	GO:0097485	GO:0006351	GO:0010976	GO:0005543	GO:0035024	GO:0005096
4521	GO:0005759	GO:0035539	GO:0005615	GO:0042262	GO:0046061	GO:0044714	GO:0005737	GO:0008584	GO:0036219	GO:0034656	GO:0044713	GO:0005829	GO:0005739	GO:0005886	GO:0006203	GO:0070062	GO:0030515	GO:0005634	GO:0031965	GO:0006281	GO:0001669	GO:0006195	GO:0047693	GO:0008413	GO:0007568	GO:0003924	GO:0006979	GO:0046686	GO:0046872
6836	GO:0010638	GO:0007030	GO:0006890	GO:0033116	GO:0005793	GO:0035577	GO:0000139	GO:0030133	GO:0043312	GO:0016021	GO:0005789	GO:0005886
3839	GO:0005643	GO:0006607	GO:0008565	GO:0005737	GO:0075732	GO:0005829	GO:0043657	GO:0005634	GO:0005654	GO:0008139	GO:0019054	GO:0008022	GO:0006606	GO:0075733	GO:0006461	GO:0046718
8976	GO:0031410	GO:2000370	GO:0051653	GO:0030695	GO:0060997	GO:0007015	GO:2000601	GO:0070062	GO:0048013	GO:0034629	GO:0030027	GO:0032880	GO:0030478	GO:2000402	GO:0009617	GO:0006461	GO:0030050	GO:0030666	GO:0006355	GO:0008154	GO:0016050	GO:0005829	GO:0015629	GO:0005886	GO:0005634	GO:0051491	GO:0006351	GO:0006900	GO:0061024	GO:0003779	GO:1903526	GO:0006928	GO:0051301	GO:0038096	GO:0050999
81611	GO:0042393	GO:0000812	GO:0005634	GO:0031410	GO:0043486	GO:0006334	GO:0006913	GO:0016569	GO:0042981	GO:0019212
27348	GO:0070062	GO:0005788	GO:0006986	GO:0031965	GO:0005783	GO:0005524	GO:0051085	GO:0005635	GO:0051260	GO:0071763	GO:0007029	GO:0016887
3096	GO:0003677	GO:0005654	GO:0005634	GO:0007165	GO:0044212	GO:0006366	GO:0046872	GO:0007275	GO:0016604	GO:0043565	GO:0005739	GO:0000980	GO:0001206
54751	GO:0034329	GO:0033623	GO:0005938	GO:0005925	GO:0030054	GO:0008360	GO:0098609	GO:0001725	GO:0046872	GO:0005829	GO:0001650	GO:0031005
2730	GO:0008637	GO:0046982	GO:0004357	GO:0050880	GO:0016874	GO:2001237	GO:0005829	GO:0007584	GO:0071372	GO:0044752	GO:0051900	GO:0042493	GO:0035729	GO:0051409	GO:0035226	GO:0014823	GO:0035733	GO:0043524	GO:0030234	GO:0097069	GO:0017109	GO:0044344	GO:0007568	GO:0071333	GO:0006536	GO:0006979	GO:1990830	GO:0006534	GO:0035229	GO:0006750
8131	GO:0034198	GO:0032007	GO:0005765	GO:2000785	GO:0038202	GO:0048738	GO:1990130	GO:0035909	GO:0060021	GO:0005096	GO:0003281
150465	GO:0090235	GO:0000226	GO:0006464	GO:0005524	GO:0018166	GO:0005623	GO:0045931	GO:0030516	GO:0016874	GO:0004835
53371	GO:0007077	GO:0006406	GO:0016925	GO:0005643	GO:0006607	GO:0005487	GO:0005635	GO:0006999	GO:0051260	GO:0044613	GO:0006110	GO:0070208	GO:0043657	GO:0006605	GO:0031965	GO:0042306	GO:0060964	GO:0006409	GO:0051290	GO:0016032	GO:0036228	GO:1900034	GO:0075733	GO:0019083	GO:0017056
2021	GO:0071456	GO:1901300	GO:0004536	GO:1902512	GO:0046677	GO:0071277	GO:0043065	GO:0036475	GO:0032355	GO:0016787	GO:0005829	GO:0005739	GO:0006309	GO:0005634	GO:0009612	GO:0001701	GO:0043204	GO:0003676	GO:0007568	GO:0071333	GO:0046872	GO:0034612	GO:0004519	GO:0006310
8943	GO:0016182	GO:0016020	GO:0010008	GO:0072657	GO:0098830	GO:0048007	GO:0000139	GO:0048490	GO:0030123	GO:0035646	GO:0005886	GO:0005765	GO:1904115	GO:0048499	GO:0043195	GO:0061088	GO:0006886	GO:0005794	GO:0051138	GO:0006726	GO:0098943	GO:0008089	GO:0005215	GO:0032438
5074	GO:1901300	GO:0042986	GO:0003714	GO:0097190	GO:0005737	GO:0050860	GO:0042094	GO:0000122	GO:0043065	GO:0042130	GO:0051017	GO:0005634	GO:0006351	GO:0048147	GO:0000790	GO:0010628	GO:0006915	GO:0003779	GO:0005884	GO:2000774	GO:0030889	GO:0043522	GO:0019899
56886	GO:0070062	GO:0005788	GO:0006486	GO:0005783	GO:1904380	GO:0071712	GO:0018279	GO:0051084	GO:0005793	GO:0003980	GO:0044322	GO:0051082	GO:0043234	GO:0016021	GO:0030968
10608	GO:0000122	GO:0003677	GO:0005634	GO:0003714	GO:0006351	GO:0008285	GO:0046983
6305	GO:0005634	GO:0006661	GO:0017112	GO:0007283	GO:0019208	GO:0061024	GO:0043087	GO:0005829	GO:0008138	GO:0016021	GO:0006470	GO:0005789
23142	GO:0045116	GO:0005634	GO:0000151	GO:0097602	GO:0032182	GO:0051443	GO:0031624
123803	GO:0008418	GO:0007613	GO:0005634	GO:0006511	GO:0008344	GO:0005737
57563	GO:0005654	GO:0016567	GO:0042787	GO:0031463
5305	GO:0016307	GO:0005654	GO:0035855	GO:0005524	GO:0014066	GO:0006661	GO:0006644	GO:0005829	GO:0010506	GO:0016308	GO:0052811	GO:2000786	GO:0005776	GO:0005886	GO:0016309
57094	GO:0005615	GO:0008270	GO:0004181	GO:0005578
3799	GO:0016020	GO:0005874	GO:0031340	GO:0021766	GO:0090316	GO:0035774	GO:0031982	GO:0007028	GO:1903078	GO:0035617	GO:0030705	GO:0007411	GO:0005815	GO:0042802	GO:0008017	GO:0043268	GO:0045296	GO:0043005	GO:0048471	GO:0032230	GO:0030139	GO:0008104	GO:0003777	GO:0035253	GO:1905152	GO:0005524	GO:0051642	GO:0005829	GO:0099609	GO:0005871	GO:0008574	GO:0042391	GO:0047496	GO:0044295	GO:0007018	GO:0072383	GO:0008432
2048	GO:0031290	GO:0030425	GO:0016310	GO:1904782	GO:0005102	GO:0051965	GO:0043025	GO:0060997	GO:0004713	GO:0042472	GO:0005887	GO:1903078	GO:0031915	GO:0007411	GO:0022038	GO:0021631	GO:0001525	GO:0042802	GO:0048013	GO:0008046	GO:0010628	GO:0070373	GO:0048170	GO:0001933	GO:0050771	GO:0005003	GO:0106028	GO:0005005	GO:0007399	GO:0046580	GO:0005524	GO:0050878	GO:0044877	GO:0051389	GO:0048593	GO:0048168	GO:0005829	GO:0016021	GO:0005576	GO:0071679	GO:0060021	GO:0005886	GO:0007611	GO:0018108	GO:0030424	GO:0007413	GO:1904783	GO:1900273	GO:0001540	GO:0005634	GO:0098794	GO:0001655	GO:0099557	GO:0060996	GO:0007612	GO:0021952
655	GO:0008083	GO:0045666	GO:0070700	GO:0008201	GO:0048754	GO:0008285	GO:0060037	GO:0030509	GO:0070487	GO:0042475	GO:0010800	GO:1900106	GO:0045944	GO:0060445	GO:0042325	GO:0001707	GO:0072125	GO:0010862	GO:0005576	GO:0031012	GO:0043434	GO:0045669	GO:0060687	GO:0060395	GO:0045665	GO:0060686	GO:0045839	GO:0030855	GO:0060272	GO:0005615	GO:0021502	GO:0043407	GO:0072134	GO:0048738	GO:0031982	GO:0005160	GO:0003272	GO:0043065	GO:0032355	GO:0007411	GO:0048468	GO:0072133	GO:1905312	GO:0034116	GO:0045892	GO:0061384	GO:0060411	GO:1900006	GO:0005125	GO:1905069	GO:0043408	GO:0033280	GO:0030902	GO:0003344	GO:0060710	GO:0009880	GO:0072136	GO:0048596	GO:0072040	GO:0010718	GO:0030326	GO:0030501	GO:0045746	GO:0043401	GO:0034504	GO:0001657	GO:0042981	GO:0048762
54920	GO:0005783	GO:0050660	GO:0003725	GO:0004860	GO:0017150	GO:0005829	GO:0005739	GO:0060548
1998	GO:0045892	GO:0000981	GO:0005654	GO:0005634	GO:0030154	GO:0006351	GO:0045893	GO:0006357	GO:0005829	GO:0016604	GO:0043565	GO:0050855	GO:0003700
6774	GO:1902895	GO:0016310	GO:0045747	GO:0031490	GO:0019903	GO:0001077	GO:0097009	GO:0042593	GO:0019901	GO:0032355	GO:0070102	GO:0008285	GO:0005654	GO:0000978	GO:0060019	GO:0043066	GO:0000790	GO:0019827	GO:0045648	GO:0006606	GO:0051726	GO:0045820	GO:0072540	GO:0001659	GO:0040014	GO:0001103	GO:0001754	GO:0042789	GO:0019953	GO:0008283	GO:0005829	GO:0033210	GO:0060397	GO:0005886	GO:0090575	GO:0042755	GO:0060259	GO:0042803	GO:0004879	GO:2000737	GO:0006954	GO:0048708	GO:2001223	GO:1904685	GO:2000637	GO:0035278
79895	GO:0000287	GO:0005524	GO:0007030	GO:0005794	GO:0043312	GO:0016021	GO:0035579	GO:0004012	GO:0005886	GO:0070821
9352	GO:0015036	GO:0015035	GO:0070062	GO:0005634	GO:0000502	GO:0005737	GO:0045454	GO:0004791	GO:0047134	GO:0016671	GO:0034599	GO:0005623	GO:0005829
55827	GO:0043687	GO:0080008	GO:0005654	GO:0005634	GO:0005925	GO:0016567	GO:0030374	GO:0045944	GO:0005829
23268	GO:0005856	GO:0030054	GO:0043547	GO:0035556	GO:0005737	GO:0005795	GO:0007264	GO:0035023	GO:0045202	GO:0005089
10765	GO:0042393	GO:0032453	GO:0003677	GO:0003714	GO:0034648	GO:0034647	GO:0060444	GO:0034720	GO:1990837	GO:0070306	GO:0006357	GO:0009791	GO:0005829	GO:0016706	GO:0007338	GO:0008270	GO:0060992	GO:0003700	GO:0061038	GO:0045892	GO:0005634	GO:0005654	GO:2000864	GO:0006351	GO:0048511	GO:0010628	GO:0032452	GO:0044344	GO:1990830	GO:0033601	GO:0060763
1024	GO:0005654	GO:0005634	GO:0007346	GO:0005524	GO:0016592	GO:0006468	GO:0008353	GO:0005730	GO:0004674	GO:0004693	GO:0051301	GO:0045944	GO:0043234	GO:0004672	GO:0006367
51232	GO:0007399	GO:0001558	GO:0005520	GO:0005010	GO:0070062	GO:0004867	GO:0016021	GO:0030165	GO:0005886
27032	GO:0016020	GO:0005524	GO:0034220	GO:0015410	GO:0000139	GO:0030026	GO:0016021	GO:0006828	GO:0004871	GO:0006874	GO:0030145	GO:0031532	GO:0005388	GO:0032472	GO:0016339	GO:0006816	GO:0005802	GO:0043123	GO:0032468	GO:0046872	GO:0008544	GO:0005509	GO:0005794
28984	GO:0003331	GO:0032967	GO:0005737	GO:0019901	GO:0050710	GO:0008285	GO:0001937	GO:0072537	GO:0071850	GO:0006956	GO:1901991	GO:0010628	GO:0045944	GO:2000048	GO:0051726	GO:0071456	GO:0031659	GO:0030295	GO:0005730	GO:0051091	GO:0005829	GO:2000353	GO:0070412	GO:1901203	GO:0045840	GO:0005634	GO:0016525	GO:0001100	GO:0005813	GO:0010718	GO:0051496	GO:0071158	GO:0090272	GO:2000573	GO:0006977	GO:0043537	GO:0050715
57217	GO:0006879	GO:0072659	GO:0005623	GO:0030097	GO:0005886	GO:0005737
23186	GO:0045892	GO:0004407	GO:0005654	GO:0005634	GO:0007596	GO:0003714	GO:0070933	GO:0006351	GO:0016032	GO:0044212	GO:0001078	GO:0017053	GO:1990391	GO:0005667	GO:0008134
22955	GO:0045892	GO:0009952	GO:0010369	GO:0009653	GO:0003677	GO:0005654	GO:0005634	GO:0016458	GO:0006338	GO:0006355	GO:0006351	GO:0007283	GO:0003700
3275	GO:0016571	GO:0033142	GO:0035242	GO:0030331	GO:0046966	GO:0006355	GO:0008168	GO:0016274	GO:0005737	GO:2000134	GO:0060765	GO:0045893	GO:0043065	GO:0050681	GO:0005730	GO:0005829	GO:0004871	GO:0032088	GO:0045892	GO:0005634	GO:0005654	GO:0007165	GO:0008469	GO:0042974	GO:0006479	GO:0042054	GO:0048588	GO:0042803	GO:0042975	GO:0003713
151525	GO:0004842
79834	GO:0016477	GO:0034446	GO:0005524	GO:0004715	GO:0005925	GO:0005737	GO:0046777	GO:0004672	GO:0015629
64399	GO:0060170	GO:0009968	GO:0005737	GO:0045879	GO:0007405	GO:0097108	GO:0005887	GO:0005576	GO:0008270	GO:0007224	GO:0048705	GO:0060441	GO:0005634	GO:0009953	GO:0003824	GO:0043066	GO:0009986	GO:0040036
83478	GO:0005856	GO:0042995	GO:0030154	GO:0007165	GO:0001525	GO:0005925	GO:0005829	GO:0051056	GO:0005096
51592	GO:0045892	GO:0030514	GO:0003677	GO:0005654	GO:0005634	GO:0016567	GO:0005622	GO:0006351	GO:0017015	GO:0004842	GO:0000122	GO:0046872	GO:0070410	GO:0008270	GO:0070412
553158	GO:0007165
5976	GO:0000784	GO:0006260	GO:0071222	GO:0005737	GO:0000932	GO:0006449	GO:0042162	GO:0071347	GO:0003682	GO:0032204	GO:0005654	GO:0061014	GO:0000184	GO:0044770	GO:0004004	GO:0000956	GO:0006406	GO:0003677	GO:0003723	GO:0005524	GO:0004386	GO:0071044	GO:0005829	GO:0044530	GO:0008270	GO:0000294	GO:0005634	GO:0006281	GO:0000785	GO:0009048	GO:0061158	GO:0035145	GO:0032201
9844	GO:0016020	GO:0016477	GO:0006911	GO:0005085	GO:0005737	GO:0048870	GO:0005829	GO:0017124	GO:0005886	GO:0006909	GO:0030036	GO:0050690	GO:0006915	GO:0016601	GO:0065009	GO:0038096	GO:0048010	GO:0032045
80765	GO:0032052	GO:0015485	GO:0005829	GO:0070508	GO:0015721	GO:0017127	GO:0005739
340485	GO:0090285	GO:0035690	GO:0006672	GO:0000139	GO:0030173	GO:0016021	GO:0010942	GO:0071633	GO:0033629	GO:0046512	GO:0030148	GO:0017040	GO:0032526	GO:0005794	GO:0001953	GO:0006919	GO:0008284
23287	GO:0060041	GO:0001754	GO:0021772	GO:0005737	GO:0015631	GO:0035609	GO:0005730	GO:0005829	GO:0008270	GO:0035610	GO:0005739	GO:0043231	GO:0005634	GO:0004181	GO:0007005	GO:0042133	GO:0007628	GO:0021702	GO:0050905
111	GO:0005929	GO:0005524	GO:1904322	GO:0046982	GO:0008074	GO:0035556	GO:0001973	GO:0007195	GO:0097110	GO:0061178	GO:0000166	GO:0004016	GO:0007189	GO:0016021	GO:0007191	GO:0005886	GO:0004383	GO:0007193	GO:0071377	GO:0045111	GO:0005622	GO:0008179	GO:0006171	GO:0006182	GO:0007626	GO:0007190	GO:0046872	GO:0034199	GO:0007204	GO:0050885	GO:0003091
23264	GO:0046872	GO:0003723	GO:0005634	GO:0035196	GO:0035198	GO:0016032	GO:0010608
10653	GO:0071711	GO:0004867	GO:2000178	GO:0005737	GO:0006928	GO:0022408	GO:0007163	GO:2000146	GO:0005576	GO:0016021	GO:0071773	GO:0004866	GO:0001843	GO:0005886	GO:0060672
3549	GO:0001649	GO:0005615	GO:0097421	GO:0060135	GO:0008233	GO:0061053	GO:0040008	GO:0051216	GO:0032967	GO:0048666	GO:0072498	GO:0032355	GO:0046639	GO:0007224	GO:0048557	GO:0090136	GO:0009612	GO:0043066	GO:0002053	GO:0060323	GO:0035264	GO:0048469	GO:0005113	GO:0045944	GO:0001708	GO:0045880	GO:0001569	GO:0033085	GO:0048745	GO:0042733	GO:0048074	GO:0033088	GO:0009880	GO:0005886	GO:0048596	GO:0045453	GO:0030704	GO:0003382	GO:0007267	GO:0033089	GO:0003413	GO:0001701	GO:0006029	GO:0046638	GO:0005578	GO:0001947	GO:0031016	GO:0035988	GO:0003406	GO:0016539	GO:0060220	GO:0005509	GO:0001501	GO:0050679
408	GO:0035612	GO:0016323	GO:0031434	GO:0031410	GO:0035774	GO:0032715	GO:0031625	GO:0002092	GO:0005737	GO:0032092	GO:0016604	GO:0031143	GO:0032088	GO:0007165	GO:0035025	GO:0045944	GO:0031691	GO:0031692	GO:0033138	GO:0032717	GO:0090240	GO:0031397	GO:0043027	GO:0016567	GO:0007602	GO:0042699	GO:0005829	GO:1990763	GO:0005159	GO:0000187	GO:0000785	GO:0044212	GO:0061024	GO:0006366	GO:0043161	GO:0005905	GO:0045746	GO:0070374	GO:0031701	GO:0002031	GO:0008134	GO:0043149	GO:0005096
4793	GO:0005634	GO:0007165	GO:0003713	GO:0051092	GO:0005829	GO:0071222	GO:0006351	GO:0004871
51112	GO:0004175	GO:0005634	GO:0090234	GO:1905342	GO:0007030	GO:0017112	GO:0005793	GO:0030008	GO:0061024	GO:0005829	GO:0051310	GO:0000776	GO:0006888	GO:0051259
32	GO:0014070	GO:0005524	GO:0010629	GO:0005741	GO:0010884	GO:0097009	GO:0045540	GO:0012505	GO:2001295	GO:0006768	GO:0006084	GO:0005829	GO:0043086	GO:0010906	GO:0006633	GO:0005739	GO:0060421	GO:0031999	GO:0003989	GO:0042493	GO:0005634	GO:0004075	GO:0051289	GO:0042802	GO:0009374	GO:0031325	GO:0046872	GO:0031667	GO:0006853
11116	GO:0042995	GO:0030335	GO:0030292	GO:0034453	GO:0030307	GO:0019901	GO:0004713	GO:0097711	GO:0005829	GO:0005634	GO:0005815	GO:0005813	GO:0042803	GO:0048471	GO:0005814	GO:0006469	GO:0010389	GO:0000086	GO:0008284
7092	GO:0004252	GO:0030154	GO:0004222	GO:0022617	GO:0005509	GO:0005576	GO:0008270	GO:0001501
84164	GO:0006307	GO:0005654	GO:0005634	GO:0099053	GO:0006355	GO:0006351
55640	GO:0015232	GO:0055085	GO:0020037	GO:0016021	GO:0005886
6777	GO:0007259	GO:0097531	GO:0035259	GO:0001077	GO:0005737	GO:0046983	GO:0004713	GO:0048541	GO:0032355	GO:0019218	GO:0071363	GO:0032825	GO:0003682	GO:0000255	GO:0004871	GO:0003700	GO:0045647	GO:0042104	GO:0006573	GO:0007565	GO:0005654	GO:0046544	GO:0042448	GO:0045579	GO:0043066	GO:0045086	GO:0043029	GO:0045944	GO:0045648	GO:0006103	GO:0070670	GO:0007595	GO:0046449	GO:0006105	GO:0040014	GO:0050729	GO:0033077	GO:0032819	GO:0070669	GO:0006107	GO:0006357	GO:0000979	GO:0005829	GO:0006600	GO:0006631	GO:0045954	GO:0060397	GO:0006101	GO:0005634	GO:0019530	GO:0030856	GO:0045931	GO:0001779	GO:0006549	GO:0071364	GO:0032870	GO:0038111	GO:0019915	GO:0070672	GO:0045588	GO:0001553	GO:0040018	GO:0046543
65056	GO:0043231	GO:0003677	GO:0005634	GO:0006355	GO:0006351	GO:0045893	GO:0005829	GO:0005886	GO:0003700
116840	GO:0005814	GO:0019904	GO:0005829	GO:1902410	GO:0051299	GO:0007099	GO:0005813
580	GO:0031441	GO:0006260	GO:0005737	GO:0085020	GO:0043065	GO:0000731	GO:0016579	GO:0031436	GO:0036464	GO:0046826	GO:0005654	GO:0000732	GO:0016607	GO:0043066	GO:1901796	GO:0000151	GO:0070531	GO:0003723	GO:0042325	GO:0046982	GO:0016567	GO:0007050	GO:0019900	GO:0006974	GO:0005634	GO:0042803	GO:0001894	GO:0004842	GO:0000729	GO:0046872	GO:0045732	GO:0006303
23279	GO:0007077	GO:0006406	GO:0016925	GO:0005643	GO:0005487	GO:0005635	GO:0006110	GO:0005829	GO:0043657	GO:0060964	GO:0006409	GO:0016032	GO:1900034	GO:0007062	GO:0031080	GO:0019083	GO:0075733
26051	GO:0042995	GO:0005634	GO:1903589	GO:0014066	GO:0035307	GO:0016607	GO:1902309	GO:0019888	GO:0035304	GO:0048471	GO:0035308	GO:0061028	GO:0001938	GO:0005886	GO:0051489
9722	GO:0051000	GO:2000170	GO:1901841	GO:1901381	GO:0045428	GO:1903762	GO:0005901	GO:0050998	GO:0030018	GO:0005829	GO:1902261	GO:0005739	GO:0033017	GO:0098901	GO:0060307	GO:0030315	GO:0005634	GO:0010628	GO:0010750	GO:0048471	GO:0003062	GO:1902514	GO:0045429	GO:0050999	GO:0042981
55626	GO:0010667	GO:0009267	GO:0031625	GO:0005741	GO:0005737	GO:0000422	GO:0045335	GO:0005829	GO:0021915	GO:0005739	GO:0005776	GO:0008285	GO:0030154	GO:0043524	GO:0010508	GO:0048471	GO:0043552	GO:0000423	GO:0051020	GO:0098780	GO:0005930	GO:0000045	GO:0016236
2800	GO:0032580	GO:0005829	GO:0005794	GO:0005802	GO:0048471
54991	GO:0016021
7049	GO:0031100	GO:0016477	GO:0005615	GO:0060412	GO:0060317	GO:0009897	GO:0034695	GO:0060318	GO:0015026	GO:0005160	GO:0005737	GO:0005887	GO:0003223	GO:0008201	GO:0001837	GO:0061384	GO:0070062	GO:0043393	GO:0005114	GO:0005622	GO:0055010	GO:0030509	GO:0003151	GO:0032354	GO:0001666	GO:0003150	GO:0034699	GO:0017134	GO:0005539	GO:0048185	GO:0035556	GO:0043235	GO:0003007	GO:0007181	GO:0007179	GO:0060038	GO:0060216	GO:0030512	GO:0034673	GO:0005576	GO:0016021	GO:0060979	GO:0060021	GO:0030165	GO:0050431	GO:0001889	GO:0060045	GO:0005024	GO:0005578	GO:0009986	GO:0060939	GO:0060389	GO:0060347	GO:0050680	GO:0006955	GO:0046332	GO:0070123	GO:0030511	GO:0051271
10053	GO:0006605	GO:0043231	GO:0005765	GO:0050690	GO:0030131	GO:0016192	GO:0030669	GO:0000139	GO:0006886	GO:0032588	GO:0019886	GO:0006903	GO:0005829	GO:0030659
6721	GO:0016020	GO:0005783	GO:0072368	GO:0009267	GO:1903955	GO:0005737	GO:0046983	GO:0071499	GO:0010886	GO:0003700	GO:0005654	GO:0032937	GO:0000978	GO:0070888	GO:0008022	GO:0045944	GO:0005789	GO:0012507	GO:2000188	GO:0006629	GO:0008203	GO:0000139	GO:0045540	GO:0000122	GO:0005829	GO:0005739	GO:0043231	GO:0005634	GO:0006351	GO:1903146	GO:0044212	GO:0001078	GO:0090370
55876	GO:0012501	GO:0005829	GO:0005886
29785	GO:0008395	GO:0020037	GO:0005783	GO:0005506	GO:0031090	GO:0008392	GO:0070330	GO:0008401	GO:0005789	GO:0019373
9972	GO:0016925	GO:0075732	GO:0051292	GO:0043657	GO:0005654	GO:0031965	GO:0060964	GO:0042802	GO:0016032	GO:0008139	GO:0075733	GO:0006606	GO:0017056	GO:0046718	GO:0006406	GO:0007077	GO:0005643	GO:0003677	GO:0005487	GO:0042405	GO:0006110	GO:0006405	GO:0044615	GO:0005730	GO:0005829	GO:0046832	GO:0043495	GO:0006409	GO:0046872	GO:1900034	GO:0034399	GO:0019083
9097	GO:0004843	GO:0000502	GO:0031410	GO:1903070	GO:0006511	GO:0005829	GO:0050920	GO:0016579	GO:0070628	GO:0004866	GO:0005886	GO:0045202	GO:0070062	GO:0005634	GO:0008193	GO:0036459	GO:0061136	GO:0009986	GO:0004197	GO:0007268
31	GO:0005524	GO:0046949	GO:0044268	GO:0045540	GO:0016874	GO:2001295	GO:0006768	GO:0006084	GO:0005829	GO:0001650	GO:0015629	GO:0006633	GO:0005739	GO:0070062	GO:0003989	GO:0004075	GO:0051289	GO:0042802	GO:0001894	GO:0031325	GO:0046872	GO:0071380	GO:0055088	GO:0006853
90594	GO:0046872	GO:0003677	GO:0005634	GO:0006355	GO:0006351
10318	GO:0009101	GO:0007159	GO:0031593	GO:1903003	GO:0071222	GO:0050729	GO:0005737	GO:0085032	GO:0051019	GO:0045071	GO:0005829	GO:0016579	GO:0043124	GO:0005654	GO:0042802	GO:0005622	GO:0006954	GO:0070373	GO:0050727	GO:0045944	GO:0006952	GO:0006412	GO:0002755
9200	GO:0034622	GO:0005783	GO:0071529	GO:0046848	GO:0035338	GO:0042761	GO:0010811	GO:0102343	GO:0080023	GO:0018812	GO:0030148	GO:0102344	GO:0030497	GO:0102158	GO:0102345	GO:0030176	GO:0007275	GO:0005789	GO:0019899
8546	GO:0016020	GO:0007596	GO:0030742	GO:0019903	GO:0048007	GO:0048490	GO:0030665	GO:0030123	GO:0005765	GO:1904115	GO:0006622	GO:0030131	GO:0006886	GO:0005794	GO:0051138	GO:0008089	GO:0032438
9113	GO:0051220	GO:0046620	GO:0030833	GO:0000287	GO:0030331	GO:0000922	GO:0035329	GO:0005524	GO:0030216	GO:0019901	GO:0090090	GO:0043065	GO:0005829	GO:0009755	GO:2000058	GO:0005815	GO:0000819	GO:0043254	GO:0006468	GO:0045736	GO:0033146	GO:0004674	GO:0001827	GO:0060644	GO:0051301	GO:0034613	GO:0000082	GO:0033138	GO:0000086	GO:0001828
29063	GO:0016746	GO:0008168	GO:0008270	GO:0003676
252983	GO:0006605	GO:0070062	GO:0008286	GO:0010838	GO:0005737	GO:0015758	GO:0061178	GO:1902808	GO:0019905	GO:0006974	GO:0050821
170394	GO:0005654
4638	GO:0030335	GO:0005524	GO:0005737	GO:0071476	GO:0005829	GO:0004687	GO:0005516	GO:0070062	GO:0032060	GO:0006936	GO:0006468	GO:0006939	GO:0060414	GO:0030027	GO:0003779	GO:0090303	GO:0001725	GO:0046872	GO:0032154	GO:0014820	GO:0051928
3268	GO:0016020	GO:0046872	GO:0005096
22890	GO:0003677	GO:0006338	GO:0046982	GO:0051260	GO:0033077	GO:0042789	GO:0034644	GO:0000122	GO:0032825	GO:0016604	GO:0045582	GO:0030183	GO:0045087	GO:0006974	GO:0005634	GO:0005654	GO:0031965	GO:0006281	GO:0048538	GO:0002711	GO:0042803	GO:0003676	GO:0070530	GO:0046872	GO:0019985	GO:2000176
81608	GO:0006406	GO:0003723	GO:0005654	GO:0000398	GO:0005847	GO:0031124	GO:0006369	GO:0006378	GO:0098789
10955	GO:1902237	GO:0006658	GO:0009597	GO:0051607	GO:0048471	GO:0000139	GO:0006665	GO:0005794	GO:0016021	GO:0015194	GO:0006564	GO:0045087	GO:0005886
3487	GO:0043687	GO:0031994	GO:0005520	GO:0005788	GO:0005615	GO:0043567	GO:0031995	GO:0005102	GO:0006259	GO:0043568	GO:0090090	GO:0044267	GO:0008283	GO:0010906	GO:0005576	GO:0001558	GO:0007165	GO:0006954	GO:0044342	GO:0043410	GO:0001501
152002	GO:0035252	GO:0000287	GO:0016757	GO:0030176	GO:0016021	GO:0016266	GO:0030145
4026	GO:0007155	GO:0046872	GO:0005634	GO:0005925	GO:0005829	GO:0005886
30817	GO:0007186	GO:0016477	GO:0035374	GO:0031256	GO:0071621	GO:0007166	GO:0032587	GO:0006954	GO:0004930	GO:0007155	GO:0005509	GO:0043304	GO:0016021	GO:0005886
51773	GO:0042393	GO:0006338	GO:0006355	GO:0045893	GO:0006352	GO:0031213	GO:0045892	GO:0005634	GO:0005654	GO:0006334	GO:0050434	GO:0016584	GO:0046872	GO:0043392	GO:0016569	GO:0034080
2145	GO:0070734	GO:0009653	GO:0005654	GO:0021766	GO:0006351	GO:0035098	GO:0003682	GO:0045944	GO:0018024
9685	GO:0043231	GO:0016020	GO:0005654	GO:0030276	GO:0030136	GO:0016192	GO:0045296	GO:0048471	GO:0008289	GO:0048268	GO:0005794	GO:0005829	GO:0006897
3693	GO:0035987	GO:0043235	GO:0007179	GO:0008305	GO:0045335	GO:0007229	GO:0001618	GO:0005886	GO:0090136	GO:0070062	GO:0005925	GO:0004872	GO:0006936	GO:0034684	GO:0007160	GO:0009986	GO:0007155	GO:0002479	GO:0030198	GO:0043149
8717	GO:0097191	GO:0060544	GO:0008625	GO:0010803	GO:0005737	GO:0043065	GO:0004871	GO:0005856	GO:0007165	GO:0042802	GO:0006915	GO:1902041	GO:0071550	GO:0045121	GO:0006919	GO:0043235	GO:0005164	GO:0005829	GO:0051798	GO:0019900	GO:1902042	GO:0005886	GO:0033209	GO:0051291	GO:0005634	GO:0070513	GO:0051092	GO:0097296	GO:0043123	GO:0031264	GO:0060090	GO:0007249	GO:0032403
8578	GO:0016358	GO:0030169	GO:0030666	GO:0048680	GO:0010976	GO:0007155	GO:0005044	GO:0006707	GO:0006898	GO:0016021	GO:0004888	GO:0005886	GO:0016322
4000	GO:0090201	GO:0035105	GO:0036498	GO:0030951	GO:0032204	GO:0008285	GO:0006998	GO:0005652	GO:0005654	GO:0031965	GO:0042802	GO:0072201	GO:0016607	GO:0048471	GO:0007084	GO:0034613	GO:0090343	GO:0007077	GO:0071456	GO:0055015	GO:0005635	GO:1903243	GO:2001237	GO:0030334	GO:0005829	GO:0031012	GO:0005634	GO:0005882	GO:0007517	GO:0005638	GO:1900180	GO:0005198	GO:0034504
84105	GO:0051291	GO:0004505	GO:0005634	GO:0051289	GO:0008124	GO:0005739	GO:0006729	GO:0045893
79746	GO:0008152	GO:0003824	GO:0005739
5636	GO:0060348	GO:0000287	GO:0004749	GO:0009116	GO:0009165	GO:0006139	GO:0002189	GO:0043234	GO:0004857
23549	GO:0072562	GO:0005634	GO:0006518	GO:0042802	GO:0005737	GO:0070006	GO:0004177	GO:0008237	GO:0005829	GO:0005576	GO:0008270
8878	GO:0005783	GO:0031625	GO:0005737	GO:0000932	GO:0000422	GO:0019901	GO:0044754	GO:0043065	GO:0046578	GO:1903078	GO:0006914	GO:1905719	GO:0010821	GO:0005776	GO:0002931	GO:0070062	GO:0005654	GO:0016605	GO:0030154	GO:0042802	GO:0043066	GO:0097413	GO:0043122	GO:0006915	GO:0044130	GO:0000423	GO:0045944	GO:0008104	GO:0000407	GO:0098780	GO:0016236	GO:0005770	GO:0006950	GO:0035556	GO:0035973	GO:0016234	GO:0000122	GO:0006511	GO:0002376	GO:0005829	GO:0001934	GO:0008270	GO:0035255	GO:0061635	GO:0051291	GO:0016197	GO:0043231	GO:1900273	GO:0044753	GO:0016235	GO:0030971	GO:0042803	GO:0042169	GO:0070530	GO:0005080	GO:0043130	GO:0004674	GO:0097225	GO:0007032	GO:0019899
23363	GO:0043687	GO:0051015	GO:0034067	GO:0005737	GO:0007088	GO:0005859	GO:0007015	GO:0006941	GO:0030018	GO:0005829	GO:0008307	GO:0014704	GO:0051371	GO:0097493	GO:0050775	GO:0000226	GO:0045214	GO:0016301	GO:0005813	GO:0007030	GO:1990393	GO:0008093	GO:0048471	GO:0031430	GO:0005794	GO:0007010	GO:0071688	GO:0055003
92799	GO:0051260	GO:0045742	GO:0005764
25825	GO:0006509	GO:0001540	GO:0005783	GO:0030163	GO:0004190	GO:0005768	GO:0050435	GO:0016486	GO:0009986	GO:0006508	GO:0005794	GO:0016021	GO:0042985
23026	GO:0051015	GO:0016020	GO:0005524	GO:0003774	GO:0014065	GO:0005737	GO:2000134	GO:0048812	GO:0005829	GO:0005886	GO:0008285	GO:0021549	GO:0005654	GO:0048471	GO:0003779	GO:0016459	GO:0032403
9640	GO:0046872	GO:0003677	GO:0005634	GO:0006355	GO:0006351	GO:0003676
153768	GO:1990050	GO:0005758	GO:0005739
135	GO:0043154	GO:0030425	GO:0007205	GO:0001609	GO:0050728	GO:0014049	GO:0043025	GO:0014057	GO:0043116	GO:0031000	GO:0005887	GO:0051968	GO:0030819	GO:0008285	GO:0040013	GO:0042493	GO:0042802	GO:0043524	GO:0005622	GO:0045938	GO:0030673	GO:0014069	GO:0006915	GO:2001235	GO:0008015	GO:0007271	GO:0001975	GO:0032230	GO:0035249	GO:0048167	GO:0046636	GO:0048786	GO:0006355	GO:0046982	GO:0012505	GO:0051924	GO:0048812	GO:0016021	GO:0007189	GO:0060079	GO:0005886	GO:0099055	GO:0042311	GO:0007188	GO:0098794	GO:0060080	GO:0042755	GO:0005882	GO:0031802	GO:0060134	GO:0050714	GO:0035815	GO:0006469	GO:0007626	GO:0051393	GO:0051899	GO:0099056	GO:0001963	GO:0051881	GO:0035810	GO:0014061	GO:0019899	GO:0048143
201595	GO:0043687	GO:0016020	GO:0006986	GO:0006486	GO:0005783	GO:0018279	GO:0004579	GO:0006516	GO:0030433	GO:0043686	GO:0046872	GO:0008250	GO:0016021	GO:0004576
10419	GO:0097421	GO:0008168	GO:0048714	GO:0016274	GO:0008327	GO:0005737	GO:0018216	GO:0044020	GO:0044030	GO:0090161	GO:0006353	GO:0005654	GO:0001046	GO:0070372	GO:0042802	GO:0035246	GO:1901796	GO:0043985	GO:0045596	GO:0035243	GO:0003714	GO:0006355	GO:1904992	GO:0046982	GO:0007088	GO:0035097	GO:0008283	GO:0005829	GO:0032922	GO:0005634	GO:0008469	GO:0034709	GO:0005794	GO:0043234	GO:0042118	GO:0043021	GO:0019918	GO:0032403	GO:0000387
3156	GO:0005783	GO:0043407	GO:0045471	GO:0070402	GO:0045445	GO:0019216	GO:0051721	GO:0005778	GO:0042282	GO:0008299	GO:0061179	GO:0051262	GO:0006695	GO:0005789	GO:0006743	GO:0008542	GO:0015936	GO:0097756	GO:0045540	GO:0010664	GO:0016021	GO:0007584	GO:0010666	GO:0061045	GO:0032874	GO:0042803	GO:0007568	GO:0050661	GO:0048643	GO:0048661	GO:0004420	GO:0070374	GO:0050662
124	GO:0005654	GO:0006069	GO:0017144	GO:0006066	GO:0004022	GO:0005829	GO:0004745	GO:0008270	GO:0005886	GO:0004024	GO:0016491
7536	GO:0005840	GO:0003723	GO:0003714	GO:0030575	GO:0030238	GO:0006355	GO:0000389	GO:0005681	GO:0016604	GO:0008270	GO:0048662	GO:0005634	GO:0005654	GO:0045131	GO:0000398	GO:0042802	GO:0050810	GO:0006351	GO:0033327	GO:0000245
199704	GO:0046872	GO:0005634	GO:0006355	GO:0006351	GO:0003700	GO:0003676
9821	GO:0046330	GO:0006355	GO:1990316	GO:0000422	GO:0019901	GO:2001237	GO:0005829	GO:0006914	GO:0001934	GO:0034045	GO:0016241	GO:0031965	GO:0032947	GO:0001889	GO:0007507	GO:0061723	GO:0030242	GO:0061709	GO:0006351	GO:0045793	GO:0005789	GO:0000045	GO:0007049	GO:0016236
4651	GO:0051015	GO:0060002	GO:0005524	GO:0005938	GO:0003774	GO:0022409	GO:0043025	GO:0032433	GO:0005730	GO:0005829	GO:0005516	GO:0030705	GO:0005886	GO:0031527	GO:0051489	GO:0030507	GO:0007165	GO:0008360	GO:0030027	GO:0043005	GO:0001726	GO:0005547	GO:0016459	GO:0038096	GO:0030898
9807	GO:0000828	GO:0005524	GO:0052839	GO:0000827	GO:0046854	GO:0000832	GO:0005829	GO:0001650	GO:0005634	GO:0005654	GO:0052724	GO:0008440	GO:0052723	GO:0052836	GO:0043647	GO:0000829
9489	GO:0032049	GO:0005783	GO:0005524	GO:0008444	GO:0017169	GO:0006655	GO:0005509	GO:0005743	GO:0005739	GO:0046339
6775	GO:0003677	GO:0005654	GO:0005634	GO:0007259	GO:0042802	GO:0006351	GO:0005737	GO:0045944	GO:0005829	GO:0019221	GO:0004871	GO:0003700	GO:0035722
10771	GO:0042393	GO:0003714	GO:0035064	GO:0003690	GO:2001237	GO:0008283	GO:0046329	GO:0003682	GO:0003712	GO:0008270	GO:0043124	GO:0034243	GO:0005634	GO:0005654	GO:0051607	GO:0005694	GO:0006351	GO:0016032	GO:0046872	GO:0016569	GO:0000977	GO:0007049
5702	GO:0043687	GO:0034774	GO:0016020	GO:0000932	GO:0090090	GO:0016579	GO:1904813	GO:0000209	GO:0016887	GO:0005654	GO:0045899	GO:0042802	GO:0022624	GO:0030433	GO:0016032	GO:0090263	GO:0045944	GO:0002479	GO:1902036	GO:0038061	GO:0000502	GO:0005524	GO:0036402	GO:0006521	GO:0031146	GO:0010972	GO:0043921	GO:0051437	GO:0001824	GO:0005829	GO:0031595	GO:0061418	GO:0043312	GO:0005576	GO:0043488	GO:0033209	GO:0008540	GO:0055085	GO:0005634	GO:0000165	GO:0050852	GO:0031597	GO:0002223	GO:0030163	GO:0038095	GO:0060071	GO:0051436	GO:0043161	GO:0031145	GO:0017025
8394	GO:0016307	GO:0016477	GO:0005524	GO:0005847	GO:0030216	GO:0006661	GO:0032587	GO:0008654	GO:0097178	GO:0060326	GO:0005829	GO:0019900	GO:0052811	GO:0005886	GO:0048041	GO:0006909	GO:0052812	GO:0090630	GO:0031532	GO:0005634	GO:0005654	GO:0000285	GO:0072659	GO:0007165	GO:0005925	GO:0014066	GO:0016607	GO:0030027	GO:0010761	GO:0006650	GO:0016308	GO:0052810
6875	GO:0003677	GO:0048477	GO:0046982	GO:0007283	GO:0005737	GO:0006352	GO:0006368	GO:2000648	GO:0001650	GO:0003700	GO:0051123	GO:0005654	GO:0005669	GO:0006366	GO:1901796	GO:0003713	GO:0051059	GO:0045944	GO:0006367
100302652	GO:0005634	GO:0000151	GO:0031625	GO:0035556	GO:0005737	GO:0004842
22994	GO:0005929	GO:0035869	GO:0090316	GO:0007283	GO:0034451	GO:0097711	GO:0005829	GO:0035735	GO:0043231	GO:0005815	GO:0030154	GO:0015630	GO:0001669	GO:0005813	GO:0010824	GO:0042803	GO:0045171	GO:0010389	GO:0071539	GO:0007275	GO:0000086	GO:0032403	GO:0008284
7813	GO:0043547	GO:0012505	GO:0008283	GO:0005829	GO:0031338	GO:0005819	GO:0017137	GO:0090630	GO:0005634	GO:0005815	GO:0005622	GO:0042147	GO:0006886	GO:0007275	GO:0051301	GO:0007049	GO:0005096
1374	GO:0016020	GO:0014070	GO:1990698	GO:0051260	GO:0005741	GO:0071398	GO:0050796	GO:0006635	GO:0019216	GO:0016021	GO:0005739	GO:0006006	GO:0007623	GO:0042493	GO:0032000	GO:0016746	GO:0042755	GO:0031307	GO:0042802	GO:0006641	GO:0001676	GO:0009437	GO:0004095	GO:0005743	GO:0030855	GO:0006853
9782	GO:0016020	GO:0003723	GO:0005634	GO:0002218	GO:0042802	GO:0016363	GO:0010608	GO:0035198	GO:0003170	GO:0005637	GO:0008270	GO:0005198	GO:0045087	GO:0003281
1528	GO:0019852	GO:0070062	GO:0043231	GO:0016020	GO:0020037	GO:0004129	GO:0005741	GO:0046686	GO:0046872	GO:0005829	GO:0004033	GO:0016021	GO:0005739	GO:0005789	GO:0019899
167227	GO:0003723	GO:0050072	GO:0030054	GO:0000932	GO:0016896	GO:0071044	GO:0005829	GO:0043488	GO:0036464	GO:0032211	GO:0070034	GO:0030145	GO:0043928	GO:0005654	GO:0004534	GO:0000184	GO:0000290	GO:0006402	GO:0016442	GO:1904872
51451	GO:0090266	GO:0008757	GO:0005654	GO:0008168	GO:0006479	GO:0018423	GO:0006464	GO:0005829	GO:0010906	GO:0006481	GO:0000086	GO:0042981	GO:0031333	GO:0003880
8202	GO:0046966	GO:0047485	GO:0005737	GO:0046983	GO:0050681	GO:0070062	GO:2001141	GO:0005654	GO:0030374	GO:0010628	GO:0000790	GO:0030522	GO:0035624	GO:1902459	GO:0045944	GO:0097718	GO:0006355	GO:0046982	GO:0030521	GO:0000993	GO:0045893	GO:0043697	GO:0005829	GO:0005634	GO:0004402	GO:0045618	GO:0006351	GO:0032870	GO:0016922	GO:0035257	GO:2000035	GO:0003713	GO:0043234	GO:0071392
27163	GO:0070062	GO:0007269	GO:0098793	GO:0043202	GO:0005764	GO:0016810	GO:0008134	GO:0005737	GO:0006629
2677	GO:0016020	GO:0007596	GO:0006464	GO:0008488	GO:0016021	GO:0005789	GO:0017187
3064	GO:0000132	GO:0030425	GO:0034452	GO:0005783	GO:0043666	GO:0005737	GO:0005319	GO:0043065	GO:0048487	GO:0005776	GO:0005654	GO:0042802	GO:0045724	GO:0006915	GO:0048471	GO:0005770	GO:0031072	GO:1903599	GO:0016234	GO:1905337	GO:2001237	GO:0005829	GO:0019900	GO:0031648	GO:0047496	GO:0030659	GO:0030424	GO:0005634	GO:0045505	GO:1904504	GO:0048513	GO:0002039	GO:0006890	GO:0007030	GO:0005814	GO:0042297	GO:0005522	GO:0044325	GO:0043234	GO:0005794	GO:0008134	GO:0031587
84193	GO:0051568	GO:0045893	GO:0001102	GO:0018024	GO:0005654	GO:0010452	GO:0042800	GO:0018027	GO:0006351	GO:0000790	GO:0018026	GO:0051149	GO:0003713	GO:0018023	GO:0046975	GO:0045944
375743	GO:0018342	GO:1990234	GO:0008318	GO:0005737
1015	GO:0016323	GO:0005427	GO:0030054	GO:0005178	GO:0048536	GO:0007229	GO:0016021	GO:0005886	GO:0006810	GO:0033626	GO:0005634	GO:0035672	GO:0016339	GO:0034332	GO:0009986	GO:0007155	GO:0002314	GO:0006857	GO:0005509	GO:0007156	GO:0002315	GO:0005215
10990	GO:0006952	GO:0004888	GO:0016021	GO:0007166	GO:0002250
976	GO:0016020	GO:0007166	GO:0004930	GO:0005887	GO:0043312	GO:0016021	GO:0004888	GO:0005886	GO:0070062	GO:0007186	GO:0030667	GO:0005925	GO:0007267	GO:0006954	GO:0006928	GO:0007155	GO:0005509	GO:0006955
6790	GO:0097421	GO:0051233	GO:0005874	GO:0031625	GO:0032436	GO:0019901	GO:0007051	GO:1990138	GO:0032091	GO:0004672	GO:0042585	GO:0032465	GO:0009611	GO:0005654	GO:0015630	GO:0043203	GO:0006468	GO:0043066	GO:0046777	GO:0048471	GO:1901796	GO:0007057	GO:0010389	GO:0007052	GO:0031616	GO:0045120	GO:0005929	GO:0000278	GO:0005524	GO:0000780	GO:0046982	GO:0035174	GO:0042787	GO:0010972	GO:0032133	GO:0007100	GO:0030496	GO:0051642	GO:0005829	GO:0005819	GO:0045840	GO:0005876	GO:1900195	GO:0005634	GO:0004712	GO:0072687	GO:0005813	GO:0097431	GO:0005814	GO:0004674	GO:0071539	GO:0051301	GO:0031647	GO:0031145	GO:0009948	GO:0006977	GO:0000086	GO:0046605
57472	GO:2000327	GO:0016020	GO:0003723	GO:0006355	GO:0010606	GO:0000289	GO:0005829	GO:0070966	GO:0004535	GO:0043928	GO:0005634	GO:0006351	GO:0004532	GO:0046872	GO:0030014	GO:0006977	GO:0035195	GO:0008284
55339	GO:0006406	GO:0003723	GO:0005654	GO:0005634	GO:0000398	GO:0005847	GO:0031124	GO:0006369	GO:0007283	GO:0006378	GO:0001650	GO:0006379	GO:0005581	GO:0006301
54820	GO:0000132	GO:0016020	GO:0016477	GO:0007059	GO:0005874	GO:0051298	GO:0051303	GO:0007100	GO:0007405	GO:0051642	GO:0097711	GO:0021987	GO:0005829	GO:0000777	GO:2000574	GO:0045202	GO:0047496	GO:0005871	GO:0042802	GO:0005813	GO:0008017	GO:0007020	GO:0010389	GO:0032154	GO:0019904	GO:0001764	GO:0051301	GO:0007062	GO:0000776	GO:0000086	GO:0031616
203062	GO:0005484	GO:0000149	GO:0016192	GO:0012505	GO:0006886	GO:0006906	GO:0016021	GO:0031201	GO:0048278
10494	GO:0007346	GO:0008349	GO:0005524	GO:0090168	GO:0005737	GO:0000139	GO:0048812	GO:0007163	GO:0004672	GO:0051683	GO:0070062	GO:0007165	GO:0006468	GO:0050772	GO:0032874	GO:0042803	GO:0042542	GO:0046777	GO:0006979	GO:0051645	GO:0046872	GO:0036481	GO:0005794	GO:0042981
23132	GO:0003677	GO:0005634	GO:0005524	GO:0004386
5599	GO:0034198	GO:0007258	GO:0071260	GO:0071222	GO:2000017	GO:0005737	GO:0071310	GO:0048666	GO:0043065	GO:0032091	GO:0004672	GO:1902595	GO:0071276	GO:0070301	GO:1900740	GO:0009612	GO:0005654	GO:0042826	GO:0016301	GO:0006468	GO:0005622	GO:0043066	GO:0010628	GO:0043005	GO:2001235	GO:0042752	GO:0018107	GO:0046686	GO:0004705	GO:0018105	GO:0001764	GO:0032880	GO:0090045	GO:0097150	GO:0051403	GO:0010468	GO:0071803	GO:0034614	GO:0005524	GO:0006950	GO:0001503	GO:0061833	GO:0097300	GO:0005829	GO:0002102	GO:0005739	GO:0004707	GO:0071732	GO:0016241	GO:0005634	GO:0051247	GO:0009411	GO:0051090	GO:0048511	GO:0048813	GO:0007254	GO:0031281	GO:0038095	GO:0048263	GO:0035033	GO:0004674	GO:0019899
84079	GO:0045022	GO:0000149	GO:0016020	GO:0035544	GO:0097422	GO:0005770	GO:0043547	GO:0005085	GO:0042470	GO:0048812	GO:0005829	GO:0035646	GO:0015031	GO:0017137	GO:0005769	GO:0005886	GO:0030659	GO:0050775	GO:0005764	GO:0017112	GO:0061024	GO:0043005	GO:1990126	GO:0030133	GO:0005096
55013	GO:0006851	GO:0036444	GO:0019855	GO:1990246	GO:0031305	GO:0031224	GO:0051560	GO:0005743	GO:0005739	GO:0034704
21	GO:0016020	GO:0005615	GO:0005524	GO:0006869	GO:0044267	GO:0005319	GO:0016021	GO:0051384	GO:0005886	GO:0016887	GO:0043231	GO:0006810	GO:0055085	GO:0042493	GO:0042626	GO:0097233	GO:0097232	GO:0097208	GO:0005215
7342	GO:0045892	GO:0003677	GO:0005654	GO:0005634	GO:0019079	GO:0001525	GO:0003714	GO:0006351	GO:0006357	GO:0005829	GO:0043565	GO:0003700
728568	GO:0005576
10625	GO:0005654	GO:0005634	GO:2001243	GO:0016032	GO:0005681	GO:0005667	GO:0005829	GO:0015629	GO:0008380	GO:0009615	GO:0006383
256471	GO:0043231	GO:0005765	GO:0055085	GO:0005654	GO:0005764	GO:0048666	GO:0016021	GO:0010506	GO:0007040
93973	GO:0005654	GO:0005634	GO:0006338	GO:0006281	GO:0005524	GO:0006355	GO:0031011	GO:0005813	GO:0006351	GO:0051301	GO:0016579	GO:0007049	GO:0006310
58489	GO:0016787
55500	GO:0006646	GO:0016020	GO:0005654	GO:0005524	GO:0004305	GO:0005829	GO:0016021	GO:0005886
3597	GO:0004896	GO:0007166	GO:0005898	GO:0005886
9378	GO:0051965	GO:0043025	GO:2000310	GO:0007269	GO:0005887	GO:0005105	GO:0097120	GO:0031965	GO:0007165	GO:0001525	GO:0010739	GO:0097091	GO:0007157	GO:2000463	GO:1900020	GO:0097118	GO:0033138	GO:0097119	GO:0097109	GO:0097117	GO:0005246	GO:0005886	GO:0097116	GO:0044295	GO:0004872	GO:1905520	GO:0016339	GO:0007612	GO:0021707	GO:0045743	GO:0051490	GO:0042297	GO:0043234	GO:0005509	GO:0090129	GO:0005783	GO:0035418	GO:0030054	GO:0005102	GO:0031982	GO:0033130	GO:0099560	GO:0051968	GO:1903078	GO:0042734	GO:0004888	GO:0048306	GO:0007411	GO:0007158	GO:0097105	GO:0097114	GO:0035176	GO:0097104	GO:0098793	GO:2000311	GO:0010628	GO:0030139	GO:0030534	GO:0050885	GO:0071625	GO:0051897	GO:0010629	GO:0007416	GO:0071277	GO:0061178	GO:0016021	GO:0031175	GO:2000821	GO:0045184	GO:0050839	GO:0060134	GO:0023041	GO:0046872	GO:0009986	GO:0090126	GO:0097112	GO:0007268	GO:0099056	GO:0070374
79567	GO:0031252	GO:0016020	GO:0034067	GO:0030335	GO:0009267	GO:0090316	GO:0005737	GO:0012506	GO:2001107	GO:0071889	GO:0051683	GO:0070062	GO:0009611	GO:1990869	GO:0007266	GO:0005794	GO:0035024
3895	GO:0043687	GO:0016020	GO:0005788	GO:0007018	GO:0003723	GO:0005783	GO:0019894	GO:0045296	GO:0044267	GO:0005887	GO:0016021	GO:0005789
351	GO:0008233	GO:0051233	GO:0071874	GO:0001967	GO:0005737	GO:0016504	GO:0000185	GO:0097645	GO:0008201	GO:0106003	GO:0042802	GO:0006915	GO:0006979	GO:0007155	GO:0045944	GO:0030198	GO:0007219	GO:0045177	GO:0016322	GO:0007399	GO:0003677	GO:0051402	GO:0006878	GO:0040014	GO:0005791	GO:0051124	GO:0005886	GO:0030424	GO:0008088	GO:0004867	GO:0045931	GO:0002265	GO:0043195	GO:0045665	GO:0010288	GO:0005905	GO:0005790	GO:0005615	GO:0016358	GO:0034185	GO:0008344	GO:0006378	GO:0033130	GO:0005911	GO:0016199	GO:0048669	GO:0043393	GO:0044304	GO:1990761	GO:0006468	GO:0048471	GO:0007409	GO:1990812	GO:0030900	GO:0050885	GO:0035253	GO:0008542	GO:0050803	GO:0007617	GO:0008203	GO:0031594	GO:1990090	GO:0071320	GO:0030549	GO:0030134	GO:0035235	GO:0070851	GO:1990000	GO:0016021	GO:0006897	GO:0031175	GO:0097449	GO:0051563	GO:0000187	GO:0046914	GO:0006417	GO:0007176	GO:0009986	GO:0007626	GO:0005794	GO:0010971	GO:0019899
353514	GO:0070062	GO:0016021	GO:0045087	GO:0005886
1755	GO:0061844	GO:0003677	GO:0005615	GO:0050829	GO:0019898	GO:0035375	GO:0005737	GO:0044267	GO:1904399	GO:0005044	GO:0005576	GO:0050830	GO:0043152	GO:0048306	GO:0045087	GO:0015031	GO:0070891	GO:0070062	GO:0051607	GO:0030670	GO:0016032	GO:0042589	GO:0001530	GO:0007275	GO:0006898	GO:0038187	GO:0030855	GO:0008329
23059	GO:0043231	GO:0030992	GO:0005929	GO:0005654	GO:0005813	GO:0097542	GO:0060271	GO:0035735
488	GO:0010882	GO:0031775	GO:0016020	GO:0005783	GO:0090534	GO:0034220	GO:0034976	GO:0014801	GO:0033292	GO:0045822	GO:0005887	GO:0031234	GO:0055119	GO:0033017	GO:0005654	GO:0098909	GO:0048471	GO:0070296	GO:0008544	GO:0007155	GO:0044548	GO:0008022	GO:0034599	GO:0086036	GO:0005789	GO:0086039	GO:0070588	GO:0005524	GO:0014898	GO:0016529	GO:0012506	GO:1990036	GO:0031095	GO:0016021	GO:0006984	GO:1903515	GO:0006874	GO:1903779	GO:0010460	GO:0014883	GO:0005388	GO:0097470	GO:0006996	GO:1903233	GO:0032470	GO:0002026	GO:0032469	GO:0043234	GO:0005509	GO:0019899
23381	GO:0006406	GO:0032210	GO:0031625	GO:0070182	GO:0005737	GO:0042162	GO:0005829	GO:0007004	GO:0032204	GO:0036464	GO:0051721	GO:0043487	GO:0070034	GO:0005634	GO:0042826	GO:0000184	GO:0035303	GO:0005697	GO:0004540	GO:0043021
399818	GO:0016279	GO:0005634	GO:0008168	GO:0005829	GO:0006479	GO:0005737	GO:0018022
2926	GO:0009952	GO:0006396	GO:0003729	GO:0003723	GO:0042645	GO:0006378	GO:0035770	GO:0005737	GO:0008033	GO:0016331	GO:0005739
80114	GO:0090090	GO:0003723	GO:0007368	GO:0007507	GO:0005737
835	GO:0016020	GO:0097192	GO:0071260	GO:0097190	GO:0007420	GO:0005737	GO:0043065	GO:0003407	GO:0035234	GO:0016485	GO:0005829	GO:0005739	GO:0097200	GO:0008630	GO:0043525	GO:0005634	GO:0042802	GO:0005622	GO:0043066	GO:0007568	GO:0006915	GO:2001235	GO:0097194	GO:0019904	GO:0004197	GO:0006919	GO:0006977	GO:0042981	GO:0019899	GO:0001554
54681	GO:0016705	GO:0045646	GO:0016706	GO:0005509	GO:0005506	GO:0016021	GO:0005789	GO:0031418
55206	GO:0006355
25897	GO:0000226	GO:0061630	GO:0005813	GO:0042787	GO:0032436	GO:0005737	GO:0031624	GO:0004842	GO:0046872	GO:0000151	GO:0005829	GO:0016021	GO:0008134	GO:0000209
81704	GO:0001771	GO:0016020	GO:0036336	GO:1990869	GO:0007596	GO:0031256	GO:1903905	GO:0043547	GO:0005085	GO:0061485	GO:0005737	GO:0031258	GO:0005829	GO:0007264	GO:0070233	GO:2000406
254225	GO:0005654	GO:0005634	GO:2000780	GO:0016567	GO:0016607	GO:0035861	GO:0031491	GO:0070530	GO:0046872	GO:0016740	GO:0006974
113	GO:0060135	GO:0005524	GO:0008074	GO:0035556	GO:0000166	GO:0004016	GO:0007189	GO:0016021	GO:0030819	GO:0005886	GO:0004383	GO:0071361	GO:0007193	GO:0071377	GO:0007165	GO:0005622	GO:0009190	GO:0006182	GO:0046872	GO:0016849	GO:0007190	GO:0034199	GO:0003091
10939	GO:0007528	GO:0042407	GO:0005524	GO:0004222	GO:0040014	GO:0048747	GO:0051560	GO:0008237	GO:0016485	GO:0016021	GO:0008270	GO:0005739	GO:0042552	GO:0006851	GO:0016540	GO:0036444	GO:0005745	GO:0007409	GO:0008053	GO:0021675	GO:0006508	GO:0051082	GO:0060013	GO:0005743	GO:0034982
10617	GO:0046580	GO:0004843	GO:0007259	GO:0000281	GO:0008237	GO:0005829	GO:0016579	GO:0005769	GO:0005886	GO:0070062	GO:0005634	GO:0005654	GO:0043524	GO:0046872	GO:0032154	GO:0019904	GO:0014067	GO:0008284
50636	GO:0061591	GO:0005783	GO:0005634	GO:0034220	GO:0061590	GO:0061589	GO:0030054	GO:0005622	GO:0046983	GO:0005229	GO:0006821	GO:0017128	GO:0005829	GO:0016021	GO:0005886
203102	GO:0004222	GO:0007229	GO:0016021
23331	GO:0000922	GO:0007346	GO:0051301	GO:0019900	GO:0005813	GO:0007049	GO:0005737	GO:0030496
54891	GO:0005654	GO:0005634	GO:0006281	GO:0006355	GO:0016579	GO:0006351	GO:0006310
8881	GO:0000278	GO:0042787	GO:0005737	GO:0007088	GO:0051437	GO:0008283	GO:0005829	GO:0005819	GO:0005876	GO:0005634	GO:0005654	GO:0005813	GO:0070979	GO:0005680	GO:0043161	GO:0051436	GO:0031145	GO:0051301	GO:0051439
10170	GO:0042448	GO:0008209	GO:0042572	GO:0031090	GO:0047035	GO:0016854	GO:0042904	GO:0004022	GO:0030176	GO:0004745	GO:0005789	GO:0030855
28996	GO:0046330	GO:0060235	GO:0010842	GO:0005737	GO:0032092	GO:0004672	GO:0016604	GO:0050882	GO:0097193	GO:0045766	GO:0007224	GO:0001102	GO:0005654	GO:0016605	GO:0001654	GO:0001105	GO:0043524	GO:0006468	GO:0042771	GO:1901796	GO:0018107	GO:0018105	GO:0045944	GO:0007628	GO:0051726	GO:0071456	GO:0009952	GO:0030514	GO:0003677	GO:0003714	GO:0005524	GO:0045893	GO:0007179	GO:0051091	GO:0048596	GO:0043388	GO:0090575	GO:0030578	GO:0005634	GO:0030182	GO:0060059	GO:0030218	GO:0061072	GO:0060395	GO:0004674	GO:0046332	GO:0019048	GO:0046790	GO:0030511	GO:0006978	GO:0008284
5590	GO:0016020	GO:0008286	GO:0005737	GO:0004672	GO:0032753	GO:0070062	GO:0007165	GO:0005622	GO:0031584	GO:2000463	GO:0018105	GO:2000664	GO:0031333	GO:0031941	GO:0031252	GO:0001954	GO:2000667	GO:0005524	GO:0060291	GO:0005886	GO:0051291	GO:0031532	GO:0000226	GO:2000553	GO:0051092	GO:0004697	GO:0006954	GO:0004674	GO:0043234	GO:0051899	GO:0045179	GO:0016477	GO:0016324	GO:0045630	GO:0030054	GO:0043274	GO:0031982	GO:0019901	GO:0035748	GO:0046326	GO:0046627	GO:1990138	GO:0005911	GO:0051346	GO:0005815	GO:0070528	GO:0043203	GO:0006468	GO:0043066	GO:0048471	GO:0005768	GO:0030010	GO:0045121	GO:0032148	GO:0005635	GO:0046628	GO:0035556	GO:0007616	GO:0007179	GO:0071889	GO:0005829	GO:0005923	GO:0050732	GO:2001181	GO:0047496	GO:0072659	GO:0015459	GO:0016363	GO:0060081	GO:0046872	GO:0019904	GO:0043560	GO:0070374	GO:0008284
51768	GO:0070062	GO:0032024	GO:0043069	GO:0034620	GO:0016021	GO:0005886
79041	GO:0070062	GO:0031965	GO:0015269	GO:0005267	GO:0016021	GO:0033017
727897	GO:0070062	GO:0043231	GO:0005615	GO:0002223	GO:0005886	GO:0016266	GO:0005796
129293	GO:0004175	GO:0004222	GO:0031301	GO:0030178	GO:0017147	GO:1904808	GO:0032461	GO:0046872	GO:0060322	GO:0005887	GO:0006508	GO:0016055
8566	GO:0000287	GO:0034774	GO:0042816	GO:0008478	GO:0005524	GO:0009443	GO:0031402	GO:0030955	GO:0008283	GO:0005829	GO:0043312	GO:0005576	GO:0008270	GO:0030170	GO:0070062	GO:0005634	GO:0035580	GO:0031403	GO:0042803	GO:0042823
27107	GO:0046872	GO:0003677	GO:0005654	GO:0005634	GO:0006355	GO:0006351	GO:0003676
55689	GO:0045892	GO:0042393	GO:0072686	GO:0140030	GO:0005671	GO:0000122	GO:0043966	GO:0017025
23294	GO:0005654	GO:0048013	GO:0043005	GO:0046875	GO:0005829	GO:0006929	GO:0016322	GO:1901187
4172	GO:0016020	GO:0003677	GO:0005654	GO:0005634	GO:0000784	GO:0005524	GO:0006260	GO:0006270	GO:0005813	GO:0004386	GO:0048471	GO:0042555	GO:0000082	GO:0005658
51588	GO:0016925	GO:0061665	GO:0003677	GO:0010804	GO:0003714	GO:0031625	GO:0033235	GO:0005737	GO:0000122	GO:1990234	GO:0008270	GO:0032088	GO:0019789	GO:0045892	GO:0005634	GO:0005654	GO:0016605	GO:1902231	GO:0016363	GO:0006351	GO:0008022	GO:0016055	GO:1902174	GO:0006303
6526	GO:0055085	GO:0015798	GO:0016021	GO:0043576	GO:0007422	GO:0006020	GO:0005215
140688	GO:0005654	GO:0005829
51643	GO:0005795	GO:0050848	GO:0005794	GO:0016021	GO:0043066	GO:0006915	GO:0000139
309	GO:0015276	GO:0016020	GO:0005544	GO:0097190	GO:0034220	GO:0015485	GO:0051260	GO:0042470	GO:0006937	GO:0051560	GO:0048306	GO:0005739	GO:0005765	GO:0070062	GO:0005925	GO:0031902	GO:0006816	GO:0042803	GO:0048471	GO:0008289	GO:0005509	GO:0005525
10905	GO:0070062	GO:0016020	GO:0007585	GO:0006486	GO:0005783	GO:0006491	GO:0000139	GO:0009100	GO:0005794	GO:0004571	GO:0005509	GO:0016021	GO:1904381	GO:0048286
54949	GO:0005759	GO:0010719	GO:0006121	GO:0034553	GO:0090090	GO:0006099	GO:0005730	GO:0005829	GO:0006470	GO:0005739	GO:0018293
22884	GO:0000470	GO:0070545	GO:0000460	GO:0030687
9354	GO:0034450	GO:0005634	GO:0006511	GO:0000151	GO:0030433	GO:0005737	GO:0000209
55701	GO:0035023	GO:0005737	GO:0005089
50615	GO:0030101	GO:0016021	GO:0001532
2113	GO:0000981	GO:0045786	GO:0060055	GO:0021854	GO:0010595	GO:0001077	GO:0050728	GO:0044849	GO:0005737	GO:0046677	GO:0061614	GO:0032355	GO:0070555	GO:0021983	GO:0045766	GO:0003700	GO:0070301	GO:0008285	GO:0009612	GO:0007565	GO:0005654	GO:0000978	GO:0030154	GO:0042802	GO:0010715	GO:1904996	GO:0001666	GO:0045944	GO:0045648	GO:0003677	GO:0050729	GO:0045893	GO:0006357	GO:0051272	GO:0048870	GO:0005667	GO:0043565	GO:0034616	GO:0030578	GO:0005634	GO:0006366	GO:0000982	GO:0045765	GO:0006955	GO:0035035	GO:0008134	GO:0042981	GO:0008284
55320	GO:0003677	GO:0005654	GO:0051301	GO:0000778	GO:0034080	GO:0007049
51319	GO:0046677	GO:0005634	GO:0006913	GO:0000398	GO:0006468	GO:0016607	GO:0008380	GO:0000380	GO:0005737
10351	GO:0006810	GO:0055085	GO:0005524	GO:0006869	GO:0042626	GO:0005743	GO:0016021	GO:0008559	GO:0005886	GO:0005215	GO:0016887
824	GO:0030425	GO:0004198	GO:0005783	GO:0051603	GO:0097038	GO:0046982	GO:0005737	GO:0001824	GO:0030864	GO:0008234	GO:0005829	GO:0031143	GO:0005886	GO:0070062	GO:0016540	GO:0005634	GO:0005925	GO:0008092	GO:0000785	GO:0007520	GO:0005622	GO:0005764	GO:0071230	GO:0001666	GO:0022617	GO:0006508	GO:0045121	GO:0051493	GO:0005509	GO:0005794
151636	GO:0051444	GO:1901666	GO:0005737	GO:0032092	GO:0006302	GO:0051865	GO:0004857	GO:0005769	GO:0000209	GO:0005654	GO:0005764	GO:0033523	GO:0008047	GO:0042393	GO:0010390	GO:0070936	GO:0003723	GO:1902966	GO:0035563	GO:2001034	GO:2000646	GO:0042787	GO:0045893	GO:0005829	GO:0008333	GO:0006974	GO:0005634	GO:1900182	GO:0097677	GO:0033522	GO:0004842	GO:0046872	GO:0043234	GO:0044389	GO:0002230	GO:0019899
79723	GO:0071456	GO:0042754	GO:0036124	GO:0006333	GO:0006338	GO:1904047	GO:0000976	GO:0000122	GO:0008270	GO:0036123	GO:0018024	GO:0045892	GO:0005634	GO:0005654	GO:0030154	GO:0000785	GO:0005694	GO:0006351	GO:0048511	GO:0000775	GO:0046974	GO:0007049
84067	GO:0045022	GO:0070695	GO:0005829	GO:0008333	GO:0007032	GO:0015031	GO:0007040
23263	GO:0005615	GO:0035556	GO:0005085	GO:0005737	GO:0035091	GO:0012505	GO:0043065	GO:0035025	GO:0005829	GO:0031234	GO:0035023	GO:0051056	GO:0005886	GO:0005089
116983	GO:0046872	GO:0005096
7009	GO:0016020	GO:0006986	GO:0005783	GO:0031625	GO:0005737	GO:0060702	GO:0010523	GO:0005887	GO:1990441	GO:1904721	GO:0032091	GO:1903298	GO:0006914	GO:0016021	GO:2001234	GO:0005634	GO:1902065	GO:0043066	GO:0051025	GO:0070059	GO:0032469	GO:0031966	GO:0005789	GO:0019899	GO:0060698	GO:1902236
81618	GO:0007399	GO:0070062	GO:0005765	GO:0030182	GO:0001540	GO:0005524	GO:0005764	GO:0048471	GO:0010977	GO:0005794	GO:0016021	GO:2001238	GO:0042985	GO:0005886
4670	GO:0016020	GO:0003723	GO:0042382	GO:0005681	GO:0005730	GO:0005887	GO:0008543	GO:0031012	GO:0070062	GO:0016070	GO:0005654	GO:0000398	GO:0016363	GO:0000380	GO:0071013	GO:0019904	GO:0019013
79691	GO:0046982	GO:0005741	GO:0042803	GO:0008479	GO:0005737	GO:0008616	GO:0046872	GO:0101030	GO:0043234	GO:0006400	GO:0005739
51347	GO:0046330	GO:0007399	GO:0007095	GO:0005524	GO:0005737	GO:0004860	GO:0046329	GO:0004672	GO:0006974	GO:0005886	GO:0004709	GO:0000165	GO:0006281	GO:0005622	GO:0006468	GO:0032874	GO:0043507	GO:0046777	GO:0004674	GO:0016740	GO:0042981
4214	GO:0023014	GO:0071260	GO:0007346	GO:0005524	GO:0005737	GO:0019901	GO:0005829	GO:0004672	GO:0008270	GO:0031098	GO:0004709	GO:0006468	GO:0032147	GO:0038095	GO:0004674	GO:0002755	GO:0042981
5530	GO:0051533	GO:0016020	GO:0035690	GO:0045807	GO:0004722	GO:0046983	GO:0033555	GO:0030018	GO:0004721	GO:0033173	GO:0005955	GO:0042110	GO:0005654	GO:0050774	GO:0019722	GO:0006816	GO:0010628	GO:0071333	GO:0051592	GO:0001975	GO:0045944	GO:0035562	GO:0006606	GO:0000082	GO:0004723	GO:0045955	GO:1905205	GO:0014898	GO:0046982	GO:0010629	GO:0050804	GO:1903244	GO:0051091	GO:0005829	GO:0008144	GO:0007223	GO:0006470	GO:1903799	GO:0005739	GO:0005516	GO:0016311	GO:0060079	GO:0005634	GO:0098794	GO:0014883	GO:0048741	GO:0010613	GO:0038095	GO:0046872	GO:0046676	GO:0005509	GO:0042383	GO:0016018	GO:0019899	GO:0033192
5931	GO:0043687	GO:0003723	GO:0006355	GO:0006260	GO:0000122	GO:0070370	GO:0008283	GO:0005829	GO:0045892	GO:0004407	GO:0030308	GO:0005634	GO:0005654	GO:0006351	GO:0035098	GO:1901796	GO:0048545	GO:0016581	GO:0045814	GO:0007275	GO:0016569	GO:0034080
813	GO:0043687	GO:0016020	GO:0005788	GO:0005783	GO:0042470	GO:0044267	GO:0033018	GO:0005509	GO:0005794	GO:0005576	GO:0005789
144100	GO:0090136	GO:0045218	GO:0070062	GO:0005634	GO:0030054	GO:0005813	GO:0005915	GO:0070097	GO:0005829
285172	GO:0005829	GO:0005622	GO:0005886
7784	GO:0048599	GO:0032190	GO:0005615	GO:0048018	GO:0042102	GO:0002922	GO:0001825	GO:0032753	GO:0032729	GO:0045892	GO:0042802	GO:0005622	GO:2000368	GO:0048015	GO:0050729	GO:0007339	GO:0045893	GO:0001809	GO:0035803	GO:0016021	GO:0005576	GO:0005886	GO:0002455	GO:0031012	GO:2000388	GO:0010513	GO:2000344	GO:0005578	GO:0030246	GO:2000386	GO:2000360	GO:0002687
6810	GO:1990668	GO:0000149	GO:0016323	GO:0016020	GO:0005615	GO:0030335	GO:0035774	GO:0033194	GO:0017157	GO:0000322	GO:1903078	GO:0043197	GO:0070062	GO:0035749	GO:0031629	GO:0008021	GO:0005622	GO:0030670	GO:0030027	GO:0048471	GO:0006886	GO:0005768	GO:1902041	GO:0050921	GO:0031201	GO:0043311	GO:0005484	GO:2000010	GO:0045785	GO:0016192	GO:0051024	GO:0048284	GO:0060291	GO:0005829	GO:0048278	GO:0016021	GO:0005886	GO:0045202	GO:0016230	GO:0043085	GO:0036477	GO:0035493	GO:0043219	GO:0042581	GO:0005802	GO:0005773	GO:0009986	GO:0006892	GO:0008284
5140	GO:0016020	GO:0005783	GO:0043951	GO:0004114	GO:0007162	GO:0047555	GO:0050995	GO:0004119	GO:0005829	GO:0016021	GO:0043422	GO:0001525	GO:0007165	GO:0033629	GO:0016525	GO:0032869	GO:0046872	GO:0006198	GO:0005794	GO:0004115	GO:0032045
3360	GO:0007186	GO:0016020	GO:0004993	GO:0007214	GO:0005737	GO:0005768	GO:0005887	GO:0032098	GO:0007268	GO:0005886	GO:0007187
23563	GO:0006790	GO:0006044	GO:0008146	GO:0001517	GO:0006477	GO:0000139	GO:0018146	GO:0005794	GO:0016021	GO:0031228	GO:0005975
64419	GO:0006661	GO:0004725	GO:0052629	GO:0004722	GO:0004438	GO:0048471	GO:0001726	GO:0005829	GO:0016236
1811	GO:0051454	GO:0016020	GO:0016324	GO:0005452	GO:0031526	GO:0071320	GO:0015106	GO:0015301	GO:0005887	GO:0015116	GO:0005254	GO:0003712	GO:0005886	GO:0003700	GO:1902476	GO:0042391	GO:0006820	GO:0015108	GO:0007588	GO:0051453	GO:0006811	GO:0060081	GO:0015701	GO:0019531	GO:0048240	GO:0097225	GO:0008271	GO:0005215
7494	GO:0000981	GO:0005783	GO:1903489	GO:0030335	GO:1900100	GO:0071222	GO:0031490	GO:0001158	GO:0005737	GO:0042593	GO:1990418	GO:0006914	GO:0045348	GO:1900103	GO:0003700	GO:2000347	GO:0001935	GO:0001047	GO:0001525	GO:0045600	GO:0005622	GO:0043066	GO:0001085	GO:0071375	GO:1990830	GO:0070059	GO:0005789	GO:1902236	GO:0003677	GO:0035356	GO:0046982	GO:0002639	GO:0042149	GO:1901800	GO:0055089	GO:0006511	GO:0005829	GO:0045582	GO:0043565	GO:0042632	GO:0071353	GO:0010506	GO:0031648	GO:0005634	GO:0001889	GO:0006990	GO:0060612	GO:0071230	GO:0060691	GO:0035470	GO:0031017	GO:0036500
5597	GO:0010468	GO:0005524	GO:0046982	GO:0005737	GO:0071310	GO:0019901	GO:0005829	GO:0004707	GO:0005634	GO:0005654	GO:0007165	GO:0006468	GO:0032156	GO:0060999	GO:0004674	GO:0043234	GO:0007049
26286	GO:0016020	GO:0008565	GO:0006890	GO:0016192	GO:0000139	GO:0006886	GO:0009306	GO:0046872	GO:0005794	GO:0005829	GO:0006888	GO:0005096
84304	GO:0005654	GO:0016787
11124	GO:0031072	GO:0005635	GO:0031625	GO:0007253	GO:0019901	GO:0034098	GO:0043065	GO:0005829	GO:0019887	GO:0030155	GO:0010942	GO:0005634	GO:0031265	GO:0008219	GO:0048471	GO:0006915	GO:1902043	GO:0043130	GO:0043161	GO:0019904	GO:0051059	GO:0031334	GO:0042176
23081	GO:0045666	GO:0008168	GO:1900113	GO:2000036	GO:0006357	GO:2000736	GO:0050681	GO:0003682	GO:0008270	GO:0001825	GO:0005654	GO:0070544	GO:0006351	GO:0000790	GO:0032452	GO:0010628	GO:0051864	GO:0005721	GO:0033169	GO:0032454	GO:0019899	GO:0008284
10527	GO:0042393	GO:0016020	GO:0005654	GO:0005643	GO:0007165	GO:0008565	GO:0005635	GO:0016032	GO:0030695	GO:0006886	GO:0008536	GO:0005829	GO:0006606	GO:0046332	GO:0045087	GO:0005215
23321	GO:0043523	GO:0008270	GO:0005622	GO:0005737	GO:0004842
60313	GO:0003677	GO:0005634	GO:0006355	GO:0006351	GO:0003700	GO:0045893
133522	GO:0030546	GO:0030331	GO:0003723	GO:0034614	GO:0006355	GO:0045672	GO:0001503	GO:0006390	GO:0007015	GO:0051091	GO:0060346	GO:0003712	GO:0005739	GO:0051384	GO:0045892	GO:0030520	GO:0005634	GO:0050682	GO:0016592	GO:0001104	GO:0051591	GO:0030374	GO:0045780	GO:0042327	GO:0045944	GO:0010694	GO:0008134
6256	GO:0003707	GO:0055012	GO:0043010	GO:0003708	GO:0031490	GO:0015721	GO:0003690	GO:0007566	GO:0050692	GO:0035357	GO:0019216	GO:0003700	GO:0001893	GO:0005654	GO:0051289	GO:0006766	GO:0055010	GO:0042277	GO:0000790	GO:1901522	GO:0045944	GO:0000977	GO:0006367	GO:0001972	GO:0003677	GO:0042809	GO:0008203	GO:0044323	GO:0046982	GO:0043235	GO:0000122	GO:0060038	GO:0050693	GO:0045994	GO:0008270	GO:0043565	GO:0060528	GO:0090575	GO:0070644	GO:0005634	GO:0048384	GO:0006351	GO:0001701	GO:0032526	GO:0004879	GO:0044212	GO:0060687	GO:0016922	GO:0004886	GO:0003713	GO:0043234	GO:0019048	GO:0008134	GO:0019899
2043	GO:0030425	GO:0005783	GO:0061001	GO:1990782	GO:0030054	GO:1903051	GO:0005737	GO:1905244	GO:0046875	GO:0005887	GO:0004672	GO:0043679	GO:0043197	GO:0048710	GO:1902961	GO:0008045	GO:0042802	GO:0016301	GO:0061098	GO:0048013	GO:0014069	GO:0046777	GO:0030175	GO:0021957	GO:0007155	GO:0031901	GO:0007628	GO:0005003	GO:0072178	GO:0005005	GO:0005524	GO:0031594	GO:0097155	GO:0005741	GO:0097156	GO:0097161	GO:0010977	GO:0008347	GO:2001108	GO:1900272	GO:1902004	GO:0050770	GO:0005886	GO:0018108	GO:0045211	GO:0030424	GO:0050775	GO:0044295	GO:0048681	GO:0097485	GO:1904646	GO:0043507	GO:0042731	GO:0043204	GO:0043198	GO:0043087	GO:0009986	GO:0005004	GO:0005794	GO:0050821	GO:0106030
51701	GO:0000287	GO:0010468	GO:0005524	GO:0030178	GO:0006355	GO:0031625	GO:0035556	GO:0005737	GO:0007179	GO:0007223	GO:0005829	GO:0004672	GO:0004707	GO:0005634	GO:0005654	GO:0005622	GO:0006468	GO:0006351	GO:0046777	GO:0042169	GO:0018107	GO:0042501	GO:0004674	GO:0016055	GO:0050821	GO:0008134
92345	GO:1905323	GO:0003723	GO:0005634	GO:0005732	GO:0051973	GO:0043489	GO:0001522	GO:0000493	GO:0005737	GO:1904358	GO:1904874	GO:0042254	GO:0090669	GO:0032212	GO:0070034	GO:0000454
9815	GO:0008277	GO:0046872	GO:0005654	GO:0005925	GO:0016301	GO:0005096
9231	GO:0071896	GO:0030054	GO:0051965	GO:0005737	GO:0030859	GO:0072205	GO:0042130	GO:0005913	GO:0001837	GO:0008285	GO:0007165	GO:0008092	GO:0014069	GO:0035332	GO:0045880	GO:0006461	GO:0045197	GO:0030011	GO:0030901	GO:0045186	GO:0035556	GO:0045176	GO:0098609	GO:0036064	GO:0005886	GO:0045211	GO:0060441	GO:0030336	GO:0035331	GO:0030159	GO:0060999	GO:0042981	GO:0008013
8764	GO:0050731	GO:0002741	GO:0050829	GO:0009897	GO:0097190	GO:0042127	GO:0031625	GO:0032496	GO:0007166	GO:0031295	GO:0005887	GO:0016021	GO:0050830	GO:2000406	GO:0033209	GO:0005886	GO:0001618	GO:0005031	GO:0006954	GO:0046642	GO:0007275	GO:0006955	GO:0042981
27	GO:0051015	GO:0042127	GO:0005102	GO:0004713	GO:0005623	GO:0031234	GO:0004672	GO:0045087	GO:0030154	GO:0007165	GO:0003785	GO:2000145	GO:2000249	GO:0010863	GO:0071300	GO:0007155	GO:0001784	GO:0000287	GO:0005524	GO:0038083	GO:0030100	GO:0007169	GO:0005829	GO:0015629	GO:0051353	GO:0010506	GO:0030155	GO:0030145	GO:0018108	GO:0004715	GO:0010976	GO:0006464	GO:0007204
286077	GO:0005856	GO:0030335	GO:0045104	GO:0044380	GO:0005737	GO:0019901	GO:1990254	GO:0031214
11328	GO:0006457	GO:0003755	GO:0005783	GO:0005509	GO:0005528	GO:0005737	GO:0061077
161	GO:0008565	GO:0045334	GO:0031410	GO:0030666	GO:0036020	GO:0016192	GO:0019901	GO:0030669	GO:0005829	GO:0043312	GO:0032802	GO:0005886	GO:0034383	GO:0007018	GO:0030667	GO:0072583	GO:0030122	GO:0101003	GO:0050690	GO:0048013	GO:0030131	GO:0061024	GO:0008289	GO:0006886	GO:0060071	GO:0019886	GO:0097718
1902	GO:0051482	GO:0071673	GO:0005737	GO:0043025	GO:0043065	GO:0005887	GO:0060326	GO:0014003	GO:0043197	GO:0022038	GO:0007193	GO:0032060	GO:0008360	GO:0005768	GO:0070915	GO:0035025	GO:0030139	GO:0007202	GO:0071453	GO:0021554	GO:1904566	GO:0004930	GO:0010977	GO:0016021	GO:0030165	GO:0035727	GO:0005886	GO:0030818	GO:0007186	GO:0021549	GO:0042552	GO:0000187	GO:0005543	GO:0043198	GO:0043123	GO:0060999	GO:0051496	GO:0009986	GO:0001965	GO:0043410	GO:0007204
93663	GO:0030833	GO:0016607	GO:2000145	GO:0032956	GO:0008360	GO:0005737	GO:0045296	GO:0005829	GO:0007264	GO:0051056	GO:0005886	GO:0005096
10766	GO:0045671	GO:0010468	GO:0042809	GO:0005634	GO:0003714	GO:0007292	GO:0005737	GO:0045778	GO:0005829	GO:0023052	GO:0008285
109	GO:0016020	GO:0005929	GO:0005524	GO:1904322	GO:0008074	GO:0035556	GO:0005737	GO:0007340	GO:0005887	GO:0004016	GO:0000166	GO:0007338	GO:0007189	GO:0016021	GO:0005516	GO:0005886	GO:0004383	GO:0007193	GO:0071377	GO:0030317	GO:0007608	GO:0007165	GO:0005622	GO:0008355	GO:0006171	GO:0006182	GO:0007190	GO:0046872	GO:0005794	GO:0034199	GO:0003091
118813	GO:0071782	GO:0030425	GO:0030424	GO:0005783	GO:0072659	GO:0071787	GO:0048011	GO:0043621	GO:0016192	GO:0045773	GO:0032584	GO:0055038	GO:0046872	GO:0030176	GO:0031175
147179	GO:0003779	GO:0005856	GO:0005829	GO:0038096
2115	GO:0000981	GO:0000978	GO:0005634	GO:0030154	GO:0007517	GO:0001077	GO:0048935	GO:0006366	GO:0006357	GO:0045944	GO:0043565	GO:0007638	GO:0003700	GO:0007411
83479	GO:0003723	GO:0005524	GO:0005622	GO:0005737	GO:0003676	GO:0046872	GO:0005730	GO:0004004	GO:0016021	GO:0010501
5796	GO:0010839	GO:0045295	GO:0030425	GO:0016477	GO:0045786	GO:0030054	GO:0019901	GO:0043025	GO:0034644	GO:0005887	GO:0005911	GO:0008285	GO:0045892	GO:0007165	GO:0031256	GO:0001750	GO:0005912	GO:0007155	GO:0034394	GO:0034614	GO:0007179	GO:0016021	GO:0006470	GO:0031175	GO:0005886	GO:0048041	GO:0043231	GO:0030424	GO:0005001	GO:0004725	GO:0030336	GO:0009986	GO:0008013
25988	GO:0042393	GO:0010468	GO:0003677	GO:0006355	GO:0030054	GO:0010629	GO:0045893	GO:0045445	GO:0000083	GO:0003682	GO:0005829	GO:0015030	GO:0003700	GO:0045892	GO:0045184	GO:0005634	GO:0005654	GO:0000978	GO:0006281	GO:0000077	GO:0006351	GO:0001701	GO:0010628	GO:0044212	GO:0001078	GO:0046872	GO:0003713	GO:0000082	GO:0019899
2318	GO:0051015	GO:0005856	GO:0034329	GO:0005925	GO:0042802	GO:0008092	GO:0043034	GO:0048747	GO:0005737	GO:0030018	GO:0005829	GO:0016528	GO:0042383	GO:0030506	GO:0005886
80205	GO:0003677	GO:0005654	GO:0005634	GO:0005524	GO:0006355	GO:0006351	GO:0004386	GO:0005737	GO:0016817	GO:0016569	GO:0019216
79772	GO:0005783	GO:0045806	GO:1902883	GO:0019722	GO:0030054	GO:0030336	GO:0048168	GO:0030672	GO:0005509	GO:0016021	GO:0046928	GO:0005789	GO:0055037
284161	GO:0016020	GO:0048471	GO:0004622	GO:0046872	GO:0008081	GO:0047391	GO:0006644	GO:0016021	GO:0070291
93100	GO:0070062	GO:0034356	GO:0019358	GO:0016874	GO:0006979	GO:0035578	GO:0004516	GO:0005829	GO:0043312	GO:0005576	GO:0004514
10184	GO:0046545	GO:0002576	GO:1905516	GO:0046546	GO:0007338	GO:0016021	GO:0005886	GO:0031092
6009	GO:0000287	GO:0030425	GO:0016020	GO:0048714	GO:0032008	GO:0007050	GO:0019901	GO:0043025	GO:0000139	GO:0005681	GO:0048168	GO:0007264	GO:0005829	GO:0016241	GO:0005765	GO:0070062	GO:0032006	GO:0007165	GO:0019003	GO:0003924	GO:2000074	GO:0005789	GO:0005525
2744	GO:0005759	GO:0008652	GO:0051289	GO:0006543	GO:0006537	GO:0001967	GO:0002087	GO:0006541	GO:0005829	GO:0007268	GO:0005739	GO:0004359	GO:0014047
80312	GO:0031062	GO:0003677	GO:0005634	GO:0005506	GO:0080111	GO:0006351	GO:0070579	GO:0090310	GO:0001826	GO:0019827	GO:0045944	GO:0016569	GO:0006493	GO:0008270	GO:0008284
146691	GO:0006886	GO:0070062	GO:0007165	GO:0030276	GO:0045839	GO:0005622	GO:0019901
55670	GO:0005779	GO:0008022	GO:0045046	GO:0016558	GO:0051117	GO:0005777	GO:0032403
59345	GO:0006457	GO:0070062	GO:0005765	GO:0071377	GO:0021762	GO:0007165	GO:0043209	GO:0005829	GO:0004871	GO:0032403
80223	GO:0043231	GO:0045055	GO:0005829	GO:0030670	GO:0015031	GO:0017137	GO:0055037	GO:0005737	GO:0070164
5287	GO:1905037	GO:0016477	GO:0005783	GO:0009267	GO:0005524	GO:0036092	GO:0043491	GO:0014065	GO:0006661	GO:0005737	GO:0046854	GO:0001727	GO:0005829	GO:0005886	GO:0005654	GO:0016301	GO:0005622	GO:0035091	GO:0030139	GO:0016303	GO:0005942	GO:0035005	GO:0048015
165918	GO:0070534	GO:0042393	GO:0045190	GO:0034244	GO:0016567	GO:0006302	GO:0036351	GO:0006511	GO:0005829	GO:0003682	GO:0045739	GO:0036297	GO:0006974	GO:0005634	GO:0005654	GO:0035518	GO:0010212	GO:0070535	GO:0033522	GO:0036352	GO:0004842	GO:0031491	GO:0035861	GO:0070530	GO:0043130	GO:0046872	GO:0043234	GO:0000151	GO:0006303
10585	GO:0005783	GO:0071712	GO:0000030	GO:0001669	GO:0004169	GO:0016529	GO:0046872	GO:1904100	GO:0030198	GO:0007275	GO:0006493	GO:0005975	GO:0016021	GO:0005789
160760	GO:0046872	GO:0004721	GO:0003824	GO:0005739
257160	GO:0046872
9847	GO:2001275	GO:0005544	GO:0005815	GO:0072659	GO:0038028	GO:0005938	GO:0031340	GO:0032587	GO:0010828	GO:0065002	GO:0032869	GO:0006906	GO:0005829	GO:0005509	GO:0090314	GO:0005886	GO:0030659
4034	GO:0007399	GO:0016323	GO:0016605	GO:0007165	GO:0016021	GO:0045199	GO:0005737
23764	GO:0003677	GO:0001228	GO:0005654	GO:0005634	GO:0007596	GO:0006351	GO:0001701	GO:0006366	GO:0035914	GO:0007567	GO:0045944	GO:0045604	GO:0043565	GO:0005739	GO:0003700
64420	GO:0005509	GO:0016021
30816	GO:0009653	GO:0045026	GO:0019031	GO:0016021	GO:0006949	GO:0005886	GO:0000768
1676	GO:0032076	GO:0070242	GO:0061077	GO:0043065	GO:0005829	GO:0005886	GO:0044183	GO:0006309	GO:0005634	GO:0005654	GO:1900118	GO:0005622	GO:0000790	GO:0006915	GO:0019904	GO:0060703	GO:1902511
91661	GO:0046872	GO:0003677	GO:0005634	GO:0006355	GO:0006351	GO:0003700
427	GO:1904724	GO:0070062	GO:0005615	GO:0017040	GO:0003824	GO:0005764	GO:0006687	GO:0006672	GO:0016787	GO:0043312	GO:0005576	GO:0043202	GO:1904813	GO:0006629
10664	GO:0010216	GO:0001228	GO:0071459	GO:0007059	GO:0043035	GO:0003714	GO:0006349	GO:0045893	GO:0000122	GO:0005730	GO:0043565	GO:0008270	GO:0003700	GO:0040030	GO:0045892	GO:0000793	GO:0040029	GO:0005634	GO:0005654	GO:0000978	GO:0035065	GO:0070602	GO:0010628	GO:0000775	GO:0044212	GO:0006306	GO:0016584	GO:0001078	GO:0003676	GO:0031060	GO:0016569
4735	GO:0060170	GO:0097227	GO:0007283	GO:0005737	GO:0097730	GO:0030496	GO:0060271	GO:0000145	GO:0005730	GO:0005829	GO:0031175	GO:0015629	GO:0005819	GO:0007224	GO:0000777	GO:0070062	GO:0005634	GO:0042802	GO:0032391	GO:0045296	GO:0048471	GO:0031105	GO:0032154	GO:0051301	GO:0005525	GO:0007049	GO:0005930
139818	GO:0051491	GO:0007596	GO:0005622	GO:0043547	GO:0005085	GO:0005829	GO:0007264	GO:0001782	GO:0002315	GO:0005089
51379	GO:0030308	GO:0042802	GO:0005737	GO:0045893	GO:0046427	GO:0071158	GO:0005829	GO:0045944	GO:0000082	GO:0005886
80055	GO:0005783	GO:0016255	GO:0042578	GO:0021871	GO:0016788	GO:0004518	GO:0009880	GO:0007605	GO:0015798	GO:0016021	GO:0005789	GO:0009948	GO:0015031
84364	GO:0006890	GO:0000139	GO:0046872	GO:0005794	GO:0005829	GO:0006888	GO:0015031	GO:0005886	GO:0005096
57534	GO:0001841	GO:0031410	GO:0001568	GO:0045807	GO:0005737	GO:0016874	GO:0005829	GO:0006897	GO:0001756	GO:0008270	GO:0005886	GO:0005813	GO:0001701	GO:0014069	GO:0004842	GO:0001947	GO:0045665	GO:0007219
150962	GO:0031119	GO:0003723	GO:0001522	GO:0009982
9810	GO:0010390	GO:0016020	GO:0019898	GO:0016567	GO:0031625	GO:0003730	GO:2001168	GO:1902916	GO:0031624	GO:1901800	GO:0006511	GO:0005829	GO:0043679	GO:0017075	GO:0005634	GO:0005654	GO:0033503	GO:0043434	GO:0042803	GO:0043005	GO:0004842	GO:0033523	GO:0046872	GO:1900364	GO:0043234	GO:0000151	GO:0032403
11097	GO:0007077	GO:0006406	GO:0016925	GO:0003723	GO:0005643	GO:0006110	GO:0005829	GO:0005049	GO:0006611	GO:0043657	GO:0005634	GO:0005654	GO:0031965	GO:0060964	GO:0006409	GO:0016032	GO:1900034	GO:0046872	GO:0075733	GO:0019083
131177	GO:0046676	GO:0005125	GO:0016021	GO:0005576
23461	GO:0043231	GO:0005765	GO:0055085	GO:0005524	GO:0005770	GO:0006869	GO:0042626	GO:0031902	GO:0005764	GO:0033344	GO:0000139	GO:0005319	GO:0010745	GO:0034375	GO:0016021	GO:0043691
4299	GO:0008023	GO:0003700
8871	GO:0034596	GO:0030424	GO:0005856	GO:0003723	GO:0006661	GO:0052629	GO:0004438	GO:0061024	GO:0045121	GO:0005829	GO:0043813	GO:0004439	GO:0034595	GO:0046856	GO:0005886
2762	GO:0070062	GO:0042802	GO:0019673	GO:0005737	GO:0005829	GO:0008446	GO:0070401	GO:0007219	GO:0042351
93343	GO:0010008	GO:0031982	GO:0019058	GO:0039702	GO:1903772	GO:0005829	GO:0017124	GO:0015031	GO:0043657	GO:0070062	GO:0016197	GO:0005654	GO:0048524	GO:0000813	GO:0005813	GO:0031902	GO:0019075	GO:0036258	GO:0008289	GO:0043130	GO:0042058	GO:0005794	GO:0075733	GO:0043162	GO:0016236
65268	GO:0005524	GO:2000021	GO:0006468	GO:0035556	GO:2000651	GO:0005737	GO:0046777	GO:0070373	GO:0004674	GO:0005829	GO:0005886	GO:0008285
54811	GO:0046872	GO:0003677	GO:0005634	GO:0006355	GO:0005622	GO:0006351	GO:0003676
84173	GO:0005856	GO:0060091	GO:0032420	GO:0005737	GO:0005096
23633	GO:0016020	GO:0005654	GO:0005643	GO:0005634	GO:0060135	GO:0006607	GO:0008565	GO:0005737	GO:0008139	GO:0045944	GO:0005829	GO:0006606
79932	GO:0070062	GO:0031410	GO:0016021	GO:0005886	GO:0000139
5058	GO:0010763	GO:0030425	GO:0030335	GO:0007346	GO:0048365	GO:0071437	GO:0031116	GO:0032587	GO:0005737	GO:1904707	GO:0048012	GO:0019901	GO:0030018	GO:0004672	GO:0005911	GO:0061052	GO:0014704	GO:1904754	GO:0060244	GO:0048754	GO:0033148	GO:0031965	GO:0005925	GO:0042802	GO:0048013	GO:0032147	GO:0006468	GO:0030027	GO:0046777	GO:0006915	GO:0001666	GO:0030010	GO:0007266	GO:0005518	GO:0090314	GO:0033138	GO:2001275	GO:0005524	GO:0031295	GO:0045773	GO:0048812	GO:0005829	GO:0001934	GO:0050770	GO:0005886	GO:0021549	GO:0030424	GO:0031532	GO:0050852	GO:0042060	GO:0002223	GO:0043507	GO:0038095	GO:0032869	GO:0001726	GO:0051496	GO:0004674	GO:0043234	GO:0038096	GO:0042981	GO:0006887	GO:0008284
9267	GO:0005086	GO:0090162	GO:0005912	GO:0005737	GO:0016192	GO:0000139	GO:0008289	GO:0032012	GO:0005829	GO:0031234	GO:0005923	GO:0030155	GO:0005886
221178	GO:0030032	GO:0016477	GO:0005654	GO:0046847	GO:0042802	GO:0030676	GO:0005085	GO:0032587	GO:0030027	GO:0005737	GO:0030175	GO:0030334	GO:0005829	GO:0035023	GO:0005089
6829	GO:0003723	GO:0003677	GO:0006338	GO:0006370	GO:0046982	GO:0039692	GO:0006368	GO:0000122	GO:0032786	GO:0010033	GO:0003682	GO:0006354	GO:0032044	GO:0005634	GO:0005654	GO:0003729	GO:0032785	GO:0050434	GO:0006366	GO:0016239	GO:1900364	GO:0045944	GO:0019899	GO:0007049
5226	GO:0019322	GO:0070062	GO:0005634	GO:0004616	GO:0019521	GO:0055114	GO:0009051	GO:0006098	GO:0005829
3423	GO:0046872	GO:0008152	GO:0004423	GO:0030207	GO:0043202	GO:0006027
5980	GO:0003677	GO:0005654	GO:0005634	GO:0016035	GO:0042276	GO:0019985	GO:0046872	GO:0003887	GO:0008408	GO:0005730	GO:0000166	GO:0006261	GO:0051539
57579	GO:0044255	GO:0052689
9043	GO:0051146	GO:0045666	GO:0030335	GO:0051260	GO:0007283	GO:0005078	GO:0005737	GO:0016192	GO:0005829	GO:0016021	GO:0070062	GO:0005815	GO:0001669	GO:0008432	GO:0042147	GO:0090074	GO:0019894	GO:0048273	GO:0048471	GO:0007257	GO:0051149	GO:0030159
996	GO:0019903	GO:0042787	GO:0005737	GO:0051437	GO:0008283	GO:0005829	GO:0005819	GO:0005876	GO:0005634	GO:0005654	GO:0005813	GO:0070979	GO:0005680	GO:0007091	GO:0043161	GO:0051436	GO:0031145	GO:0051301	GO:0051439
23421	GO:0016020	GO:0006355	GO:0005737	GO:0043065	GO:0005829	GO:0000777	GO:0004871	GO:0005634	GO:0005654	GO:0007165	GO:0006351	GO:0006915	GO:0007155	GO:0008022	GO:0051301	GO:0007062	GO:0034080
80264	GO:0021762	GO:0003677	GO:0005634	GO:0006355	GO:0005622	GO:0006351	GO:0003676	GO:0046872
54496	GO:0016571	GO:0042393	GO:0035242	GO:0008757	GO:0006355	GO:0006349	GO:0016274	GO:0018216	GO:0044020	GO:0043046	GO:0005829	GO:0001650	GO:0035241	GO:0016277	GO:0043393	GO:0005634	GO:0005654	GO:0030154	GO:0008469	GO:0006351	GO:0034969	GO:0035243	GO:0043021	GO:0000387
4915	GO:0007528	GO:0048403	GO:0005030	GO:0051896	GO:0051965	GO:0048935	GO:0021987	GO:0005887	GO:0001570	GO:0005769	GO:0004714	GO:0046548	GO:0048709	GO:0043524	GO:0014068	GO:0050772	GO:0010628	GO:0014069	GO:0046777	GO:0031901	GO:0001764	GO:0007631	GO:0033138	GO:0060041	GO:0005524	GO:0099551	GO:0042490	GO:0043235	GO:0007169	GO:0060291	GO:0005829	GO:0001934	GO:0045211	GO:0007623	GO:0030182	GO:0060175	GO:0043121	GO:0021954	GO:0007612	GO:0010976	GO:0031547	GO:0042803	GO:0043195	GO:0071230	GO:2000811	GO:0043087	GO:0043410	GO:0008284	GO:0014047
5576	GO:0030552	GO:0031588	GO:0016020	GO:0007596	GO:0031625	GO:0035556	GO:0005737	GO:0005829	GO:0005886	GO:0005952	GO:0070062	GO:2000480	GO:0071377	GO:0005925	GO:0016301	GO:0005813	GO:0044853	GO:0019904	GO:0043234	GO:0004862	GO:0008603	GO:0034199	GO:0034236	GO:0003091	GO:0097546
372	GO:0016020	GO:0003723	GO:0005783	GO:0030126	GO:0008344	GO:0006890	GO:0000139	GO:0006886	GO:0043473	GO:0005829	GO:0030133	GO:0006888	GO:0005789	GO:0021691	GO:0015031
1487	GO:1903758	GO:0019079	GO:0003714	GO:0050872	GO:0031065	GO:0000122	GO:0017053	GO:0005667	GO:0005829	GO:0030267	GO:0016618	GO:0003700	GO:0008285	GO:0045892	GO:0005634	GO:0005654	GO:0016616	GO:0090241	GO:0042802	GO:0006468	GO:0070491	GO:0006351	GO:0051287	GO:0042803	GO:0035067	GO:0001106	GO:0008022	GO:0019904	GO:0051726	GO:0008134
114609	GO:0046330	GO:0007166	GO:0032587	GO:0005737	GO:0030890	GO:0071221	GO:0032760	GO:0045087	GO:0035663	GO:0007165	GO:0032738	GO:0035665	GO:0032757	GO:0007250	GO:0045088	GO:0034141	GO:0005546	GO:0044130	GO:0030139	GO:0035662	GO:0034145	GO:0070935	GO:0030674	GO:0046982	GO:0030099	GO:0032496	GO:0032648	GO:0090073	GO:0032735	GO:0005829	GO:2000340	GO:0050830	GO:0005886	GO:0034142	GO:0034137	GO:0090023	GO:0045410	GO:0051092	GO:0071223	GO:0042803	GO:0006954	GO:0043123	GO:0005080	GO:2000343	GO:0070374	GO:0002755
23357	GO:0008190	GO:0005783	GO:0005634	GO:0019904	GO:0005829	GO:0005801	GO:0048471
90007	GO:0005634	GO:0046676	GO:0005730	GO:0005829	GO:0019900	GO:0033132	GO:0005737
23333	GO:0018406	GO:0016020	GO:0000030	GO:0016021	GO:0005637
10142	GO:0005102	GO:0005801	GO:0043025	GO:0097711	GO:1901018	GO:0060307	GO:0005856	GO:0061337	GO:0032947	GO:0007165	GO:0016301	GO:0098909	GO:0086091	GO:0097060	GO:0010389	GO:0033138	GO:0003677	GO:0071320	GO:0034237	GO:0005795	GO:0051661	GO:0051602	GO:0005829	GO:0007194	GO:0008076	GO:0043231	GO:0006810	GO:0000165	GO:0015459	GO:0044307	GO:0005813	GO:0007020	GO:0044325	GO:0005088	GO:0005794	GO:0060306	GO:0007268	GO:0000086
93109	GO:0016020
7360	GO:0070062	GO:0005634	GO:0006011	GO:0032557	GO:0006065	GO:0042802	GO:0005536	GO:0003983	GO:0005737	GO:0005978	GO:0005977	GO:0046872	GO:0019255	GO:0005829
4771	GO:0016020	GO:0072091	GO:0021766	GO:0014013	GO:0032587	GO:0005737	GO:0070306	GO:0045216	GO:0022408	GO:0030864	GO:0045597	GO:0005769	GO:0008285	GO:0035330	GO:0005856	GO:0030036	GO:0046426	GO:0005912	GO:0030027	GO:0042475	GO:0007398	GO:0048471	GO:0030175	GO:0043005	GO:0032154	GO:0001953	GO:0051726	GO:0045177	GO:0014010	GO:0042532	GO:0001707	GO:0005730	GO:0005829	GO:0005886	GO:0031527	GO:0008156	GO:2000177	GO:0005634	GO:0030336	GO:1900180	GO:0043409	GO:0001726	GO:0003779	GO:0051496	GO:0044297	GO:0006469	GO:0031647	GO:0042981
100533105	GO:2001240	GO:0005524	GO:0034220	GO:0031410	GO:0042127	GO:0006950	GO:0035556	GO:0032411	GO:0030334	GO:0017080	GO:0005829	GO:0004672	GO:0005246	GO:0005769	GO:0055037	GO:0001558	GO:0015459	GO:0006468	GO:0051090	GO:0035091	GO:0004674	GO:0018105	GO:0042981	GO:0017081
10730	GO:0006851	GO:0016020	GO:0005524	GO:0004222	GO:0035694	GO:0043066	GO:0034214	GO:0007005	GO:0046872	GO:0008283	GO:0008237	GO:0016604	GO:0005743	GO:0016021	GO:0006515	GO:0005739	GO:0004176	GO:0034982
11316	GO:0005654	GO:0030126	GO:0006890	GO:0006891	GO:0000139	GO:0005794	GO:0005829	GO:0030133	GO:0006888	GO:0005789	GO:0005198	GO:0015031
5604	GO:0005783	GO:0032872	GO:0007346	GO:0004728	GO:0060502	GO:0060324	GO:0047485	GO:0070371	GO:0005737	GO:0060711	GO:0030878	GO:0004713	GO:0071902	GO:0004672	GO:0060020	GO:0031098	GO:0005769	GO:0060674	GO:0008285	GO:0090170	GO:0070062	GO:0005815	GO:0021697	GO:0007165	GO:0005925	GO:0007507	GO:0032147	GO:0006468	GO:0050772	GO:0010628	GO:2000641	GO:0018107	GO:0008022	GO:0035897	GO:0004708	GO:1903800	GO:0048679	GO:0023014	GO:0005770	GO:0005524	GO:0030216	GO:0043539	GO:0010629	GO:0007050	GO:0060440	GO:0045893	GO:0090398	GO:0048870	GO:0005829	GO:0005739	GO:0006935	GO:0005886	GO:0030182	GO:0004712	GO:0005634	GO:0000165	GO:0000187	GO:0048538	GO:0006928	GO:0004674	GO:0005794	GO:0070374	GO:0042981
2064	GO:0007528	GO:0019903	GO:0007166	GO:1901185	GO:0071363	GO:0007165	GO:0007507	GO:0042802	GO:0048709	GO:0005622	GO:0043209	GO:0046777	GO:0090314	GO:0007422	GO:0007167	GO:0045945	GO:0010008	GO:0005524	GO:0045727	GO:0030307	GO:0014065	GO:0043235	GO:0033088	GO:0007169	GO:0001042	GO:0005886	GO:0042552	GO:0032886	GO:0000165	GO:0006351	GO:0071364	GO:0045765	GO:0005088	GO:0016323	GO:0016324	GO:0031410	GO:0004716	GO:0046983	GO:0004713	GO:0004888	GO:0043125	GO:0004714	GO:0008045	GO:0014066	GO:0070372	GO:0006468	GO:2000145	GO:0010628	GO:0048471	GO:0046934	GO:0008022	GO:0048015	GO:0046982	GO:0045785	GO:0043547	GO:0006357	GO:0008283	GO:0005829	GO:0001934	GO:0016021	GO:0005634	GO:0038128	GO:0043406	GO:0042060	GO:0038111	GO:0045943	GO:0050679
26156	GO:0016020	GO:0001649	GO:0003723	GO:0030686	GO:0048027	GO:0003730	GO:0045296	GO:0000470	GO:0005730	GO:0032880	GO:2000772	GO:0042981
84678	GO:0003677	GO:0030901	GO:0008168	GO:0030307	GO:0007283	GO:0000122	GO:0005730	GO:0000979	GO:0008270	GO:0021555	GO:0048596	GO:0019843	GO:0005634	GO:0005654	GO:0035518	GO:0021670	GO:0043524	GO:2000178	GO:0070544	GO:0006351	GO:0032452	GO:1902459	GO:0030900	GO:0021993	GO:0051864	GO:0031519	GO:0021592	GO:0030902	GO:0021678
5424	GO:0016020	GO:0006266	GO:0006260	GO:0006283	GO:0006296	GO:0034644	GO:0000731	GO:0003682	GO:0042769	GO:0051539	GO:0033683	GO:0005654	GO:0019985	GO:0003887	GO:0003684	GO:0003677	GO:0045004	GO:0055089	GO:0008408	GO:0000166	GO:0005829	GO:0005634	GO:0006281	GO:0016235	GO:0006298	GO:0009411	GO:0006287	GO:0046872	GO:0043625	GO:0006297	GO:0008296	GO:0032201	GO:0019899	GO:0000109	GO:0000723
83937	GO:0007165	GO:0007049
79098	GO:0070062	GO:0005829	GO:0005886	GO:0005737
5886	GO:0031593	GO:0000502	GO:0032436	GO:0005737	GO:0006289	GO:0003697	GO:0005829	GO:0016579	GO:0019900	GO:0031648	GO:0005634	GO:0005654	GO:0005815	GO:0032434	GO:1990381	GO:0016032	GO:0043161	GO:0003684	GO:0043234	GO:0045070	GO:0045787
55737	GO:0030904	GO:0060161	GO:0030906	GO:0050728	GO:0043025	GO:2000331	GO:0050882	GO:0010821	GO:0005769	GO:0005765	GO:0070062	GO:1903364	GO:1905166	GO:0005764	GO:1902823	GO:0010628	GO:0014069	GO:0099074	GO:0090263	GO:0043005	GO:0048471	GO:0006886	GO:0005768	GO:1990126	GO:0033365	GO:0016055	GO:0031748	GO:1902950	GO:0043653	GO:1901215	GO:0010008	GO:0097422	GO:1903828	GO:0005770	GO:0008565	GO:0010629	GO:0099073	GO:0005829	GO:0005739	GO:0031648	GO:0007040	GO:0016241	GO:0090141	GO:0032268	GO:0042147	GO:0090326	GO:0032463	GO:1905606	GO:0099639	GO:0061357	GO:0031647	GO:0060548	GO:1903181	GO:0045056
5218	GO:0005634	GO:0005524	GO:0006468	GO:0005737	GO:0060828	GO:0004674	GO:0004693	GO:0051301	GO:0005829	GO:0004672	GO:0016055	GO:0000086	GO:0000308	GO:0005886	GO:0030332
23478	GO:0070062	GO:0008233	GO:0031090	GO:0006465	GO:0008236	GO:0005787	GO:0016021	GO:0005789
23317	GO:0045022	GO:0016020	GO:0010008	GO:0001649	GO:0071203	GO:0035577	GO:0005829	GO:0043312	GO:1902954	GO:0015031	GO:0005886	GO:0005765	GO:0043231	GO:0070062	GO:0030667	GO:2000641	GO:0031901	GO:0006898	GO:0007032
197131	GO:0032007	GO:0061630	GO:0071596	GO:0000502	GO:0030163	GO:0005737	GO:0016874	GO:0004842	GO:0071233	GO:0006511	GO:0000151	GO:0005829	GO:0008270	GO:0070728
55619	GO:0070062	GO:0016020	GO:0005634	GO:0043547	GO:0005085	GO:0005737	GO:0060997	GO:0030334	GO:0007264	GO:0043197	GO:0001782	GO:0002315
3551	GO:0035666	GO:0071356	GO:0070498	GO:0010803	GO:0019901	GO:0008385	GO:0097110	GO:0004672	GO:0009898	GO:0045087	GO:0009653	GO:0070423	GO:0042802	GO:0006468	GO:0005622	GO:0043066	GO:0018105	GO:0045121	GO:0045944	GO:0002479	GO:1903347	GO:0035631	GO:0051403	GO:0042325	GO:0005524	GO:0046982	GO:0030866	GO:0045893	GO:0005829	GO:0008384	GO:0033209	GO:0035509	GO:0005634	GO:0072659	GO:0051092	GO:0050852	GO:0002223	GO:0042803	GO:0006954	GO:0038095	GO:0043123	GO:0004674	GO:0007249	GO:1903140	GO:0009615
2997	GO:0016020	GO:0007507	GO:0061547	GO:0005536	GO:0016234	GO:0019901	GO:0005978	GO:0004373	GO:0005829
4643	GO:0030048	GO:0051015	GO:0048008	GO:0032836	GO:0003094	GO:0005524	GO:0005903	GO:0003774	GO:0045334	GO:0005737	GO:0006807	GO:0005911	GO:0006897	GO:0015629	GO:0005516	GO:0001570	GO:0005856	GO:0070062	GO:0030136	GO:0001701	GO:0005912	GO:0035091	GO:0042623	GO:0072015	GO:0016459	GO:0000146	GO:0035166
84188	GO:0008611	GO:0010025	GO:0005782	GO:0102965	GO:0005777	GO:0046474	GO:0005779	GO:0035336	GO:0080019	GO:0016021	GO:0006629	GO:0005778	GO:0016491
54476	GO:0070936	GO:0061630	GO:0005654	GO:0005634	GO:0032648	GO:0016032	GO:0006915	GO:0046872	GO:0043161	GO:0005829	GO:0050691	GO:0032480
115209	GO:0006006	GO:0042407	GO:0002024	GO:0004222	GO:0010637	GO:0006950	GO:0097009	GO:0046872	GO:0005743	GO:0016021	GO:0031966	GO:0006515	GO:0042981	GO:0034982	GO:0006629
23411	GO:0043433	GO:0005737	GO:0035358	GO:0070403	GO:0034391	GO:1902237	GO:0005654	GO:0001525	GO:0014068	GO:0045599	GO:0001678	GO:1902166	GO:0071479	GO:2000481	GO:0090335	GO:0032007	GO:0042393	GO:0006642	GO:0070857	GO:0000122	GO:0033210	GO:0005739	GO:0005720	GO:0032868	GO:0007569	GO:0016239	GO:0042595	GO:0019213	GO:0001542	GO:0043398	GO:0009267	GO:0001077	GO:0000731	GO:0046969	GO:0000720	GO:0010906	GO:0051898	GO:0070301	GO:0001046	GO:0031393	GO:0010934	GO:0042326	GO:0051152	GO:1990830	GO:0043425	GO:0010875	GO:1901215	GO:0035356	GO:0003714	GO:0050872	GO:0007283	GO:1900113	GO:0055089	GO:0005829	GO:0030512	GO:0030225	GO:0042632	GO:0005677	GO:0032922	GO:0031648	GO:1904179	GO:0008630	GO:0005634	GO:2000111	GO:0002039	GO:0010883	GO:0035098	GO:0019904	GO:0019899
6655	GO:0003677	GO:0046982	GO:0005622	GO:0051057	GO:0005085	GO:0043065	GO:0005829	GO:0007264	GO:0035023	GO:0051056	GO:0005089
51466	GO:0007399	GO:0016020	GO:0042995	GO:0007166	GO:0010633	GO:0005737	GO:0008154	GO:0007015	GO:0005829	GO:0017124	GO:0007411	GO:1900028	GO:0005856	GO:0051289	GO:0005925	GO:0030027	GO:0045010	GO:0003779	GO:0051496	GO:0005522	GO:0009887
4773	GO:0016477	GO:0003677	GO:0006355	GO:0001077	GO:0005737	GO:0045893	GO:0014904	GO:0030890	GO:0003682	GO:0005829	GO:0044798	GO:0033173	GO:1901741	GO:0006974	GO:0003700	GO:0050853	GO:0042493	GO:0005634	GO:0005654	GO:0000978	GO:0000790	GO:0001816	GO:0001078	GO:0038095	GO:0030529	GO:0008134	GO:0045589
11214	GO:0016020	GO:0051018	GO:0005938	GO:0005085	GO:0005078	GO:0060297	GO:0043065	GO:0030864	GO:0051168	GO:0071875	GO:0004871	GO:0055007	GO:0032947	GO:0007507	GO:0071883	GO:0048471	GO:0004691	GO:0005884	GO:0035025	GO:0051056	GO:0017048	GO:1900169	GO:0035556	GO:0086023	GO:0005829	GO:0010611	GO:0007186	GO:0060348	GO:0005634	GO:0043123	GO:0046872	GO:0035023	GO:0005089
118424	GO:0006986	GO:0061630	GO:0005783	GO:0005524	GO:1903955	GO:0030433	GO:0016567	GO:0031625	GO:0061631	GO:0000151	GO:0016021	GO:0005789	GO:0000209
26191	GO:0032481	GO:1902715	GO:0031625	GO:0016791	GO:0005737	GO:0070433	GO:0050860	GO:0034157	GO:0035549	GO:0006914	GO:0009898	GO:0050855	GO:0031663	GO:0071663	GO:0032817	GO:1900165	GO:0045088	GO:0034141	GO:2000566	GO:2000483	GO:0010628	GO:0048471	GO:0030217	GO:0042993	GO:0034145	GO:1901222	GO:0010629	GO:0032496	GO:0032720	GO:0035644	GO:0071225	GO:0043508	GO:1902523	GO:0034165	GO:0005829	GO:0019900	GO:0006470	GO:0017124	GO:0005634	GO:0050852	GO:0004725	GO:0050856	GO:1903753	GO:1902741	GO:0010507	GO:0002685	GO:0070374	GO:0050868	GO:0002230
221656	GO:0042393	GO:0003677	GO:0006355	GO:0006349	GO:0034648	GO:0034720	GO:0043046	GO:0016579	GO:0008270	GO:0044030	GO:0071949	GO:0000786	GO:0005634	GO:0005654	GO:0006351	GO:0032452	GO:0034649	GO:0007275
57602	GO:0004843	GO:0003723	GO:0006511	GO:0005730	GO:1903955	GO:0016579	GO:0036459	GO:0016607	GO:1903146
54933	GO:0004252	GO:0016485	GO:0016021	GO:0005886
25880	GO:0016021	GO:0005739
115111	GO:0016323	GO:0005737	GO:0015106	GO:0015301	GO:0055038	GO:0006821	GO:0005887	GO:0015116	GO:0016021	GO:0005254	GO:0019532	GO:0005886	GO:0042391	GO:0006820	GO:0008272	GO:0051453	GO:0006811	GO:0015701	GO:0005768	GO:0019531	GO:0008271	GO:0001696
1198	GO:0043484	GO:0016020	GO:0004712	GO:0003723	GO:0005654	GO:0005634	GO:0005524	GO:0042802	GO:0045111	GO:0006468	GO:0016607	GO:0001669	GO:0046777	GO:0004713	GO:0004674	GO:0004672
23274	GO:1904263	GO:1904766	GO:0009267	GO:1901097	GO:0036020	GO:0031982	GO:1901098	GO:0005794	GO:0005829	GO:0006914	GO:1901525	GO:0032435
7444	GO:0005783	GO:0005524	GO:0005737	GO:2000659	GO:0019901	GO:0004672	GO:0016021	GO:0005634	GO:0006468	GO:0043408	GO:0008360	GO:0016032	GO:0046777	GO:0004674	GO:0019904	GO:0018105	GO:0034599	GO:0043234	GO:0031966	GO:0005789
22908	GO:0034596	GO:0006661	GO:0042578	GO:0016791	GO:0004438	GO:0032281	GO:0000139	GO:0043812	GO:0005794	GO:0030176	GO:0016021	GO:0005789	GO:0046856	GO:0034593
8648	GO:0033142	GO:0060179	GO:0045666	GO:0021766	GO:0047485	GO:0021854	GO:0015721	GO:0000435	GO:2001038	GO:0044849	GO:0032570	GO:0017162	GO:0008584	GO:0046983	GO:0043065	GO:0032355	GO:0021987	GO:0050681	GO:0003682	GO:0019216	GO:0005654	GO:0001105	GO:0030374	GO:0045925	GO:0000790	GO:0043005	GO:0030522	GO:0046965	GO:0045944	GO:0007595	GO:0003677	GO:0030331	GO:0030521	GO:0045893	GO:0001012	GO:0043967	GO:0005829	GO:0005886	GO:0021549	GO:0005634	GO:0060713	GO:0004402	GO:0006351	GO:1904017	GO:0032870	GO:0032526	GO:0016922	GO:0035257	GO:0003713	GO:0043234	GO:0019899	GO:0002155	GO:0032403
55174	GO:0004553	GO:0005654	GO:0005634	GO:0042795	GO:0016180	GO:0032039	GO:0042597
8662	GO:0070062	GO:0075522	GO:0032947	GO:0003723	GO:0075525	GO:0031369	GO:0001731	GO:0006413	GO:0016282	GO:0071541	GO:0006446	GO:0003743	GO:0005829	GO:0033290	GO:0005852
53938	GO:0006457	GO:0003755	GO:0000398	GO:0071013
57763	GO:0016020	GO:0005856	GO:0005634	GO:0043254	GO:0042826	GO:0031625	GO:1990393	GO:0005737	GO:0019901	GO:0006357	GO:0005829	GO:0043234	GO:0003712	GO:0050750
51530	GO:2001240	GO:0031965	GO:0005634	GO:0051301	GO:0016567	GO:0008270	GO:0007049	GO:0019901
1272	GO:0050731	GO:0021549	GO:0070062	GO:0016020	GO:0043209	GO:0010976	GO:0010765	GO:0010628	GO:0031225	GO:0030246	GO:0007155	GO:0045121	GO:0031175	GO:0007219	GO:0005886
23324	GO:0008496	GO:0070062	GO:0006517	GO:0004559	GO:0009313	GO:0030246	GO:0046872	GO:0006013	GO:0043202
60682	GO:0046872	GO:0030276	GO:0045648	GO:2000369	GO:0005886	GO:0005737	GO:0005096
51362	GO:0006406	GO:0003723	GO:0005654	GO:0005634	GO:0000398	GO:0031124	GO:0006369	GO:0006405	GO:0071013	GO:0005681	GO:0051301	GO:0008380
27333	GO:0006810	GO:0016020	GO:0010008	GO:0032580	GO:0005801	GO:0005796	GO:0000139	GO:0030139	GO:0005794	GO:0030133	GO:0016021
7109	GO:0048208	GO:0034498	GO:0017112	GO:0006891	GO:0030008	GO:0061024	GO:0000139	GO:0005829	GO:0016021	GO:0015081	GO:1990071	GO:0006814	GO:0051259
9289	GO:0016477	GO:0045785	GO:0021801	GO:0007166	GO:0007420	GO:0004930	GO:0010573	GO:0005887	GO:0097451	GO:0021819	GO:0008201	GO:0016021	GO:0050840	GO:0008285	GO:0070062	GO:0007186	GO:0001525	GO:0070528	GO:0021796	GO:0005622	GO:0007267	GO:2000179	GO:0007155	GO:0007266	GO:2001223	GO:0035025	GO:0005518	GO:0045121	GO:0072520
9175	GO:0016020	GO:0004709	GO:0005524	GO:0051092	GO:0042802	GO:0006468	GO:0042803	GO:0005737	GO:0046777	GO:0007254	GO:0019901	GO:0008385	GO:0046872	GO:0004674	GO:0000186
9853	GO:0070062	GO:0031410	GO:0005829	GO:0017137
100527978	GO:0016021
322	GO:0005737	GO:0050760	GO:0043025	GO:0006302	GO:0043065	GO:0030426	GO:0003682	GO:0045739	GO:0042734	GO:0043197	GO:0005654	GO:0007165	GO:0016607	GO:0044304	GO:1990761	GO:0010039	GO:0030027	GO:0007409	GO:0006915	GO:0048471	GO:1990812	GO:0045944	GO:0042393	GO:0006355	GO:0007050	GO:0045893	GO:0048156	GO:0000122	GO:0043967	GO:0005886	GO:0045202	GO:0070064	GO:0006974	GO:0045211	GO:0030308	GO:0005634	GO:0001540	GO:0010976	GO:0006351	GO:0050714	GO:0043234	GO:0008134	GO:0032403
10020	GO:0006047	GO:0009384	GO:0005524	GO:0008761	GO:0006045	GO:0005737	GO:0007155	GO:0004553	GO:0046872	GO:0005829	GO:0006054
25841	GO:0097237	GO:0046982	GO:0031625	GO:0042787	GO:0005737	GO:0019005	GO:0043161	GO:0030162
5373	GO:0070062	GO:0006486	GO:0005634	GO:0004615	GO:0005737	GO:0009298	GO:0043025	GO:0006013	GO:0045047	GO:0005829	GO:0006487
9912	GO:0061001	GO:0035021	GO:0048365	GO:0030054	GO:0032956	GO:0005829	GO:0098887	GO:0043197	GO:0055037	GO:0007165	GO:0031256	GO:0098886	GO:0005543	GO:0051056	GO:0005096	GO:0006887
10809	GO:0008289	GO:0016020	GO:0032782	GO:0005829	GO:0046581	GO:0035360	GO:0005902
10788	GO:0051015	GO:0017048	GO:0034314	GO:0005874	GO:0048365	GO:0071933	GO:0005737	GO:0005095	GO:0005829	GO:0043312	GO:0015629	GO:0005516	GO:0005886	GO:0070062	GO:0030667	GO:0007165	GO:0005902	GO:0030027	GO:0030175	GO:0003779	GO:0043087	GO:0009986	GO:0005547	GO:0070493
54815	GO:0045892	GO:0005654	GO:0005634	GO:0030674	GO:0016607	GO:0006351	GO:0006306	GO:0016581	GO:0008270	GO:0043565	GO:0003700
9130	GO:0003723	GO:0005634	GO:0007283
79598	GO:0005815	GO:1901673	GO:0005813	GO:1902018	GO:0097711	GO:0005829	GO:0043234	GO:0005516
9960	GO:0042393	GO:0000278	GO:0004843	GO:0016578	GO:0006355	GO:0000122	GO:0006511	GO:0003682	GO:0016579	GO:0008270	GO:0005634	GO:0005654	GO:0001046	GO:0006281	GO:0036459	GO:0000790	GO:0090543	GO:0031647
375775	GO:0032502	GO:0005765	GO:0016042	GO:0031965	GO:0005783	GO:0004622	GO:0016021	GO:0031966
960	GO:0050731	GO:0043154	GO:0016324	GO:0051216	GO:1900625	GO:0005887	GO:0060333	GO:0034116	GO:0070062	GO:0005925	GO:0043066	GO:0070487	GO:0022617	GO:0007160	GO:0007155	GO:0005518	GO:1902166	GO:0030198	GO:0033138	GO:0042995	GO:0030214	GO:0098609	GO:0043518	GO:0005829	GO:0016021	GO:0043312	GO:0005886	GO:0044319	GO:0030667	GO:0050900	GO:0005540	GO:0044344	GO:0031258	GO:0035692	GO:0009986	GO:0005794	GO:2000392	GO:0070374
5195	GO:0016020	GO:0003714	GO:0016560	GO:0047485	GO:0043433	GO:0051260	GO:0034453	GO:0005102	GO:0005777	GO:0044721	GO:1901094	GO:1990429	GO:0048487	GO:0032091	GO:0016558	GO:0001650	GO:0016021	GO:0016561	GO:0005778	GO:0045892	GO:0007031	GO:0005634	GO:0036250	GO:0005622	GO:0008017	GO:0043234	GO:0006461
818	GO:0016020	GO:0014733	GO:0030073	GO:0005737	GO:1903076	GO:1901897	GO:0004683	GO:0033017	GO:0051259	GO:0060333	GO:0005654	GO:0030154	GO:0042802	GO:0006816	GO:0014069	GO:0046777	GO:0001666	GO:0043005	GO:0018107	GO:0006979	GO:0018105	GO:0000082	GO:0004723	GO:0007399	GO:0005524	GO:0030666	GO:0035556	GO:0051924	GO:0005829	GO:0005516	GO:0005886	GO:0000165	GO:0042803	GO:1900034	GO:0005088	GO:0004674	GO:0048169
51143	GO:0016020	GO:0003723	GO:0000922	GO:0090267	GO:0005524	GO:0005874	GO:0005829	GO:0005868	GO:0043312	GO:0000777	GO:0005886	GO:0007018	GO:0000226	GO:0030667	GO:0101003	GO:0019003	GO:0005813	GO:0016032	GO:0051301	GO:0019886	GO:0007062	GO:0003777	GO:0006888	GO:0000776	GO:0045504
267	GO:0030425	GO:0016020	GO:0005783	GO:1904380	GO:0032092	GO:0043025	GO:0030426	GO:0036503	GO:0051865	GO:0030968	GO:0051259	GO:0000209	GO:0006457	GO:0061630	GO:0007165	GO:0042802	GO:0030433	GO:1990381	GO:1904264	GO:0044322	GO:0048471	GO:0005789	GO:0036513	GO:0070936	GO:0030674	GO:0051087	GO:0042787	GO:0034450	GO:1904288	GO:0006511	GO:0016021	GO:0007611	GO:0005634	GO:0004872	GO:0004842	GO:0007568	GO:0046872	GO:0006928	GO:0043234	GO:0005794	GO:0030176
9704	GO:0006396	GO:0016020	GO:0003723	GO:0005524	GO:2000623	GO:0004386	GO:0005737	GO:0004004	GO:0000956
9516	GO:0071222	GO:0001077	GO:0000139	GO:0098560	GO:0006357	GO:0050699	GO:0098559	GO:0005829	GO:0008270	GO:0009898	GO:0004871	GO:0005886	GO:0005765	GO:0043231	GO:0005654	GO:0000978	GO:0007568	GO:0043123	GO:0001817	GO:0042347	GO:0045944	GO:0005794	GO:0098574
84270	GO:0050700	GO:0005634	GO:0005829	GO:0016021	GO:0031966	GO:0005789	GO:0005739	GO:0043124
23585	GO:0005783	GO:0016021	GO:0005737
22862	GO:0016020	GO:0003723	GO:0009566	GO:0001669	GO:0007286	GO:0060009	GO:0000139	GO:0012506	GO:0098609	GO:0005794	GO:0005829	GO:0016021
9564	GO:0016477	GO:0048008	GO:0030335	GO:0008286	GO:0048011	GO:0010595	GO:0005737	GO:0048012	GO:0019901	GO:0007015	GO:0060326	GO:0007173	GO:0004871	GO:0001558	GO:0035729	GO:0005925	GO:0030027	GO:0007155	GO:0050851	GO:0008283	GO:0005829	GO:0015629	GO:0007229	GO:0017124	GO:0005886	GO:0007186	GO:0050853	GO:0050852	GO:0001726	GO:0051301	GO:0048010	GO:0042981
4648	GO:0070062	GO:0030154	GO:0005524	GO:0005903	GO:1904970	GO:0003774	GO:0005902	GO:0003779	GO:0016459	GO:0090651
5291	GO:0016477	GO:0016310	GO:0001952	GO:0060055	GO:0006661	GO:0005737	GO:0046854	GO:0060326	GO:0006914	GO:0045087	GO:0007411	GO:0001935	GO:0007165	GO:0014066	GO:0016301	GO:0006468	GO:0005622	GO:0010628	GO:0002250	GO:0046934	GO:0007156	GO:0035005	GO:0048015	GO:0005524	GO:0030168	GO:0014065	GO:0033031	GO:0030496	GO:0007169	GO:0040016	GO:0005730	GO:0005829	GO:0006935	GO:0005886	GO:0006874	GO:0035004	GO:0007186	GO:0005634	GO:0000187	GO:0050900	GO:0050852	GO:0010508	GO:0006954	GO:0038111	GO:0038095	GO:0016303	GO:0043560	GO:0005942	GO:2000369	GO:0048010	GO:0038096	GO:0070527
79838	GO:0070062	GO:0016021	GO:0006811
64225	GO:0016020	GO:0005783	GO:1990809	GO:0042802	GO:0098826	GO:0051260	GO:0007030	GO:0003924	GO:0016021	GO:0005525	GO:0007029
2734	GO:0070062	GO:0016020	GO:0060349	GO:0050900	GO:0005102	GO:0005578	GO:0000139	GO:0010955	GO:0030512	GO:0005794	GO:0032330	GO:0016021	GO:0017134	GO:0005886
84668	GO:0042552	GO:0072659	GO:0005829	GO:0004871	GO:0005886	GO:0046854	GO:0043005
55012	GO:0051900	GO:0000226	GO:0005634	GO:0032147	GO:0005813	GO:0045579	GO:0002759	GO:0043029	GO:0046872	GO:0048536	GO:0005794	GO:0005829	GO:0005819	GO:0030865	GO:0001782
1740	GO:0007399	GO:0016020	GO:0030054	GO:0005829	GO:0019233	GO:0010923	GO:0035255	GO:0019900	GO:0044224	GO:0005886	GO:0045211	GO:0043113	GO:0097120	GO:0014069	GO:0004385	GO:0007268
22802	GO:0006810	GO:0070062	GO:0004222	GO:0016324	GO:0034220	GO:0005229	GO:0046872	GO:0005887	GO:0005254	GO:0005886
26750	GO:0016020	GO:0007165	GO:0005524	GO:0005737	GO:0035091	GO:0004674	GO:0004672	GO:0005769
9584	GO:0006397	GO:0006396	GO:0003723	GO:0005815	GO:0005654	GO:0005634	GO:0006355	GO:0015630	GO:0016607	GO:0006351	GO:0003713	GO:0043234	GO:0008380
5423	GO:0005874	GO:0005737	GO:0045471	GO:0010332	GO:0016579	GO:0005654	GO:0003906	GO:0008017	GO:0003887	GO:0003684	GO:0055093	GO:0006261	GO:0003677	GO:0051402	GO:0006284	GO:0016446	GO:0016829	GO:0006288	GO:0048536	GO:0006974	GO:0005876	GO:0048872	GO:0008630	GO:0005634	GO:0006281	GO:0071707	GO:0048535	GO:0006287	GO:0006954	GO:0007568	GO:0046872	GO:0043234	GO:0007435	GO:0006286	GO:0019899	GO:0006290
23077	GO:0016020	GO:0046872	GO:0005634	GO:0006355	GO:0016567	GO:0006351	GO:0016740
1850	GO:0017017	GO:0004725
54847	GO:0003723	GO:0016021	GO:0051033	GO:0033227
440026	GO:0007399	GO:0016021
10396	GO:0061092	GO:0000287	GO:0016020	GO:0005783	GO:0030335	GO:0005524	GO:0034220	GO:0035577	GO:0000139	GO:0045332	GO:0043312	GO:0016021	GO:0042584	GO:0005886	GO:0043231	GO:0070062	GO:0019829	GO:0007612	GO:0005802	GO:0048194	GO:0005794	GO:0035579	GO:0004012
27242	GO:2001180	GO:0048713	GO:0031226	GO:0051402	GO:0097190	GO:2000663	GO:0042127	GO:0071356	GO:0032496	GO:0042130	GO:0006959	GO:0005887	GO:0019216	GO:0016021	GO:0097252	GO:0031642	GO:0005886	GO:0042552	GO:0030424	GO:0001783	GO:0007165	GO:0050852	GO:2000666	GO:0005031	GO:0002250	GO:0006915	GO:0006954	GO:0006955	GO:0030889	GO:0042981
25930	GO:2000643	GO:0045022	GO:0010633	GO:0005737	GO:0019901	GO:0036064	GO:0060271	GO:0005829	GO:0016604	GO:0015031	GO:0005769	GO:0070062	GO:0005634	GO:0005654	GO:1903393	GO:1903387	GO:0004725	GO:0005768	GO:0061357	GO:0032456	GO:0043162
10395	GO:0035307	GO:0021575	GO:0032587	GO:0032956	GO:0005737	GO:0003007	GO:0051497	GO:0005901	GO:0030864	GO:0005829	GO:1900119	GO:0048041	GO:0008285	GO:0005634	GO:0030036	GO:0005925	GO:0007165	GO:0030336	GO:0051895	GO:0008360	GO:0042169	GO:0006915	GO:0008289	GO:0030900	GO:0035023	GO:0001843	GO:0006919	GO:0051056	GO:0035024	GO:0005096
11174	GO:0008237	GO:0008233	GO:0004222	GO:0008270	GO:0005578
891	GO:0090266	GO:0016020	GO:0033129	GO:0005737	GO:0061575	GO:0019901	GO:0007080	GO:0004693	GO:0071283	GO:1905448	GO:0042493	GO:0009612	GO:0005654	GO:0016301	GO:0048146	GO:0001556	GO:0060623	GO:0005113	GO:0046680	GO:0001933	GO:0007052	GO:0051726	GO:0051439	GO:0006461	GO:0071456	GO:0005759	GO:0007077	GO:0055015	GO:0000922	GO:0097125	GO:0010629	GO:0042787	GO:0042246	GO:0007283	GO:0071398	GO:0051437	GO:0071407	GO:0035173	GO:0005829	GO:0005634	GO:0060045	GO:0000942	GO:0045931	GO:0005813	GO:0031662	GO:0001701	GO:0048565	GO:0051987	GO:0051436	GO:0051301	GO:0031145	GO:0044389	GO:0031442	GO:0000086	GO:0006977	GO:2000775
79819	GO:0003341	GO:0002244	GO:0045503	GO:0045504	GO:0005858
25942	GO:0042754	GO:0006260	GO:0002218	GO:0031937	GO:0017053	GO:0003682	GO:0019216	GO:1901675	GO:0003700	GO:0001102	GO:0045892	GO:0005654	GO:0016580	GO:0043066	GO:0051595	GO:1903351	GO:0071333	GO:0001106	GO:0045944	GO:1900181	GO:0034613	GO:0000776	GO:0016575	GO:0006476	GO:2000678	GO:0003723	GO:0002244	GO:0001103	GO:0000976	GO:0000122	GO:0043619	GO:0005730	GO:0005667	GO:0005634	GO:0033558	GO:0001701	GO:0006351	GO:0048511	GO:0045652	GO:0007568	GO:0010817	GO:0010971	GO:0002230	GO:0032403
6574	GO:0006810	GO:0016020	GO:0015319	GO:0004872	GO:0006811	GO:0005436	GO:0005316	GO:0043123	GO:0005887	GO:0005315	GO:0016021	GO:0004871	GO:0006796	GO:0005886	GO:0015321
55611	GO:0071108	GO:0004843	GO:2000780	GO:0031625	GO:0005737	GO:0071347	GO:0005829	GO:0016579	GO:0006974	GO:0070062	GO:0005634	GO:0005654	GO:0019784	GO:0006281	GO:0002250	GO:1901315	GO:0043130	GO:0101005
8853	GO:0046872	GO:0032580	GO:0005886	GO:0005096
8233	GO:0005654	GO:0000398	GO:0089701	GO:0030628	GO:0046872	GO:0005689	GO:0000245	GO:0008380
23201	GO:1905053
7538	GO:0038066	GO:0071222	GO:0010837	GO:0071356	GO:0032680	GO:1900153	GO:0050728	GO:0005737	GO:0000932	GO:0051028	GO:0019901	GO:1902172	GO:0070063	GO:0035925	GO:0032897	GO:0031086	GO:0045647	GO:0009611	GO:0003729	GO:0045600	GO:0019957	GO:0030014	GO:1904582	GO:0010494	GO:0003677	GO:0003723	GO:1904246	GO:0070935	GO:0017091	GO:0031072	GO:0071385	GO:0045638	GO:0045085	GO:0000122	GO:0071889	GO:0005829	GO:0000289	GO:0043488	GO:0003727	GO:1901835	GO:0005634	GO:0000165	GO:0000288	GO:0071364	GO:0044344	GO:0006402	GO:0061158	GO:0045616	GO:0046872	GO:0042594	GO:1990904	GO:0030529	GO:0060213	GO:2000637	GO:0019899	GO:0035278	GO:0097011
5688	GO:0043687	GO:0005737	GO:0090090	GO:0016579	GO:0000209	GO:0070062	GO:0005654	GO:0042802	GO:0016032	GO:0090263	GO:0002479	GO:1902036	GO:0038061	GO:0019773	GO:0000502	GO:0006521	GO:0031146	GO:0010972	GO:0051437	GO:0006511	GO:0005829	GO:0061418	GO:0043488	GO:0033209	GO:0000165	GO:0005634	GO:0055085	GO:0004298	GO:0098794	GO:0050852	GO:0002223	GO:0005839	GO:0038095	GO:0060071	GO:0043161	GO:0051436	GO:0031145
54778	GO:0032184	GO:0016567	GO:0042787	GO:0005737	GO:0045893	GO:0007389	GO:0005829	GO:0000209	GO:0005634	GO:0005654	GO:0016605	GO:0061630	GO:0031398	GO:0070911	GO:0046872	GO:0030579	GO:0043161	GO:0045944	GO:0043234	GO:0046332	GO:0030511
55770	GO:2000535	GO:0016020	GO:0001927	GO:0047485	GO:0006893	GO:0019901	GO:0030496	GO:0000145	GO:0005829	GO:0017160	GO:0015031	GO:0005886
4199	GO:0004471	GO:0006741	GO:0008948	GO:0005829	GO:0019216	GO:0005975	GO:0005739	GO:0030145	GO:0009055	GO:1902031	GO:0006090	GO:0051262	GO:0051287	GO:0006108	GO:0043531	GO:0004473	GO:0050661	GO:0009743	GO:0004470	GO:0009725
1806	GO:0017113	GO:0046135	GO:0006214	GO:0050660	GO:0006145	GO:0042803	GO:0005737	GO:0019483	GO:0006212	GO:0050661	GO:0046872	GO:0005829	GO:0051539	GO:0006210	GO:0006208
11123	GO:0009653	GO:0003723	GO:0008597	GO:0019722	GO:0005622	GO:0005737	GO:0003676	GO:0070884	GO:0031013
9392	GO:0043231	GO:0016020	GO:0007165	GO:0006355	GO:0005160	GO:0007179	GO:0006886	GO:0008333	GO:0034058	GO:0046332	GO:0005769	GO:0033263
23332	GO:0016020	GO:0005938	GO:1903690	GO:0010717	GO:0035371	GO:0005881	GO:0034453	GO:0031116	GO:0031111	GO:0002162	GO:0045180	GO:0051893	GO:1904261	GO:0097711	GO:0006903	GO:0000777	GO:0070062	GO:0010470	GO:0030981	GO:0008017	GO:0043515	GO:0005828	GO:0010389	GO:0010458	GO:0007052	GO:0000776	GO:0070507	GO:0031592	GO:0045921	GO:0090162	GO:0051497	GO:0051294	GO:0010634	GO:0005829	GO:0007163	GO:0051010	GO:0007026	GO:0030953	GO:0005876	GO:0000226	GO:0005813	GO:0007030	GO:0090091	GO:0031023	GO:0007020	GO:0090307	GO:0051301	GO:0040001	GO:0005794	GO:0007062	GO:0000086	GO:0001578
2649	GO:0003707	GO:0003677	GO:0001077	GO:0007283	GO:0000122	GO:0008283	GO:0005667	GO:0043565	GO:0008270	GO:0007276	GO:0003700	GO:0005634	GO:0005654	GO:0000978	GO:0006351	GO:0004879	GO:0042803	GO:0030518	GO:0006367
6645	GO:0070062	GO:0030658	GO:0016020	GO:0003723	GO:0005925	GO:0005874	GO:0005737	GO:0003779	GO:0043234	GO:0005516	GO:0005198	GO:0016010	GO:0045202
842	GO:0008233	GO:2001020	GO:0005737	GO:0019901	GO:0046677	GO:0034644	GO:0043065	GO:0032355	GO:0097200	GO:0042802	GO:0071549	GO:0006915	GO:0042770	GO:0004197	GO:0006919	GO:0008047	GO:0034349	GO:0097192	GO:0043293	GO:0032496	GO:0005829	GO:0030220	GO:0005739	GO:0017124	GO:0006974	GO:0008630	GO:0005634	GO:0043525	GO:0007568	GO:0032025	GO:0097194	GO:0043234	GO:0008635
80119	GO:0000287	GO:0000784	GO:0005524	GO:0006260	GO:0042162	GO:0032204	GO:0051880	GO:0005739	GO:0032211	GO:0005634	GO:0006281	GO:0051974	GO:0010521	GO:0044806	GO:0017116	GO:0043141	GO:0000002	GO:0033682	GO:0006310	GO:0005657	GO:0000723
55773	GO:0050727	GO:0032755	GO:0005794	GO:0032680
51809	GO:0070062	GO:0016020	GO:0004653	GO:0016266	GO:0000139	GO:0030246	GO:0046872	GO:0006493	GO:0016021	GO:0005975
51005	GO:0005634	GO:0006044	GO:0008448	GO:0019262	GO:0046872	GO:0005829	GO:0006046	GO:0005975	GO:0006048
55572	GO:0032981	GO:0005747	GO:0016021	GO:0005743	GO:0005739	GO:0016491
2000	GO:0000981	GO:0000978	GO:0016605	GO:0005654	GO:0005634	GO:0030154	GO:0001077	GO:0045893	GO:0001787	GO:0045944	GO:0016604	GO:0043565	GO:0001866	GO:0045087
55052	GO:0005840	GO:0003723	GO:0000027	GO:0070125	GO:0005761	GO:0005762	GO:0070126	GO:0006412	GO:0005743	GO:0005739	GO:0003735	GO:0019843
23624	GO:0043407	GO:0016567	GO:0007166	GO:0042787	GO:0008270	GO:0004871	GO:0017124	GO:0007175	GO:0005886	GO:0070062	GO:0042059	GO:0005634	GO:0061630	GO:0030971	GO:0005154	GO:0001784	GO:0045121	GO:0005509
54502	GO:0002244	GO:0003723	GO:0005634	GO:0016554
5924	GO:0000165	GO:0005783	GO:0034976	GO:0005622	GO:0005085	GO:0043065	GO:0005088	GO:0007264	GO:0005829	GO:0035023	GO:0005789	GO:0005516	GO:0051056	GO:0005886	GO:0005089
6263	GO:0071286	GO:0070588	GO:0048763	GO:0034220	GO:0015278	GO:0016529	GO:0005219	GO:0005319	GO:0071277	GO:0051481	GO:0071318	GO:0071313	GO:0016021	GO:0005516	GO:0005886	GO:0033017	GO:1903779	GO:0051289	GO:0006816	GO:0048471	GO:0005509
91754	GO:0007077	GO:0005634	GO:0005524	GO:0005813	GO:0019901	GO:0046872	GO:0004674	GO:0051301	GO:0005829	GO:0004672
55526	GO:0005759	GO:0002244	GO:0006096	GO:0006091	GO:0006099	GO:0045252	GO:0034641	GO:0005739	GO:0004591	GO:0030976
55187	GO:0070062
9779	GO:0035612	GO:0010008	GO:0030904	GO:1990316	GO:0002092	GO:0012505	GO:0005829	GO:0031338	GO:0006914	GO:1905394	GO:0017137	GO:0005776	GO:0043231	GO:0090630	GO:0030122	GO:0042147	GO:0005622	GO:0006886	GO:0042594	GO:0005794	GO:0016236	GO:0005096
64901	GO:0005643	GO:0005634	GO:0005737	GO:0051028	GO:0006886	GO:0008536	GO:0005049	GO:0006606	GO:0005525	GO:0006611
23111	GO:0030514	GO:0048698	GO:0031625	GO:0005741	GO:0005737	GO:0030496	GO:0005829	GO:0005886	GO:0045202	GO:0005654	GO:0009838	GO:0034389	GO:0060612	GO:0005811	GO:0051301	GO:0050905	GO:0051881
7188	GO:0007165	GO:0051092	GO:0042802	GO:0031625	GO:0005813	GO:0006915	GO:0043123	GO:0051091	GO:0005829	GO:0009898	GO:0008270	GO:0035631	GO:0031996	GO:0042981
23315	GO:0015386	GO:0015385	GO:0006885	GO:0051453	GO:0006811	GO:0000139	GO:0005794	GO:0016021	GO:0071805
1737	GO:0006006	GO:0005759	GO:0004742	GO:0006090	GO:0042802	GO:0043209	GO:0010510	GO:0006099	GO:0034641	GO:0045254	GO:0030431	GO:0005739	GO:0006086	GO:0005967
1948	GO:0010839	GO:0016477	GO:0031295	GO:0002042	GO:0010977	GO:0005887	GO:0046875	GO:0050920	GO:0016021	GO:0007411	GO:0005886	GO:0001618	GO:0009653	GO:0005925	GO:0001945	GO:0048013	GO:0007267	GO:1901216	GO:0007155	GO:0009887	GO:1903849	GO:0048514	GO:2000727	GO:0048845	GO:0072178	GO:0008284
114825	GO:0042393	GO:0005634	GO:0003682
90288	GO:0005509
5128	GO:0005634	GO:0005524	GO:0004674	GO:0004672	GO:0006468	GO:0005737
63922	GO:0016020	GO:0003677	GO:0031390	GO:0005654	GO:0005524	GO:1900264	GO:0006260	GO:0005829	GO:0007049
4983	GO:0007399	GO:0034329	GO:0030100	GO:0030054	GO:0005737	GO:0005829	GO:0035255	GO:0015629	GO:0043197	GO:1901799	GO:0007411	GO:0048488	GO:0007165	GO:0030036	GO:0045198	GO:0051966	GO:0043195	GO:0005543	GO:0003779	GO:0051056	GO:0005096	GO:0006930
64771	GO:0043130	GO:0000407	GO:0005776	GO:0016236
23327	GO:0034220	GO:1901380	GO:0045807	GO:0005737	GO:0019058	GO:0016874	GO:1901017	GO:0019870	GO:0003254	GO:0017080	GO:1902306	GO:2000650	GO:0000209	GO:0070062	GO:0005654	GO:0061630	GO:0005622	GO:1903861	GO:0042176	GO:0005771	GO:0070936	GO:0016567	GO:0042787	GO:0019871	GO:0000122	GO:0006511	GO:0005829	GO:0006883	GO:0005886	GO:0006814	GO:0010038	GO:0042391	GO:2000009	GO:0086005	GO:0015459	GO:0006513	GO:0007588	GO:0030104	GO:0034765	GO:2001288	GO:0004842	GO:1901016	GO:0044325	GO:0043161	GO:0060306	GO:0045732	GO:0005794
1113	GO:1901215	GO:0033604	GO:0008217	GO:0030658	GO:0005615	GO:0050829	GO:0032762	GO:2000707	GO:0019730	GO:0097756	GO:0030816	GO:0043303	GO:1900738	GO:0045576	GO:0005576	GO:0050830	GO:0045087	GO:0042583	GO:1901899	GO:0050832	GO:0031640	GO:0060452	GO:0042629	GO:0006996	GO:0048471	GO:0002551	GO:0002026	GO:0030141	GO:0086030
5581	GO:0010763	GO:0030546	GO:0005783	GO:2001031	GO:0071944	GO:0050730	GO:0005737	GO:0035669	GO:0035276	GO:1903078	GO:2000650	GO:0031663	GO:0004871	GO:0071361	GO:0032467	GO:0005856	GO:0007165	GO:0035641	GO:0006468	GO:0003785	GO:0050996	GO:0006915	GO:0048471	GO:0090303	GO:0007155	GO:0032230	GO:0018105	GO:0071380	GO:0007202	GO:0051209	GO:0008047	GO:0071456	GO:0031397	GO:0032024	GO:0070257	GO:0005524	GO:0051279	GO:0043278	GO:0035556	GO:0030168	GO:0071889	GO:0010634	GO:0061178	GO:0005829	GO:0030838	GO:0005739	GO:0002281	GO:0005886	GO:0010811	GO:0005634	GO:0004697	GO:0043123	GO:0046872	GO:0004674	GO:0051301	GO:0004699	GO:0005794	GO:0043410	GO:0038096	GO:0019899	GO:0007049
284996	GO:0070062	GO:0016020	GO:0061630	GO:0035690	GO:0043409	GO:0046872	GO:0031647	GO:0016021
137682	GO:0032981	GO:0005634	GO:0009058	GO:0005743	GO:0016740	GO:0005739	GO:0005737
255231	GO:0070588	GO:0071642	GO:0071639	GO:0055038	GO:0016021	GO:0045087	GO:0005886	GO:0055037	GO:0051259	GO:1990266	GO:0005765	GO:0071651	GO:0031902	GO:0002250	GO:2000343	GO:0005262	GO:0035926	GO:1905517
1317	GO:0006878	GO:0005770	GO:0042802	GO:0005375	GO:0006825	GO:0043025	GO:0005887	GO:0072719	GO:0098705	GO:0015677	GO:0016021	GO:0005886	GO:0055037	GO:0006855
54807	GO:0045892	GO:0046872	GO:0003677	GO:0005634	GO:0006355	GO:0006351	GO:0003676
5298	GO:0016020	GO:0005524	GO:0030867	GO:0006661	GO:0005741	GO:0005737	GO:0046854	GO:0000139	GO:0071889	GO:0005829	GO:0007165	GO:0016301	GO:0005622	GO:0048471	GO:0004430	GO:0005768	GO:0006898	GO:0048015
1503	GO:0016020	GO:0042493	GO:0005524	GO:0006241	GO:0042802	GO:0006139	GO:0015949	GO:0003883	GO:0006541	GO:0042100	GO:0042098	GO:0044210	GO:0005829
220963	GO:0055085	GO:0005887	GO:0008028	GO:0016021	GO:0015718	GO:0015293	GO:0005886	GO:0046415
84282	GO:0032728	GO:0042802	GO:0016567	GO:0045088	GO:0005737	GO:0004842	GO:0046872	GO:0005829	GO:0016579	GO:0032480	GO:0045087	GO:0043021
80271	GO:0043647	GO:0005524	GO:0005829	GO:0016607	GO:0008440	GO:0005516
1509	GO:1904724	GO:0005615	GO:0042470	GO:0043312	GO:0006914	GO:1904813	GO:0005576	GO:0043202	GO:0070062	GO:0004252	GO:0035580	GO:0005764	GO:0030163	GO:0004190	GO:0045121	GO:0006508	GO:0004197	GO:0019886	GO:0030574
200576	GO:0016307	GO:0010008	GO:0005524	GO:0035556	GO:0006661	GO:0046854	GO:0000139	GO:0012506	GO:0005829	GO:0005911	GO:0008270	GO:2000785	GO:0000285	GO:0042147	GO:0005622	GO:0031902	GO:1904562	GO:0032288	GO:0048471	GO:0046872	GO:0031901	GO:0045121	GO:0043813	GO:0034504	GO:0016308
2262	GO:0005615	GO:0006024	GO:0031225	GO:0005796	GO:0005578	GO:0043395	GO:0001523	GO:0005887	GO:0005576	GO:0043202	GO:0006027	GO:0005886	GO:0030203
10426	GO:0016020	GO:0005827	GO:0000922	GO:0005874	GO:0051298	GO:0005737	GO:0043015	GO:0051321	GO:0005829	GO:0007338	GO:0005819	GO:0031122	GO:0005815	GO:0000923	GO:0005813	GO:0005200	GO:0008275	GO:0007020	GO:0005814	GO:0090307	GO:0051415	GO:0005198
1936	GO:0003677	GO:0010941	GO:0006355	GO:0031072	GO:0003746	GO:0006414	GO:0005737	GO:0005829	GO:0001650	GO:0004871	GO:0033613	GO:0005853	GO:0005634	GO:0008135	GO:0009299	GO:0006351	GO:0045296	GO:0043123	GO:0071479
57669	GO:0048617	GO:0032587	GO:0010608	GO:0032092	GO:0071560	GO:0022408	GO:0070986	GO:0032091	GO:0007509	GO:0001837	GO:0070201	GO:0005856	GO:0007492	GO:0005925	GO:0051894	GO:0008092	GO:0005912	GO:0007398	GO:0006931	GO:0048319	GO:0001839	GO:0031032	GO:0032525	GO:0010634	GO:0005829	GO:0005886	GO:0048339	GO:0009826	GO:0001701	GO:0005200	GO:0010718	GO:0019904	GO:0003383
93010	GO:0008499	GO:0018146	GO:0016021	GO:0008532	GO:0016266	GO:0000139
23387	GO:0000287	GO:0005524	GO:0004674	GO:0006468	GO:0005737
1565	GO:0005783	GO:0019369	GO:0070989	GO:0016098	GO:0005506	GO:0031090	GO:0055114	GO:0017144	GO:0019825	GO:0090350	GO:0008202	GO:0033076	GO:0008144	GO:0016021	GO:0042737	GO:0005739	GO:0016491	GO:0008395	GO:0020037	GO:0046483	GO:0006805	GO:0051100	GO:0070330	GO:0009804	GO:0004497	GO:0005789	GO:0009820	GO:0016712	GO:0009822
23531	GO:0016020	GO:0005765	GO:0045666	GO:0019835	GO:0004872	GO:0031902	GO:0005887	GO:0032880	GO:0005794	GO:0004672	GO:0045860	GO:0016021
374900	GO:0045892	GO:0005634	GO:0006355	GO:0005622	GO:0006351	GO:0001701	GO:0000976	GO:0003676	GO:0000122	GO:0046872	GO:0060669	GO:0003700
5339	GO:0070062	GO:0031012	GO:0003723	GO:0005925	GO:0005903	GO:0045111	GO:0043034	GO:0031581	GO:0045296	GO:0003779	GO:0005829	GO:0016528	GO:0030056	GO:0042383	GO:0030506	GO:0008307	GO:0005886
26999	GO:0016020	GO:0097202	GO:0030054	GO:0005737	GO:0098609	GO:0051388	GO:0005829	GO:0045202	GO:0070062	GO:0005634	GO:0097484	GO:0045862	GO:0043005	GO:0048471	GO:0006915	GO:0038096	GO:0048010
55683	GO:0046972	GO:0043231	GO:0043984	GO:0005654	GO:0005634	GO:0043981	GO:0043995	GO:0043996	GO:0043982	GO:0005730	GO:0000123
8175	GO:0003723	GO:0005686	GO:0000389	GO:0005681	GO:0008270	GO:0006397	GO:0005634	GO:0005654	GO:0000398	GO:0016607	GO:0010976	GO:0071013	GO:0003676	GO:0071004	GO:0030532	GO:0000245	GO:0008380
10425	GO:0070936	GO:0070534	GO:1903955	GO:0016567	GO:0042787	GO:0032436	GO:0005737	GO:0031624	GO:0071425	GO:0006511	GO:0008270	GO:0000209	GO:0005634	GO:0005654	GO:0061630	GO:0048588	GO:0004842	GO:0046872	GO:0031466	GO:0007275
27125	GO:0006368	GO:0005654	GO:0005634	GO:0008023	GO:0035327	GO:0001650	GO:0007286	GO:0003700	GO:0006366
51422	GO:0005615	GO:0019901	GO:0004679	GO:0016126	GO:0005654	GO:0016208	GO:0016301	GO:1901796	GO:0010800	GO:0043531	GO:0008603	GO:0004862	GO:0046324	GO:0016236	GO:0031588	GO:0005524	GO:0030295	GO:0035556	GO:0006110	GO:0007050	GO:0006754	GO:0046320	GO:0005977	GO:0005829	GO:0045860	GO:0008607	GO:0006633	GO:0016241	GO:0019217	GO:0050790	GO:0006469	GO:0042304	GO:0006853
113452	GO:0016021
339366	GO:0004222	GO:0001527	GO:0008270	GO:0008201	GO:0005576	GO:0005578
5859	GO:0045892	GO:0005524	GO:0004819	GO:0007420	GO:0032873	GO:0006425	GO:0019901	GO:0004860	GO:0005829	GO:2001234	GO:0017101
53944	GO:0005634	GO:0005524	GO:0008360	GO:0005737	GO:0018105	GO:0004674	GO:0005829	GO:0006897	GO:0016055
728294	GO:0016614	GO:0005759	GO:0019516	GO:0051990	GO:0050660	GO:0010043	GO:0044267	GO:0032025	GO:0010042	GO:0022904	GO:0004458	GO:0006103	GO:0005739	GO:0071949
2643	GO:0008217	GO:0042559	GO:0031410	GO:0051260	GO:0005737	GO:0042416	GO:0045776	GO:0005654	GO:0031965	GO:0050884	GO:0006729	GO:0031369	GO:0003924	GO:2000121	GO:0046654	GO:0034612	GO:0044306	GO:0005525	GO:0051000	GO:0030742	GO:0014916	GO:0032496	GO:0003934	GO:0051066	GO:0051019	GO:0005829	GO:0034341	GO:0048265	GO:0008270	GO:0035998	GO:0042311	GO:0051291	GO:0005634	GO:0010460	GO:0042803	GO:0005509	GO:0043234	GO:0050999	GO:0006809	GO:0050662
2935	GO:0003723	GO:0018444	GO:0006415	GO:0006479	GO:0000184	GO:0005622	GO:0003924	GO:0005829	GO:0000082	GO:0005525	GO:0002184	GO:0003747
28992	GO:0051725	GO:0005654	GO:0005634	GO:0042278	GO:0019213	GO:0005739	GO:0006974	GO:0016798
6416	GO:0071260	GO:0007346	GO:0005737	GO:0004713	GO:0004672	GO:0031098	GO:0009611	GO:0032839	GO:0007165	GO:0032147	GO:0005622	GO:0045740	GO:0034393	GO:0006915	GO:0035897	GO:0023014	GO:0072709	GO:0005524	GO:0051770	GO:0005829	GO:0008545	GO:0030424	GO:0000165	GO:0005634	GO:0043525	GO:0031435	GO:2000672	GO:0043204	GO:0007254	GO:0038095	GO:0061049	GO:0004674	GO:0042981
26133	GO:0070588	GO:0048820	GO:0006511	GO:0031464	GO:0019902	GO:0016567	GO:0005262	GO:0005886
3659	GO:0060337	GO:0032481	GO:0071260	GO:0007596	GO:0001077	GO:2000564	GO:0005737	GO:0043374	GO:0035458	GO:0003700	GO:0008285	GO:0060333	GO:0045892	GO:0045084	GO:0005654	GO:0000978	GO:0045088	GO:0000790	GO:0002819	GO:0006915	GO:0045944	GO:0051726	GO:0045590	GO:0003677	GO:0034124	GO:0007050	GO:0045893	GO:0005829	GO:0043565	GO:0050776	GO:0005634	GO:0032728	GO:0051607	GO:0006351	GO:0006366
2005	GO:0003677	GO:0000981	GO:0001077	GO:0000122	GO:0003682	GO:0005829	GO:0043565	GO:0003712	GO:0003700	GO:0001047	GO:0005634	GO:0005654	GO:0000978	GO:0030154	GO:0045944	GO:0070932
1788	GO:0006349	GO:0009008	GO:0005737	GO:0032355	GO:0003682	GO:0033189	GO:0071361	GO:0042493	GO:0005654	GO:0042802	GO:0043045	GO:0006346	GO:0097284	GO:0071456	GO:0003677	GO:0000278	GO:0000791	GO:0001741	GO:0007283	GO:0009636	GO:0000122	GO:0043046	GO:0005720	GO:0010942	GO:0005634	GO:0030182	GO:0010212	GO:0016363	GO:0000775	GO:0006306	GO:0071230	GO:0007568	GO:0046872	GO:0010288	GO:0045814	GO:0003886	GO:0042220
9462	GO:0046580	GO:0000165	GO:0007165	GO:0005737	GO:0043087	GO:0005829	GO:0031235	GO:0005096
2186	GO:0009952	GO:0030425	GO:0006338	GO:0006355	GO:1990090	GO:0007420	GO:0005737	GO:0045893	GO:0001892	GO:0000122	GO:0043565	GO:0009611	GO:0007492	GO:0070062	GO:0005634	GO:0005654	GO:0016589	GO:0006351	GO:0000790	GO:0048471	GO:0044297	GO:0046872	GO:0016569	GO:0008134
23368	GO:0072332	GO:1900740	GO:0005654	GO:0005634	GO:0045786	GO:1901216	GO:0005737	GO:0048471	GO:1901796	GO:0005829	GO:0005739	GO:0042981	GO:0005886	GO:0008134
8826	GO:0048008	GO:0005874	GO:0048365	GO:0019903	GO:0036057	GO:1903829	GO:0005737	GO:0019901	GO:0030426	GO:1990138	GO:0007173	GO:0005095	GO:0031234	GO:0005911	GO:0008543	GO:0036464	GO:1904754	GO:0070062	GO:1900006	GO:0007165	GO:0005925	GO:0051894	GO:0015630	GO:0045296	GO:0043005	GO:0005884	GO:0005547	GO:0044548	GO:0045121	GO:0072015	GO:1900086	GO:0031252	GO:0035305	GO:0043539	GO:0030496	GO:0071277	GO:0051019	GO:1990776	GO:0005829	GO:0045860	GO:0043312	GO:0015629	GO:0036120	GO:0016328	GO:0005516	GO:0005886	GO:0030424	GO:0005634	GO:0030667	GO:0043406	GO:0071364	GO:0001726	GO:0043087	GO:0001817	GO:0019904	GO:0030529	GO:0043234	GO:0005509	GO:0032403	GO:0005096
831	GO:0016020	GO:0010859	GO:0003723	GO:0005783	GO:0045296	GO:0005829	GO:0004866	GO:2000675	GO:0097340
23512	GO:0003723	GO:0001739	GO:0006355	GO:0031490	GO:0035064	GO:0000122	GO:0016574	GO:0005730	GO:0016586	GO:0000979	GO:0016604	GO:1990841	GO:0070734	GO:0005634	GO:0005654	GO:0042054	GO:0006351	GO:0046976	GO:0035098	GO:0046872	GO:0045814	GO:0045596	GO:0032993	GO:0008284
51263	GO:0015934	GO:0005762	GO:0070126	GO:0006412	GO:0005743	GO:0003735	GO:0070125
26010	GO:0003723	GO:0005634	GO:0005730	GO:0043234	GO:0005829
29883	GO:0075341	GO:0016020	GO:1900153	GO:0042509	GO:0005737	GO:0000932	GO:0017148	GO:0016604	GO:0004871	GO:0003700	GO:0008285	GO:0045892	GO:0007165	GO:0061014	GO:0016607	GO:0000290	GO:0030015	GO:0030014	GO:0045944	GO:0033962	GO:0045070	GO:0003723	GO:0010629	GO:0000175	GO:0000122	GO:0005829	GO:0000289	GO:0005975	GO:0043928	GO:0004535	GO:0005634	GO:0051607	GO:0006351	GO:0031047	GO:0004532	GO:0003676	GO:0046872	GO:0060213	GO:0035195	GO:0001191	GO:0006977	GO:0060339	GO:0008134	GO:0008284
2355	GO:0003677	GO:0001228	GO:0005654	GO:0005634	GO:0048146	GO:0008219	GO:0003334	GO:0006357	GO:0045944	GO:0000977	GO:0003682	GO:0003700
5495	GO:0000287	GO:0016020	GO:0006499	GO:0050687	GO:0004722	GO:0042347	GO:0035970	GO:0005730	GO:0005829	GO:0006470	GO:0043124	GO:0032688	GO:0030145
56649	GO:0004252	GO:0006508	GO:0005044	GO:0016021
399512	GO:0016021	GO:0005743	GO:0006839	GO:0022857
80308	GO:0006747	GO:0003919	GO:0005759	GO:0005524	GO:0055114	GO:0005737	GO:0006771	GO:0005829	GO:0005886
334	GO:0043687	GO:0007186	GO:0070062	GO:0016020	GO:0005788	GO:0003677	GO:0005634	GO:0004867	GO:0042802	GO:0046914	GO:0044267	GO:0002576	GO:0008201	GO:0016021	GO:0005886	GO:0031092
9204	GO:0003677	GO:0000981	GO:0005654	GO:0007275	GO:0007010	GO:0008270	GO:0022604	GO:0005737
54676	GO:0043231	GO:0031093	GO:0002576	GO:0005576	GO:0005525	GO:0003924
22992	GO:0003677	GO:0005654	GO:0005634	GO:0006355	GO:0008168	GO:0070544	GO:0006351	GO:0032452	GO:0051864	GO:0008270	GO:0006303
57680	GO:0045945	GO:0042393	GO:0003677	GO:0070016	GO:0005524	GO:0030178	GO:0035064	GO:0007420	GO:0045893	GO:0090090	GO:0000122	GO:0003682	GO:0043044	GO:2000270	GO:0045892	GO:0005634	GO:0005654	GO:0002039	GO:0006351	GO:0001701	GO:0048565	GO:0060070	GO:0071339	GO:0045944	GO:0016569	GO:0043234	GO:0008094	GO:0003678	GO:0008013
11104	GO:0005815	GO:0005634	GO:0000922	GO:0005524	GO:0005874	GO:0046982	GO:0005813	GO:0008017	GO:0005737	GO:0030496	GO:0051301	GO:0008568	GO:0005819	GO:0007049
134429	GO:0015485	GO:0031410	GO:0070859	GO:0017127	GO:0008289	GO:0032367	GO:0070508	GO:0005739	GO:0010879	GO:0010873
153090	GO:0044301	GO:1990597	GO:0043065	GO:0071889	GO:0000185	GO:0030948	GO:0044300	GO:0038026	GO:0006987	GO:0008285	GO:0030424	GO:0001525	GO:0016525	GO:0045296	GO:0007257	GO:0005123	GO:0005096
6650	GO:0046872	GO:0004198	GO:0008234	GO:0008233	GO:0003700	GO:0005737
55556	GO:0050023	GO:0000287	GO:0009063	GO:0016853	GO:0005739	GO:0044275
57664	GO:0006661	GO:0032266	GO:0005886	GO:0005737
1953	GO:0005509	GO:0005576
26000	GO:0090630	GO:0042147	GO:0005622	GO:0012505	GO:0006886	GO:0043087	GO:0005829	GO:0031338	GO:0005886	GO:0017137	GO:0005096
5984	GO:0003677	GO:0031390	GO:0005663	GO:0005524	GO:1900264	GO:0006260	GO:0006283	GO:0006296	GO:0003689	GO:0042769	GO:0033683	GO:0005634	GO:0005654	GO:0006281	GO:0043142	GO:0006271	GO:1901796	GO:0070987	GO:0042276	GO:0019985	GO:0006297	GO:0032201	GO:0019899
23215	GO:0016020	GO:0002244	GO:0003723	GO:0008022
57130	GO:0043231	GO:0016020	GO:0005524	GO:0034220	GO:0005388	GO:0006812	GO:0015410	GO:0046872	GO:0005887	GO:0016021	GO:0005789	GO:0006874	GO:0016887
4043	GO:0035473	GO:0010916	GO:0005783	GO:0048259	GO:0070326	GO:0005102	GO:0005801	GO:0005796	GO:1900223	GO:0032091	GO:0008201	GO:0005576	GO:0031904	GO:0005886	GO:1900222	GO:0001540	GO:0048019	GO:0005793	GO:1900116	GO:0005768	GO:0009986	GO:0005794	GO:0060548	GO:0002091	GO:0050750	GO:0048237	GO:0045056
2077	GO:0000981	GO:0005654	GO:0005634	GO:0030154	GO:0003714	GO:0006351	GO:0001227	GO:0000122	GO:0006357	GO:0005829	GO:0043565	GO:0007049	GO:0003700
2036	GO:0003779	GO:0005856	GO:0031032	GO:0008092	GO:0005829	GO:0030866	GO:0005200	GO:0005198	GO:0005886	GO:0045296
57551	GO:0046330	GO:0007399	GO:0007346	GO:0005524	GO:0005737	GO:0005829	GO:0004672	GO:0031572	GO:0031098	GO:0006974	GO:0070062	GO:0004709	GO:0006281	GO:0016301	GO:0006468	GO:0032874	GO:0097194	GO:0004674	GO:0051493	GO:0007062	GO:0016740	GO:0042981
51057	GO:0043010	GO:0001822	GO:0097541	GO:0010762	GO:0005737	GO:0042733	GO:0060271	GO:0055123	GO:0051893	GO:1900027	GO:0072358	GO:0060021	GO:0002093	GO:0007224	GO:0005886	GO:0090521	GO:0045184	GO:0032185	GO:0060541	GO:2000114	GO:0016476	GO:0032880	GO:0005930
8452	GO:0045842	GO:0043687	GO:0016020	GO:0016477	GO:0072576	GO:0048208	GO:0031625	GO:0031208	GO:0090090	GO:0007080	GO:0097193	GO:0044346	GO:0000209	GO:0030332	GO:0032467	GO:0007369	GO:0070062	GO:0005654	GO:0016055	GO:0000082	GO:0005827	GO:0000278	GO:0016567	GO:0046982	GO:0042787	GO:0007050	GO:0000139	GO:0031461	GO:0000122	GO:0040016	GO:0006511	GO:0017145	GO:0005829	GO:0001831	GO:0007229	GO:0031463	GO:0005634	GO:0000165	GO:0071630	GO:0006513	GO:0030030	GO:0042803	GO:0004842	GO:0043161	GO:0031145	GO:0005794	GO:0005112	GO:0006888	GO:0035024	GO:0043149	GO:0008284
7011	GO:0003723	GO:0000781	GO:0005524	GO:0003720	GO:0005737	GO:0071011	GO:0070034	GO:0000722	GO:0002039	GO:0016363	GO:0071013	GO:0030529	GO:0005697	GO:0005682	GO:0008380	GO:0019899
5868	GO:0043687	GO:0030425	GO:0007596	GO:0006661	GO:0005737	GO:0043025	GO:0098559	GO:0043679	GO:0015031	GO:0005769	GO:0051489	GO:0006909	GO:0070382	GO:0070062	GO:2000300	GO:0019003	GO:0008021	GO:0030670	GO:0003924	GO:0005768	GO:0031901	GO:0045121	GO:0030139	GO:0005811	GO:0005525	GO:0045022	GO:0036465	GO:0010008	GO:0030100	GO:0045921	GO:0042470	GO:2000286	GO:0045335	GO:0097443	GO:0005829	GO:0015629	GO:0030665	GO:0006897	GO:0005886	GO:0030424	GO:2000785	GO:0036477	GO:0051036	GO:0043195	GO:0061024	GO:0001726	GO:0039694	GO:0045056
6793	GO:0071593	GO:0023014	GO:0007346	GO:0005524	GO:0005737	GO:0043312	GO:0031098	GO:0005886	GO:0070062	GO:0042802	GO:0006468	GO:0032147	GO:2000401	GO:0042803	GO:0046777	GO:0004674	GO:0035579	GO:0007049	GO:0042981
90957	GO:0006396	GO:0046872	GO:0003723	GO:0005524	GO:0004004	GO:0005739
9885	GO:0015248	GO:0006869	GO:0015485	GO:0005829	GO:0006699
7421	GO:0010839	GO:0003707	GO:0050892	GO:0008434	GO:0038183	GO:0008285	GO:0045892	GO:0010980	GO:0070561	GO:0046697	GO:0005654	GO:0007165	GO:1902121	GO:0006816	GO:0010628	GO:0060558	GO:0046965	GO:1902098	GO:0045944	GO:0060058	GO:0006367	GO:0007595	GO:0003677	GO:0038186	GO:0043235	GO:0000122	GO:0060745	GO:0043565	GO:0008270	GO:0006874	GO:0000902	GO:0090575	GO:0005634	GO:0045618	GO:0006351	GO:0001501
5579	GO:0050861	GO:0005737	GO:0045637	GO:0035408	GO:0046627	GO:0050681	GO:0003682	GO:0045766	GO:0070062	GO:0005654	GO:0007165	GO:0006468	GO:0005622	GO:0030374	GO:0006816	GO:0006915	GO:0002250	GO:0001666	GO:0071322	GO:0018105	GO:0042113	GO:0042393	GO:0007077	GO:0005524	GO:0035403	GO:0035556	GO:0030168	GO:0006357	GO:0005829	GO:0005246	GO:0008270	GO:0042953	GO:0005886	GO:0006874	GO:0004698	GO:0050853	GO:0005634	GO:0051092	GO:0030949	GO:0004697	GO:0006351	GO:0043123	GO:0005080	GO:0004674	GO:0010829
9093	GO:0043154	GO:0007528	GO:0043069	GO:0042102	GO:0030054	GO:0005737	GO:0030695	GO:0019901	GO:0043065	GO:0006924	GO:0030544	GO:0032088	GO:0008285	GO:0006457	GO:0060336	GO:0043066	GO:0009408	GO:0007005	GO:0005884	GO:0006264	GO:0006919	GO:0005133	GO:0005759	GO:0042645	GO:0005524	GO:0031072	GO:0031594	GO:0033077	GO:0019897	GO:0000122	GO:0034341	GO:0005829	GO:0007264	GO:0071340	GO:0005739	GO:0043124	GO:0045211	GO:0043231	GO:0005634	GO:0007569	GO:0031398	GO:0046872	GO:0006469	GO:0051059	GO:0051082	GO:0050821	GO:0008134
7554	GO:0003677	GO:0005634	GO:0006355	GO:0005622	GO:0030509	GO:0006351	GO:0003676	GO:0000122	GO:0046872	GO:0008270
7805	GO:0006810	GO:0005765	GO:1990830	GO:0005887	GO:0005764
6400	GO:0055085	GO:0030970	GO:0005783	GO:0000836	GO:1904380	GO:0006641	GO:0030433	GO:0000839	GO:0044322	GO:0009306	GO:0036503	GO:0016021	GO:0005789	GO:0036513	GO:0007219	GO:0050821
27037	GO:0006396	GO:0003723	GO:0008173
2887	GO:0008286	GO:0030178	GO:0048009	GO:0005737	GO:0046627	GO:0005829	GO:0005886	GO:0007411	GO:0005158	GO:0005070	GO:0007165	GO:0046325	GO:0042802	GO:0032868	GO:0030949	GO:0042326	GO:0042327	GO:0045719	GO:0043234
302	GO:0016020	GO:0030199	GO:1990667	GO:0005737	GO:0035578	GO:0005913	GO:0017137	GO:0005769	GO:0005604	GO:0042730	GO:0070062	GO:0005765	GO:0035749	GO:0001525	GO:0042802	GO:0008092	GO:0048146	GO:0031902	GO:0051290	GO:0032804	GO:0097066	GO:0019834	GO:1905597	GO:0019897	GO:0030496	GO:0005576	GO:0005886	GO:0031012	GO:0001921	GO:1905599	GO:0005509	GO:0042383	GO:0016323	GO:0005615	GO:0005938	GO:0031340	GO:0044147	GO:0031982	GO:0004859	GO:0098772	GO:0048306	GO:0098641	GO:0044354	GO:0043220	GO:0005546	GO:0048471	GO:0005768	GO:0045121	GO:0044548	GO:0005811	GO:1905581	GO:0003723	GO:0005544	GO:0007589	GO:0044730	GO:0042470	GO:0005829	GO:1905602	GO:0001765	GO:0001934	GO:0043312	GO:0035722	GO:0002020	GO:0005634	GO:0072659	GO:0052405	GO:0006900	GO:0001726	GO:0009986	GO:0044090	GO:0052362	GO:0036035
23195	GO:0016020	GO:0005654	GO:0005634	GO:0005524	GO:0045111	GO:0000027	GO:0030687	GO:0006364	GO:0005730	GO:0051082	GO:0005829	GO:0006461	GO:0016887
22984	GO:0006397	GO:0000462	GO:0003723	GO:0005654	GO:0005634	GO:0000466	GO:0006364	GO:0005730	GO:0032040	GO:0005829	GO:0008134
6732	GO:0000287	GO:0003723	GO:0005783	GO:0007059	GO:0005524	GO:0035556	GO:0005737	GO:0035092	GO:0050684	GO:0045071	GO:0004672	GO:0005829	GO:0045087	GO:0005886	GO:0005634	GO:0006468	GO:0016363	GO:0016032	GO:0004674	GO:0045070	GO:0000245	GO:0008380	GO:0048024
1453	GO:0050321	GO:0048208	GO:0061512	GO:0032436	GO:0005737	GO:0097711	GO:2000052	GO:0004672	GO:0005654	GO:0051225	GO:0016301	GO:0006468	GO:0042277	GO:0008360	GO:0006364	GO:0090263	GO:0045296	GO:0043005	GO:0048471	GO:0042752	GO:0018105	GO:0010389	GO:0016055	GO:0034067	GO:0005524	GO:0033116	GO:1990090	GO:0000139	GO:0005829	GO:0005819	GO:0001934	GO:0006897	GO:0032922	GO:0005886	GO:0005876	GO:0007623	GO:0005634	GO:1905426	GO:1905515	GO:0005813	GO:0007030	GO:0007020	GO:0030177	GO:0004674	GO:0071539	GO:0005794	GO:0000086
91748	GO:0003677	GO:0005654	GO:0005634	GO:0006351	GO:0044212	GO:0006357	GO:0005667	GO:0000118	GO:0003700	GO:0008134
3842	GO:0005929	GO:0003723	GO:0006607	GO:0008565	GO:0000060	GO:0005737	GO:0006610	GO:0005829	GO:0035735	GO:0043488	GO:0070062	GO:0005634	GO:0031965	GO:0016032	GO:0008139	GO:0006886	GO:0034399	GO:0008536
9612	GO:0007595	GO:0016020	GO:0003677	GO:0003714	GO:0047485	GO:0035259	GO:0044849	GO:0001012	GO:0000122	GO:0017053	GO:0032355	GO:0003682	GO:0016604	GO:0019216	GO:1903799	GO:0000118	GO:0072365	GO:0005634	GO:0005654	GO:0010243	GO:0042826	GO:0000785	GO:0006351	GO:0016363	GO:0000790	GO:0016922	GO:0046965	GO:0005112	GO:0008134	GO:0032403
10594	GO:0016020	GO:0003723	GO:0071222	GO:0097157	GO:0071356	GO:0046540	GO:0030620	GO:0030619	GO:0005681	GO:0030623	GO:0006397	GO:0000244	GO:0005634	GO:0005654	GO:0000386	GO:0000398	GO:0016607	GO:0017070	GO:0000375	GO:0071013	GO:0070530	GO:0030532	GO:0005682	GO:0008380
8502	GO:0007043	GO:0000922	GO:0051233	GO:0044291	GO:0030054	GO:0043547	GO:0031424	GO:0005737	GO:0070268	GO:0030496	GO:0005911	GO:0009898	GO:0030155	GO:0005886	GO:0030057	GO:0032467	GO:0005856	GO:0072686	GO:0001533	GO:0007267	GO:0014069	GO:0048471	GO:0007155
50650	GO:0005622	GO:0035556	GO:0005085	GO:0007266	GO:0043065	GO:0005829	GO:0035023	GO:0051056	GO:0005089
151473	GO:0055085	GO:0005887	GO:0008028	GO:0016021	GO:0015718	GO:0015293
29086	GO:0005737	GO:0006302	GO:0071425	GO:0005829	GO:0016604	GO:0045739	GO:0016579	GO:0031572	GO:0070552	GO:0070536	GO:0005634	GO:0005654	GO:0010212	GO:0016569	GO:0051301	GO:0006303	GO:0070531	GO:0007049
4292	GO:0032389	GO:0016020	GO:0003697	GO:0003682	GO:0016887	GO:0007129	GO:0005654	GO:0005712	GO:0000712	GO:0016321	GO:0032137	GO:0048304	GO:0001673	GO:0048298	GO:0043060	GO:0045190	GO:0005524	GO:0051257	GO:0048477	GO:0032300	GO:0016446	GO:0007283	GO:0045141	GO:0045950	GO:0000289	GO:0008630	GO:0032407	GO:0005634	GO:0005715	GO:0006298	GO:0030983	GO:0000795	GO:0006303	GO:0007060
23008	GO:0005654	GO:0005737
23181	GO:0009986	GO:0005634	GO:0008152	GO:0007275	GO:0010629	GO:0003824	GO:0042981
79647	GO:0031965	GO:0005654	GO:0005634
60561	GO:0005783	GO:0070939	GO:1902504	GO:0006890	GO:0060628	GO:0048193	GO:0005829	GO:0005789	GO:0007049	GO:0015031
51533	GO:0046872	GO:0005654	GO:0005634	GO:0005829	GO:0005794	GO:0016607	GO:0005886
4245	GO:0008375	GO:0070062	GO:0016020	GO:0006486	GO:0003827	GO:0006049	GO:0001701	GO:1903561	GO:0000139	GO:0046872	GO:0016021	GO:0005975
896	GO:0042127	GO:0045737	GO:0019901	GO:0000122	GO:0000307	GO:0004693	GO:0005829	GO:0001934	GO:0005886	GO:0005634	GO:0005654	GO:0005925	GO:0007165	GO:0046626	GO:0042098	GO:0051301	GO:0007049
9055	GO:0000922	GO:0019901	GO:0030496	GO:0005829	GO:0005819	GO:0005886	GO:0070938	GO:0005876	GO:0005856	GO:0005634	GO:0005654	GO:0015630	GO:0042802	GO:0000910	GO:0019894	GO:0008017	GO:0000022	GO:0001578	GO:0008284
23203	GO:0006851	GO:0006627	GO:0005759	GO:0005615	GO:0004222	GO:0046872	GO:0006508	GO:0005743	GO:0008270	GO:0005739
23678	GO:2001240	GO:0005524	GO:0034220	GO:0031410	GO:0042127	GO:0006950	GO:0035556	GO:0032411	GO:0030334	GO:0017080	GO:0005829	GO:0004672	GO:0005246	GO:0005769	GO:0055037	GO:0001558	GO:0015459	GO:0006468	GO:0051090	GO:0035091	GO:0004674	GO:0018105	GO:0042981	GO:0017081
5205	GO:0000287	GO:1901612	GO:0005783	GO:0005524	GO:0016324	GO:0034220	GO:0031526	GO:0015721	GO:0045332	GO:0032534	GO:0021650	GO:0005887	GO:0016021	GO:0032420	GO:0005886	GO:0045892	GO:0015247	GO:0007030	GO:0060119	GO:0005794	GO:0007605	GO:0004012	GO:0008206	GO:0006855
85007	GO:0005759	GO:0008453	GO:0042802	GO:0016829	GO:0006554	GO:0008483	GO:0005739	GO:0030170	GO:0030574
124565	GO:0060348	GO:0005794	GO:0003333	GO:0016021	GO:0006814	GO:0015171
26019	GO:0031100	GO:0006406	GO:0003723	GO:0005634	GO:0001889	GO:0000184	GO:0005737	GO:0048471	GO:0042162	GO:0005829	GO:0035145	GO:0036464	GO:0005844
2068	GO:0006361	GO:0047485	GO:0006283	GO:0006296	GO:0006295	GO:0048568	GO:0005737	GO:0006289	GO:0006362	GO:0009791	GO:0051539	GO:0033683	GO:0006293	GO:0035315	GO:0006363	GO:0005654	GO:0043249	GO:0006468	GO:0070911	GO:0016032	GO:0005669	GO:0019907	GO:0035264	GO:0006915	GO:0001666	GO:0004003	GO:1901990	GO:0006979	GO:0005675	GO:0048820	GO:0008022	GO:0045944	GO:0030198	GO:0008094	GO:0006367	GO:0003677	GO:0007059	GO:0005524	GO:0006370	GO:0021510	GO:0032289	GO:0000717	GO:0045893	GO:0006368	GO:0008353	GO:0040016	GO:0008283	GO:0005829	GO:0005819	GO:0043388	GO:0009650	GO:0030282	GO:0005634	GO:0060218	GO:0001701	GO:0007568	GO:0000439	GO:0006366	GO:0043139	GO:0006294	GO:0046872	GO:0071817
219771	GO:0070062	GO:0005634	GO:0016538	GO:0045737	GO:0019901	GO:0060828	GO:0051301	GO:0016055	GO:0000086	GO:0000308	GO:0005886	GO:0000079
8520	GO:0005634	GO:0000781	GO:0004402	GO:0006348
3672	GO:0016020	GO:0098639	GO:0009897	GO:0019903	GO:0005102	GO:0008305	GO:0034665	GO:0048812	GO:0007229	GO:0005886	GO:0042311	GO:0008285	GO:0042059	GO:0070062	GO:0043525	GO:0030593	GO:0000187	GO:0005925	GO:0006936	GO:0032516	GO:0001669	GO:0045123	GO:0043005	GO:0043204	GO:0007160	GO:0046872	GO:0009986	GO:0045121	GO:0005518	GO:0030198	GO:0045178
23185	GO:0016020	GO:0010494	GO:0003723	GO:0042788	GO:0005730	GO:0005829	GO:0045727
246175	GO:0006397	GO:0004535	GO:0005634	GO:0006355	GO:0000288	GO:0031047	GO:0006351	GO:0005737	GO:0030014	GO:0046872	GO:0010606	GO:0005829	GO:0000289	GO:0006977	GO:0061157	GO:0008284
10695	GO:0005788	GO:0005102	GO:0045087	GO:0002224
56912	GO:0030992	GO:0005813	GO:0005737	GO:0060271	GO:0008081	GO:0042073	GO:0031514	GO:0007224	GO:0006629
54823	GO:0005634	GO:0006351
147650	GO:0007342	GO:0016021
22853	GO:0045022	GO:0001881	GO:0005524	GO:0043025	GO:0030426	GO:0005829	GO:0033572	GO:0016021	GO:0005769	GO:0055037	GO:0004864	GO:0006468	GO:0070853	GO:0046777	GO:0048471	GO:0018107	GO:0004674	GO:0018105	GO:0005794	GO:0032456
85369	GO:0070062	GO:0005634	GO:0005829	GO:0030866	GO:0022604
23001	GO:0005545	GO:0019898	GO:0005635	GO:0035973	GO:0016234	GO:0005737	GO:0005730	GO:0005829	GO:0003831	GO:0005776	GO:0005886	GO:0030424	GO:0005634	GO:0016605	GO:0031965	GO:0043204	GO:0046872	GO:0007275	GO:0034274	GO:0097635
7008	GO:0005634	GO:0001077	GO:0048511	GO:0003690	GO:0006357	GO:0045944	GO:0000977	GO:0007275	GO:0043565	GO:0003700
55667	GO:0072659	GO:0017112	GO:0061024	GO:0032869	GO:0032593	GO:0005829	GO:0005886	GO:0015031	GO:0030659
4354	GO:0016020	GO:0007165	GO:0005622	GO:0004385	GO:0030863	GO:0005887	GO:0032420	GO:0090022	GO:0016740
163486	GO:0050852	GO:0035745	GO:0030136	GO:0016607	GO:0043547	GO:0017112	GO:0061024	GO:0005829	GO:0032456	GO:0015031	GO:0050776
9341	GO:0000149	GO:0016324	GO:0030054	GO:0055038	GO:0032588	GO:0055037	GO:0034446	GO:0030136	GO:0005622	GO:0030670	GO:0048471	GO:0043005	GO:0030141	GO:0043001	GO:0002479	GO:0031201	GO:0006461	GO:0005484	GO:0006904	GO:0017156	GO:0016192	GO:1903531	GO:0061025	GO:0005829	GO:0016021	GO:0030665	GO:0005886	GO:0045202	GO:0043231	GO:0017075	GO:0035493	GO:0001921	GO:0042147	GO:0061024	GO:0009986	GO:0006906	GO:0030133	GO:0006887
5045	GO:0016020	GO:0005783	GO:0008233	GO:0048406	GO:0019058	GO:0006465	GO:0044267	GO:0016486	GO:0045714	GO:0032911	GO:0016485	GO:0070062	GO:0030140	GO:0051044	GO:0042277	GO:0051004	GO:0022617	GO:0032804	GO:0045121	GO:0042176	GO:0030198	GO:0009966	GO:0031638	GO:0030574	GO:0052548	GO:0010008	GO:0019082	GO:0043043	GO:0070268	GO:0000139	GO:0005796	GO:0007179	GO:0090472	GO:0008283	GO:0032902	GO:0005576	GO:0016021	GO:0005886	GO:0004252	GO:0004175	GO:0002020	GO:0004867	GO:0032455	GO:0032940	GO:0005802	GO:0009986	GO:0046872	GO:0097341
3609	GO:0016020	GO:0003723	GO:0003677	GO:0003725	GO:0005737	GO:0045893	GO:0017148	GO:0005730	GO:0045071	GO:0005576	GO:0005739	GO:0045892	GO:0005634	GO:0005654	GO:0051607	GO:0006468	GO:0006351	GO:0030529
5747	GO:0005856	GO:0021955	GO:0001525	GO:0005524	GO:0004715	GO:0016324	GO:0005938	GO:0005925	GO:0008432	GO:0007172	GO:0005737	GO:0003779	GO:0004713	GO:0048870	GO:0004871	GO:0007411
55227	GO:0007165	GO:0005829	GO:0005886	GO:0005737
114884	GO:0005856	GO:0036150	GO:0006869	GO:0015485	GO:0005829	GO:0001786	GO:0005548
55288	GO:0016020	GO:0005741	GO:0034640	GO:0019725	GO:0097345	GO:0005829	GO:0016579	GO:0046928	GO:0005739	GO:0005886	GO:0031307	GO:0047497	GO:0003924	GO:0007005	GO:0005509	GO:0005525	GO:0051056	GO:1902513
2977	GO:0020037	GO:0007165	GO:0008074	GO:0005622	GO:0035556	GO:0006182	GO:0000166	GO:0005525	GO:0005886	GO:0030828	GO:0004383
64081	GO:0070062	GO:0010719	GO:0042802	GO:0016853	GO:0003824	GO:0010633	GO:0005737	GO:0060392	GO:0009058	GO:0030512	GO:0050680	GO:0060394	GO:0030277
2011	GO:0000287	GO:0016020	GO:0050321	GO:0003723	GO:0005524	GO:0030295	GO:0035556	GO:0097427	GO:0000422	GO:0005739	GO:0016328	GO:0050770	GO:0005886	GO:0005654	GO:0000226	GO:0051646	GO:0032147	GO:0006468	GO:0010976	GO:0046777	GO:0045296	GO:0030010	GO:0018107	GO:0005884	GO:0008289	GO:0001764	GO:0004674	GO:0051493	GO:0016055	GO:0045197
254295	GO:0046872	GO:0051213
5430	GO:0033120	GO:0005665	GO:0003723	GO:0003677	GO:0042795	GO:0006370	GO:0006355	GO:0006283	GO:0031625	GO:0035019	GO:0003968	GO:0005737	GO:0006368	GO:0008543	GO:0001047	GO:0016070	GO:0006353	GO:0005634	GO:0005654	GO:0000398	GO:0060964	GO:0050434	GO:0006351	GO:0006366	GO:0003899	GO:0046872	GO:0005719	GO:0006367
4924	GO:0043687	GO:0016020	GO:0005788	GO:0003677	GO:0005615	GO:0032580	GO:0005791	GO:0072718	GO:1903533	GO:0005801	GO:0044267	GO:0005798	GO:0090498	GO:0005769	GO:0070062	GO:0005634	GO:0005793	GO:0005802	GO:0005509	GO:0001965	GO:0098547
23646	GO:0004630	GO:0070062	GO:0016042	GO:0016021	GO:0003824	GO:0005789	GO:0070290
221960	GO:0043231	GO:0005765	GO:0016235	GO:0005085	GO:0031982	GO:0061024	GO:0016192	GO:0005829
7027	GO:0003677	GO:0001228	GO:0000981	GO:0043276	GO:0006357	GO:0008283	GO:0000083	GO:0070345	GO:0005667	GO:0005829	GO:2000278	GO:0005739	GO:0003700	GO:0090575	GO:1900740	GO:0005634	GO:0005654	GO:0006351	GO:0006366	GO:0008544	GO:0003713	GO:0019904	GO:0045944	GO:0000977	GO:0006977	GO:0007049	GO:0008134
57455	GO:0004527	GO:0005654	GO:0016604	GO:0003676
23405	GO:0030425	GO:0005737	GO:0033168	GO:0004521	GO:0030426	GO:0033167	GO:0036404	GO:0031643	GO:0010626	GO:0010586	GO:0032290	GO:0006309	GO:0035197	GO:0070062	GO:0070578	GO:0030422	GO:0030423	GO:0031054	GO:0003677	GO:0003723	GO:0005524	GO:0070883	GO:0004530	GO:0004386	GO:0003725	GO:0035087	GO:0000122	GO:0048812	GO:0005829	GO:0035280	GO:0030424	GO:0005634	GO:0035196	GO:0004525	GO:0005793	GO:0014040	GO:0046872	GO:0021675	GO:0019904	GO:0090502	GO:0035068	GO:0016442
56163	GO:0046872	GO:0005634	GO:0007275	GO:0007286	GO:0042803	GO:0005737
84292	GO:0010008	GO:0000165	GO:0000398	GO:0005681	GO:0000375	GO:0071013
115708	GO:0005654	GO:0005634	GO:0006400	GO:0031515	GO:0016429
100506658	GO:0016324	GO:0031410	GO:2000810	GO:0030054	GO:0071356	GO:0070673	GO:0045216	GO:0005911	GO:0005923	GO:0016021	GO:0016328	GO:0005886	GO:0016327	GO:0030139	GO:0019904	GO:0070830	GO:0006461
84255	GO:0055085	GO:0008643	GO:0030176	GO:0005829	GO:0016021	GO:0005215
9592	GO:0030182	GO:0003677	GO:0001228	GO:0005654	GO:0005634	GO:0005737	GO:0071774	GO:0048870	GO:0000977	GO:0045944
6397	GO:0039536	GO:0006810	GO:0005737	GO:0015871	GO:0005794	GO:0016021	GO:0098772	GO:0045087	GO:0039552
56929	GO:0043687	GO:0005654	GO:0005829	GO:0016567
4839	GO:0008757	GO:0003723	GO:0005654	GO:0000027	GO:0006364	GO:1901796	GO:0000470	GO:0006357	GO:0005730	GO:0009383	GO:0070475	GO:0008284
54869	GO:0070062	GO:0032587	GO:1900029	GO:0045296	GO:0042608	GO:0003779	GO:0065009	GO:0007266	GO:0005829	GO:0043234	GO:0035023
4763	GO:0030425	GO:1900271	GO:0001649	GO:0030199	GO:0048853	GO:0005737	GO:0021987	GO:0021764	GO:0032228	GO:0001937	GO:0030036	GO:0007165	GO:0007507	GO:0048147	GO:0030325	GO:0007519	GO:0048485	GO:0010468	GO:0042992	GO:0021510	GO:0014065	GO:0007406	GO:0021897	GO:0001938	GO:0061534	GO:0001656	GO:0030424	GO:0043525	GO:0000165	GO:0016525	GO:0048715	GO:0034605	GO:0045762	GO:0043087	GO:0048844	GO:0048169	GO:0007265	GO:0005096	GO:0048712	GO:0008625	GO:0035021	GO:0043407	GO:0045124	GO:0021915	GO:0022011	GO:0031210	GO:0098597	GO:0098793	GO:0001666	GO:1902043	GO:0048820	GO:2001241	GO:0008429	GO:0001953	GO:0061535	GO:0031235	GO:0008542	GO:0045671	GO:0046580	GO:0048745	GO:0048593	GO:0005829	GO:0001889	GO:0043535	GO:0042060	GO:0030336	GO:0043473	GO:0046929
2177	GO:0070182	GO:0010332	GO:2000348	GO:0005730	GO:0005829	GO:0016604	GO:0036297	GO:0007276	GO:0000793	GO:0007129	GO:0005634	GO:0005654	GO:0006281	GO:0048854	GO:0051090	GO:0050727	GO:0034599	GO:0045589	GO:0097150
5351	GO:0070062	GO:1902494	GO:0005783	GO:0017185	GO:0030867	GO:0005506	GO:0046947	GO:0055114	GO:0042803	GO:0031418	GO:0008475	GO:0001666	GO:0008544	GO:0006464	GO:0005789
10629	GO:0070062	GO:0003677	GO:0005654	GO:0005634	GO:0006338	GO:0046982	GO:0051090	GO:0006352	GO:0006357	GO:0043966	GO:0003713	GO:0030914	GO:0000118
83999	GO:0016020	GO:0007154	GO:0006915	GO:0090090	GO:0060828	GO:0030279	GO:0060173	GO:0016021	GO:0016055	GO:0005886
387119	GO:0005813	GO:0005737
23382	GO:0004013	GO:0043231	GO:0005783	GO:0006730	GO:0043005	GO:0033353	GO:0016787	GO:0005829
8930	GO:0003677	GO:0005654	GO:0005634	GO:0006281	GO:0003696	GO:0000785	GO:0016607	GO:0004520	GO:0032355	GO:0009314	GO:0045008	GO:0019104	GO:0008263
6598	GO:0006338	GO:0039692	GO:0043923	GO:0001164	GO:0071565	GO:0008285	GO:0005654	GO:1902661	GO:0030154	GO:0000790	GO:0071564	GO:0045944	GO:0016569	GO:0090240	GO:1900110	GO:0030957	GO:0007399	GO:0015074	GO:0003677	GO:2000617	GO:0001741	GO:1901838	GO:1900113	GO:0001824	GO:0006357	GO:0051091	GO:0005730	GO:0001650	GO:0043044	GO:0043231	GO:0005634	GO:0001835	GO:0006281	GO:0002039	GO:0006351	GO:0006337	GO:0000228	GO:0003713	GO:0043234	GO:0016514	GO:0007049
23639	GO:0005929	GO:0030317	GO:0060287	GO:0036158	GO:0044458	GO:0005737	GO:0008584	GO:0003341	GO:0036159	GO:0061458
9409	GO:0007031	GO:0016020	GO:0016557	GO:0005783	GO:0032581	GO:0070972	GO:0005777	GO:0022615	GO:0005779	GO:0008022	GO:0045046	GO:0016558	GO:0005789	GO:0006625	GO:0005778
92241	GO:0051015	GO:0005884	GO:0071474	GO:0003009
10180	GO:0006396	GO:0003723	GO:0003677	GO:0005634
159195	GO:0016579	GO:0036459
3652	GO:0003779	GO:0016567	GO:0015629	GO:0031463	GO:0005737
22889	GO:0006376	GO:0003723	GO:0005634	GO:0005681	GO:0030529	GO:0019013	GO:0005737
79784	GO:0030048	GO:0051015	GO:0016020	GO:0031032	GO:0005524	GO:0005903	GO:0003774	GO:0005737	GO:0030426	GO:0019228	GO:0070584	GO:0005829	GO:0005516	GO:0003009	GO:0016887	GO:0030424	GO:0070062	GO:0043209	GO:0008360	GO:0016460	GO:0097513	GO:0001725	GO:0007605	GO:0016459	GO:0042641	GO:0000146	GO:0007519	GO:0071625	GO:0030898
55703	GO:0032481	GO:0032549	GO:0003677	GO:0005654	GO:0032728	GO:0045089	GO:0051607	GO:0006351	GO:0005666	GO:0003899	GO:0046872	GO:0005829	GO:0045087	GO:0006383
29097	GO:0006810	GO:0005783	GO:0031730	GO:0016021	GO:0006888	GO:0005793	GO:0015031
56927	GO:0016021
5791	GO:0005634	GO:0005001	GO:0004725	GO:0005737	GO:0046627	GO:0016021	GO:0006470	GO:0005886
9830	GO:0051091	GO:0051092	GO:0008270	GO:0005622	GO:0032897	GO:0045087	GO:0005737
6453	GO:0051897	GO:0030054	GO:0005085	GO:0043065	GO:0007264	GO:0005829	GO:0070064	GO:0005886	GO:0045202	GO:0048488	GO:0019209	GO:0032947	GO:0048013	GO:0043524	GO:0030027	GO:0016032	GO:0061024	GO:0043005	GO:0030139	GO:0005905	GO:0005509	GO:0035023	GO:0051056	GO:0005089
753	GO:0043231	GO:0005654	GO:0010991	GO:0010719	GO:0030336	GO:0031901	GO:0030512	GO:0016021	GO:0070412	GO:0060394
162073	GO:0016021
84248	GO:0006406	GO:0003729	GO:0003723	GO:0005654	GO:0016607
81539	GO:0015179	GO:0015293	GO:0015186	GO:0005887	GO:0003333	GO:0016021	GO:0001504	GO:0006814	GO:0005886	GO:0030424	GO:0070062	GO:0005283	GO:0015175	GO:0007565	GO:0006865	GO:0015804	GO:0015171
80790	GO:0005654	GO:0005829
8034	GO:0006810	GO:0015291	GO:0055085	GO:0006839	GO:0009108	GO:0005743	GO:0016021	GO:0005739	GO:0015297	GO:0022857
23673	GO:0005484	GO:0000149	GO:0033344	GO:0031982	GO:0000139	GO:0012505	GO:0045335	GO:0055038	GO:0048278	GO:0016021	GO:0070062	GO:0031083	GO:0006886	GO:0006906	GO:0031901	GO:0045121	GO:0031201	GO:0000407	GO:0050821	GO:0000045
55869	GO:0031397	GO:0004407	GO:0005634	GO:0071922	GO:0006355	GO:0032041	GO:0006351	GO:0046872	GO:0051879	GO:0031647	GO:0007062	GO:0032204	GO:0030544	GO:0005886
55156	GO:0046872	GO:0005634	GO:0005739	GO:0030001	GO:0005737
157	GO:0007165	GO:0005524	GO:0031623	GO:0004703	GO:0047696	GO:0005829	GO:0004672	GO:0005886
79831	GO:0005654	GO:0005634	GO:0070544	GO:0006351	GO:0032452	GO:0045893	GO:0046872	GO:0051864	GO:0005829	GO:0003682	GO:0000086
4192	GO:0007399	GO:0016477	GO:0008083	GO:0042995	GO:0050795	GO:0051781	GO:0005737	GO:0045893	GO:0021987	GO:0021681	GO:0005576	GO:0008201	GO:0051384	GO:0007614	GO:0009611	GO:0042493	GO:0007165	GO:0030154	GO:0043524	GO:0021542	GO:0001662	GO:0030325	GO:0007219	GO:0030421
90025	GO:0061630	GO:0044390	GO:0006513	GO:0000151	GO:0051865	GO:0005737	GO:0000209	GO:0030332
22905	GO:0008289	GO:0043231	GO:0005829	GO:0006897	GO:0030128	GO:0061024	GO:0045296
2627	GO:0003148	GO:0000981	GO:0007596	GO:0030513	GO:0051891	GO:0043627	GO:0032912	GO:0003705	GO:0008584	GO:0003309	GO:0019901	GO:0044267	GO:0032911	GO:0003682	GO:0045766	GO:0003700	GO:0060486	GO:0045892	GO:0055007	GO:0042493	GO:0005654	GO:0031965	GO:0110024	GO:0043066	GO:0001085	GO:0060575	GO:0070848	GO:0045944	GO:0000977	GO:0071773	GO:0071456	GO:0001228	GO:0014898	GO:0001103	GO:0045893	GO:0035239	GO:0000122	GO:0071371	GO:0060510	GO:0048645	GO:0000979	GO:0005667	GO:0008270	GO:0043565	GO:0007493	GO:0005634	GO:0060430	GO:0001889	GO:0003310	GO:0060045	GO:0060947	GO:0001701	GO:0044212	GO:0051145	GO:0006366	GO:0071158	GO:0006644	GO:0008134
55293	GO:0019752	GO:0070062	GO:0016616	GO:0006464	GO:0005975	GO:0015031
155038	GO:0005783	GO:0005829	GO:0005794	GO:0005525	GO:0005739
1213	GO:0016020	GO:0001649	GO:1990498	GO:0030130	GO:0031623	GO:0045334	GO:0019901	GO:0030669	GO:0032588	GO:0060236	GO:0006914	GO:0032802	GO:0032051	GO:1900126	GO:0070062	GO:1903077	GO:0005925	GO:0072583	GO:0030136	GO:0043209	GO:0005764	GO:1990381	GO:1903561	GO:0006886	GO:0005768	GO:0030132	GO:0006898	GO:0097718	GO:0050750	GO:0071439	GO:0000278	GO:0003723	GO:0036020	GO:0042470	GO:0003725	GO:0016192	GO:0048268	GO:0005829	GO:0033572	GO:0005819	GO:0005739	GO:0005886	GO:0034383	GO:0031012	GO:0007018	GO:0042147	GO:0061024	GO:0030118	GO:0060071	GO:0051301	GO:0019886	GO:0043234	GO:0005198	GO:0045056
81	GO:0051015	GO:0005615	GO:0030335	GO:0005903	GO:0047485	GO:0031490	GO:0030054	GO:0005737	GO:0030863	GO:0002576	GO:0035357	GO:0005178	GO:0030018	GO:0051017	GO:0016604	GO:0005911	GO:1901224	GO:0031143	GO:0015031	GO:0048549	GO:0070062	GO:1900025	GO:0042974	GO:0005925	GO:0030374	GO:0005622	GO:0001666	GO:0048471	GO:0043005	GO:0001725	GO:0070830	GO:0032417	GO:0000977	GO:0030050	GO:0003723	GO:0001882	GO:0051272	GO:0005829	GO:0005576	GO:1903506	GO:0005634	GO:0048384	GO:0042803	GO:1902396	GO:0031093	GO:0003779	GO:0035257	GO:0044325	GO:0030529	GO:0043234	GO:0005509	GO:0042981	GO:0051271
84954	GO:0046872	GO:0008237
9411	GO:0035556	GO:0005737	GO:0046872	GO:0007266	GO:0005829	GO:0030165	GO:0051056	GO:0005096
6093	GO:0034774	GO:0007159	GO:0032956	GO:0051893	GO:0032059	GO:0032091	GO:0004672	GO:0005856	GO:0032060	GO:0030036	GO:0007165	GO:0051894	GO:0048013	GO:0043524	GO:0006468	GO:2000145	GO:0030027	GO:0007266	GO:1903347	GO:0051451	GO:0005524	GO:0030866	GO:0050901	GO:0000139	GO:0005829	GO:0005576	GO:0017049	GO:0043312	GO:0005886	GO:0030155	GO:0035509	GO:0051492	GO:0072659	GO:0050900	GO:0016525	GO:0006939	GO:0001726	GO:0005814	GO:2000114	GO:0045616	GO:0046872	GO:0097194	GO:0004674	GO:0007249	GO:0022614	GO:0048010	GO:1903140	GO:0003383
317762	GO:0021987	GO:0005923	GO:0043296
624	GO:0019229	GO:0042310	GO:0046982	GO:0007166	GO:0043114	GO:0050482	GO:0007169	GO:0005887	GO:0009651	GO:0016021	GO:0005886	GO:0042311	GO:0002020	GO:0007186	GO:0033137	GO:0004435	GO:0006939	GO:0006954	GO:1902239	GO:0031702	GO:0005768	GO:0008015	GO:0004947	GO:0007204
55313	GO:0070062	GO:0046872	GO:0035578	GO:0005829	GO:0004721	GO:0005576	GO:0043312	GO:0005886
56946	GO:0005654	GO:0006281	GO:0016569	GO:0006355	GO:0006351	GO:0042803
27324	GO:0005634	GO:0043524	GO:0006351	GO:0042803	GO:0034056	GO:0045893	GO:0006915	GO:0003682	GO:0042981	GO:0051219
80025	GO:0016310	GO:0005524	GO:0070584	GO:0005829	GO:0005739	GO:0004594	GO:0019217	GO:0005758	GO:1904251	GO:0007286	GO:0009060	GO:0015937	GO:0009108	GO:0090207	GO:0015939	GO:0051881
7433	GO:0007186	GO:0007586	GO:0006936	GO:0007166	GO:0043235	GO:0005887	GO:0007268	GO:0016021	GO:0006955	GO:0005886	GO:0004999	GO:0008284	GO:0007187
64919	GO:0021773	GO:0010837	GO:0033077	GO:0001077	GO:0035701	GO:0003334	GO:0022008	GO:0021902	GO:0019216	GO:0043565	GO:0008285	GO:0097535	GO:0046632	GO:0005634	GO:0000978	GO:0007165	GO:0003382	GO:0048538	GO:0045664	GO:0043066	GO:0043368	GO:0044212	GO:0042475	GO:0043005	GO:0003676	GO:0071678	GO:0046872	GO:0045944	GO:0031077	GO:0033153
283638	GO:0005874	GO:0005737
50515	GO:0016020	GO:0001537	GO:0016051	GO:0050659	GO:0008146	GO:0042127	GO:0030206	GO:0002063	GO:0042733	GO:0036342	GO:0000139	GO:0033037	GO:0009791	GO:0030512	GO:0016021	GO:0047756	GO:0007585	GO:0048703	GO:0043066	GO:0048589
23556	GO:0006506	GO:0016020	GO:0051377	GO:0005829	GO:0016021	GO:0016780	GO:0005789	GO:0016740	GO:0005886	GO:0016254
9209	GO:0006355	GO:0016055	GO:0030275
9871	GO:0000149	GO:0048208	GO:0001701	GO:0090110	GO:0002474	GO:0000139	GO:0006886	GO:0019886	GO:0005829	GO:0030127	GO:0008270	GO:0006888	GO:0005789	GO:0012507
5190	GO:0007031	GO:0005524	GO:0005777	GO:0005737	GO:0001750	GO:0042623	GO:0097733	GO:0008022	GO:0005829	GO:0006625	GO:0050821	GO:0016561	GO:0032403	GO:0016887	GO:0005778
4726	GO:0032981	GO:0010259	GO:0009055	GO:0006936	GO:0035264	GO:0072358	GO:0005747	GO:0006120	GO:0070584	GO:0006631	GO:0061458	GO:0005743	GO:0008137
10519	GO:0030291	GO:0005783	GO:0016324	GO:0071944	GO:0071356	GO:0043025	GO:0038163	GO:0030426	GO:0045653	GO:0071902	GO:1903078	GO:0007113	GO:0051898	GO:0008285	GO:0002931	GO:0070062	GO:0005654	GO:0001525	GO:0043066	GO:0007286	GO:0017016	GO:0030027	GO:0006915	GO:0048471	GO:0007155	GO:0008022	GO:0090314	GO:0001954	GO:0008427	GO:0030307	GO:1990090	GO:0090050	GO:1900026	GO:0032433	GO:0010977	GO:0030220	GO:0007026	GO:0007229	GO:0070886	GO:0006974	GO:0031122	GO:0030424	GO:0043495	GO:0051302	GO:0051092	GO:0005813	GO:2000256	GO:0044325	GO:0051301	GO:0005509	GO:0042383	GO:0070374	GO:0033630
814	GO:0070062	GO:0005654	GO:0005524	GO:0045893	GO:0007616	GO:0004683	GO:0001650	GO:0043011
79856	GO:0015031	GO:0035091	GO:0030659
114926	GO:0016021
23399	GO:0007077	GO:0010867	GO:0005635	GO:0016791	GO:0004722	GO:0005737	GO:0004721	GO:0006470	GO:0016021	GO:0007276	GO:0006998	GO:0007498	GO:0031965	GO:0071595	GO:0090263	GO:0005789	GO:0034504
9321	GO:0005929	GO:0006486	GO:0005801	GO:0000139	GO:0035735	GO:0003281	GO:0002081	GO:0005856	GO:0005634	GO:0002079	GO:0016607	GO:0003413	GO:0007030	GO:0006366	GO:0060122	GO:0003713	GO:0005794	GO:0030133
123920	GO:0031965	GO:0005615	GO:0005125	GO:0016021	GO:0050861	GO:0006935	GO:0005737
84334	GO:0043280	GO:0090200	GO:0097193	GO:0005739	GO:0034393
57020	GO:0101003	GO:0043312	GO:0016021	GO:0015031	GO:0005886	GO:0005769	GO:0006893
55780	GO:0007275	GO:0016021	GO:0005789
6311	GO:0050658	GO:0016020	GO:0010494	GO:0003723	GO:0010603	GO:0005737	GO:0016070	GO:0034063	GO:0005154	GO:0005802	GO:0006417	GO:0048471	GO:0008022	GO:0030529	GO:0005794	GO:0033962	GO:0002091	GO:0005844
829	GO:0034329	GO:0007596	GO:0071203	GO:0008290	GO:0005829	GO:0005576	GO:0015629	GO:0045087	GO:0035722	GO:0005856	GO:0070062	GO:0051016	GO:0045296	GO:0003779	GO:0006928	GO:0019886	GO:0006888	GO:0006461
8833	GO:0006541	GO:0003922	GO:0005524	GO:0006177	GO:0016462	GO:0005829	GO:0009113	GO:0003921	GO:0009168
2872	GO:0097192	GO:0005524	GO:0071243	GO:0035556	GO:0007166	GO:0005737	GO:0005730	GO:0016604	GO:0004672	GO:0004683	GO:0005516	GO:0030097	GO:0005634	GO:0016605	GO:0006468	GO:0006417	GO:0046777	GO:0046872	GO:0004674	GO:0018105	GO:0009931
596	GO:0035094	GO:0005783	GO:0008625	GO:0031625	GO:0005737	GO:0030890	GO:0007015	GO:0051721	GO:0016248	GO:0015267	GO:0000209	GO:0031103	GO:0042493	GO:0005654	GO:0031965	GO:0042802	GO:2001243	GO:0043524	GO:0043209	GO:0043066	GO:0010039	GO:0007409	GO:0006915	GO:0042100	GO:0070059	GO:0001782	GO:0005789	GO:2001240	GO:0032848	GO:0051434	GO:0034097	GO:0046982	GO:0005741	GO:0046930	GO:0030307	GO:0043497	GO:0009636	GO:0051924	GO:0022898	GO:0043496	GO:0005829	GO:0016021	GO:0043565	GO:0006974	GO:0050853	GO:0002020	GO:0051607	GO:0042803	GO:2000811	GO:0031966	GO:0008134
100528032	GO:0009897	GO:0032394	GO:0071222	GO:0031295	GO:0005887	GO:2000502	GO:0016021	GO:0050830	GO:0045954	GO:0042288	GO:0005886	GO:0050776	GO:0032729	GO:0042267	GO:0007165	GO:0030154	GO:0004872	GO:0002223	GO:0042803	GO:0002250	GO:0030246	GO:0009986	GO:0030101	GO:0045429	GO:0034260
84436	GO:0046872	GO:0003677	GO:0005634	GO:0006355	GO:0006351	GO:0003700
50809	GO:0071456	GO:0070828	GO:0003677	GO:0005634	GO:0006355	GO:0042127	GO:0006334	GO:0016607	GO:0005694	GO:0097298	GO:0031491	GO:0000786
5029	GO:0097746	GO:0007200	GO:0045028	GO:0070257	GO:0004872	GO:0006873	GO:0005887	GO:0016021	GO:0005886
81552	GO:0005768	GO:0031301	GO:0006355	GO:0006351	GO:0004871	GO:0030659
85465	GO:0006646	GO:0046872	GO:1903955	GO:0016021	GO:0004307	GO:0005789
79706	GO:0070062	GO:0042326	GO:0003725	GO:0003014	GO:0019901	GO:0006469	GO:0005730	GO:0004860
117583	GO:0016020	GO:0012505	GO:0051301	GO:0043234	GO:0030054	GO:0005923	GO:0007049
57583	GO:0015643	GO:0016021	GO:0009405
114049	GO:0003723	GO:0005654	GO:0005634	GO:0006355	GO:0008168	GO:0046982	GO:0006351	GO:2000234	GO:0070476	GO:0048471	GO:0031167	GO:0005730	GO:0016569	GO:0016435
79712	GO:0016757	GO:0016740
85013	GO:0016021
4804	GO:1902895	GO:0043154	GO:0097190	GO:0048011	GO:0031625	GO:0048406	GO:0015026	GO:0042593	GO:0043065	GO:0005887	GO:0004888	GO:0031293	GO:0004871	GO:0007411	GO:0017137	GO:0005654	GO:0007165	GO:0005622	GO:0050772	GO:0043066	GO:0043005	GO:0006886	GO:0005768	GO:0007266	GO:0043281	GO:0050771	GO:2001273	GO:0006919	GO:0051402	GO:0005035	GO:0032496	GO:0010977	GO:0005829	GO:0005576	GO:0016021	GO:0032922	GO:0005516	GO:0005886	GO:1903588	GO:1900182	GO:0005634	GO:0004872	GO:0043121	GO:1904646	GO:0005031	GO:0006954	GO:0009986	GO:0006955
9636	GO:0032649	GO:0031397	GO:0060337	GO:0042742	GO:0019941	GO:0034340	GO:0045071	GO:0005829	GO:0005576	GO:0005654	GO:0051607	GO:0016032	GO:0031386	GO:0030501	GO:0019985	GO:0032020	GO:0045648	GO:0032480
5286	GO:0016020	GO:0016477	GO:0048008	GO:0008286	GO:0005524	GO:0014065	GO:0006661	GO:0031982	GO:0005737	GO:0046854	GO:0048268	GO:0007173	GO:0005829	GO:0006897	GO:0005886	GO:0035004	GO:0070062	GO:0005634	GO:0030136	GO:0016301	GO:0061024	GO:0035091	GO:0014829	GO:0016303	GO:0005942	GO:0005794	GO:0035005	GO:0048015	GO:0006887
1956	GO:0051015	GO:0016323	GO:0005524	GO:0016324	GO:0004716	GO:0098609	GO:0007169	GO:0008283	GO:0003682	GO:0016021	GO:0030665	GO:0005516	GO:0004714	GO:0000902	GO:0043006	GO:0005622	GO:0071230	GO:0045296	GO:0031901	GO:0009986	GO:0030139	GO:0007202	GO:0006898	GO:0048143
55833	GO:0003723	GO:0005634	GO:0010628	GO:0005737	GO:0045296
3099	GO:0007595	GO:0016020	GO:0035795	GO:0019158	GO:0005524	GO:0072656	GO:0008637	GO:0006096	GO:0005536	GO:0005741	GO:0005829	GO:0002931	GO:0061621	GO:0008865	GO:1904925	GO:1990830	GO:0001678	GO:2000378	GO:0004340	GO:0072655	GO:0004396	GO:0046324
2631	GO:2000984	GO:0016020	GO:0005741	GO:0006119	GO:0006754	GO:0005887	GO:0005739	GO:1901843
87178	GO:0097421	GO:0051260	GO:0005737	GO:2000627	GO:0035458	GO:0070584	GO:0071042	GO:0045025	GO:0071850	GO:0061014	GO:0035927	GO:0004654	GO:0000962	GO:0034599	GO:0008266	GO:0035198	GO:0034046	GO:2000772	GO:0005789	GO:0003723	GO:0045926	GO:0043631	GO:0000175	GO:0005829	GO:0000957	GO:0060416	GO:0005739	GO:0070207	GO:0000958	GO:0006401	GO:0005634	GO:0042788	GO:0035928	GO:0005758	GO:0051591	GO:0006402	GO:0000964	GO:0043457	GO:0000965	GO:0097222
9841	GO:0002244	GO:0046872	GO:0003677	GO:0005634	GO:0006355	GO:0006351	GO:0003676
84620	GO:0006486	GO:0018279	GO:0032580	GO:0000139	GO:0007275	GO:0009311	GO:0016021	GO:0040007	GO:0003835
6602	GO:0071564	GO:0032947	GO:0005654	GO:0048096	GO:0016514	GO:0071565	GO:0006337
51123	GO:0045892	GO:0005634	GO:1902455	GO:0016021	GO:0005737
25974	GO:0009236	GO:0055114	GO:0042803	GO:0005737	GO:0070988	GO:0006749	GO:0031419	GO:0043295	GO:0005829	GO:0005739	GO:0032451	GO:0033787	GO:0009235	GO:0071949	GO:0016491
201134	GO:0097120	GO:0060077	GO:0005813	GO:0005886	GO:0005737
54477	GO:0016020	GO:0080025	GO:0005654	GO:0070273	GO:0005829	GO:0061458	GO:0032266	GO:0010314
54904	GO:0016571	GO:0046872	GO:0005654	GO:0005634	GO:0006355	GO:0006351	GO:0005694	GO:0018024
125228	GO:0016021	GO:0005739
22949	GO:0006691	GO:0032440	GO:0070062	GO:0097327	GO:0036132	GO:0047522	GO:0005737
23032	GO:0071108	GO:0016477	GO:0004843	GO:0009267	GO:0051298	GO:0005737	GO:0032092	GO:0008277	GO:0006511	GO:0032091	GO:0005829	GO:0016579	GO:0006897	GO:0008270	GO:0010506	GO:0017160	GO:0007411	GO:0070536	GO:0005654	GO:0005925	GO:0030891	GO:0005813	GO:0036459	GO:0048471	GO:0044297	GO:0001664	GO:0005794	GO:0004197	GO:0050821
7757	GO:0003677	GO:0005634	GO:0006355	GO:0008270	GO:0006351
133308	GO:0016323	GO:0010008	GO:0016324	GO:0034220	GO:0030054	GO:0015299	GO:2001206	GO:0010348	GO:0061178	GO:0030672	GO:0016021	GO:0006814	GO:0005886	GO:0005451	GO:0030317	GO:0015385	GO:0072583	GO:0042802	GO:0097228	GO:0005743	GO:0031966
23761	GO:0006646	GO:0016540	GO:0005634	GO:0004609	GO:0031305	GO:0008654	GO:0005743	GO:0016021
6760	GO:0000902	GO:0042493	GO:0000226	GO:0005634	GO:0005881	GO:0048013	GO:0030374	GO:0035556	GO:0006351	GO:0071564	GO:0003713	GO:0045944	GO:0097150
3705	GO:0000287	GO:0052830	GO:0007596	GO:0005524	GO:0016324	GO:0005829	GO:0021915	GO:0052825	GO:0052725	GO:0007165	GO:0016853	GO:0005622	GO:0032957	GO:0003824	GO:0047325	GO:0052831	GO:0052659	GO:0043647	GO:0052726	GO:0052835
9577	GO:0031593	GO:0005737	GO:0006302	GO:0005164	GO:0000268	GO:0005829	GO:0045739	GO:0016579	GO:0031572	GO:0006974	GO:0070552	GO:0070536	GO:0000152	GO:0005634	GO:0005654	GO:0010212	GO:0007165	GO:0043066	GO:0006915	GO:0051301	GO:0016569	GO:0070531	GO:0006303	GO:0007049
10497	GO:0007528	GO:0016020	GO:0030054	GO:1900426	GO:0043065	GO:0007269	GO:0031914	GO:0048172	GO:0017137	GO:0005622	GO:0071333	GO:0035249	GO:0090382	GO:0048786	GO:0031594	GO:0032009	GO:0030742	GO:0035556	GO:0016079	GO:0005829	GO:0010808	GO:0005516	GO:0005886	GO:0060384	GO:0019992	GO:0097470	GO:0099525	GO:0044305	GO:0043195	GO:0097151	GO:0016082	GO:0050714	GO:0046872	GO:0005794	GO:0007268	GO:0016081	GO:0014047
10270	GO:0016020	GO:0000278	GO:0003723	GO:0003677	GO:0006355	GO:0071222	GO:0032720	GO:0034237	GO:0003690	GO:0007076	GO:0031065	GO:0005730	GO:0008270	GO:0005739	GO:0045087	GO:0015031	GO:0033127	GO:0000793	GO:0005634	GO:0005654	GO:0007165	GO:0016301	GO:0042826	GO:0006351	GO:0016363	GO:0001939	GO:0051059	GO:0071380	GO:0044839	GO:0005794
11201	GO:0005654	GO:0006281	GO:0006260	GO:0016607	GO:0005622	GO:0042276	GO:0019985	GO:0003887	GO:0046872	GO:0003684	GO:0036464
6608	GO:0001649	GO:0061053	GO:0048853	GO:0030857	GO:0017147	GO:2000036	GO:0021987	GO:0070062	GO:0001755	GO:0002053	GO:0042475	GO:0005113	GO:0043392	GO:0060644	GO:0045944	GO:0001708	GO:0005929	GO:0030666	GO:0048873	GO:0007371	GO:0000122	GO:0046622	GO:0005901	GO:0061113	GO:0008144	GO:2000826	GO:0007228	GO:0001701	GO:0021696	GO:0042307	GO:0060170	GO:0007494	GO:0051799	GO:0070986	GO:0004888	GO:0021794	GO:0001570	GO:0002052	GO:0021953	GO:0060248	GO:0021904	GO:0021542	GO:0043066	GO:0072285	GO:0035264	GO:0071397	GO:0021938	GO:0031069	GO:0090190	GO:0045880	GO:0051451	GO:0009952	GO:0060684	GO:0021910	GO:0004930	GO:0003323	GO:0097542	GO:0016021	GO:0003140	GO:0048741	GO:0001947	GO:0060413	GO:0005794	GO:0040018	GO:0034504	GO:0050821	GO:0048143	GO:0050679
23198	GO:0043687	GO:1990111	GO:0090090	GO:0016504	GO:0016579	GO:0070628	GO:0000209	GO:0005654	GO:0016607	GO:0070577	GO:0090263	GO:0007275	GO:0002479	GO:1902036	GO:0038061	GO:0000502	GO:0010499	GO:0006521	GO:0031146	GO:0010972	GO:0051437	GO:0005829	GO:0061418	GO:0043488	GO:0006974	GO:0033209	GO:0000165	GO:0005634	GO:0055085	GO:0006281	GO:0050852	GO:0002223	GO:0005839	GO:0038095	GO:0060071	GO:0035093	GO:0043161	GO:0031145
55486	GO:0006851	GO:0004252	GO:0004175	GO:0005634	GO:1903214	GO:0006508	GO:0030162	GO:0033619	GO:0005743	GO:0016021	GO:2000377	GO:0010821	GO:0005739
9711	GO:0043231	GO:0005654	GO:0045806	GO:0005770	GO:1901097	GO:0005764	GO:0071985	GO:0002376	GO:0005829	GO:0010507	GO:0006914	GO:0005769	GO:0043553	GO:0006909
6185	GO:0043022	GO:0016020	GO:0042493	GO:0018279	GO:0005791	GO:0007568	GO:0008250	GO:0006464	GO:0006487	GO:0016021	GO:0005789	GO:0000421
4233	GO:0019903	GO:0031116	GO:0007166	GO:0004713	GO:0005887	GO:0005008	GO:0048754	GO:0004714	GO:0007165	GO:0035635	GO:0014066	GO:0042802	GO:0005622	GO:0046934	GO:0061436	GO:0045944	GO:0048015	GO:0050918	GO:2001028	GO:0005524	GO:1901299	GO:0070495	GO:0007169	GO:0051497	GO:0008283	GO:0016021	GO:0005576	GO:0005886	GO:0001886	GO:0000165	GO:1905098	GO:0009925	GO:0038111	GO:0009986	GO:0005088	GO:0010507	GO:0071526	GO:0035024
26054	GO:0070646	GO:0016925	GO:0005654	GO:0090169	GO:0090234	GO:0016929	GO:0008234	GO:0005829	GO:0016926
25963	GO:0032580	GO:0005829	GO:0042147	GO:0016021
26152	GO:0046872	GO:0003677	GO:0005634	GO:0006355	GO:0006351	GO:0003676
2241	GO:0048008	GO:0030335	GO:0005938	GO:0030054	GO:0010762	GO:0044331	GO:0005737	GO:0035426	GO:0036119	GO:0004713	GO:0070102	GO:0031234	GO:0045087	GO:0050904	GO:0033007	GO:0005856	GO:0007260	GO:0038028	GO:0034446	GO:0030154	GO:0015630	GO:0006468	GO:0000790	GO:0030027	GO:0046777	GO:0036006	GO:0008289	GO:0007155	GO:0019221	GO:0008157	GO:0042995	GO:0000278	GO:0038083	GO:0034614	GO:0005524	GO:0038109	GO:0035556	GO:0032496	GO:0001932	GO:0010591	GO:0008283	GO:0005829	GO:0043304	GO:0015629	GO:0030838	GO:0006935	GO:0018108	GO:0031532	GO:0005634	GO:0000226	GO:0004715	GO:0051092	GO:0005154	GO:0038095	GO:0032869	GO:0042058	GO:0008284
25903	GO:0005615	GO:0030198	GO:0005576	GO:0050840	GO:0005578
7170	GO:0051015	GO:0070062	GO:0005856	GO:0030049	GO:0006936	GO:0005884	GO:0007015	GO:0006928	GO:0001725	GO:0005829	GO:0015629	GO:0005862	GO:0008307
64116	GO:0046873	GO:0031090	GO:0006882	GO:0006829	GO:0005385	GO:0071578	GO:0005887	GO:0016021	GO:0005886	GO:0070574
57486	GO:1902809	GO:0004222	GO:0006518	GO:0006111	GO:0005758	GO:0042277	GO:0046872	GO:0005576	GO:0005886
55914	GO:0016323	GO:0045104	GO:0030054	GO:0071356	GO:0032496	GO:0005102	GO:0016049	GO:0005737	GO:0070433	GO:0005178	GO:0007173	GO:0007229	GO:0032088	GO:0005886	GO:0005604	GO:0006605	GO:0005634	GO:0031965	GO:0005176	GO:0007165	GO:0038128	GO:0032495	GO:0016607	GO:0071638	GO:0005200	GO:0009925	GO:0007155	GO:0045175	GO:0030056	GO:0007049	GO:0045197
10890	GO:1903361	GO:0071786	GO:0030859	GO:0017157	GO:0055038	GO:0005913	GO:0031489	GO:0055037	GO:0070382	GO:0070062	GO:0098641	GO:0005925	GO:0019003	GO:0045200	GO:0030670	GO:0007409	GO:0006893	GO:0003924	GO:0006886	GO:0005768	GO:0009306	GO:0043001	GO:0090150	GO:0005525	GO:0005789	GO:0005929	GO:0097051	GO:0006904	GO:0000139	GO:0016192	GO:0005829	GO:0043312	GO:0005886	GO:0030659	GO:0071782	GO:0016197	GO:0019882	GO:0030667	GO:0072659	GO:0005802	GO:0061024	GO:0032869	GO:0032593	GO:0005794
79726	GO:0034198	GO:0005765	GO:0061700	GO:0032008
199990	GO:0005654	GO:0031593	GO:0030054	GO:0043240	GO:0005694	GO:0070530	GO:0019985	GO:0043130	GO:0046872	GO:0140036	GO:0016604	GO:0036297	GO:0006974
27342	GO:0006612	GO:0003677	GO:0017112	GO:0061024	GO:0031901	GO:0005730	GO:0005829	GO:0006897	GO:0008270	GO:0005769	GO:0055037	GO:0017137
153443	GO:0003723	GO:0030686	GO:0005634	GO:0006355	GO:0006351	GO:0030490	GO:0048471
23122	GO:0051015	GO:0016020	GO:0005938	GO:0005874	GO:1903690	GO:0010717	GO:0005881	GO:1990782	GO:0034453	GO:0002162	GO:0032587	GO:0032956	GO:0045180	GO:0005737	GO:1904261	GO:0031110	GO:0006903	GO:0000777	GO:0005815	GO:0010470	GO:0008017	GO:0005828	GO:0010458	GO:0035791	GO:0007052	GO:0031252	GO:0045921	GO:0051497	GO:0031113	GO:0010634	GO:0005829	GO:0007163	GO:1903754	GO:0051010	GO:0007026	GO:0005886	GO:0032886	GO:0044295	GO:0000226	GO:0072659	GO:0030516	GO:0007030	GO:0090091	GO:0051895	GO:0031023	GO:0005802	GO:0007020	GO:0051301	GO:0005794	GO:0007062
7429	GO:0051015	GO:0032532	GO:0030335	GO:0005903	GO:0005737	GO:0007173	GO:1903078	GO:0032432	GO:0030041	GO:0070062	GO:0060327	GO:0051693	GO:0035729	GO:0005654	GO:0042802	GO:1902896	GO:0008360	GO:0030027	GO:0005546	GO:0045010	GO:0030175	GO:0009617	GO:0006461	GO:0051014	GO:0030836	GO:0043027	GO:2000394	GO:0051125	GO:0001951	GO:0032433	GO:0010634	GO:0035727	GO:0030042	GO:0005886	GO:0061041	GO:0051016	GO:0071364	GO:0042803	GO:0005902	GO:0001726	GO:0005509	GO:0032233	GO:0040018	GO:2000392	GO:0030855
57154	GO:0061734	GO:0005737	GO:0016874	GO:0043025	GO:2000060	GO:0071211	GO:0000209	GO:0070062	GO:0005654	GO:0061630	GO:0030154	GO:0030509	GO:0007398	GO:1903861	GO:0070411	GO:0034394	GO:0030514	GO:0048185	GO:0016567	GO:0042787	GO:0061736	GO:0007179	GO:0006511	GO:0005829	GO:0030512	GO:0070412	GO:0005739	GO:0006611	GO:0005886	GO:0030424	GO:0061753	GO:0032801	GO:0072659	GO:0005543	GO:0004842	GO:0030579	GO:0060071	GO:0030279	GO:0043161
55844	GO:0032502	GO:0000278	GO:0019888	GO:0070262	GO:0005829	GO:0010458	GO:0051301	GO:0000159
27131	GO:0034452	GO:0097422	GO:0030904	GO:0046982	GO:0016050	GO:0005829	GO:0031234	GO:0006907	GO:0030659	GO:0016241	GO:0042147	GO:0005622	GO:0031313	GO:0001891	GO:0035091	GO:0045296	GO:0006886	GO:0001726	GO:0030905	GO:0031901	GO:0070685
8760	GO:0016020	GO:0005783	GO:0006655	GO:0004605	GO:0016021	GO:0005743	GO:0005789	GO:0016024
6272	GO:0030425	GO:0051005	GO:0014902	GO:0048011	GO:0008625	GO:0031410	GO:0048406	GO:0043025	GO:0032509	GO:0007218	GO:0005769	GO:0005765	GO:0030140	GO:0031965	GO:0030136	GO:0045599	GO:0010465	GO:0048471	GO:0046323	GO:0007275	GO:0005789	GO:0048227	GO:0010008	GO:0030379	GO:0010468	GO:0032580	GO:0006895	GO:0001503	GO:0016050	GO:1904037	GO:0005829	GO:0016021	GO:0006897	GO:0008333	GO:0005886	GO:0030659	GO:0007186	GO:0032868	GO:0009986	GO:0005794	GO:0005905	GO:0019899
3856	GO:0097284	GO:0097191	GO:0031424	GO:0005737	GO:0070268	GO:0097110	GO:0051599	GO:0030018	GO:0005829	GO:0005911	GO:0051707	GO:0045095	GO:0033209	GO:0016010	GO:0070062	GO:0005634	GO:0005654	GO:0016327	GO:0045214	GO:0043034	GO:0045111	GO:0005882	GO:0016363	GO:0016032	GO:0060706	GO:0042383	GO:0005198	GO:0032403
339229	GO:0005739
26523	GO:0005737	GO:0000932	GO:0035194	GO:0003743	GO:1901224	GO:0010586	GO:0001047	GO:0005654	GO:0070578	GO:0000978	GO:0060964	GO:0010628	GO:0045944	GO:0035198	GO:0048015	GO:0010501	GO:0031054	GO:0000956	GO:0003723	GO:0003725	GO:0000993	GO:0005829	GO:0007223	GO:0035280	GO:0003727	GO:0005634	GO:0035196	GO:0006351	GO:0031047	GO:0044212	GO:0045652	GO:0003676	GO:0038111	GO:0030529	GO:0035068	GO:0016442	GO:0035278	GO:0005844
55188	GO:0007186	GO:0008277	GO:0005938	GO:0001965	GO:0005829	GO:0005813	GO:0005085	GO:0005886	GO:0005737	GO:0005096
221078	GO:0016428	GO:0005829	GO:0006400	GO:0000049	GO:0005737
10482	GO:0006406	GO:0003729	GO:0003723	GO:0005654	GO:0005643	GO:0005634	GO:0005487	GO:0016607	GO:0016032	GO:0042405	GO:0005737	GO:0006405	GO:0000346	GO:0016973	GO:0005829	GO:0003727
79979	GO:0006396	GO:0008173	GO:0005739	GO:0030697
9814	GO:0005813	GO:0005814	GO:0010389	GO:0097711	GO:0005829	GO:0019902	GO:0010923	GO:0000086
9472	GO:0051018	GO:0014701	GO:0005737	GO:1902261	GO:0071345	GO:0014704	GO:0006605	GO:0030315	GO:0031965	GO:0032947	GO:0016301	GO:0019933	GO:0048471	GO:0001508	GO:0061051	GO:1901381	GO:0005635	GO:0030307	GO:0035556	GO:0034237	GO:0071320	GO:0016529	GO:0010880	GO:0005901	GO:0060316	GO:0034704	GO:0070886	GO:0030818	GO:0043495	GO:0010738	GO:0032516	GO:0051281	GO:0008179	GO:0044325	GO:0060306
1124	GO:0016020	GO:0005070	GO:0005622	GO:0035556	GO:0005737	GO:0046872	GO:0043087	GO:0005829	GO:0051056	GO:0005096
79083	GO:0070062	GO:0030425	GO:0005622	GO:0048471	GO:0006886	GO:0003779	GO:0030864	GO:0046872	GO:0017022	GO:0017137	GO:0030050
100131755	GO:0016021
57337	GO:0005634	GO:0008234	GO:0005622	GO:0005886	GO:0007188	GO:0004930
90799	GO:0000922	GO:0005813	GO:0005737
54453	GO:0007165	GO:0017112	GO:0061024	GO:0030695	GO:0005829	GO:0007264	GO:0006897	GO:0005096
653583	GO:0019899
2104	GO:0003707	GO:0003677	GO:0001228	GO:0003708	GO:0006355	GO:0045893	GO:0043565	GO:0008270	GO:0005516	GO:0005496	GO:0005634	GO:0005654	GO:0050682	GO:0006351	GO:0004879	GO:0045944	GO:0007275	GO:0000977	GO:0006367
7328	GO:0070936	GO:0061630	GO:0005524	GO:0016567	GO:0031625	GO:0070979	GO:0061631	GO:0005737	GO:0004842	GO:0043161	GO:0006511	GO:0005829
116986	GO:2001240	GO:0016020	GO:0042177	GO:0030295	GO:0019901	GO:0046427	GO:0005730	GO:0005739	GO:0015031	GO:0070062	GO:0005634	GO:0014068	GO:0043524	GO:0043066	GO:0003924	GO:0060749	GO:0046872	GO:0033601	GO:0045944	GO:0005525	GO:0005096
9743	GO:0010008	GO:0005938	GO:0030054	GO:0000139	GO:0007264	GO:0005829	GO:0001650	GO:0015629	GO:0043197	GO:0045211	GO:0005654	GO:0007165	GO:0014069	GO:0035091	GO:0005794	GO:0005789	GO:0051056	GO:0005096
318	GO:0005759	GO:0004081	GO:0008803	GO:0034599	GO:0006139	GO:0005525	GO:0005739	GO:0008796	GO:0006915
1729	GO:0017048	GO:0003723	GO:0030335	GO:0051279	GO:0005102	GO:0032587	GO:0005829	GO:0071420	GO:0043312	GO:0035372	GO:0030041	GO:0005886	GO:0032886	GO:0072686	GO:0005815	GO:0030667	GO:0101003	GO:2000145	GO:0008360	GO:0003779	GO:0044325	GO:0051493	GO:0007605	GO:0007010
23654	GO:0007162	GO:0007420	GO:0007405	GO:0017154	GO:0001932	GO:0005887	GO:0016021	GO:0070062	GO:0010976	GO:0050772	GO:0008360	GO:0009986	GO:0043087	GO:2001222	GO:0007156	GO:0001843	GO:0071526
972	GO:0050731	GO:0035718	GO:0005783	GO:0016064	GO:0009897	GO:0002606	GO:0004896	GO:0045060	GO:0030669	GO:0030890	GO:0042289	GO:0045581	GO:0050998	GO:0002906	GO:0001516	GO:0044183	GO:0070062	GO:0019883	GO:0042613	GO:0048146	GO:0005622	GO:0042658	GO:0005764	GO:0051290	GO:0046598	GO:0006886	GO:0042609	GO:1902166	GO:0033674	GO:0005771	GO:0012507	GO:0070206	GO:0051085	GO:0030666	GO:0045893	GO:0001961	GO:0043518	GO:0008283	GO:0045582	GO:0016021	GO:0060907	GO:0002792	GO:0019882	GO:0001540	GO:0019955	GO:0090023	GO:0000187	GO:0035691	GO:0005773	GO:0043123	GO:0035692	GO:0009986	GO:0035693	GO:0019886	GO:0006952	GO:0005794	GO:0002830	GO:0045657	GO:0045059	GO:0006955	GO:2000343	GO:0070374
6674	GO:0016787	GO:0005829	GO:0070286	GO:0007338	GO:0005525	GO:0005737
6565	GO:0006810	GO:0070062	GO:0006811	GO:0015893	GO:0005887	GO:0015333	GO:0016021	GO:0005886	GO:0015031
9927	GO:0061734	GO:0046580	GO:0006986	GO:0007596	GO:0007006	GO:0031625	GO:0005741	GO:0031306	GO:0048593	GO:0005829	GO:0016021	GO:0001825	GO:0005739	GO:0048662	GO:0051646	GO:0015630	GO:0003924	GO:0006915	GO:0006626	GO:0008053	GO:0034497	GO:0005525	GO:0016236
473	GO:0006607	GO:0006338	GO:0003682	GO:0043565	GO:0008267	GO:0008270	GO:0000118	GO:0021691	GO:0003700	GO:0005634	GO:0001105	GO:0021930	GO:0021942	GO:0048813	GO:0001106	GO:0048755
81576	GO:0009615
29880	GO:0016020	GO:0006486	GO:0004581	GO:0018279	GO:0007368	GO:0016021	GO:0006487	GO:0005789	GO:0004576
54469	GO:0003677	GO:0031593	GO:0071356	GO:0043066	GO:0005737	GO:0043122	GO:0006915	GO:0008270	GO:0006625
8453	GO:0043687	GO:0016567	GO:0031625	GO:0042787	GO:0007050	GO:0031461	GO:0031462	GO:0006511	GO:0005730	GO:0005829	GO:0061418	GO:0097193	GO:0008285	GO:0005654	GO:0030891	GO:0016032	GO:0000082	GO:0032403
4782	GO:0003677	GO:0000978	GO:0005634	GO:0006260	GO:0006351	GO:0001077	GO:0042475	GO:0006366	GO:0000122	GO:0045944	GO:0001650	GO:0003700
222584	GO:0016020	GO:0008283	GO:0007173	GO:0036312	GO:0036313	GO:0005154	GO:0005737	GO:0019901
2720	GO:1904016	GO:0005737	GO:0006687	GO:0035578	GO:0042340	GO:0043312	GO:0005975	GO:0016936	GO:1904813	GO:0005576	GO:0043202	GO:0006027	GO:0051413	GO:0043231	GO:0070062	GO:0044262	GO:0005773	GO:0048471	GO:0019388	GO:0004308	GO:0004565	GO:0005794
51184	GO:1990022	GO:0043234	GO:0005622	GO:0044376	GO:0005525	GO:0003924
9153	GO:0016020	GO:0005887	GO:0005415	GO:0015860	GO:0006139	GO:0015211	GO:0005886
2063	GO:0003707	GO:0003677	GO:0048666	GO:0000122	GO:0004887	GO:0043565	GO:0008270	GO:0050965	GO:0003700	GO:0043153	GO:0005634	GO:0005654	GO:0007165	GO:0006351	GO:0004879	GO:0001227	GO:0000980	GO:0006367
8556	GO:0000922	GO:0060091	GO:0004722	GO:0005737	GO:0051256	GO:0060271	GO:0008283	GO:0005829	GO:0016604	GO:0004721	GO:0072686	GO:0071850	GO:0005634	GO:0005654	GO:0005813	GO:0004725	GO:0008138	GO:0051301	GO:0007096
164	GO:0016020	GO:0030119	GO:0090160	GO:0008565	GO:0030742	GO:0005737	GO:0016192	GO:0030669	GO:0000139	GO:0032588	GO:0005829	GO:0030665	GO:0045954	GO:0035646	GO:0017137	GO:0055037	GO:0030659	GO:0005765	GO:0043231	GO:0030136	GO:0050690	GO:0019894	GO:0030131	GO:0006886	GO:0043323	GO:0019886	GO:0005794	GO:0032438	GO:0005215
5130	GO:0031210	GO:0006657	GO:0042587	GO:0005635	GO:0016779	GO:0003824	GO:0042803	GO:0009058	GO:0005829	GO:0004105	GO:0005789	GO:0005516	GO:0006656	GO:0005886
3269	GO:0008542	GO:0007200	GO:0019229	GO:0050804	GO:0043114	GO:0004930	GO:0048016	GO:0045907	GO:0005887	GO:0005829	GO:0071420	GO:0005886	GO:0007186	GO:0048245	GO:0006954	GO:0004969	GO:0007613	GO:0032962	GO:0048167
23092	GO:0007399	GO:0005856	GO:0030036	GO:0007165	GO:0005925	GO:0005543	GO:0005829	GO:0051056	GO:0005096
197258	GO:0046835	GO:0005524	GO:0050201	GO:0005829	GO:0042352
7249	GO:0016020	GO:0043491	GO:0005737	GO:0046627	GO:0051898	GO:0008285	GO:0007507	GO:0005764	GO:0016032	GO:0048471	GO:0019902	GO:0014067	GO:0008104	GO:0006606	GO:0051726	GO:0001843	GO:0051056	GO:0050918	GO:0031267	GO:0032007	GO:0030100	GO:0030178	GO:0043276	GO:0048009	GO:0007050	GO:0016192	GO:0005829	GO:0006897	GO:0033596	GO:0005634	GO:0046626	GO:0042803	GO:0061024	GO:0006469	GO:0016239	GO:0005794	GO:1901525	GO:0005096
151195	GO:0030317	GO:0007283	GO:0005886	GO:0000079	GO:0019901
25998	GO:0016020	GO:0005654	GO:0030292	GO:0016301	GO:0005737	GO:0019901	GO:0001933	GO:0051209
2898	GO:0031625	GO:0030054	GO:0031624	GO:0043025	GO:0005887	GO:0048172	GO:0042734	GO:0051967	GO:0007215	GO:0032839	GO:0050806	GO:0043524	GO:0005622	GO:0014069	GO:0001662	GO:0006886	GO:0035249	GO:0004970	GO:0015277	GO:0046328	GO:0015276	GO:0051402	GO:0050804	GO:0019228	GO:0032983	GO:0016021	GO:0005234	GO:0030165	GO:0005886	GO:0006874	GO:0045211	GO:0006810	GO:0043113	GO:0043525	GO:0060080	GO:0043195	GO:0042803	GO:0043204	GO:0007268	GO:0048169
10165	GO:0043490	GO:0015810	GO:0006754	GO:0005887	GO:0015172	GO:0015813	GO:0016021	GO:0045333	GO:0005739	GO:0005313	GO:0006810	GO:0089711	GO:0006094	GO:0015183	GO:0051592	GO:0005509	GO:0005743	GO:0005215
128218	GO:0016021
51608	GO:0051220	GO:0006810	GO:1904378	GO:0005654	GO:0051087	GO:0045048	GO:0005737	GO:0071818	GO:0005730	GO:0005829	GO:0071816
80155	GO:0031415	GO:0016020	GO:0003723	GO:0005737	GO:0045893	GO:0017196	GO:0005667	GO:0005829	GO:0016407	GO:0043022	GO:0005634	GO:0001525	GO:0030154	GO:0006351	GO:0043066	GO:0006474	GO:0050821
54903	GO:0016020	GO:2000095	GO:0044458	GO:0005737	GO:1901620	GO:0042733	GO:0036064	GO:0060828	GO:0060271	GO:0097711	GO:0005829	GO:1990403	GO:0061009	GO:0048754	GO:0007368	GO:1905515	GO:0005813	GO:0005814	GO:0060122	GO:0060322	GO:0048706	GO:0001843	GO:0036038	GO:0010669
9712	GO:1903358	GO:0031410	GO:0019068	GO:0043547	GO:0012505	GO:0032588	GO:0005829	GO:0031338	GO:0005886	GO:0017137	GO:0035526	GO:0090630	GO:0007030	GO:0006886	GO:0005096	GO:0048227
1488	GO:0048386	GO:0019079	GO:0003714	GO:0050872	GO:0030054	GO:0035563	GO:0019901	GO:0017053	GO:0005829	GO:0003682	GO:0030267	GO:0016618	GO:0008285	GO:0045892	GO:0005634	GO:0016616	GO:0042974	GO:0006351	GO:0097470	GO:0051287	GO:0042803	GO:1990830	GO:0003713	GO:0045944	GO:0032403
7290	GO:0001649	GO:0003714	GO:0006355	GO:0006357	GO:0031935	GO:0003700	GO:0070062	GO:0007369	GO:0005634	GO:0005654	GO:0016605	GO:0009653	GO:0006351	GO:0000790	GO:0031491	GO:0042692	GO:0016569	GO:0043234	GO:0006336
51429	GO:0005545	GO:0031410	GO:0031625	GO:0043547	GO:0071933	GO:0005737	GO:0000281	GO:0005829	GO:0031234	GO:0060988	GO:0045860	GO:0006897	GO:0005886	GO:0030659	GO:0016197	GO:0070062	GO:0036089	GO:0030136	GO:0042802	GO:0051044	GO:0005802	GO:0042803	GO:0061024	GO:0035091	GO:0045296	GO:0032461	GO:0006886	GO:0001726	GO:0006898	GO:0097320
54491	GO:0016021
5936	GO:0000381	GO:0097157	GO:0005737	GO:0045947	GO:0017148	GO:0097158	GO:0046685	GO:0030332	GO:0043153	GO:0005654	GO:0003729	GO:0030154	GO:0016607	GO:0002190	GO:0036002	GO:0035198	GO:0032055	GO:0008380	GO:0010494	GO:0006396	GO:0003723	GO:0002192	GO:0003730	GO:0005730	GO:0097167	GO:0005829	GO:0008270	GO:0006397	GO:0005634	GO:0046822	GO:0051149	GO:0035278
81567	GO:0006457	GO:0070062	GO:0005788	GO:0005783	GO:0016853	GO:0034976	GO:0043066	GO:0043277	GO:0045454	GO:0035578	GO:0005623	GO:0043312	GO:0005576	GO:0043202	GO:0003756
26053	GO:0048675	GO:0035022	GO:0005737	GO:0030426	GO:0003682	GO:0015629	GO:0098582	GO:0051571	GO:0005634	GO:0031532	GO:0097484	GO:0006351	GO:2000620	GO:0010592	GO:0001764	GO:0045944	GO:0060013
22887	GO:0009653	GO:0001228	GO:0000981	GO:0005634	GO:0030154	GO:0045944	GO:0043565	GO:0003700
253190	GO:0016787	GO:0031410	GO:0005777	GO:0005739	GO:0048471
4585	GO:0070062	GO:0016020	GO:0005176	GO:0005615	GO:0002223	GO:0031982	GO:0016266	GO:0005796	GO:0005578	GO:0007160	GO:0005887	GO:0030197	GO:0016021	GO:0005886	GO:0030277
1364	GO:0007623	GO:0007565	GO:0016327	GO:0016324	GO:0042802	GO:0032570	GO:0009925	GO:0016338	GO:0005887	GO:0061436	GO:0005923	GO:0016021	GO:0004888	GO:0005198	GO:0016328	GO:0005886
55233	GO:0070062	GO:0046872	GO:0005634	GO:0035329	GO:0005730	GO:0016301	GO:0005829
7074	GO:0016477	GO:0030335	GO:0005874	GO:1904338	GO:0010717	GO:0044291	GO:0005085	GO:0032587	GO:0032092	GO:0043025	GO:0098989	GO:0043065	GO:1990138	GO:2000050	GO:0005911	GO:0031234	GO:0043197	GO:0090630	GO:0070372	GO:0048013	GO:0030676	GO:0044304	GO:0050772	GO:1904268	GO:0014069	GO:0008017	GO:0006915	GO:0003300	GO:0007160	GO:0008289	GO:0061003	GO:0051056	GO:0072657	GO:0061178	GO:0005829	GO:0019900	GO:1905274	GO:0005886	GO:0044295	GO:0005634	GO:0005057	GO:0030971	GO:0010718	GO:0043507	GO:0016601	GO:0060071	GO:0035023	GO:0042220	GO:0005089	GO:0008284
23524	GO:0003723	GO:0005654	GO:0000398	GO:0047485	GO:0016607	GO:0071013	GO:0070742	GO:0015030
25976	GO:0048008	GO:0001822	GO:0048745	GO:0010629	GO:0003950	GO:0044236	GO:0071407	GO:0009791	GO:0035326	GO:0060021	GO:0030097	GO:0001570	GO:0048705	GO:0006471	GO:0005634	GO:0008209	GO:0008585	GO:0046872	GO:0045732	GO:0060325	GO:0008210
634	GO:0016020	GO:1990782	GO:0019903	GO:0001568	GO:0030853	GO:0005887	GO:0010594	GO:0001558	GO:0070062	GO:0002859	GO:0001525	GO:0007155	GO:0007156	GO:0031005	GO:0051055	GO:2000346	GO:0032692	GO:0007229	GO:0016328	GO:0005516	GO:0044319	GO:0005886	GO:0050900	GO:0042803	GO:0032869	GO:0003779	GO:0006469	GO:0030658	GO:1903670	GO:0016477	GO:1901143	GO:0016324	GO:0030054	GO:0015721	GO:0046983	GO:0050860	GO:0001915	GO:0043116	GO:0005911	GO:0070821	GO:1903385	GO:0090331	GO:0038016	GO:0014066	GO:0070372	GO:0005912	GO:0035726	GO:0035579	GO:0031528	GO:0030334	GO:0019900	GO:0016021	GO:0043312	GO:0045601	GO:0038158	GO:0043318	GO:2001214	GO:0009925	GO:0060312	GO:0009986	GO:0015125	GO:0042058	GO:0045717	GO:0098742
4249	GO:0070062	GO:0030144	GO:0005794	GO:0006487	GO:0016021	GO:0000139
57414	GO:0004252	GO:0005654	GO:0005634	GO:0005794	GO:0016021	GO:0048471	GO:0000139
23779	GO:0007165	GO:0005829	GO:0070374	GO:0051056	GO:0005737	GO:0005096
80255	GO:0006810	GO:0016021
3595	GO:0016020	GO:0009897	GO:0004896	GO:0032496	GO:0007166	GO:0032609	GO:0019901	GO:0005887	GO:0016021	GO:0005886	GO:0035722	GO:0032729	GO:0018108	GO:0008284
56948	GO:0005634	GO:0016491
150372	GO:0050861	GO:0035556	GO:0001819	GO:0035577	GO:0051091	GO:0043312	GO:0016021	GO:0004888	GO:0030183	GO:0005886	GO:0050853	GO:0007165	GO:0045577	GO:0005622	GO:0006954	GO:0009986	GO:0045121
23293	GO:0006406	GO:0032210	GO:0003723	GO:0000781	GO:1904354	GO:0070182	GO:0005737	GO:0004521	GO:0042162	GO:0005730	GO:0005829	GO:0007004	GO:0032204	GO:0000333	GO:0043487	GO:0070034	GO:0005634	GO:0000184	GO:0051972	GO:0035303	GO:0046872	GO:0035145	GO:0005697	GO:0004540	GO:0043021
22836	GO:0070062	GO:0005524	GO:0042147	GO:0008584	GO:0003924	GO:0032588	GO:0005829	GO:0017137	GO:0016887
317649	GO:0003743	GO:0005845	GO:0005829	GO:0006417	GO:0005737
695	GO:0001812	GO:0097190	GO:0031410	GO:0042127	GO:0005102	GO:0005737	GO:0004713	GO:0031234	GO:0001818	GO:0045087	GO:0098761	GO:0042802	GO:0019722	GO:0006468	GO:0005622	GO:0045579	GO:0001805	GO:0042629	GO:0002250	GO:0048471	GO:0048469	GO:0005547	GO:0045121	GO:0002344	GO:0030889	GO:0002902	GO:0042113	GO:0038083	GO:0034614	GO:0005524	GO:0035556	GO:0007169	GO:0071226	GO:0005829	GO:0005886	GO:0018108	GO:0050853	GO:0007498	GO:0005634	GO:0004715	GO:0051092	GO:0002553	GO:0006351	GO:0038095	GO:0046872	GO:0002721	GO:0007249	GO:0002755
120892	GO:0005524	GO:0044754	GO:0099400	GO:0006914	GO:0000186	GO:0030424	GO:0030276	GO:0000187	GO:0044753	GO:0006468	GO:0019722	GO:0034211	GO:0046777	GO:0003779	GO:0005525	GO:1904713
79703	GO:0042138	GO:0007131	GO:0005694
4774	GO:0003677	GO:0019079	GO:0006355	GO:0006260	GO:0030054	GO:0060074	GO:0001077	GO:0000122	GO:0003682	GO:0003700	GO:0005634	GO:0005654	GO:0000978	GO:0072189	GO:0006351	GO:0045944	GO:0008134
55634	GO:0046872	GO:0006355	GO:0005622	GO:0003676
8743	GO:0005615	GO:0007166	GO:0005102	GO:0008584	GO:0005164	GO:0043065	GO:0005887	GO:0008270	GO:0005576	GO:0016021	GO:2001238	GO:1902042	GO:0043280	GO:0070062	GO:0005125	GO:0007165	GO:0097296	GO:0032868	GO:0042802	GO:0007267	GO:0006915	GO:0043123	GO:1902041	GO:0090200	GO:0006955	GO:0006919
3752	GO:0086013	GO:0030425	GO:0086009	GO:0051260	GO:0071435	GO:0016021	GO:0099625	GO:1902282	GO:0005886	GO:0008076	GO:0005249	GO:0006813	GO:0061337	GO:0086091	GO:0098915	GO:0097623	GO:0044325	GO:0046872	GO:0042383	GO:0005250
127544	GO:0061630	GO:0044194	GO:0042787	GO:0032436	GO:0002250	GO:0031624	GO:0004842	GO:0046872	GO:0000151	GO:0005829	GO:0016021	GO:0005789	GO:0000209
80142	GO:0019371	GO:0015035	GO:0003677	GO:0045893	GO:0045454	GO:0000139	GO:0016829	GO:0035578	GO:0043295	GO:0005623	GO:0005829	GO:0043312	GO:0005576	GO:0016021	GO:0005739	GO:0009055	GO:0005634	GO:0020037	GO:0048471	GO:0046903	GO:0050220
378	GO:0016020	GO:0016477	GO:0005086	GO:0032587	GO:0007264	GO:0005829	GO:0043197	GO:0015031	GO:0006471	GO:0031012	GO:0070062	GO:0060996	GO:0005622	GO:0043066	GO:0031584	GO:0005154	GO:0006890	GO:0003924	GO:0045944	GO:0005794	GO:2000377	GO:0005525	GO:0006888
56776	GO:0071456	GO:0046907	GO:0005938	GO:0048477	GO:0042177	GO:0035556	GO:0070649	GO:0016192	GO:0005730	GO:0005829	GO:0040038	GO:0005819	GO:0015031	GO:0006974	GO:0005886	GO:0030659	GO:0051758	GO:0043066	GO:0005902	GO:0008017	GO:0045010	GO:0048471	GO:0005884	GO:0003779	GO:0007275	GO:0051295	GO:0005789
889	GO:0005615	GO:0005874	GO:0005737	GO:0045454	GO:0032092	GO:0030695	GO:0007264	GO:0005911	GO:0005886	GO:0005856	GO:0001937	GO:0001525	GO:0010596	GO:0016525	GO:2000352	GO:0005546	GO:0008017	GO:2000114	GO:0043234	GO:0032403
4926	GO:0000132	GO:0070840	GO:0061673	GO:0030425	GO:0006997	GO:0036449	GO:0005938	GO:0035371	GO:0031116	GO:0030513	GO:0097427	GO:1905720	GO:0043025	GO:0090235	GO:0097575	GO:0060236	GO:0072686	GO:0070062	GO:0055028	GO:0005654	GO:0099738	GO:1902846	GO:0005694	GO:0051011	GO:0008017	GO:0035091	GO:0008022	GO:0051984	GO:1902365	GO:0097718	GO:0045177	GO:0060487	GO:0055048	GO:0031616	GO:1905832	GO:0000922	GO:0007059	GO:1990023	GO:0032388	GO:0000139	GO:0019897	GO:0015631	GO:1904778	GO:0051798	GO:0051321	GO:0005829	GO:1905820	GO:0051010	GO:0005819	GO:0030953	GO:0016328	GO:0005876	GO:0005634	GO:0045618	GO:0005813	GO:0016363	GO:0097431	GO:0019904	GO:0051301	GO:0043234	GO:0005198	GO:0001578	GO:0032403
5372	GO:0004615	GO:0005737	GO:0009298	GO:0043025	GO:1990830	GO:0046872	GO:0006013	GO:0045047	GO:0005829	GO:0006487
79026	GO:0016020	GO:0003723	GO:0044291	GO:0031982	GO:0005737	GO:0005829	GO:0015629	GO:0005886	GO:0051259	GO:0097493	GO:0043484	GO:0005765	GO:0030315	GO:0070062	GO:0005634	GO:0005925	GO:0043034	GO:0045296	GO:0044548	GO:0045121	GO:0042383	GO:1901385	GO:0019013
9906	GO:0016021
149466	GO:0016021	GO:0055037	GO:0005886	GO:0005769
861	GO:0000981	GO:0048935	GO:0045637	GO:0030853	GO:0001959	GO:0050855	GO:0045766	GO:0003700	GO:0001047	GO:0005654	GO:0002062	GO:0045944	GO:0000977	GO:1902036	GO:0045595	GO:0001228	GO:0003677	GO:0005524	GO:2000810	GO:0046982	GO:0030099	GO:0001503	GO:0045893	GO:0071425	GO:0006357	GO:0032743	GO:0005829	GO:0030097	GO:0043231	GO:0005634	GO:0030182	GO:0006351	GO:0030111	GO:0030854	GO:0033146	GO:0042803	GO:0045652	GO:0045616	GO:0005509	GO:0008134	GO:0045589
23334	GO:0034198	GO:0021540	GO:0140007	GO:0070062	GO:0005765	GO:0061462	GO:1901668	GO:0005777	GO:0042149	GO:0007417	GO:1904262	GO:0043473	GO:0009791
7168	GO:0051015	GO:0030049	GO:0003065	GO:0032587	GO:0007015	GO:0032059	GO:0060048	GO:0008016	GO:0008307	GO:0005862	GO:0005856	GO:0031529	GO:0006936	GO:0008092	GO:0042802	GO:0055010	GO:0008360	GO:0005884	GO:0001725	GO:0007010	GO:0031941	GO:0034614	GO:0045785	GO:0046982	GO:0006937	GO:0005829	GO:1904753	GO:0015629	GO:1904706	GO:0045214	GO:0042060	GO:0005200	GO:0001701	GO:0030336	GO:0042803	GO:0030017	GO:0003779	GO:0051496	GO:0006928	GO:0032781
10146	GO:0010494	GO:0003723	GO:0003677	GO:0005524	GO:0004386	GO:0090090	GO:0005829	GO:0005886	GO:0006810	GO:0005634	GO:0003729	GO:0005925	GO:0005622	GO:0004003	GO:0004004	GO:0030529	GO:0007265	GO:0004519
3172	GO:0003707	GO:0007596	GO:0060398	GO:0005102	GO:0001077	GO:0003705	GO:0005737	GO:0050796	GO:0042593	GO:0070328	GO:0019216	GO:0009749	GO:0003700	GO:0001102	GO:0008285	GO:0055091	GO:0005654	GO:0010470	GO:0006805	GO:0007548	GO:0045944	GO:0005504	GO:0055088	GO:0006367	GO:0006629	GO:0001228	GO:0003677	GO:0045893	GO:0023019	GO:0006357	GO:0000979	GO:2000189	GO:0008270	GO:0043565	GO:0006591	GO:0030308	GO:0005634	GO:0006351	GO:0042803	GO:0004879	GO:0044212	GO:0060395
27250	GO:0003723	GO:0045786	GO:0071222	GO:0050729	GO:0005737	GO:0043508	GO:0005829	GO:2000353	GO:1901224	GO:1904761	GO:0035722	GO:1905064	GO:0045892	GO:0060940	GO:0005634	GO:0007569	GO:0030509	GO:0043066	GO:1900016	GO:0034393	GO:0006915
344901	GO:0005615	GO:0046325	GO:1903860	GO:0007166	GO:0003416	GO:0005102	GO:0005179	GO:0045668	GO:0005576	GO:0030828
59269	GO:0005634	GO:0007165	GO:0044212	GO:0005737	GO:0045893	GO:0006366	GO:0046872	GO:0035914	GO:0007275	GO:0043565	GO:0003700
571	GO:0001205	GO:0006355	GO:0016567	GO:0005737	GO:0000122	GO:0000083	GO:0005829	GO:0061418	GO:0003700	GO:0031463	GO:0005634	GO:0020037	GO:0006281	GO:0001078	GO:0006366	GO:0001206	GO:0000980	GO:0000117
57156	GO:0005227	GO:0016021	GO:0006812
84747	GO:0005929	GO:0030182	GO:0035869	GO:0005622	GO:0008289	GO:0060271	GO:0005829	GO:0042953
11213	GO:0032494	GO:0000287	GO:0005524	GO:0043407	GO:0042177	GO:0032715	GO:0032695	GO:0010933	GO:0046982	GO:0070498	GO:0043330	GO:0032720	GO:0032496	GO:0034122	GO:0010936	GO:0005737	GO:0070555	GO:0032088	GO:0001960	GO:0045824	GO:0005634	GO:0051092	GO:0006468	GO:0043242	GO:0042803	GO:0046777	GO:0004674	GO:0043244	GO:0002755	GO:0019221	GO:0009615
5510	GO:0070062	GO:0005634	GO:0007059	GO:0035307	GO:0030234	GO:0005694	GO:0019888	GO:0005737
1345	GO:0006123	GO:0004129	GO:0006091	GO:0016021	GO:0005743	GO:0005739
146439	GO:0017137
7023	GO:0003677	GO:0001077	GO:0003705	GO:0045893	GO:0043923	GO:0046983	GO:0043065	GO:0017053	GO:0043922	GO:0043565	GO:0071157	GO:0005739	GO:0008285	GO:0045892	GO:0005634	GO:0000978	GO:0070888	GO:0042826	GO:0045736	GO:0042803	GO:0044212	GO:0071549	GO:1901990	GO:0043392	GO:2001269	GO:0006461	GO:0006978
220972	GO:0005765	GO:0061630	GO:0045347	GO:0005764	GO:0002250	GO:0004842	GO:0042289	GO:0005768	GO:0031901	GO:0016021	GO:0008270	GO:0002495	GO:0000209	GO:0030659
163882	GO:0043231	GO:0016020	GO:0042998	GO:0005802	GO:0071253	GO:0030133	GO:0043234	GO:0019902	GO:0010923	GO:0016021	GO:0005886
80208	GO:0030425	GO:0048675	GO:0048489	GO:0031410	GO:0090389	GO:0005737	GO:0005730	GO:0005829	GO:0045202	GO:0005886	GO:0005765	GO:0030424	GO:0070062	GO:0008088	GO:0090659	GO:0007268
10476	GO:0042407	GO:0042776	GO:0006754	GO:0000276	GO:0005829	GO:0005739	GO:0015078	GO:0016887	GO:0070062	GO:0005654	GO:0005753	GO:0000274	GO:0015986	GO:0099132	GO:0005743	GO:0022857
1954	GO:0010468	GO:0055113	GO:0003143	GO:0097155	GO:0061371	GO:0060971	GO:0048842	GO:0016021	GO:0060972	GO:0042074	GO:0060976	GO:0070062	GO:0005634	GO:0071907	GO:0030509	GO:0030326	GO:0035108	GO:0005509	GO:0048704	GO:0097094
57522	GO:0007165	GO:0048365	GO:0005829	GO:0030336	GO:0051056	GO:0005737	GO:0005096
93664	GO:0043231	GO:0005654	GO:0009267	GO:0098793	GO:0030054	GO:0045921	GO:0016082	GO:0008289	GO:0016079	GO:0046872	GO:0042734	GO:0015031	GO:1990504	GO:0030659	GO:0045211
79958	GO:0030136	GO:0005829	GO:0017112	GO:0061024
79830	GO:0003677	GO:0000981	GO:0005654	GO:0008270	GO:0005737	GO:0046983
440193	GO:0051959	GO:0005813	GO:0051260	GO:0043621	GO:0008017	GO:0005737	GO:0001932	GO:0016055	GO:0030165	GO:0031648	GO:0031098	GO:0030705	GO:0031122
9556	GO:0005753	GO:0016021	GO:0005739
64434	GO:0022008	GO:0003723	GO:0005634	GO:0048820	GO:0005730	GO:0042274
4321	GO:0005615	GO:0004222	GO:0005737	GO:0000122	GO:0043565	GO:0008270	GO:0005576	GO:0060054	GO:0001047	GO:0004175	GO:0004252	GO:0005634	GO:0060340	GO:0005578	GO:0022617	GO:0005518	GO:0006508	GO:1902741	GO:0045944	GO:0035313	GO:0005509	GO:0006606	GO:0098586	GO:0050691	GO:0060339	GO:0030574
84343	GO:0043473	GO:0031084	GO:0006996
2889	GO:0048008	GO:0001568	GO:0005085	GO:0005737	GO:0090090	GO:0051898	GO:0005769	GO:0000186	GO:0007165	GO:0005622	GO:0030670	GO:0048471	GO:0070373	GO:0005768	GO:0038180	GO:0061028	GO:0046328	GO:0032486	GO:0046580	GO:0043547	GO:1990090	GO:0071320	GO:1905451	GO:0098609	GO:0007169	GO:0005829	GO:0007264	GO:1901888	GO:0017124	GO:0043231	GO:0017034	GO:2000178	GO:0010976	GO:0043234	GO:0070374
10274	GO:0001228	GO:0005654	GO:0005634	GO:0000785	GO:1901673	GO:0016363	GO:0005694	GO:0000775	GO:0097431	GO:0051301	GO:0007062	GO:0003682	GO:0016604	GO:0005829	GO:0008278
29916	GO:1901981	GO:0019898	GO:0005622	GO:0035091	GO:0005768	GO:0006886	GO:0016050	GO:0006897
30001	GO:0071456	GO:0015035	GO:0030425	GO:0016020	GO:0005788	GO:0005783	GO:0051085	GO:0034976	GO:0022417	GO:0045454	GO:0034975	GO:0003756	GO:0030968	GO:0016491	GO:0043231	GO:0015036	GO:0006457	GO:0010260	GO:0009266	GO:0016671	GO:0006464	GO:0019471	GO:0070059	GO:0034599	GO:0030198	GO:0050873	GO:0005789	GO:0051209
94097	GO:0055072	GO:0015137	GO:0015075	GO:0016021	GO:0005743	GO:0031966
5685	GO:0043687	GO:0051603	GO:0005737	GO:0000932	GO:0090090	GO:0016579	GO:0000209	GO:0070062	GO:0005654	GO:0016032	GO:0090263	GO:0002479	GO:1902036	GO:0038061	GO:0019773	GO:0000502	GO:0006521	GO:0031146	GO:0010972	GO:0051437	GO:0006511	GO:0005829	GO:0061418	GO:0043488	GO:0033209	GO:0043231	GO:0055085	GO:0000165	GO:0005634	GO:0004298	GO:0050852	GO:0002223	GO:0005839	GO:0038095	GO:0060071	GO:0043161	GO:0051436	GO:0031145
4302	GO:0005634	GO:0006355	GO:0010765	GO:0046872	GO:0035812	GO:0036359	GO:0045944	GO:2001161	GO:0035811
10181	GO:0006396	GO:0003723	GO:0003677	GO:0000381	GO:0043065	GO:0005681	GO:0008285	GO:0005634	GO:0005654	GO:0003729	GO:0000398	GO:0006915	GO:0046872	GO:0000245	GO:0008380	GO:0042981
1778	GO:0016020	GO:0005874	GO:0090235	GO:0097711	GO:0035578	GO:0060236	GO:0045503	GO:0072382	GO:0016887	GO:0051959	GO:0070062	GO:0030175	GO:0010389	GO:0033962	GO:0007052	GO:0003777	GO:0051293	GO:1905832	GO:0003723	GO:0005524	GO:0032388	GO:0030286	GO:0005868	GO:0005829	GO:0005576	GO:0043312	GO:0031122	GO:0031012	GO:0045505	GO:0007018	GO:0034063	GO:0005813	GO:0007062	GO:0019886	GO:0051301	GO:0000086	GO:0006888
1859	GO:0007399	GO:0005524	GO:0000381	GO:0043621	GO:0048156	GO:0043518	GO:0004713	GO:0004672	GO:0018108	GO:0007623	GO:0005634	GO:0005654	GO:0004712	GO:0090312	GO:0004715	GO:0042802	GO:0016607	GO:0006468	GO:0016032	GO:0046777	GO:0018107	GO:0018105	GO:0004674	GO:0030529	GO:0048025
2339	GO:0018344	GO:0005953	GO:0005737	GO:0007179	GO:0004661	GO:0005875	GO:0043014	GO:0005829	GO:0004662	GO:0071340	GO:0022400	GO:0005886	GO:0090044	GO:0005965	GO:0030971	GO:0045213	GO:0008017	GO:0018343	GO:0097194	GO:0030548	GO:0090045	GO:0004660	GO:0004663
79789	GO:0003779	GO:0031175	GO:0016021	GO:0005737	GO:0008285
98	GO:0042802	GO:0003998	GO:0005739	GO:0006796
27347	GO:0008217	GO:0016323	GO:0007346	GO:0016324	GO:0019898	GO:2000681	GO:2000021	GO:1901380	GO:0005737	GO:0019901	GO:1905408	GO:1901017	GO:0004702	GO:2000650	GO:0036438	GO:0031098	GO:0005856	GO:0005654	GO:0016301	GO:0032147	GO:0006468	GO:0046777	GO:0043268	GO:0018107	GO:0032414	GO:0018105	GO:0001933	GO:0023016	GO:0023014	GO:0005524	GO:0006950	GO:0035556	GO:0071476	GO:0005829	GO:0043231	GO:0005634	GO:2000687	GO:0050727	GO:0004674	GO:0090188	GO:0042981
1048	GO:0071575	GO:0070062	GO:0016323	GO:0006501	GO:0010832	GO:0050900	GO:0042802	GO:0043066	GO:0042803	GO:0031225	GO:0034235	GO:2000811	GO:0005887	GO:0005576	GO:0034109	GO:0005886
1278	GO:0043589	GO:0008217	GO:0005788	GO:0005584	GO:0005783	GO:0005615	GO:0007596	GO:0030674	GO:0030199	GO:0030168	GO:0001568	GO:0007179	GO:0048407	GO:0070208	GO:0005576	GO:0050776	GO:0042476	GO:0031012	GO:0070062	GO:0002020	GO:0005201	GO:0050900	GO:0042802	GO:0071230	GO:0007266	GO:0046872	GO:0030198	GO:0046332	GO:0001501	GO:0030574
9818	GO:0007077	GO:0006406	GO:0016925	GO:0005643	GO:0005487	GO:0005635	GO:0051260	GO:0006110	GO:0070208	GO:0043657	GO:0031965	GO:0042306	GO:0060964	GO:0006409	GO:0016032	GO:0051290	GO:0008139	GO:1900034	GO:0075733	GO:0006606	GO:0019083	GO:0017056
79658	GO:0007165	GO:0043066	GO:0048471	GO:0005829	GO:0007010	GO:0005886	GO:0051056	GO:0005096
23348	GO:0016020	GO:0007596	GO:0005622	GO:0043547	GO:0005085	GO:0045296	GO:0012505	GO:0005829	GO:0007264
79893	GO:0005634	GO:0060716	GO:0030154	GO:0031410	GO:0033140	GO:0010629	GO:0007283	GO:0005737	GO:0061099	GO:0042532	GO:0008285
1728	GO:0004784	GO:0003723	GO:0006521	GO:0003955	GO:0005737	GO:0045471	GO:0009636	GO:0043025	GO:0032355	GO:0005829	GO:0043086	GO:0007584	GO:0070062	GO:0043525	GO:0042802	GO:0006805	GO:0043066	GO:0004128	GO:0007568	GO:0006979	GO:0007271	GO:0006809
79783	GO:0047369	GO:0003824	GO:0005739
288	GO:1902260	GO:0071286	GO:0007528	GO:0030425	GO:0016323	GO:0005783	GO:0010960	GO:0007016	GO:0072660	GO:0030018	GO:0014704	GO:0030315	GO:0007165	GO:0043266	GO:0008092	GO:0005764	GO:0010765	GO:0010628	GO:0007409	GO:0045296	GO:0043005	GO:0043001	GO:0045838	GO:0090314	GO:0043194	GO:0030674	GO:0031594	GO:0016529	GO:0071709	GO:0000281	GO:0019228	GO:0005829	GO:0007009	GO:0016328	GO:2001259	GO:0005886	GO:0045211	GO:0030507	GO:0045184	GO:1900827	GO:0072659	GO:0034112	GO:0043034	GO:0005200	GO:2000651	GO:0009986	GO:0044325	GO:0010650	GO:0005794	GO:0014731	GO:0042383	GO:0033268	GO:0006888
23770	GO:0005740	GO:0003755	GO:0043010	GO:0042802	GO:0021904	GO:0043066	GO:0030513	GO:0035264	GO:0001933	GO:0005829	GO:0030176	GO:0043234	GO:0001708	GO:0007224	GO:0097718
83692	GO:0007155	GO:0005925	GO:0016021	GO:0005886
54980	GO:0031965	GO:0005634
89853	GO:0010008	GO:0005770	GO:0031982	GO:0019058	GO:0005829	GO:0015031	GO:0005769	GO:0005886	GO:0043657	GO:0070062	GO:0016197	GO:0005634	GO:0048524	GO:0000813	GO:0031902	GO:0019075	GO:0008289	GO:0042058	GO:0075733	GO:0043162
56479	GO:0005249	GO:0005887	GO:0016021	GO:0071805	GO:0005886	GO:0030118	GO:0008076
85021	GO:0006898	GO:0005509	GO:0005905	GO:0005829	GO:0017124	GO:0005886	GO:0061024
10560	GO:0006810	GO:0071934	GO:0015234	GO:0008517	GO:0016021	GO:0015888	GO:0042723	GO:0005886
10513	GO:0046907	GO:0005634	GO:0005874	GO:0005737	GO:0006886	GO:0005875	GO:0003777	GO:0030659
65084	GO:0007031	GO:0009409	GO:0032094	GO:0005777	GO:0005811	GO:0090140	GO:0016021	GO:0005739	GO:0031966	GO:0005778
999	GO:0045295	GO:0030054	GO:0005737	GO:0022408	GO:0030864	GO:0005913	GO:0021983	GO:0009898	GO:0030506	GO:0032794	GO:0070062	GO:0042493	GO:0035635	GO:0042802	GO:0030027	GO:0045296	GO:0048471	GO:0022617	GO:0005768	GO:0071681	GO:0034332	GO:0030198	GO:0007156	GO:0016600	GO:0071285	GO:0042993	GO:0045893	GO:0009636	GO:0098609	GO:0007416	GO:0010033	GO:0031175	GO:0015629	GO:0005576	GO:0016021	GO:0016328	GO:0043296	GO:0005886	GO:0050839	GO:0072659	GO:0005802	GO:0016342	GO:0005509	GO:0008013
7706	GO:0003723	GO:0046597	GO:0043627	GO:0042787	GO:0016874	GO:0051091	GO:0036503	GO:0005829	GO:0016604	GO:0016579	GO:0008270	GO:0045087	GO:0003700	GO:0060333	GO:1902186	GO:0005654	GO:0051092	GO:0006513	GO:0051607	GO:1902187	GO:1904264	GO:0016032	GO:0033280	GO:0004842	GO:0045296	GO:0043123	GO:1990830	GO:0019985	GO:0046596	GO:0032480
730087	GO:0046872	GO:0003677	GO:0005634	GO:0006355	GO:0006351	GO:0003700
253260	GO:0050731	GO:0051897	GO:0042325	GO:0010468	GO:0051896	GO:0033135	GO:0032956	GO:0032008	GO:0031295	GO:0030950	GO:0019901	GO:0031932	GO:0005829	GO:0030838	GO:0001938	GO:0043022	GO:0031532	GO:0031929	GO:0050727	GO:0038111	GO:0030010	GO:2000114	GO:0043087	GO:0018105	GO:0009790	GO:0048015	GO:0008047
84918	GO:0009612	GO:0009414	GO:0009409	GO:0009408	GO:0035902	GO:0042594	GO:0033555	GO:0016021	GO:0005886	GO:0051219
1741	GO:0007399	GO:0015276	GO:0016323	GO:0005615	GO:0031625	GO:0019903	GO:0032281	GO:0043025	GO:0030426	GO:0005829	GO:0010923	GO:0035255	GO:0019900	GO:0005923	GO:0030165	GO:0005886	GO:0008285	GO:0045211	GO:0097120	GO:0043113	GO:0014069	GO:0004385	GO:0043198	GO:0008022	GO:0001736	GO:0019902	GO:0007268	GO:0045197
29887	GO:0005783	GO:0030316	GO:0005545	GO:0019898	GO:0061512	GO:0051117	GO:0060271	GO:0016050	GO:0006897	GO:0015031	GO:0005634	GO:0005815	GO:0005813	GO:0031313	GO:0035091	GO:0005768	GO:1990830	GO:0071539	GO:0007032
83931	GO:0060425	GO:0010468	GO:0005654	GO:0005524	GO:0043408	GO:0043066	GO:0035264	GO:0003016	GO:0005977	GO:0004674	GO:0005829	GO:0048286
58490	GO:0005654	GO:0005634	GO:0042795	GO:0042802	GO:0005813	GO:0000993	GO:0070940	GO:0045944	GO:0005829	GO:0010564	GO:0016591	GO:0008284
1130	GO:0042832	GO:0042267	GO:0015630	GO:0051607	GO:0032510	GO:0030595	GO:0042742	GO:0005737	GO:0033364	GO:0043473	GO:0015031	GO:0007040	GO:0032438
415	GO:0043687	GO:0070062	GO:0005788	GO:0008152	GO:0008484	GO:0004065	GO:0006687	GO:0005795	GO:0046872	GO:0005794	GO:0016021	GO:0001501
55023	GO:0070062	GO:0005634	GO:0008286	GO:0043066	GO:0008360	GO:0070577	GO:0045893	GO:0043568	GO:0001932	GO:2001237	GO:0045944	GO:0007010	GO:0022604	GO:0045840	GO:0005158	GO:0008284
5208	GO:0032024	GO:0004331	GO:0006089	GO:0006007	GO:0005524	GO:0006000	GO:0006096	GO:0003873	GO:0019901	GO:0045821	GO:0006003	GO:0005829	GO:0009749	GO:0033133
8669	GO:0001731	GO:0016282	GO:0006413	GO:0003743	GO:0006446	GO:0005829	GO:0033290	GO:0005852
11143	GO:0003688	GO:0006355	GO:0006260	GO:0072716	GO:0043982	GO:0005829	GO:0008270	GO:0043983	GO:0000123	GO:0072720	GO:0031098	GO:0003700	GO:0072708	GO:1900182	GO:0005634	GO:0005654	GO:0004402	GO:0043981	GO:0006351	GO:0072739	GO:0044212	GO:0072710	GO:0043966	GO:0045944	GO:0090240
1153	GO:0010494	GO:0034063	GO:0003723	GO:0005654	GO:0005634	GO:0009411	GO:0009409	GO:0045727	GO:0003730	GO:0005737	GO:0005730	GO:0070181	GO:0030371	GO:0048255
80003	GO:0016021
87	GO:0051015	GO:0005615	GO:0005903	GO:1990357	GO:0005737	GO:0007015	GO:0002576	GO:0005178	GO:0030018	GO:0051017	GO:0005911	GO:0031143	GO:0070062	GO:0005925	GO:0030374	GO:0005622	GO:0030027	GO:0005884	GO:0005916	GO:0030486	GO:0001725	GO:0031252	GO:0042995	GO:0051764	GO:0003725	GO:0036344	GO:0090637	GO:0097433	GO:0030220	GO:0005829	GO:0005576	GO:0005923	GO:0016328	GO:0005886	GO:0048041	GO:0090636	GO:0051639	GO:0045214	GO:0005915	GO:0048741	GO:0042803	GO:0017166	GO:0001726	GO:0031093	GO:0044325	GO:0051393	GO:0005509	GO:0042383	GO:0042981	GO:0051271
5861	GO:0043687	GO:0030658	GO:0016477	GO:0048208	GO:0019068	GO:0042742	GO:0042470	GO:0090110	GO:0016192	GO:0000139	GO:0030252	GO:0005829	GO:0006914	GO:0006897	GO:0005769	GO:0047496	GO:0070062	GO:1903020	GO:0034446	GO:0007030	GO:0006890	GO:0072606	GO:0061024	GO:0003924	GO:0045296	GO:1904668	GO:0032402	GO:0005794	GO:0005789	GO:0005525	GO:0006888	GO:0000045
93432	GO:0030246	GO:0005975	GO:0016021	GO:0004339
10014	GO:0090051	GO:0006338	GO:0071222	GO:0032041	GO:0005737	GO:0003682	GO:0000118	GO:0001047	GO:0045892	GO:0043393	GO:0042493	GO:0006342	GO:0005654	GO:0010832	GO:0042826	GO:0070491	GO:0016607	GO:0010830	GO:0045944	GO:0042113	GO:0016575	GO:0006476	GO:0000122	GO:0051091	GO:0005829	GO:0030183	GO:0004407	GO:0040029	GO:0005634	GO:0030182	GO:0014823	GO:0033558	GO:0006351	GO:0006954	GO:0032869	GO:0005080	GO:0046872	GO:0001025	GO:0005794	GO:0043234	GO:0006325	GO:0042220	GO:0008134
25923	GO:0071782	GO:0016020	GO:0005783	GO:0042802	GO:0098826	GO:0051260	GO:0007030	GO:0003924	GO:1903373	GO:0016021	GO:0005525	GO:0007029
60685	GO:0003677	GO:0008270
953	GO:0016020	GO:0007596	GO:0102491	GO:0005524	GO:0102490	GO:0102486	GO:0102488	GO:0005887	GO:0016787	GO:0034656	GO:0016021	GO:0017111	GO:0102489	GO:0005886	GO:0017110	GO:0070062	GO:0102485	GO:0007155	GO:0102487
3796	GO:0007399	GO:0016020	GO:0000922	GO:0005524	GO:0005874	GO:0003774	GO:0005737	GO:0005730	GO:0016604	GO:0005829	GO:0016887	GO:0005876	GO:0005871	GO:0007018	GO:0005634	GO:0005815	GO:0030154	GO:0005813	GO:0006890	GO:0008017	GO:0090307	GO:0051301	GO:0019886	GO:0007062	GO:0007052	GO:0097228	GO:0003777
55751	GO:0016021
9380	GO:0043648	GO:0055114	GO:0005737	GO:0070402	GO:0005829	GO:0016618	GO:0030267	GO:0051259	GO:0070062	GO:0016616	GO:0008152	GO:0031406	GO:0005782	GO:0007588	GO:0008465	GO:0051287	GO:0042803	GO:0034641
23030	GO:0005654	GO:0005634	GO:0006355	GO:0008168	GO:0070544	GO:0006351	GO:0032452	GO:1900113	GO:0046872	GO:0051864	GO:0005829	GO:0033169	GO:0032454	GO:0031618
3176	GO:1903955	GO:0007420	GO:0006548	GO:0005737	GO:0006972	GO:0070555	GO:0005829	GO:0051384	GO:0032259	GO:0070062	GO:0046539	GO:0014075	GO:0007585	GO:0001695	GO:0043005	GO:0035902	GO:0002347	GO:0008170	GO:0042220
55250	GO:0046425	GO:0005737	GO:0019901	GO:0000993	GO:0006368	GO:0006357	GO:0008023	GO:0005829	GO:0033588	GO:0000123
152006	GO:0036126	GO:0061630	GO:0046872	GO:0005654	GO:0005634	GO:0043161	GO:0016567	GO:0008584	GO:0004842
6198	GO:0016477	GO:0030054	GO:0043491	GO:0005737	GO:0045471	GO:0046627	GO:0071363	GO:0004672	GO:0009749	GO:0051721	GO:0009611	GO:0042493	GO:0031929	GO:0009612	GO:0005654	GO:0007165	GO:0042802	GO:0016301	GO:0043066	GO:0042277	GO:0009408	GO:0071549	GO:0006915	GO:0001662	GO:0043005	GO:0048471	GO:0014732	GO:0007281	GO:0034612	GO:0000082	GO:0048015	GO:0046324	GO:0005524	GO:0004711	GO:0045727	GO:0035556	GO:0032496	GO:0005741	GO:0045948	GO:0009636	GO:0007616	GO:2001237	GO:0033574	GO:0005829	GO:0007584	GO:0005739	GO:0030165	GO:0045202	GO:0003009	GO:0014911	GO:0004712	GO:0005634	GO:0032868	GO:0014878	GO:0045931	GO:0007568	GO:0032869	GO:0009986	GO:0048633	GO:0043201	GO:0004674	GO:0048661	GO:0033762
1762	GO:0030425	GO:0005634	GO:0016579	GO:0043204
146057	GO:0005615	GO:0005524	GO:0035869	GO:0036064	GO:0060271	GO:0097711	GO:0004672	GO:0005829	GO:0007224	GO:0045095	GO:0005634	GO:0045111	GO:0008360	GO:0005814	GO:0004674	GO:0018105	GO:0005198
51015	GO:0070062	GO:0008152	GO:0003824	GO:0005777	GO:0005737
57828	GO:0030154	GO:0035036	GO:0032570	GO:0007283	GO:0007275	GO:0097228	GO:0005886	GO:0036128
23064	GO:0033120	GO:0006376	GO:0000781	GO:0043491	GO:0005737	GO:0006302	GO:0030426	GO:0016604	GO:0008543	GO:0001147	GO:0070301	GO:0006353	GO:0005654	GO:0042802	GO:2000144	GO:0043066	GO:0071300	GO:0045944	GO:0034599	GO:0006310	GO:0003678	GO:0006396	GO:0003677	GO:0005524	GO:0006369	GO:0007283	GO:0005730	GO:0006974	GO:2000806	GO:0030424	GO:0007623	GO:0000165	GO:0005634	GO:0010976	GO:0060566	GO:0044344	GO:0045171	GO:0000228
116966	GO:0005737
55164	GO:0005654	GO:0022618	GO:0000493	GO:0005737	GO:1904874	GO:2000233	GO:0043065	GO:0005829	GO:0051082
54540	GO:0005654	GO:0005737
23464	GO:0005654	GO:0006520	GO:0016607	GO:0008890	GO:0016874	GO:0009058	GO:0005743	GO:0005739	GO:0030170	GO:0006567	GO:0019518
762	GO:0030658	GO:0016020	GO:0016324	GO:0031526	GO:0005791	GO:0008270	GO:0004089	GO:0005886	GO:0070062	GO:0030667	GO:0031362	GO:0006730	GO:0005793	GO:0005802	GO:0048471	GO:0015701	GO:0009986	GO:0005794
7186	GO:0005938	GO:0005174	GO:1990597	GO:0012506	GO:0097300	GO:0005829	GO:0051865	GO:0008270	GO:0009898	GO:0033209	GO:0071732	GO:0051291	GO:1903721	GO:1903265	GO:0097296	GO:0051092	GO:0042802	GO:0007250	GO:0031435	GO:0034351	GO:0030163	GO:0004842	GO:0045121	GO:0051023	GO:1990604	GO:0035631	GO:0006919	GO:0046328	GO:0019899	GO:0043623	GO:0032403
23223	GO:0003723	GO:0031965	GO:0005730	GO:0016021
130872	GO:0001671	GO:0051087
337867	GO:0043130	GO:0005783	GO:0016021	GO:0070972	GO:0005789	GO:1904153
57591	GO:0043154	GO:0000976	GO:0005737	GO:0005829	GO:0031175	GO:0003700	GO:2001234	GO:0005634	GO:0005654	GO:0030036	GO:0001105	GO:0003785	GO:0051145	GO:0003779	GO:0010735	GO:0003713	GO:0001764	GO:0030900	GO:0045944	GO:0043522
2621	GO:0031100	GO:0035690	GO:0019079	GO:0010804	GO:0009267	GO:0007596	GO:0048018	GO:0043433	GO:0043491	GO:0005737	GO:0071363	GO:0050711	GO:0032825	GO:0035457	GO:0001786	GO:0045892	GO:0070062	GO:0033159	GO:2000510	GO:0010934	GO:0048146	GO:1900165	GO:2000352	GO:0043277	GO:0010628	GO:0018105	GO:0001764	GO:0035754	GO:0033138	GO:0007167	GO:0005788	GO:0032148	GO:0051897	GO:0043027	GO:0005245	GO:0032720	GO:0097241	GO:0030296	GO:0050766	GO:0001961	GO:0070168	GO:0071307	GO:0005576	GO:2000270	GO:0046827	GO:0072659	GO:0030971	GO:0031589	GO:1900142	GO:2000669	GO:0060090	GO:0019064	GO:0005509	GO:0097028	GO:0070374	GO:0046813	GO:0032689
51447	GO:0060337	GO:0000828	GO:0005524	GO:0052839	GO:0000827	GO:0046854	GO:0043065	GO:0000832	GO:0030308	GO:0005634	GO:0005654	GO:0045111	GO:0052724	GO:0008440	GO:0052723	GO:0052836	GO:0006817	GO:0043647	GO:0000829
203427	GO:0055085	GO:0016021	GO:0005743	GO:0005739	GO:0006839	GO:0022857
8726	GO:0016571	GO:2000011	GO:0001739	GO:0006349	GO:0021510	GO:0000122	GO:0005829	GO:0003682	GO:0045892	GO:0070734	GO:0005634	GO:0005654	GO:0000978	GO:0061087	GO:0042802	GO:0042054	GO:0006351	GO:0046976	GO:0035098	GO:1990830	GO:0045814	GO:0045120
88745	GO:0000462	GO:0003723	GO:0030686	GO:0005654	GO:0005634	GO:0005730	GO:0000469	GO:0042274	GO:0006364
7543	GO:0003677	GO:0005654	GO:0005634	GO:0006355	GO:0006351	GO:0046872	GO:0005730	GO:0003713	GO:0007275
22938	GO:0048385	GO:0005737	GO:0043923	GO:0050681	GO:0016604	GO:0070564	GO:0071141	GO:0045892	GO:0005654	GO:0000398	GO:0042974	GO:0016607	GO:0042771	GO:0016032	GO:0071300	GO:0045944	GO:0070562	GO:0007219	GO:0006367	GO:0014010	GO:0003723	GO:0042809	GO:0003714	GO:0000122	GO:0000350	GO:0006357	GO:0005681	GO:0071014	GO:0051571	GO:0005634	GO:0000785	GO:0048384	GO:0016363	GO:0006351	GO:0071013	GO:0048026	GO:0035257	GO:0050769	GO:0003713	GO:0005112	GO:0046332	GO:0019899	GO:0030511
2524	GO:0042355	GO:0070062	GO:0006486	GO:0008417	GO:0032580	GO:0008107	GO:0005794	GO:0016021	GO:0005975
117145	GO:1902108	GO:0005759	GO:0102991	GO:0005758	GO:0043491	GO:0032587	GO:0047617	GO:0006631	GO:0005829	GO:0005743	GO:0016290	GO:0005739	GO:0006637	GO:0005886
22803	GO:0060041	GO:0006396	GO:0016020	GO:0003723	GO:0021766	GO:0006355	GO:0016049	GO:0007283	GO:0000175	GO:0005730	GO:0000738	GO:0001147	GO:0016070	GO:0006401	GO:0006397	GO:0006353	GO:0030182	GO:0005634	GO:0005654	GO:0004534	GO:0016235	GO:0006364	GO:0003676	GO:0004518	GO:0008409	GO:0046872
122769	GO:0043687	GO:0007165	GO:0005829	GO:0016567	GO:0005886	GO:0005737
55660	GO:0016020	GO:0016477	GO:0003723	GO:0016607	GO:0016363	GO:0008360	GO:0005829	GO:0007010	GO:0032465	GO:0070064
23189	GO:0006355	GO:0032587	GO:0005737	GO:2000393	GO:0046627	GO:0010977	GO:0005886	GO:1900028	GO:0005634	GO:1900025	GO:0006351	GO:0030336	GO:0035413	GO:0030177	GO:2000114	GO:0090303	GO:0030837	GO:0035024	GO:0008013
139341	GO:0010243	GO:0031307	GO:0005741	GO:0016236	GO:0001666	GO:0000422
10893	GO:0010001	GO:0070062	GO:0031012	GO:0004222	GO:0044331	GO:0045296	GO:0005578	GO:0032588	GO:0006508	GO:0005887	GO:0098742	GO:0008270	GO:0050965	GO:0008047	GO:0097150
22	GO:0006879	GO:0006810	GO:0015232	GO:0055085	GO:0005524	GO:0042626	GO:0016021	GO:0005743
22821	GO:0046580	GO:0000165	GO:0007165	GO:0005622	GO:0005737	GO:0015278	GO:0046872	GO:0005829	GO:0031235	GO:0005096
54665	GO:0005634
64091	GO:0042383	GO:0016021	GO:0002027
54518	GO:0042101	GO:0005856	GO:0007165	GO:0005925	GO:0045785	GO:0030027	GO:0002291	GO:0005829	GO:0005886
11014	GO:0070062	GO:0005783	GO:0006890	GO:0005801	GO:0016192	GO:0006621	GO:0000139	GO:0006886	GO:0046923	GO:0005794	GO:0030133	GO:0005046	GO:0016021	GO:0005789	GO:0015031
10847	GO:0003677	GO:0005654	GO:0005634	GO:0005524	GO:0004402	GO:0006351	GO:0004386	GO:0016032	GO:0048471	GO:0006357	GO:0003713	GO:0005794	GO:0016604	GO:0043234
8842	GO:0005783	GO:0005615	GO:0072139	GO:0016324	GO:0060042	GO:0010842	GO:0031982	GO:0005887	GO:0016021	GO:0005886	GO:0070062	GO:0005793	GO:0045494	GO:0001750	GO:0042805	GO:0045296	GO:0009986	GO:2000768	GO:0072112	GO:0031528	GO:0042622	GO:0060219
84061	GO:0016020	GO:0055085	GO:0005783	GO:0018279	GO:0035577	GO:0050890	GO:0015693	GO:0005887	GO:0008250	GO:0043312	GO:0016021	GO:0006487	GO:0015095	GO:0005886
5352	GO:0070062	GO:0005783	GO:0017185	GO:0030867	GO:0005506	GO:0046947	GO:0031418	GO:0008475	GO:0001666	GO:0006464	GO:0005789
8925	GO:0006810	GO:0016020	GO:0005086	GO:0005737	GO:0004842	GO:0021702	GO:0005794	GO:0005829	GO:0010507	GO:0031175	GO:0050885
27122	GO:1902613	GO:0045892	GO:0009653	GO:0005615	GO:2000065	GO:0017015	GO:0032348	GO:0090090	GO:0030325	GO:0016055
6776	GO:0007595	GO:0003677	GO:0046449	GO:0007259	GO:0006105	GO:0040014	GO:0005737	GO:0006357	GO:0006107	GO:0004713	GO:0006631	GO:0006600	GO:0005829	GO:0000255	GO:0004871	GO:0001938	GO:0060397	GO:0003700	GO:0006573	GO:0006101	GO:0019530	GO:0005634	GO:0005654	GO:0006549	GO:0006351	GO:0038111	GO:0006103	GO:0043536
125061	GO:0005634	GO:0016787	GO:0005829	GO:0034354	GO:0004061	GO:0019441	GO:0005737
55245	GO:0034551	GO:0031410	GO:0070131	GO:0005743	GO:0005739
162989	GO:0045892	GO:0006396	GO:0003677	GO:0016075	GO:0008625	GO:0035556	GO:0030262	GO:0006351	GO:0030159	GO:0019725	GO:0005730	GO:2001238
493	GO:0010751	GO:0016323	GO:0016020	GO:0034220	GO:0021766	GO:1901205	GO:0019901	GO:0097110	GO:0036126	GO:0003407	GO:0050998	GO:0005887	GO:0030018	GO:1900082	GO:0030315	GO:1901660	GO:0030317	GO:0071872	GO:0045019	GO:1903249	GO:1902806	GO:0051001	GO:0043005	GO:0070885	GO:0030346	GO:0097228	GO:2000481	GO:0033138	GO:0036487	GO:0070588	GO:0005524	GO:1903243	GO:0097553	GO:0007283	GO:0051599	GO:0005901	GO:0006357	GO:0098703	GO:0016021	GO:0005516	GO:0030165	GO:0005886	GO:0006874	GO:1903779	GO:0043231	GO:0005388	GO:0098736	GO:0046872	GO:1902083	GO:1902305	GO:0043234
155435	GO:0003723
123624	GO:0008270	GO:0004181
130589	GO:0006006	GO:0070062	GO:0005737	GO:0030246	GO:0033499	GO:0004034	GO:0006012	GO:0019318
3709	GO:0016020	GO:0005783	GO:0005938	GO:0030168	GO:0071320	GO:0050796	GO:0043235	GO:0097110	GO:0031095	GO:0016021	GO:0033017	GO:0005886	GO:1903779	GO:0071361	GO:0006810	GO:0005634	GO:0007165	GO:0035091	GO:0001666	GO:0005220	GO:0015085	GO:0005509	GO:0005789	GO:0051209
22828	GO:0006397	GO:0043175	GO:0003723	GO:0005654	GO:0005681	GO:0008380	GO:0016363
10914	GO:0031123	GO:0000287	GO:0004652	GO:0003723	GO:0005654	GO:0005634	GO:0000398	GO:0005524	GO:0043631	GO:0031124	GO:0006369	GO:0006378	GO:0005737	GO:0031440	GO:0030145
200424	GO:0003677	GO:0080111	GO:0001940	GO:0070579	GO:0005737	GO:0044727	GO:0046872	GO:0006493	GO:0045944	GO:0080182
6427	GO:0006406	GO:0000278	GO:0003723	GO:0003714	GO:0000381	GO:0031124	GO:0006369	GO:0006405	GO:0005681	GO:0005829	GO:0033197	GO:0035061	GO:0043484	GO:0070062	GO:0006397	GO:0005634	GO:0005654	GO:0000398	GO:0016607	GO:0005080	GO:0036002	GO:0008380
9375	GO:0006810	GO:0070062	GO:0010008	GO:0005768	GO:0005887	GO:0016021
84662	GO:0007399	GO:0043433	GO:0001077	GO:0005737	GO:0045893	GO:0045879	GO:0097730	GO:0000122	GO:0060994	GO:0061005	GO:0045892	GO:1900182	GO:0005634	GO:0016607	GO:0044212	GO:0003676	GO:0046872	GO:0000977	GO:0045944
255743	GO:0071356	GO:0001658	GO:0005178	GO:0005576	GO:0010811	GO:0005604	GO:0045184	GO:0070062	GO:0034678	GO:0097195	GO:0030485	GO:0045669	GO:0045987	GO:0005578	GO:0007160	GO:2000721	GO:0005509	GO:0010694	GO:0030198	GO:0033631	GO:0070374	GO:0001657	GO:0030511
919	GO:1990782	GO:0007166	GO:0031295	GO:0005737	GO:0016021	GO:0004888	GO:0005886	GO:0070207	GO:0050776	GO:0042101	GO:0051289	GO:0042105	GO:0042802	GO:0050852	GO:0050690	GO:0042803	GO:0002250	GO:0038096
26173	GO:0016020	GO:0031965	GO:0005654	GO:0042795	GO:0034474	GO:0016180	GO:0016021	GO:0032039
3572	GO:0004924	GO:0030425	GO:0016020	GO:0002675	GO:0005615	GO:0009897	GO:0070120	GO:0042102	GO:0004896	GO:0005896	GO:0019838	GO:0043025	GO:0070102	GO:0045509	GO:0005900	GO:0019981	GO:0070062	GO:0004897	GO:0038165	GO:0004915	GO:0070104	GO:0043066	GO:0005127	GO:0016032	GO:0004923	GO:0019221	GO:0019970	GO:0010575	GO:0034097	GO:0070110	GO:0004921	GO:0048861	GO:0005138	GO:0005977	GO:0042531	GO:0016021	GO:0005576	GO:0005886	GO:0035722	GO:0008593	GO:0070106	GO:0045669	GO:0042803	GO:0010613	GO:0048711	GO:0002821	GO:0008284
23178	GO:0005634	GO:0005524	GO:0070092	GO:0006468	GO:0045727	GO:0005737	GO:0046777	GO:0035091	GO:0004674	GO:0045719	GO:0005829	GO:0004672	GO:0043576	GO:2000505
29123	GO:0060348	GO:0005654	GO:0005634	GO:0001701	GO:0042475	GO:0035264	GO:0001894	GO:0005829	GO:0060325	GO:0005886	GO:0048705
7551	GO:0003677	GO:0045321	GO:0006355	GO:0001077	GO:0008270	GO:0003700	GO:0005634	GO:0000978	GO:0030154	GO:0042802	GO:0005622	GO:0006351	GO:0003676	GO:0046872	GO:0007275	GO:0045944
7068	GO:0003707	GO:0003677	GO:0003714	GO:0031490	GO:0000122	GO:0004887	GO:0008016	GO:0016604	GO:0043565	GO:0008270	GO:0003700	GO:0070062	GO:0005634	GO:0005654	GO:0006351	GO:0000790	GO:0009887	GO:0060509	GO:0070324	GO:0045944	GO:0007621	GO:0007605	GO:0008050	GO:0019899	GO:0006367
641649	GO:0002244	GO:0016021	GO:0009607
54952	GO:0003723	GO:0005634	GO:0001514	GO:0005737
64780	GO:0043154	GO:0016709	GO:0007596	GO:0055114	GO:0005737	GO:0019901	GO:0030496	GO:0005829	GO:1903305	GO:0030042	GO:0017124	GO:0017137	GO:0071949	GO:0019417	GO:0007165	GO:0005882	GO:0003779	GO:0046872	GO:0001933	GO:0007010	GO:0004497	GO:1990026
10801	GO:0051291	GO:0005874	GO:0005737	GO:0045296	GO:0003924	GO:0097730	GO:0048471	GO:0001725	GO:0031105	GO:1902857	GO:0051301	GO:0015629	GO:0005525	GO:0007049	GO:0005930
5468	GO:0031100	GO:0010891	GO:0008217	GO:0003707	GO:0043621	GO:0003690	GO:0005737	GO:0042593	GO:0050544	GO:0050692	GO:0035357	GO:0003682	GO:0033613	GO:0005654	GO:0042802	GO:0060336	GO:0030374	GO:0042277	GO:0048469	GO:0046965	GO:0008022	GO:0045944	GO:0010742	GO:0006919	GO:0046982	GO:0000122	GO:0050693	GO:0051091	GO:0005829	GO:0008144	GO:0008270	GO:0043565	GO:0045713	GO:0042953	GO:0043388	GO:0048662	GO:0045165	GO:0090575	GO:0043231	GO:0005634	GO:0006351	GO:0048511	GO:0032526	GO:0010887	GO:0004879	GO:0044212	GO:0032869	GO:0010745	GO:0010871	GO:0051393	GO:0019899	GO:0030224
2595	GO:0030246	GO:0032450	GO:0005975	GO:0004558	GO:0003824
3594	GO:0009897	GO:0004896	GO:2000330	GO:0071346	GO:0043382	GO:0002827	GO:0072536	GO:0005886	GO:0042104	GO:0035722	GO:0032729	GO:0018108	GO:0019955	GO:0038155	GO:0007165	GO:0042022	GO:2000318	GO:0001916	GO:0019221	GO:0002230
55840	GO:0030308	GO:0001228	GO:0005654	GO:0006355	GO:0016607	GO:0006915	GO:0006366	GO:0032783	GO:0006368	GO:0008023	GO:0060770	GO:0045944	GO:0000977
57162	GO:0070936	GO:0032496	GO:0001819	GO:0016874	GO:0030890	GO:0034450	GO:0043331	GO:0042130	GO:0005829	GO:0008063	GO:0032088	GO:0005634	GO:0061630	GO:0031398	GO:0034141	GO:0043123	GO:0004674	GO:0006955	GO:0034145
55692	GO:0005685	GO:0006376	GO:0050733	GO:0003729	GO:0071004	GO:0042802	GO:0045843
55341	GO:0016020	GO:0005783	GO:0051168	GO:0005829	GO:0005525	GO:0015030	GO:0003924
55707	GO:0030125	GO:0016020	GO:0005905	GO:0006897	GO:0005622	GO:0015031	GO:0005886
23325	GO:0016197	GO:0005768	GO:0007032	GO:0071203	GO:0015031	GO:0005769
26005	GO:0008589	GO:0007420	GO:0034451	GO:0042733	GO:0036064	GO:0097711	GO:0061511	GO:0030162	GO:0016485	GO:0005829	GO:0021915	GO:0021997	GO:1905515	GO:0005813	GO:0001701	GO:0001947	GO:0005814	GO:0071539
54790	GO:0006211	GO:0014070	GO:0003677	GO:0080111	GO:0030099	GO:0070579	GO:0045944	GO:0006493	GO:0080182	GO:0008270	GO:0007049	GO:0008198
4047	GO:0006694	GO:0016020	GO:0006695	GO:0045540	GO:0005811	GO:0000250	GO:0031647	GO:0005789	GO:0016866
55200	GO:0000922	GO:0032154	GO:0035023	GO:0005902	GO:0005886	GO:0005737	GO:0005096	GO:0005089
344558	GO:0046872
79148	GO:0031012	GO:0010760	GO:0004222	GO:0008270	GO:0005737	GO:0005578
26036	GO:2000616	GO:0016925	GO:0061665	GO:0016605	GO:0005634	GO:0060633	GO:0006351	GO:0016874	GO:0003676	GO:0001106	GO:0046872	GO:0030512
113146	GO:0030315	GO:0005634	GO:0043034	GO:0005737	GO:0030018	GO:0005829	GO:0042383	GO:0005886	GO:0030659
6619	GO:0003677	GO:0005654	GO:0005634	GO:0042795	GO:0009301	GO:0006355	GO:0006351	GO:0006366	GO:0005730	GO:0016604	GO:0006383
166647	GO:0007186	GO:0009897	GO:0016021	GO:0007166	GO:0004930
29761	GO:0071108	GO:0004843	GO:0005783	GO:0008233	GO:0031625	GO:0051117	GO:0006511	GO:0005829	GO:0016579	GO:1904293	GO:0070536	GO:0005634	GO:0036459	GO:0043130	GO:1904455	GO:0006464	GO:0006508
1201	GO:0035752	GO:0042987	GO:0016477	GO:0005783	GO:0005737	GO:0051480	GO:0006672	GO:0097352	GO:0016485	GO:0048306	GO:0005769	GO:0005776	GO:0051489	GO:0005765	GO:0030036	GO:0006520	GO:0008021	GO:0043524	GO:0043066	GO:0005764	GO:0015809	GO:0043005	GO:0042133	GO:0006865	GO:0045121	GO:0007042	GO:0006898	GO:0006681	GO:0001508	GO:0050885	GO:0016236	GO:0001575	GO:0045861	GO:0005770	GO:0006678	GO:0000139	GO:0005795	GO:0035235	GO:0005901	GO:0043086	GO:0016021	GO:0001934	GO:0006897	GO:0005739	GO:0005886	GO:0047496	GO:0007040	GO:0006684	GO:0005634	GO:0072659	GO:0030163	GO:0007034	GO:0005802	GO:0061024	GO:0008306	GO:0030176	GO:0005794	GO:0051082
84300	GO:0005759	GO:1903364	GO:0042645	GO:0005758	GO:0050796	GO:0034551	GO:2001014	GO:0016604	GO:0070131	GO:0005743	GO:0005739	GO:0002082
23272	GO:0003723	GO:0005654	GO:0006355	GO:0006351	GO:0005694
55768	GO:0006457	GO:0005634	GO:0006516	GO:0006517	GO:0005737	GO:0046872	GO:0005829	GO:0000224	GO:0006515
23266	GO:0007186	GO:0030246	GO:0016524	GO:0016021	GO:0007166	GO:0004930
64795	GO:0005634	GO:0043161	GO:0034657	GO:0042787	GO:0005737
5652	GO:0004252	GO:0004175	GO:0070062	GO:0005615	GO:0010765	GO:0070268	GO:0008236	GO:0019897	GO:0017080	GO:0005576	GO:0016021	GO:0046658	GO:0005886
254251	GO:0006357	GO:0003677	GO:0005634	GO:0006366
3958	GO:0061844	GO:0016020	GO:0005615	GO:0044216	GO:0005737	GO:2001189	GO:0045637	GO:0050860	GO:0048246	GO:0045087	GO:0019863	GO:0070062	GO:0048245	GO:0045806	GO:0031640	GO:2000521	GO:1902041	GO:0005743	GO:0008380	GO:0070232	GO:0050918	GO:0003723	GO:0090280	GO:2001237	GO:0005681	GO:0042129	GO:0005576	GO:0043312	GO:0002548	GO:0005886	GO:0042056	GO:0031012	GO:0006397	GO:0071674	GO:0030667	GO:0005634	GO:0030593	GO:0101003	GO:0043236	GO:0001772	GO:0070492	GO:0030246	GO:0071677	GO:0030855
1195	GO:0043484	GO:0004712	GO:0005634	GO:0005524	GO:0004715	GO:0005737	GO:0046777	GO:0018107	GO:0004713	GO:0018105	GO:0004674	GO:0008283
149041	GO:0010494	GO:0046007	GO:0003723	GO:0035613	GO:0061470	GO:0010608	GO:0003730	GO:0000932	GO:0071347	GO:0045623	GO:0042129	GO:0048536	GO:1901224	GO:0043488	GO:0061630	GO:0061014	GO:0000288	GO:0048535	GO:0061158	GO:0050856	GO:0043029	GO:0046872	GO:0002634	GO:0042098	GO:0002635	GO:0030889	GO:0033962	GO:0001782	GO:0000956
3831	GO:0016020	GO:0007018	GO:0005874	GO:0003774	GO:0031410	GO:0006890	GO:0016032	GO:0030426	GO:0019886	GO:0005829	GO:0003777	GO:0035617	GO:0005871
5870	GO:0016020	GO:0034067	GO:0070381	GO:0031410	GO:0000139	GO:0032588	GO:0005829	GO:0043312	GO:0031489	GO:0005886	GO:0070062	GO:0019882	GO:0030667	GO:0034498	GO:0006890	GO:0016032	GO:0005802	GO:0061024	GO:0003924	GO:0018125	GO:0019904	GO:0005794	GO:0000042	GO:0005789	GO:0005525	GO:0072385
22985	GO:0003723	GO:0043065	GO:0005730	GO:0005829	GO:0005886	GO:0016887	GO:0006397	GO:0005634	GO:0005654	GO:0016607	GO:0061574	GO:0003676	GO:0030218	GO:0097194	GO:0030263	GO:0045657	GO:0008380	GO:0048025	GO:0019899
55571	GO:0005634	GO:0006355	GO:0031047	GO:0006351	GO:0006417	GO:0030014	GO:0008283	GO:0005829	GO:0000289	GO:0006977
57492	GO:0003677	GO:0005654	GO:0060996	GO:0048096	GO:0097026	GO:0006351	GO:0003713	GO:0016569	GO:0005829	GO:0016514	GO:0007270	GO:0005886	GO:0071565
91833	GO:0005654	GO:0016579	GO:0036459
92912	GO:0070936	GO:0005524	GO:0005829	GO:0016567	GO:0004842
11183	GO:0007346	GO:0008349	GO:0005524	GO:0006468	GO:0005622	GO:0035556	GO:0005737	GO:0007257	GO:0004674	GO:0004672	GO:0042981
155061	GO:0045892	GO:0000978	GO:0005634	GO:0031625	GO:1901216	GO:0006351	GO:0044212	GO:0005737	GO:0001078	GO:0000122	GO:0046872	GO:0045944	GO:0003700
23204	GO:0043154	GO:0016020	GO:1990809	GO:0071787	GO:0042802	GO:0043066	GO:0006915	GO:0002038	GO:0006613	GO:0005784	GO:0005829	GO:0030176	GO:0016021	GO:0005789
9646	GO:0007259	GO:0001829	GO:0071222	GO:0016570	GO:0032968	GO:0070102	GO:0005654	GO:0016593	GO:0016607	GO:2000653	GO:0001711	GO:0033523	GO:0019827	GO:0045944	GO:0016055	GO:0010390	GO:0006355	GO:0016567	GO:0045638	GO:0000993	GO:0001826	GO:2001168	GO:0000122	GO:0006368	GO:0051571	GO:2001162	GO:0035327	GO:0006366	GO:0042169	GO:1900364	GO:0080182	GO:0001832
6548	GO:0016323	GO:0055007	GO:0016477	GO:0015386	GO:0015385	GO:0016324	GO:0086003	GO:0006885	GO:0016049	GO:0005546	GO:0009986	GO:0016021	GO:0090533	GO:0048306	GO:0005516
4040	GO:0005783	GO:0031410	GO:0034185	GO:0044332	GO:0017147	GO:0005109	GO:0043025	GO:0019534	GO:0021987	GO:0014029	GO:0021794	GO:0042813	GO:0005769	GO:0044335	GO:0090244	GO:0071901	GO:0035261	GO:2000055	GO:1904928	GO:0090263	GO:0042475	GO:0071397	GO:1990909	GO:0060070	GO:0031901	GO:0045944	GO:0001843	GO:0045787	GO:0071936	GO:0021587	GO:0034392	GO:0030901	GO:0003344	GO:1904886	GO:0060026	GO:0043235	GO:0090009	GO:0005901	GO:0051091	GO:0009880	GO:0090118	GO:0016021	GO:0060021	GO:0045202	GO:0060535	GO:0072659	GO:1990851	GO:0030917	GO:0014033	GO:0019210	GO:0060059	GO:0042803	GO:0005041	GO:0009986	GO:0005794	GO:0007268	GO:0060325	GO:0090245
79664	GO:0045945	GO:0005654	GO:0042795	GO:0035327	GO:0008023	GO:0005829	GO:0016604	GO:0042796	GO:0015030	GO:0035363
54432	GO:0000138	GO:0031902	GO:0005802	GO:0005797	GO:0005794	GO:0030133	GO:0016021	GO:0017137
10198	GO:0016020	GO:0005814	GO:0005794	GO:0000139
3985	GO:0016310	GO:0005634	GO:0005524	GO:0046982	GO:0035556	GO:0007283	GO:0005801	GO:0005737	GO:0046872	GO:0004674	GO:0004672	GO:0004871
26207	GO:0006810	GO:0005654	GO:0007165	GO:0070300	GO:0005622	GO:0005737	GO:0035091	GO:0015914	GO:0005829	GO:0008526	GO:1901611
54897	GO:0043231	GO:0003677	GO:0005654	GO:0045664	GO:0006351	GO:0045893	GO:0003676	GO:0046872	GO:0005829
84181	GO:0005665	GO:0003677	GO:0005654	GO:0005524	GO:0006351	GO:0004386	GO:0016032	GO:0001221	GO:0016569	GO:0036091	GO:0008094
11282	GO:0008375	GO:0016020	GO:0016758	GO:0008454	GO:0006491	GO:0000139	GO:0046872	GO:0006487	GO:0016021	GO:0005975
29072	GO:0035441	GO:0034728	GO:0097198	GO:0010569	GO:0016279	GO:0048864	GO:0043014	GO:0097676	GO:0060977	GO:0032465	GO:0018024	GO:1905634	GO:0005654	GO:0001525	GO:0005694	GO:0018026	GO:0030900	GO:0018023	GO:0046975	GO:0001843	GO:0006355	GO:0035987	GO:0001763	GO:0006368	GO:0010793	GO:0034340	GO:0060669	GO:0005634	GO:0006298	GO:0032727	GO:0048332	GO:0051607	GO:0048863	GO:0046872	GO:0048701	GO:1902850	GO:0060039
84033	GO:0005524	GO:0005085	GO:0030016	GO:0043065	GO:0030018	GO:0005829	GO:0016604	GO:0004672	GO:0030506	GO:0008307	GO:0005516	GO:0005886	GO:0036309	GO:0045214	GO:0046872	GO:0031430	GO:0004674	GO:0007275	GO:0042383	GO:0035023	GO:0031432	GO:0051056	GO:0005089
8491	GO:0007346	GO:0008349	GO:0005524	GO:0009411	GO:0016301	GO:0006468	GO:0005622	GO:0035556	GO:0005737	GO:0007254	GO:0004674	GO:0034612	GO:0004672	GO:0042981
221935	GO:0070062	GO:0048148	GO:0042802	GO:0060998	GO:0030054	GO:0010842	GO:0045216	GO:0007416	GO:0007156	GO:0016021	GO:0005886	GO:0045202
23786	GO:0005634	GO:0008656	GO:0016021	GO:0006919	GO:0031966	GO:0005739	GO:0042981	GO:0006915
25852	GO:1904724	GO:0035580	GO:0043312	GO:0005576
9397	GO:0043657	GO:0006499	GO:0019898	GO:0004379	GO:0005737	GO:0018008	GO:0005794	GO:0005829	GO:0075733	GO:0022400	GO:0005886
29919	GO:0005765
257194	GO:0070062	GO:0006501	GO:0010976	GO:0031225	GO:0098609	GO:0007626	GO:0007631	GO:0005576	GO:0005886
80204	GO:0043687	GO:0005634	GO:0016567	GO:0005694	GO:0016274	GO:0005737	GO:0004842	GO:0006511	GO:0006464	GO:0005730	GO:0007605	GO:0000151	GO:0005829	GO:0008270	GO:0000209
79152	GO:0005783	GO:0005506	GO:0031090	GO:0042127	GO:0032286	GO:0032287	GO:0006631	GO:0016021	GO:0080132	GO:0006633	GO:0020037	GO:0042634	GO:0030148	GO:0030258	GO:0001949	GO:0005789
57187	GO:0006406	GO:0000784	GO:0046784	GO:0031124	GO:0006369	GO:0048699	GO:0048666	GO:0006405	GO:0016973	GO:0010793	GO:0001824	GO:0010977	GO:0000347	GO:0017145	GO:0000445	GO:0000902	GO:0005654	GO:0003729	GO:0016607	GO:0000346	GO:0008380
64374	GO:0006886	GO:0006457	GO:0005788	GO:0005783	GO:0005615	GO:0051082
79882	GO:0008143	GO:0003723	GO:0005634	GO:0016607	GO:0005737	GO:0046872	GO:0005730	GO:1900364	GO:0043488
57683	GO:0008270	GO:0003676
9644	GO:0006801	GO:0071800	GO:0042995	GO:0030054	GO:0072675	GO:0055114	GO:0035091	GO:0016176	GO:0002102	GO:0005829	GO:0030198
65220	GO:0046034	GO:0016310	GO:0046872	GO:0003951	GO:0005524	GO:0005829	GO:0006741	GO:0019674
83394	GO:0008289	GO:0012505	GO:0046872	GO:0046488	GO:0008526	GO:0005509	GO:0005829	GO:0030971	GO:0016021	GO:0006661
347732	GO:0030317	GO:0005783	GO:0035036	GO:0034220	GO:0005245	GO:0001669	GO:0006816	GO:0032570	GO:0005261	GO:0086010	GO:0007275	GO:0031514	GO:0048240	GO:0005886	GO:0036128	GO:0006814
4166	GO:0006790	GO:0018146	GO:0006044	GO:0001517	GO:0005794	GO:0005975	GO:0016021	GO:0000139
266747	GO:0007264	GO:0031410	GO:0005622	GO:0005085
1793	GO:0016020	GO:0016477	GO:0006911	GO:0002244	GO:0007596	GO:0005085	GO:0005737	GO:1900026	GO:0010634	GO:0007264	GO:0005829	GO:0007229	GO:0017124	GO:0007165	GO:0005622	GO:0006915	GO:0048010	GO:0038096	GO:0007010	GO:0005096	GO:0005089	GO:0032045
114883	GO:0043231	GO:0006869	GO:0031902	GO:0008289	GO:0015248	GO:0005794	GO:0005829	GO:0006699
10217	GO:0070062	GO:0046872	GO:0005634	GO:0001933	GO:0004721	GO:0016791	GO:2000134
64121	GO:0005525
23635	GO:0003697	GO:0000978	GO:0005634	GO:0045944	GO:0006355	GO:0001077	GO:0005737
22893	GO:0045892	GO:0006342	GO:0005654	GO:0000785	GO:0006351	GO:0000976	GO:0003682	GO:0016569	GO:0031507	GO:0005677
85456	GO:0031954	GO:0005737	GO:0044877	GO:0006302	GO:0005913	GO:0000289	GO:0005829	GO:0007004	GO:0005720	GO:0005856	GO:0005634	GO:0045296	GO:0010800	GO:0030014	GO:0071479	GO:0033138	GO:0071532	GO:0006977	GO:0019899
80758	GO:0030425	GO:0005634	GO:0030054	GO:0016021	GO:0002250	GO:0048471	GO:0045211
6491	GO:0051298	GO:0005737	GO:0008283	GO:0005829	GO:0021915	GO:0007224	GO:0046599	GO:0033504	GO:0000578	GO:0007368	GO:0005813	GO:0030903	GO:0001701	GO:0043066	GO:0035264	GO:0001947	GO:0005814	GO:0030900	GO:0071539	GO:0007052	GO:0001843
22898	GO:0044257	GO:0005829	GO:0008333	GO:0017112	GO:0061024
50618	GO:0070062	GO:0005070	GO:1903861	GO:0005509	GO:0006897	GO:0005813	GO:0035023	GO:0005737	GO:0005089
54843	GO:0016020	GO:0005544	GO:0070257	GO:0042043	GO:0006904	GO:0042470	GO:0005737	GO:0016192	GO:0019897	GO:0010923	GO:0017137	GO:0005886	GO:0001786	GO:0070382	GO:0072659	GO:0030276	GO:0005622	GO:0005546	GO:0006886	GO:0006906	GO:0005509	GO:0019902	GO:0019905	GO:0006887
80146	GO:0070062	GO:0032580	GO:0051262	GO:0042803	GO:0005737	GO:0048040	GO:0070403	GO:0033320	GO:0016021	GO:0005739
57507	GO:0000122	GO:0046872	GO:0006351	GO:0003676
182	GO:0016020	GO:0072070	GO:0008083	GO:0061309	GO:0045747	GO:0016324	GO:0042127	GO:0045445	GO:0005887	GO:0045446	GO:0061073	GO:0003215	GO:0060411	GO:0001525	GO:0045599	GO:0005912	GO:0001974	GO:0072006	GO:0042491	GO:0072015	GO:0045944	GO:0007220	GO:0007219	GO:0097150	GO:0007399	GO:0030216	GO:0002456	GO:0061156	GO:0035909	GO:0061444	GO:0002011	GO:0003184	GO:0072017	GO:0030334	GO:0016021	GO:0005576	GO:0061314	GO:0005886	GO:0030097	GO:0045602	GO:0001709	GO:0032495	GO:0045669	GO:0045639	GO:2000737	GO:0005543	GO:0045665	GO:0005509	GO:0005112	GO:0005198
10054	GO:0000287	GO:0016925	GO:0005654	GO:0044390	GO:0005524	GO:0019948	GO:0046982	GO:0044388	GO:0031510	GO:0005737	GO:0032183	GO:0008047	GO:0008134
23172	GO:0000278	GO:0036449	GO:0000922	GO:0007059	GO:0031593	GO:0005874	GO:0005737	GO:0030496	GO:0005829	GO:0016579	GO:0070552	GO:0070536	GO:0002931	GO:0008017	GO:0008608	GO:0090307	GO:0051301	GO:0031616
55277	GO:0046835	GO:0019150	GO:0070050	GO:0005623	GO:0019321
10493	GO:0070062	GO:0010637	GO:0005741	GO:0035578	GO:0043312	GO:0005576	GO:0016021	GO:0008270	GO:0016491
90864	GO:0043687	GO:0005829	GO:0016567	GO:0005622	GO:0035556
51194	GO:0005634	GO:0008536	GO:0006610	GO:0008565	GO:0005829	GO:0005635	GO:0001650	GO:0042991
55114	GO:0005634	GO:0007165	GO:0005737	GO:0005829	GO:0005923	GO:0017124	GO:0005886	GO:0051056	GO:0005096
27248	GO:0005788	GO:0055085	GO:0030433	GO:0044322	GO:0030246	GO:0036503	GO:0051082	GO:1904153
25796	GO:0070062	GO:0017057	GO:0009051	GO:0005737	GO:0006098	GO:0005829	GO:0016021	GO:0005975
374354	GO:0031093	GO:0002576	GO:0005623	GO:0005576	GO:0045454
9631	GO:0007077	GO:0006406	GO:0016020	GO:0016925	GO:0005643	GO:0044611	GO:0005635	GO:0006110	GO:0006405	GO:0006998	GO:0043657	GO:0031965	GO:0060964	GO:0000972	GO:0006409	GO:0016032	GO:0036228	GO:1900034	GO:0006913	GO:0086014	GO:0075733	GO:0019083	GO:0006606	GO:0017056	GO:0005215
57224	GO:0016020	GO:0097475
25778	GO:0016323	GO:0004712	GO:0005524	GO:0016324	GO:0030054	GO:0043066	GO:0005737	GO:0044344	GO:0045743	GO:0004713	GO:0004674	GO:0005829	GO:0004672	GO:0033674	GO:0070374
55612	GO:0001954	GO:0043616	GO:0030054	GO:0010629	GO:0032587	GO:0090162	GO:0090090	GO:0005829	GO:0051546	GO:2001203	GO:0071711	GO:0005925	GO:0007155	GO:2000647	GO:0035414	GO:0051886	GO:0030511	GO:0033630	GO:0031941
55716	GO:0005887	GO:0006898	GO:0004872	GO:0016021	GO:0005886
26090	GO:0052651	GO:0010996	GO:0046475	GO:0032281	GO:0004622	GO:0006660	GO:0007628	GO:0016021	GO:0047372	GO:0005886	GO:0046464
9314	GO:0090051	GO:0043154	GO:0032270	GO:0001010	GO:0051973	GO:0001077	GO:0005737	GO:0071499	GO:0048730	GO:0071363	GO:1990841	GO:0000987	GO:0046985	GO:0032088	GO:0070301	GO:0008285	GO:0001047	GO:0009913	GO:0005654	GO:0042826	GO:0000790	GO:0001085	GO:1990830	GO:0060070	GO:0034115	GO:0019827	GO:0048679	GO:0045429	GO:0035166	GO:0071409	GO:0001190	GO:1904998	GO:0044798	GO:0060761	GO:2000342	GO:0032526	GO:1904798	GO:0003676	GO:0031077	GO:0045444	GO:0005719	GO:0045415	GO:0008013
11329	GO:0000287	GO:0005634	GO:0005524	GO:0043407	GO:0031435	GO:0035556	GO:0045296	GO:0004674	GO:0005829
6575	GO:0006810	GO:0070062	GO:0016020	GO:0015319	GO:0004872	GO:0006811	GO:0005436	GO:0006817	GO:0005887	GO:0005315	GO:0016021	GO:0005886	GO:0001618	GO:0015321
10533	GO:0034774	GO:0009267	GO:0005737	GO:0039521	GO:0000422	GO:0004839	GO:0043065	GO:0009749	GO:0006914	GO:1904813	GO:0015031	GO:1903204	GO:0034727	GO:0071455	GO:0000407	GO:0005930	GO:0016236	GO:0019778	GO:0008641	GO:0006501	GO:0019779	GO:0061025	GO:0031401	GO:0005829	GO:0075044	GO:0005576	GO:0043312	GO:1902617	GO:0071315	GO:0030424	GO:0044805	GO:0051607	GO:0042803	GO:0010508	GO:0007568	GO:0006464	GO:0006497	GO:0006995	GO:0045732	GO:0000045	GO:0008134	GO:0090298
129642	GO:0047144	GO:0016746	GO:0003841	GO:0008654	GO:0036152	GO:0016021	GO:0036151	GO:0005789
4207	GO:0000978	GO:0005634	GO:0042826	GO:0007517	GO:0006351	GO:0001077	GO:0046983	GO:0045944	GO:0005667	GO:0000977	GO:0003700
54463	GO:0005783	GO:0030176	GO:0016604	GO:0005794	GO:0043524	GO:0019233	GO:0061709	GO:0005801
10463	GO:0005856	GO:0005634	GO:0030374	GO:0006351	GO:0006829	GO:0006289	GO:0016922	GO:0045944	GO:0003682	GO:0016021	GO:0003700	GO:0008324
51479	GO:0032439	GO:0016020	GO:0010008	GO:1901981	GO:0030904	GO:0090160	GO:0005829	GO:0006897	GO:0017137	GO:0005769	GO:0048549	GO:0005765	GO:0043231	GO:0070062	GO:0044354	GO:0042147	GO:0005768	GO:0046872	GO:0034058
85451	GO:2000766	GO:0003723	GO:1990715	GO:0048667	GO:0005737	GO:0046872	GO:0001764	GO:0005844
286046	GO:0016021
114799	GO:0005654	GO:0042802	GO:0000785	GO:0006275	GO:0061733	GO:0018394	GO:0007062	GO:0008270	GO:0034421	GO:0008080
55857	GO:0007051	GO:0042995	GO:0005813	GO:0005737	GO:0019901
5989	GO:0043231	GO:0003677	GO:0000978	GO:0005654	GO:0005634	GO:0006355	GO:0006351	GO:0003705	GO:0006357	GO:0006955	GO:0003700
1508	GO:0005615	GO:0051603	GO:0008233	GO:0042470	GO:0043394	GO:0036021	GO:0008234	GO:0005730	GO:0043312	GO:1904813	GO:0005576	GO:0005739	GO:0043231	GO:0070062	GO:0004252	GO:0046697	GO:0005622	GO:0005764	GO:0050790	GO:0002224	GO:0048471	GO:0006508	GO:0005518	GO:0004197	GO:0097067	GO:0042981	GO:0046718	GO:0030855	GO:0030574
27329	GO:0051005	GO:0008083	GO:0005615	GO:0030335	GO:0006071	GO:0004859	GO:0070328	GO:0005178	GO:0008201	GO:0004857	GO:0045766	GO:0005769	GO:0055091	GO:0009395	GO:0007165	GO:0001525	GO:0050996	GO:0030027	GO:0051004	GO:0007160	GO:0055088	GO:0008203	GO:0006631	GO:0005576	GO:0007229	GO:0042632	GO:0055090	GO:0009986	GO:0019915	GO:0048844	GO:0006644	GO:0005794	GO:0009725	GO:0010519
27161	GO:0030425	GO:0016020	GO:0098808	GO:0000340	GO:0030054	GO:1900153	GO:0005737	GO:0000932	GO:0035194	GO:0004521	GO:0045947	GO:0003743	GO:0009791	GO:0010586	GO:0001047	GO:0035197	GO:0070062	GO:0005654	GO:0070578	GO:0060964	GO:0030422	GO:0005845	GO:0008022	GO:0045944	GO:0035198	GO:0006412	GO:0048015	GO:0010501	GO:1905618	GO:0090625	GO:0031054	GO:0003723	GO:0003725	GO:0035087	GO:0000993	GO:0070551	GO:0007223	GO:0005829	GO:0035280	GO:0003727	GO:0005634	GO:0035196	GO:0031047	GO:0006351	GO:0038111	GO:0046872	GO:0090624	GO:0035279	GO:0030529	GO:0060213	GO:0035068	GO:0016442	GO:0035278	GO:0005844
5297	GO:0016020	GO:0016310	GO:0005524	GO:0044803	GO:0006661	GO:0030660	GO:0005737	GO:0046854	GO:0005829	GO:0005886	GO:0070062	GO:0005925	GO:0007165	GO:0030036	GO:0046786	GO:0016301	GO:0005622	GO:0004430	GO:0045296	GO:0039694	GO:0019034	GO:0048015
8718	GO:0097190	GO:0042127	GO:0032496	GO:0007166	GO:0005887	GO:0005829	GO:0005576	GO:0033209	GO:0005886	GO:0007165	GO:0004872	GO:0005031	GO:0006915	GO:0006954	GO:0007275	GO:0006955	GO:0042981
27086	GO:1900424	GO:0032680	GO:0003705	GO:0005737	GO:0060766	GO:0002903	GO:0005654	GO:0000978	GO:0042116	GO:0002053	GO:0045944	GO:2000727	GO:0007519	GO:0002639	GO:0072619	GO:0000122	GO:0033574	GO:2001182	GO:0043565	GO:0045655	GO:0045214	GO:0001701	GO:0006351	GO:0042803	GO:1901509	GO:0042118	GO:0008134	GO:0042117	GO:0000981	GO:0030316	GO:1905206	GO:0043621	GO:0010595	GO:0035019	GO:0071356	GO:0050681	GO:0003682	GO:0061052	GO:0003700	GO:0045892	GO:0009653	GO:0055007	GO:0030154	GO:0008045	GO:0033152	GO:1901250	GO:0061470	GO:0046982	GO:0032496	GO:0048745	GO:0072358	GO:0060043	GO:1901256	GO:0002329	GO:0005634	GO:0050706	GO:0021517	GO:0050727	GO:1904637	GO:0046872	GO:0048661	GO:0021756	GO:0061140	GO:0035926	GO:0036035	GO:0050679
23126	GO:0003677	GO:0005654	GO:0005634	GO:0005737	GO:0000790	GO:0046872	GO:0051301	GO:0005829	GO:0007064	GO:0051382
3930	GO:0070087	GO:0016627	GO:0016020	GO:0016126	GO:0003723	GO:0003677	GO:0031965	GO:0005635	GO:0006695	GO:0005639	GO:0005521	GO:0016021	GO:0050613
58985	GO:0050829	GO:0004896	GO:0016021	GO:0019221	GO:0042015	GO:0004904	GO:0005886
25849	GO:0043231	GO:0010008	GO:0005634	GO:0005770	GO:0051973	GO:0000139	GO:0005794	GO:0005829	GO:0016021	GO:0005769	GO:0005886
135228	GO:0010839	GO:0006501	GO:0005615	GO:0004867	GO:0072675	GO:0031225	GO:0045616	GO:0002576	GO:0009986	GO:0001933	GO:0030512	GO:0005576	GO:0061045	GO:0001942	GO:0005886	GO:0050431	GO:0031092
93594	GO:0005813
1520	GO:1904724	GO:0005615	GO:0051603	GO:0034769	GO:0001968	GO:0048002	GO:0043394	GO:0036021	GO:0016485	GO:0043312	GO:0005576	GO:0043202	GO:1904813	GO:2001259	GO:0043231	GO:0004252	GO:0019882	GO:0005764	GO:0043236	GO:0002224	GO:0002250	GO:0022617	GO:0006508	GO:0005518	GO:0019886	GO:0010447	GO:0004197	GO:0006955	GO:0097067	GO:0030574
9368	GO:0045859	GO:0016020	GO:0045159	GO:0016324	GO:0030643	GO:0071944	GO:0070293	GO:0043621	GO:0005102	GO:0031982	GO:0005737	GO:0097291	GO:0031698	GO:0034635	GO:0051898	GO:0008285	GO:0007097	GO:0050780	GO:0070062	GO:0032782	GO:0032947	GO:0045930	GO:0030036	GO:0008361	GO:0032426	GO:0003096	GO:0008360	GO:0030033	GO:0030175	GO:0048471	GO:0070373	GO:0035414	GO:0045121	GO:0019902	GO:0016055	GO:0014067	GO:0031528	GO:0006461	GO:0060088	GO:0031526	GO:0012505	GO:0070851	GO:0044062	GO:0010642	GO:0015629	GO:0007191	GO:0030165	GO:0051683	GO:0072659	GO:0045198	GO:0032415	GO:0060158	GO:0032416	GO:0030336	GO:0005902	GO:0001726	GO:2001244	GO:0007605	GO:0097225	GO:0022612	GO:0008013	GO:0017081	GO:0032403
3155	GO:0000287	GO:0005759	GO:0005102	GO:0005777	GO:0007584	GO:0005739	GO:0006637	GO:0030145	GO:0046951	GO:0001889	GO:0031406	GO:0051262	GO:0000062	GO:0042803	GO:0007005	GO:0046872	GO:0042594	GO:0004419	GO:0006552	GO:0005743	GO:0070542	GO:0006629
6850	GO:0050850	GO:0032481	GO:0090237	GO:0031623	GO:0019370	GO:0002092	GO:0005737	GO:0002554	GO:0035325	GO:0005178	GO:0001525	GO:0045579	GO:0046777	GO:0002250	GO:0018105	GO:0001784	GO:0048514	GO:0050764	GO:0032928	GO:0038083	GO:0005524	GO:0046641	GO:0007169	GO:0045425	GO:0007229	GO:0050853	GO:0030593	GO:0004715	GO:0051090	GO:0045780	GO:0042991	GO:0006954	GO:0009887	GO:0045588	GO:0004674	GO:0050715	GO:0033630	GO:0016477	GO:0007159	GO:0002283	GO:0005102	GO:0004716	GO:0010803	GO:0090330	GO:0019901	GO:0019815	GO:0031234	GO:0045087	GO:0042101	GO:0030154	GO:0070372	GO:0007257	GO:0019902	GO:1900086	GO:0071404	GO:0032009	GO:0035556	GO:0042742	GO:0045401	GO:0071226	GO:0005829	GO:0002281	GO:0043366	GO:0005634	GO:0001945	GO:0043306	GO:0046638	GO:0042169	GO:0038063	GO:0043313
5079	GO:0003677	GO:0006355	GO:0001077	GO:0007283	GO:0000122	GO:0021987	GO:0006959	GO:0051573	GO:0005829	GO:0001650	GO:0050855	GO:0043231	GO:0005634	GO:0005654	GO:0000978	GO:0021670	GO:0006351	GO:0006366	GO:0007568	GO:0048701	GO:0035914	GO:0009887	GO:0007275	GO:0030534
22794	GO:0006406	GO:0003723	GO:0031625	GO:0031124	GO:0006369	GO:0005737	GO:0006405	GO:0005829	GO:0006397	GO:0005654	GO:0031965	GO:0008298	GO:0000398	GO:0042802	GO:0016607	GO:0000184	GO:0006417	GO:0048471	GO:0030529	GO:0035145	GO:0019899
5025	GO:0050850	GO:0008217	GO:0016020	GO:0007596	GO:0002028	GO:0097190	GO:0034220	GO:0030054	GO:0051260	GO:0005102	GO:0032308	GO:0043025	GO:0005887	GO:0005507	GO:0055119	GO:0019233	GO:0043197	GO:0005765	GO:0070062	GO:0004931	GO:0007165	GO:0055117	GO:0005639	GO:0014069	GO:0045296	GO:0048471	GO:0034405	GO:0010524	GO:0045429	GO:0043536	GO:0051928	GO:2001028	GO:0033198	GO:0005524	GO:0019228	GO:0071318	GO:0008144	GO:0008270	GO:0035590	GO:0005886	GO:0006810	GO:0098794	GO:0043195	GO:0042803	GO:0001894	GO:0010614	GO:0051899	GO:0042118	GO:0001614
1465	GO:0070062	GO:0046872	GO:0003723	GO:0005634	GO:0005925	GO:0008270	GO:0070527
79613	GO:0016021
5591	GO:0070419	GO:0016020	GO:0032481	GO:0004677	GO:0000784	GO:0002218	GO:0048660	GO:0007420	GO:0003690	GO:0010332	GO:0016233	GO:0006302	GO:0043065	GO:0002328	GO:0004672	GO:0001756	GO:0045087	GO:0072431	GO:0002326	GO:0005654	GO:2001229	GO:0007507	GO:0048146	GO:0006468	GO:0043066	GO:0033152	GO:0042752	GO:0018105	GO:0001933	GO:0045944	GO:0033153	GO:0032993	GO:2000773	GO:0003723	GO:0005524	GO:0048639	GO:0016567	GO:0033077	GO:0008283	GO:0005730	GO:0048536	GO:0035234	GO:0005829	GO:0005667	GO:0097681	GO:0031648	GO:0008630	GO:0031012	GO:0005634	GO:0014823	GO:0002638	GO:0048538	GO:0048511	GO:0032869	GO:0005958	GO:0004674	GO:0019904	GO:0006464	GO:0043234	GO:0008134	GO:0019899	GO:0002360	GO:0006303
7284	GO:0070062	GO:0016020	GO:0003723	GO:0042645	GO:0003746	GO:0043209	GO:0006414	GO:0045471	GO:0003924	GO:0005743	GO:0005525	GO:0005739
941	GO:0050731	GO:0098636	GO:0009897	GO:0071222	GO:0046641	GO:0035556	GO:0031295	GO:0015026	GO:0045893	GO:0045425	GO:0016021	GO:0005886	GO:0001618	GO:0042110	GO:0045627	GO:0014066	GO:0005622	GO:0007267	GO:0046934	GO:0038111	GO:0045086	GO:0009986	GO:0009967	GO:0048015
84441	GO:0005654	GO:0005634	GO:0003713	GO:0045944	GO:0016607	GO:0007219	GO:0007221	GO:0006367
115294	GO:0016020	GO:0004719	GO:0005737
6051	GO:0070062	GO:0005615	GO:0042277	GO:0004301	GO:0043171	GO:0070006	GO:0008235	GO:0045776	GO:0030141	GO:0006508	GO:0004177	GO:0008237	GO:0008270	GO:0005576	GO:0005886
3029	GO:0070062	GO:0005759	GO:0006090	GO:0004416	GO:0019243	GO:0005737	GO:0046872	GO:0005829	GO:0006750
8526	GO:0016020	GO:0007205	GO:0003951	GO:0005524	GO:0035556	GO:0030168	GO:0005737	GO:0008654	GO:0004143	GO:0005829	GO:0016021	GO:0046834	GO:0005886	GO:0005634	GO:0016301	GO:0046872
4255	GO:0016020	GO:0045471	GO:0009636	GO:0006307	GO:0071407	GO:0045739	GO:0051593	GO:0005634	GO:0005654	GO:0042493	GO:0043066	GO:0003908	GO:0071479	GO:0034599	GO:0005509	GO:0043281	GO:0060644	GO:2000781	GO:0060548
51663	GO:0003723	GO:0003677	GO:0005634	GO:0007275	GO:0008270	GO:0005694	GO:0005737	GO:0003676
4848	GO:0005634	GO:0006355
84823	GO:0005638	GO:0005635	GO:0005637	GO:0005198	GO:0005882
2917	GO:0030425	GO:0048786	GO:0005938	GO:0001642	GO:0070905	GO:0004930	GO:0043235	GO:0005887	GO:0007194	GO:0007196	GO:0010855	GO:0005246	GO:0016021	GO:0042734	GO:0030165	GO:0032279	GO:0030818	GO:0005886	GO:0045211	GO:0014050	GO:0030424	GO:0051966	GO:0016595	GO:0043198	GO:0008066	GO:0007605	GO:0005509	GO:0007268
64062	GO:0006397	GO:0046872	GO:0003723	GO:0010923
832	GO:0051015	GO:0016020	GO:0007596	GO:0005903	GO:0048747	GO:0005737	GO:0030863	GO:0048487	GO:0030018	GO:0014704	GO:0031115	GO:0005856	GO:0070062	GO:0030036	GO:0030027	GO:0033150	GO:0045296	GO:0005884	GO:0007010	GO:0030032	GO:0090036	GO:0071203	GO:0008290	GO:0010591	GO:0005829	GO:0015629	GO:0031175	GO:0000902	GO:0051016	GO:0001669	GO:0030030	GO:0030017	GO:0003779	GO:0051490	GO:0006928	GO:0019886	GO:0006888	GO:0022604
55125	GO:0051298	GO:0051225	GO:0005813	GO:0005814	GO:0097711	GO:0000242	GO:0010389	GO:0005829	GO:0019902	GO:0010923	GO:0000086
57453	GO:0001709	GO:0009953	GO:0005615	GO:0030054	GO:0007420	GO:0007417	GO:0042803	GO:0007409	GO:0009986	GO:0048704	GO:0007156	GO:0016021	GO:0005886	GO:0045202
23095	GO:0005524	GO:0005874	GO:0031410	GO:1990090	GO:0007274	GO:0097110	GO:0005875	GO:0019900	GO:0005739	GO:1990778	GO:0030705	GO:0007270	GO:0016887	GO:0005871	GO:0030659	GO:1990939	GO:0007018	GO:1904115	GO:1904647	GO:0047497	GO:0019894	GO:0010628	GO:0008017	GO:0043005	GO:0006915	GO:0003777	GO:0008089	GO:0032418
23214	GO:0005634	GO:0008536	GO:0005730	GO:0008565	GO:0005829	GO:0006611	GO:0005886	GO:0005737
23229	GO:0043065	GO:0034220	GO:0005829	GO:0035023	GO:0005085	GO:0051056	GO:0005089
23284	GO:0007186	GO:0030424	GO:0007166	GO:0051965	GO:0031987	GO:0004930	GO:0007416	GO:0030246	GO:0005887	GO:0001764	GO:0098742	GO:0005911	GO:0005509	GO:0016021	GO:0042220
3916	GO:0030425	GO:0016020	GO:0009897	GO:0090160	GO:0072594	GO:0044194	GO:0005737	GO:0008626	GO:0043025	GO:0044754	GO:0005887	GO:0070062	GO:0005765	GO:0008021	GO:0061474	GO:0005764	GO:0048471	GO:0043323	GO:0005771	GO:1902513	GO:0010008	GO:0005770	GO:0042470	GO:0035577	GO:0005829	GO:0016021	GO:0043312	GO:0045954	GO:0005886	GO:0001618	GO:0048102	GO:0101003	GO:0097208	GO:0019904	GO:0042383	GO:0050821	GO:0019899
102	GO:0043687	GO:0010820	GO:0006509	GO:0016020	GO:0005615	GO:0030335	GO:0097038	GO:0007162	GO:0097197	GO:0005102	GO:0005737	GO:0019901	GO:0044267	GO:0005178	GO:0016485	GO:0070821	GO:0070062	GO:0005925	GO:0048013	GO:0006468	GO:0014069	GO:0022617	GO:0034612	GO:0007220	GO:0035579	GO:0007219	GO:0051088	GO:0051089	GO:0005788	GO:0004222	GO:0030307	GO:0000139	GO:0008237	GO:0043312	GO:0007229	GO:0005798	GO:0016021	GO:0017124	GO:0005886	GO:0004175	GO:0005634	GO:0007267	GO:0001701	GO:0042803	GO:0009986	GO:0046872	GO:0005794	GO:0042117	GO:0008284
1831	GO:0005634	GO:0034220	GO:0006970	GO:0006355	GO:0005737	GO:0000122	GO:0005829	GO:0070236	GO:0003700	GO:0048642	GO:0043426
89781	GO:0016020	GO:0042827	GO:0007596	GO:1903955	GO:0005085	GO:0042470	GO:0031085	GO:0005737	GO:0046983	GO:0005829	GO:0030318	GO:0007599	GO:0017137	GO:0007040	GO:0006605	GO:0048075	GO:0005764	GO:0042803	GO:0061024	GO:0050821	GO:1903232
3949	GO:0016020	GO:0009897	GO:0034362	GO:0030301	GO:0005887	GO:0005769	GO:0042802	GO:0005622	GO:0005764	GO:0090181	GO:0030229	GO:0042159	GO:0045177	GO:0006629	GO:0010008	GO:0005770	GO:0050729	GO:0010899	GO:0036020	GO:0071398	GO:0043235	GO:1900223	GO:0090118	GO:0005886	GO:1905907	GO:0032050	GO:0005041	GO:0005905	GO:0005509	GO:0016323	GO:0005615	GO:0010867	GO:0045807	GO:0030669	GO:0034382	GO:0061889	GO:1903979	GO:0010628	GO:1990666	GO:0006898	GO:0030299	GO:2000188	GO:0071404	GO:0008203	GO:0097242	GO:0010629	GO:0007616	GO:0010986	GO:0097443	GO:0015914	GO:0034381	GO:0016021	GO:0006897	GO:0042632	GO:0070508	GO:0001618	GO:0061771	GO:0002020	GO:0034383	GO:0001540	GO:0036477	GO:0030169	GO:0051246	GO:0061024	GO:0009986	GO:0051248	GO:0005794	GO:1905167
54187	GO:0008781	GO:0070062	GO:0016051	GO:0047444	GO:0005829	GO:0006055	GO:0050462	GO:0005737
150709	GO:0005634	GO:0016021	GO:0005737
9501	GO:0030658	GO:0005544	GO:0045744	GO:0005737	GO:0042593	GO:0017157	GO:0030274	GO:0017137	GO:0005886	GO:0030667	GO:0042493	GO:0008092	GO:0005622	GO:0006886	GO:0050714	GO:0005509	GO:0017158	GO:0006887
6786	GO:0005783	GO:0014902	GO:0005874	GO:0070166	GO:0051924	GO:0030426	GO:2001256	GO:0015279	GO:0005887	GO:0032541	GO:0051010	GO:0005246	GO:0045766	GO:0002115	GO:0006874	GO:0033017	GO:0005886	GO:0005513	GO:1903779	GO:0002020	GO:0042802	GO:0032237	GO:0030176	GO:0043234	GO:0005509	GO:0005789
57732	GO:0042059	GO:0046872	GO:0031901	GO:0005829	GO:0032266	GO:0007175
4124	GO:0016020	GO:0006486	GO:0060042	GO:0006517	GO:0005801	GO:0004559	GO:0005797	GO:0000139	GO:0006013	GO:0016021	GO:0070062	GO:0007585	GO:0016799	GO:0001889	GO:0001701	GO:0004572	GO:0006491	GO:0007005	GO:0030246	GO:0046872	GO:0050769	GO:0007033	GO:0048286
5290	GO:0016310	GO:0043491	GO:0006661	GO:0005737	GO:0097009	GO:0046854	GO:0060326	GO:0060048	GO:0007173	GO:0045087	GO:0007411	GO:0006909	GO:0006006	GO:0043542	GO:0038028	GO:0001525	GO:0014066	GO:0016301	GO:0043524	GO:0006468	GO:0005622	GO:2000653	GO:0030027	GO:0002250	GO:0046934	GO:0071333	GO:0035005	GO:0048015	GO:0033138	GO:0005943	GO:0010468	GO:0005524	GO:0043276	GO:0040014	GO:0030295	GO:0030168	GO:0014065	GO:0032008	GO:0031295	GO:0001944	GO:0005829	GO:0005886	GO:0035004	GO:2000270	GO:0001889	GO:0050900	GO:0050852	GO:0044029	GO:0038128	GO:0060612	GO:0006954	GO:2000811	GO:0038111	GO:0038095	GO:0016303	GO:0004674	GO:0043560	GO:0005942	GO:0048010	GO:0043457	GO:0038096	GO:0016242
1106	GO:0042393	GO:0003723	GO:0003677	GO:0005524	GO:0004386	GO:0006357	GO:0005730	GO:0006974	GO:0043231	GO:0070062	GO:0005634	GO:0005654	GO:0060218	GO:0001046	GO:0006351	GO:0007517	GO:0004003	GO:0016569
23275	GO:0010468	GO:0005783	GO:0010717	GO:0046922	GO:0001707	GO:0051046	GO:0005794	GO:0036066	GO:0005789	GO:0006004
26130	GO:0016020	GO:0007165	GO:0017112	GO:0005085	GO:0061024	GO:0045296	GO:0005768	GO:0043087	GO:0051223	GO:0005829	GO:0006897	GO:0005096	GO:0032794
26249	GO:0070936	GO:0043687	GO:0005856	GO:0050801	GO:0016567	GO:0042787	GO:0072156	GO:0070294	GO:0003779	GO:0005829	GO:0005198	GO:0031463
3294	GO:0001890	GO:0001701	GO:0047035	GO:0032526	GO:0047006	GO:0004303	GO:0016021	GO:0005789	GO:0006703
51028	GO:0006355	GO:0043328	GO:0005829	GO:0070062	GO:0016197	GO:0005634	GO:0031902	GO:0005764	GO:0032266	GO:0006351	GO:0005768	GO:0036258	GO:0043130	GO:0008022	GO:0000814	GO:0016236
865	GO:0016020	GO:0001649	GO:0003677	GO:2000810	GO:0030099	GO:0045637	GO:0001959	GO:0060216	GO:0050855	GO:0003700	GO:0000209	GO:0030098	GO:0005634	GO:0005654	GO:0030111	GO:0033146	GO:0045652	GO:0006366	GO:0048469	GO:0045616	GO:0003713	GO:0045944	GO:1902036	GO:0045589
10260	GO:0003677	GO:0005634	GO:0006355	GO:0005829	GO:0006351	GO:0017112	GO:0061024
57644	GO:0051015	GO:0016020	GO:0005524	GO:0003774	GO:0032982	GO:0097512
4216	GO:0010468	GO:0007346	GO:0005524	GO:0051973	GO:0035556	GO:0001890	GO:0005737	GO:0010225	GO:0019100	GO:0032212	GO:0004672	GO:0000186	GO:1904355	GO:0004709	GO:0060718	GO:0043507	GO:0048471	GO:1900745	GO:0046872	GO:0042981
8295	GO:0000812	GO:0016578	GO:0006355	GO:0043968	GO:0033276	GO:0043967	GO:0016579	GO:0003712	GO:0030914	GO:0000123	GO:0035267	GO:0005634	GO:0005654	GO:0006281	GO:0016301	GO:0036459	GO:0000125	GO:0006351	GO:0016573	GO:1904837	GO:0005794
116254	GO:0070062	GO:0016021
9857	GO:0016020	GO:0005814	GO:0042995	GO:0005634	GO:0005819	GO:0005813	GO:0034453	GO:0008017
51747	GO:0005685	GO:0006376	GO:0003729	GO:0003723	GO:0003677	GO:0005654	GO:0005634	GO:0016607	GO:0071004	GO:0008380
25970	GO:0030032	GO:0016020	GO:0005634	GO:0007596	GO:0007165	GO:0035591	GO:0005622	GO:0035556	GO:0005829	GO:2000278	GO:0004871	GO:0045840
4134	GO:0072686	GO:0070062	GO:0051012	GO:0003723	GO:0005874	GO:1902856	GO:0008017	GO:0014069	GO:0005737	GO:0043005	GO:0051294	GO:0005875	GO:0051301	GO:0031175	GO:0007052	GO:0005198	GO:0005930
5524	GO:0008160	GO:0003755	GO:0005524	GO:0043666	GO:0032515	GO:0035307	GO:0046982	GO:0005102	GO:0019888	GO:0005737	GO:0043065	GO:0034704	GO:0051721	GO:0000159	GO:0016887	GO:0070062	GO:0030472	GO:0005634	GO:0005654	GO:0032516	GO:0042803	GO:0035308
55290	GO:0006359	GO:0005654	GO:0001007	GO:0003743	GO:0046872	GO:0034599	GO:0001032	GO:0070897
7298	GO:0097421	GO:0051216	GO:0032570	GO:0015949	GO:0005737	GO:0045471	GO:0005542	GO:0046683	GO:0000900	GO:0019860	GO:0017148	GO:0051593	GO:0035999	GO:0033189	GO:0042493	GO:0003729	GO:0006231	GO:0071897	GO:0005743	GO:0046078	GO:0005759	GO:0046653	GO:0034097	GO:0009636	GO:0005730	GO:0000083	GO:0000166	GO:0005829	GO:0008144	GO:0005739	GO:0048037	GO:0019088	GO:0051384	GO:0007623	GO:0005634	GO:0004799	GO:0042803	GO:0006417	GO:0060574	GO:0007568	GO:1990825	GO:0048589	GO:0006235
5920	GO:0036152	GO:0016042	GO:0016746	GO:0006644	GO:0005829	GO:0016021	GO:0008285	GO:0004623
5603	GO:0032755	GO:0010468	GO:0005524	GO:0006970	GO:0006355	GO:0006950	GO:0050729	GO:0035556	GO:0005737	GO:0005829	GO:0004707	GO:0005634	GO:0005622	GO:0006351	GO:0004674	GO:0018105	GO:0048010	GO:0007049
84250	GO:0034184	GO:0005634	GO:0006281	GO:0031625	GO:0005813	GO:1990166	GO:0042405	GO:0005737	GO:0035861	GO:0031334	GO:2000781	GO:0006974	GO:0000786	GO:0032403
53635	GO:0005634	GO:0006355	GO:0006351	GO:0005886	GO:0048471
4733	GO:0016020	GO:0042802	GO:0006351	GO:0005737	GO:0007275	GO:0005829	GO:0016604	GO:0005525	GO:0008134	GO:0005844
80331	GO:0016020	GO:0043008	GO:0042470	GO:0035577	GO:0016079	GO:0007269	GO:0043312	GO:0016021	GO:0005739	GO:0005886	GO:0005765	GO:0070062	GO:0045055	GO:0008021	GO:0043524	GO:0043195	GO:0061202	GO:0035579	GO:0006887
7375	GO:0031397	GO:0000244	GO:0031685	GO:0004843	GO:0005634	GO:0042802	GO:0036459	GO:0005764	GO:0005737	GO:0046872	GO:0006511	GO:0031647	GO:0005829	GO:0016579	GO:0005886	GO:0034394
2869	GO:0007217	GO:0005524	GO:0005737	GO:0008277	GO:0047696	GO:0005829	GO:0005886	GO:0007188	GO:0031965	GO:0007165	GO:0016607	GO:0043066	GO:0046777	GO:0005543	GO:0006915	GO:0004703	GO:0005080	GO:0004674	GO:0045444	GO:0016055	GO:0051726	GO:0008284
9473	GO:0007155	GO:0005634	GO:0050852	GO:0005737	GO:0006954
7410	GO:0030032	GO:0016477	GO:0010468	GO:0035556	GO:0030168	GO:0005085	GO:0005737	GO:0030193	GO:0043065	GO:0007264	GO:0005829	GO:0005886	GO:0001525	GO:0007165	GO:0008361	GO:0048013	GO:0005622	GO:0005154	GO:0043552	GO:0038095	GO:0043087	GO:0046872	GO:0001784	GO:0048010	GO:0038096	GO:0035023	GO:0051056	GO:0005089
22839	GO:0019904	GO:0023052	GO:0006461	GO:0045202	GO:0005886
9147	GO:0005634	GO:0051168	GO:0005622
64800	GO:0005654	GO:0006355	GO:0005509	GO:0006351
255783	GO:0016021
54825	GO:0070062	GO:0032532	GO:0050839	GO:0060243	GO:0016324	GO:0005903	GO:0031526	GO:0030054	GO:0044331	GO:0007156	GO:0005509	GO:0031528	GO:0044214	GO:0090675	GO:0030855
57419	GO:0006811	GO:0031402	GO:0015293	GO:0030955	GO:0005887	GO:0005509	GO:0005262	GO:0006874	GO:0005886	GO:0008273
7633	GO:0046872	GO:0003677	GO:0005634	GO:0006355	GO:0005622	GO:0006351	GO:0003676
10483	GO:0005783	GO:0048471	GO:0012505	GO:0006886	GO:0005829	GO:0030127	GO:0008270	GO:0006888	GO:0005789
55504	GO:0046330	GO:0009888	GO:0004872	GO:0005622	GO:0005031	GO:0007254	GO:0006915	GO:0043123	GO:0016021	GO:0005886	GO:0001942
5663	GO:0006509	GO:0005790	GO:0042987	GO:0005938	GO:0030054	GO:0001568	GO:0032092	GO:0050435	GO:0005887	GO:0016485	GO:1990535	GO:0034205	GO:0005640	GO:0000186	GO:1905908	GO:0043066	GO:0042500	GO:0045296	GO:1904797	GO:0045121	GO:0007219	GO:0005789	GO:0000776	GO:0042325	GO:0070765	GO:0005791	GO:0035556	GO:0045893	GO:0000139	GO:0035577	GO:0098609	GO:0000122	GO:0090647	GO:0042982	GO:0016021	GO:0050808	GO:0005739	GO:0030165	GO:0043085	GO:0030424	GO:0033160	GO:0016235	GO:0005813	GO:0002265	GO:1904646	GO:0004190	GO:0060999	GO:0009986	GO:0007613	GO:0032469	GO:0005262	GO:0000045	GO:0008013
23042	GO:0019752	GO:0016831	GO:0043231	GO:0005794	GO:0003824	GO:0030170	GO:0045296
129401	GO:0007077	GO:0006406	GO:0016925	GO:0005643	GO:0006607	GO:0006355	GO:0005487	GO:0005635	GO:0006999	GO:0044613	GO:0006110	GO:0051028	GO:0003697	GO:0044615	GO:0015031	GO:0005886	GO:0005652	GO:0043657	GO:0005654	GO:0031965	GO:0060964	GO:0006409	GO:0016032	GO:0003676	GO:0005543	GO:1900034	GO:0006913	GO:0075733	GO:0019083
55249	GO:0045892	GO:0005654	GO:0005634	GO:0030154	GO:0003714	GO:0006355	GO:0006351	GO:0005737	GO:0005730	GO:0008283	GO:0001650	GO:0051726	GO:0030183
23184	GO:0007498	GO:0006457	GO:0005783	GO:0042802	GO:1904395	GO:0016055	GO:0005886	GO:0050750	GO:0006909	GO:0034394
57509	GO:0005815	GO:0005615	GO:0005874	GO:0015630	GO:0005730	GO:0005794	GO:0005819	GO:0005739	GO:0005886
3756	GO:0030425	GO:0042127	GO:0030054	GO:0071277	GO:0005887	GO:0042734	GO:0005516	GO:0005886	GO:0042391	GO:1902936	GO:0045211	GO:0008076	GO:0030424	GO:0043231	GO:0006813	GO:0005249	GO:0007520	GO:0005622	GO:0005251	GO:0014069	GO:0043204	GO:0000155	GO:0031901	GO:0005637	GO:0071805	GO:0048015
653121	GO:0046872	GO:0003677	GO:0005634	GO:0006355	GO:0006351	GO:0003676
55103	GO:0032485	GO:0007264	GO:0005622	GO:0005085	GO:0005886	GO:0005737
6720	GO:0010867	GO:0005783	GO:0009267	GO:0008286	GO:0001077	GO:0032570	GO:0005737	GO:0046983	GO:0019901	GO:0003682	GO:0009749	GO:0003700	GO:0008610	GO:0042493	GO:0005654	GO:0000978	GO:0003062	GO:0045944	GO:0000977	GO:0005789	GO:0012507	GO:0006629	GO:0030324	GO:0003677	GO:0008203	GO:0005635	GO:0032094	GO:0042789	GO:0071398	GO:0045540	GO:0000139	GO:0031065	GO:0000122	GO:0006357	GO:1903214	GO:0005829	GO:0032810	GO:0016021	GO:0019217	GO:0007623	GO:0005634	GO:0051591	GO:1903146	GO:0032526	GO:0004879	GO:0007568	GO:0046676	GO:0045444	GO:0033762	GO:0031647	GO:0043234	GO:0045542	GO:0032403
1612	GO:0071447	GO:0005524	GO:0097190	GO:0008625	GO:0035556	GO:0005737	GO:2000310	GO:0071346	GO:0017148	GO:0004672	GO:0004683	GO:0015629	GO:1902042	GO:0010506	GO:0005516	GO:0005886	GO:0043280	GO:0017075	GO:0007165	GO:0042802	GO:0006468	GO:0010508	GO:0046777	GO:0006915	GO:0004674	GO:0005525	GO:0042981
10724	GO:0016020	GO:0016231	GO:0006044	GO:0005829	GO:0006517
59339	GO:0016020	GO:0001954	GO:0005634	GO:0001968	GO:0006661	GO:0043236	GO:0005737	GO:0035091	GO:0043234	GO:0043325	GO:0030165	GO:0005886
4850	GO:0003723	GO:0005634	GO:0000288	GO:0004842	GO:0030014	GO:0046872	GO:0005829	GO:0000289	GO:0051865	GO:0006977
51133	GO:0051260	GO:0005886
2222	GO:0008299	GO:0006694	GO:0005783	GO:0006696	GO:0006695	GO:0045540	GO:0004310	GO:0019216	GO:0016021	GO:0005789	GO:0045338	GO:0008610	GO:0016491	GO:0051996
27185	GO:0005783	GO:0005874	GO:0030054	GO:2000060	GO:0032091	GO:0090724	GO:0002052	GO:0031929	GO:0032947	GO:0051966	GO:0008021	GO:0014069	GO:0048471	GO:0060070	GO:0001764	GO:0097546	GO:0001954	GO:0090128	GO:0060998	GO:0036064	GO:0045773	GO:0051560	GO:0051602	GO:0030286	GO:0005829	GO:0021852	GO:0005739	GO:0005871	GO:0045211	GO:0030424	GO:0005634	GO:0000226	GO:1905515	GO:0005813	GO:0019894	GO:0021846	GO:0030177	GO:0044297	GO:0071539	GO:0032403
22913	GO:1903506	GO:0003723	GO:0005634	GO:0000398	GO:0006355	GO:0006351	GO:0071013	GO:0003712	GO:2000188
3460	GO:0060333	GO:0004906	GO:0005783	GO:0051607	GO:0007166	GO:0000139	GO:0005887	GO:0004920	GO:0060334	GO:0016021	GO:0005789	GO:0009615	GO:0005886	GO:0030659
10404	GO:0004180	GO:0070062	GO:0005783	GO:0005615	GO:0005764	GO:0043171	GO:0042246	GO:0042803	GO:0005737	GO:0070573	GO:0046872	GO:0006508	GO:0005794	GO:0006590
9948	GO:0043297	GO:0051015	GO:0048713	GO:0030836	GO:0042995	GO:0002446	GO:0002576	GO:0030864	GO:0042247	GO:0042643	GO:0030220	GO:0002102	GO:0005829	GO:0005911	GO:0030865	GO:0005576	GO:0060307	GO:1990266	GO:0070062	GO:0045214	GO:0043209	GO:0008360	GO:0005884	GO:0030043	GO:0040011	GO:0030834	GO:0007605	GO:0045199
133418	GO:0005887	GO:0008028	GO:0030054	GO:0035879	GO:0045202	GO:0005886
5095	GO:0019626	GO:0005759	GO:0004075	GO:0005524	GO:0004658	GO:0009374	GO:0006768	GO:0046872	GO:0005829	GO:0005739	GO:0019899
7468	GO:0003677	GO:0003149	GO:0005737	GO:0000122	GO:0034770	GO:0003682	GO:0043565	GO:0070201	GO:0018024	GO:0060348	GO:0009653	GO:0005634	GO:0005654	GO:0010452	GO:2001032	GO:0042799	GO:0005694	GO:0006351	GO:0003290	GO:0046872	GO:0003289	GO:0048298	GO:0006303
8087	GO:0016020	GO:0003723	GO:0046982	GO:0003730	GO:0005737	GO:0002151	GO:0017148	GO:0005730	GO:0005829	GO:0043197	GO:0030424	GO:0005634	GO:0003729	GO:0030154	GO:0043034	GO:0007517	GO:0035770	GO:0042803	GO:0006915	GO:0048471	GO:0033592	GO:2000637	GO:0005844
754	GO:0070062	GO:0016020	GO:1903364	GO:0005654	GO:0005634	GO:0002039	GO:0031398	GO:0005737	GO:0043518	GO:1902254	GO:0016021	GO:0006606	GO:0005886
9527	GO:0005484	GO:0000149	GO:0016020	GO:0006891	GO:0005801	GO:0005797	GO:0000139	GO:0048209	GO:0005829	GO:0016021	GO:0015031	GO:0042147	GO:0006906	GO:0030133	GO:0005794	GO:0031201	GO:0006888
23301	GO:0005768	GO:0005829	GO:0006897	GO:0015031	GO:0005886
23338	GO:0016567	GO:1990138	GO:0043982	GO:0051865	GO:0043983	GO:0000123	GO:0000209	GO:0070062	GO:0005654	GO:0061630	GO:0043981	GO:0060395	GO:0046872	GO:0043966	GO:0050769	GO:0016740
25821	GO:0002098	GO:0003723	GO:0070899	GO:0030488	GO:0050660	GO:0005739
374868	GO:0000287	GO:0005524	GO:0006890	GO:0005802	GO:0048471	GO:0005768	GO:0045332	GO:0006897	GO:0016021	GO:0004012	GO:0005886
55361	GO:0000287	GO:0030425	GO:0016020	GO:0005524	GO:0031410	GO:0030054	GO:0006661	GO:0044231	GO:0035838	GO:0046854	GO:0043025	GO:0031224	GO:0005887	GO:0005829	GO:0042734	GO:0005739	GO:0005886	GO:0005765	GO:0031083	GO:0016301	GO:0007030	GO:0005802	GO:0004430	GO:0043005	GO:0005768	GO:0045121	GO:0035651	GO:0007032
22872	GO:0005783	GO:0048208	GO:0005737	GO:0090110	GO:0016192	GO:0002474	GO:0000139	GO:0030134	GO:0036498	GO:0030120	GO:0005829	GO:0048306	GO:0015031	GO:0043231	GO:0070971	GO:0048471	GO:0051592	GO:0019886	GO:0030127	GO:0005789	GO:0006888	GO:0012507
10973	GO:0016020	GO:0003723	GO:0005654	GO:0005634	GO:0005524	GO:0006355	GO:0005622	GO:0006351	GO:0032508	GO:0003676	GO:0006307	GO:0008283	GO:0099053	GO:0005829	GO:0043140
22978	GO:0008253	GO:0006195	GO:0017144	GO:0050146	GO:0005737	GO:0009117	GO:0046085	GO:0046872	GO:0005829	GO:0000166	GO:0046040
2166	GO:0005856	GO:0019369	GO:0103073	GO:0031090	GO:0004040	GO:0017064	GO:0016021	GO:0047372	GO:0005789	GO:0009062	GO:0102077
3091	GO:0005737	GO:0046983	GO:0001922	GO:0051879	GO:0005829	GO:0016604	GO:0031514	GO:0003700	GO:0005634	GO:0005654	GO:1904115	GO:0070888	GO:0001525	GO:0042826	GO:0016607	GO:0006351	GO:0003208	GO:0019896	GO:0019899	GO:0035035
64122	GO:0043687	GO:0030393	GO:0030389	GO:0016301	GO:0005829	GO:0030387	GO:0030855
23013	GO:0045892	GO:0070062	GO:0003723	GO:0003677	GO:0005654	GO:0005634	GO:0000398	GO:0006351	GO:0016032	GO:0001085	GO:0003676	GO:0000122	GO:0017053	GO:0050769	GO:0007219	GO:0001191
57728	GO:0005929	GO:0061055	GO:0005737	GO:0035721	GO:0097730	GO:0008406	GO:0060271	GO:0055123	GO:0097542	GO:0031514	GO:0035735	GO:0050877	GO:0005856	GO:0000902	GO:0060831	GO:0005654	GO:0032391	GO:0001701	GO:0031076	GO:0060830	GO:0001750	GO:0030326	GO:0042471	GO:0048701	GO:0030991
84669	GO:0016020	GO:0004843	GO:0006511	GO:0005509	GO:0005829	GO:0005794	GO:0016579
79670	GO:0031123	GO:0050265	GO:0003723	GO:0005654	GO:0000289	GO:0005829	GO:0008270
116985	GO:0030037	GO:0032580	GO:0031410	GO:0051270	GO:0043547	GO:0051497	GO:0005829	GO:0045742	GO:0005886	GO:0043231	GO:0005654	GO:0051491	GO:0001921	GO:0007165	GO:0005802	GO:0008360	GO:0031702	GO:0005547	GO:0046872	GO:0005794	GO:0051056	GO:0005096
23523	GO:0004864	GO:0005654	GO:0005634	GO:0016235	GO:0007166	GO:0005829	GO:0016569	GO:0006336
8467	GO:0042393	GO:0045815	GO:0003677	GO:0006338	GO:0005524	GO:0004386	GO:0006352	GO:0006357	GO:0043044	GO:0001650	GO:0043596	GO:0016887	GO:0031213	GO:0000793	GO:0005634	GO:0005654	GO:0016589	GO:0006334	GO:0016584	GO:0031491	GO:0016569	GO:0034080
10226	GO:0016020	GO:0010008	GO:0005737	GO:0016192	GO:0045296	GO:0005768	GO:0005794	GO:0005811	GO:0005829	GO:0030133
55748	GO:0103046	GO:0004180	GO:0070062	GO:0005654	GO:0046872	GO:0008237	GO:0005829	GO:0102008	GO:0006750	GO:0016805
64135	GO:0016925	GO:0003677	GO:0005524	GO:0004386	GO:0003725	GO:0005737	GO:0060760	GO:0035549	GO:0016787	GO:0005829	GO:0016579	GO:0008270	GO:0045087	GO:0039530	GO:2000778	GO:0039528	GO:0003727	GO:0005634	GO:0032728	GO:0042802	GO:0009597	GO:0071360	GO:0051607	GO:0032727	GO:0034344	GO:0016032	GO:1904469	GO:1902741	GO:0032480	GO:0043021	GO:0009615
64754	GO:0045184	GO:0005654	GO:0005634	GO:0006334	GO:0001162	GO:0005737	GO:0071549	GO:0014904	GO:0000993	GO:0006469	GO:0046872	GO:0000979	GO:0045944	GO:0033138	GO:0018024
121260	GO:0005765	GO:0006811	GO:0006857	GO:0015333	GO:0043312	GO:0016021	GO:0035579	GO:0005886	GO:0015031	GO:0005215
9534	GO:0070895	GO:0045892	GO:0003677	GO:0005634	GO:0006355	GO:0005622	GO:0006351	GO:0003676	GO:0000122	GO:0046872	GO:0003700
1634	GO:0005615	GO:0047485	GO:0030206	GO:0001890	GO:0005737	GO:0051901	GO:0004860	GO:0030207	GO:0050840	GO:0030203	GO:0019800	GO:0009612	GO:1900747	GO:0046426	GO:0030208	GO:0014068	GO:0022617	GO:0005518	GO:0045944	GO:0030198	GO:0005539	GO:0019221	GO:0007519	GO:0003723	GO:0001822	GO:0032496	GO:0005796	GO:0005589	GO:0043202	GO:0005576	GO:0031012	GO:0090141	GO:0010596	GO:0016525	GO:0042060	GO:0010508	GO:0007568	GO:0005578	GO:0006469	GO:0009887	GO:0016239
161742	GO:0090051	GO:0030291	GO:0016020	GO:0090311	GO:0000188	GO:0019901	GO:0005901	GO:0005829	GO:0010923	GO:0060979	GO:0008543	GO:0043517	GO:0005886	GO:0005173	GO:0005634	GO:0000165	GO:0043409	GO:0019902	GO:0007275	GO:0009966	GO:0010801
130507	GO:0007608	GO:0061630	GO:0071596	GO:0001967	GO:0001701	GO:0005737	GO:0016874	GO:0004842	GO:0006511	GO:0000151	GO:0042048	GO:0009790	GO:0016021	GO:0008270
57720	GO:0032050	GO:0005654	GO:0072583	GO:0030136	GO:0005794	GO:0016021	GO:0005769
6768	GO:0004252	GO:0004175	GO:0070062	GO:0016323	GO:0030216	GO:0070268	GO:0008236	GO:0019897	GO:0006508	GO:0005887	GO:0001843	GO:0005886	GO:0060672
7067	GO:0003707	GO:0031490	GO:0030878	GO:0033032	GO:0008016	GO:0001502	GO:0003700	GO:0045892	GO:0005654	GO:0002153	GO:0045925	GO:0045944	GO:0008050	GO:0006367	GO:0042994	GO:0000976	GO:0001503	GO:0010831	GO:0004887	GO:0006357	GO:2000143	GO:0005829	GO:0008270	GO:0043565	GO:0007611	GO:0009755	GO:0005634	GO:0009409	GO:0006351	GO:0017055	GO:0044212	GO:0006366	GO:0030218	GO:0060509	GO:0070324	GO:0019904	GO:0017025	GO:0050994	GO:0008134	GO:0002155	GO:0032403
10397	GO:0071456	GO:0005874	GO:0042127	GO:0005737	GO:0032287	GO:0043015	GO:0055038	GO:0005913	GO:0005829	GO:0045576	GO:0010038	GO:0017137	GO:0005886	GO:0008285	GO:0030330	GO:0070062	GO:0005634	GO:0007165	GO:0015630	GO:0005813	GO:0043209	GO:0008017	GO:0048471	GO:0045296	GO:0090232	GO:0042981
10904	GO:0016021	GO:0030262	GO:0007049
3418	GO:1904465	GO:0000287	GO:0005759	GO:0006097	GO:0006741	GO:0005777	GO:0006099	GO:0006102	GO:0005829	GO:0005975	GO:0005739	GO:0070062	GO:0060253	GO:0051287	GO:0007005	GO:0004450	GO:1903976	GO:0005743	GO:0006103
598	GO:0097136	GO:0005783	GO:0030054	GO:0005737	GO:0090201	GO:0008584	GO:0019901	GO:0043065	GO:0070584	GO:0046898	GO:1903077	GO:0031965	GO:0042802	GO:2001243	GO:0046902	GO:0043524	GO:0000910	GO:0043066	GO:0001541	GO:0006915	GO:0007093	GO:0007281	GO:0005743	GO:0071839	GO:2001240	GO:0097284	GO:0005759	GO:0097192	GO:0051402	GO:0019050	GO:0051434	GO:0034097	GO:0046982	GO:0008637	GO:0005741	GO:0007283	GO:1902230	GO:0008283	GO:0005829	GO:0030672	GO:0016021	GO:0006897	GO:1902042	GO:0005739	GO:0001836	GO:0060154	GO:0008630	GO:0009566	GO:1900118	GO:0005813	GO:0071480	GO:0001701	GO:0042803	GO:0071230	GO:2000811	GO:2001244	GO:0010507	GO:0040007	GO:0071312	GO:0051881	GO:0042981	GO:0008284
54509	GO:0070062	GO:0016020	GO:0005856	GO:0030667	GO:0005622	GO:0003924	GO:0007015	GO:0007264	GO:0005829	GO:0043312	GO:0005525	GO:0051056	GO:0005886
5793	GO:0070062	GO:0042802	GO:0005001	GO:0004725	GO:0010633	GO:0007420	GO:0007169	GO:0010977	GO:0005887	GO:0016021
7620	GO:0046872	GO:0003677	GO:0005634	GO:0006355	GO:0006351
79736	GO:0005759	GO:0003723	GO:0042645	GO:0006355	GO:0030337	GO:0006390	GO:0006119	GO:0030529	GO:0005739
2317	GO:0003723	GO:0005938	GO:0005903	GO:0007016	GO:0005737	GO:0043025	GO:0003334	GO:0030018	GO:0005829	GO:0016021	GO:0015629	GO:0005886	GO:0031012	GO:0070062	GO:0005634	GO:0030154	GO:0030036	GO:0007165	GO:0005925	GO:0003382	GO:0042802	GO:0045296	GO:0043005	GO:0003779	GO:0001725	GO:0007519
9340	GO:0004967	GO:0016021	GO:0007166	GO:0005886	GO:0008284	GO:0007188	GO:0004930
5899	GO:0009267	GO:0031625	GO:0051117	GO:0032092	GO:0030496	GO:0071902	GO:0032091	GO:0060178	GO:0001934	GO:0005886	GO:0070062	GO:0007165	GO:0019003	GO:0071360	GO:0005622	GO:0003924	GO:0006915	GO:0051301	GO:0001928	GO:0005525	GO:2000786	GO:0007049	GO:0007265
9663	GO:0006646	GO:0005634	GO:0006351	GO:0003713	GO:0045944	GO:0005829	GO:0005789	GO:0008195	GO:0009062	GO:0019432	GO:0006656	GO:0006629
115	GO:0030425	GO:0005524	GO:0008074	GO:0035556	GO:0005887	GO:0000166	GO:0004016	GO:0007189	GO:0016021	GO:0005886	GO:0004383	GO:0007193	GO:0030424	GO:0071377	GO:0007165	GO:0009190	GO:0005622	GO:0006171	GO:0006182	GO:0071880	GO:0007190	GO:0016849	GO:0046872	GO:0034199	GO:0003091
10628	GO:0051782	GO:0048008	GO:0030216	GO:0042127	GO:0031625	GO:0032570	GO:0005737	GO:0000122	GO:0043065	GO:0032355	GO:0005829	GO:0071228	GO:0009749	GO:0004857	GO:0042493	GO:0005634	GO:0009612	GO:0005758	GO:0006351	GO:0042542	GO:0006979	GO:0051592	GO:0006606	GO:0007049
9400	GO:0000278	GO:0003677	GO:0035690	GO:0005524	GO:0006260	GO:0034244	GO:0006259	GO:0005737	GO:0008026	GO:0000993	GO:0051304	GO:0009378	GO:0005829	GO:0016591	GO:1990414	GO:0005634	GO:0005654	GO:0006281	GO:0042802	GO:0005694	GO:0003676	GO:2000042	GO:0072757	GO:0051301	GO:0043140	GO:0000724	GO:0006310	GO:0003678
64895	GO:0031123	GO:0016020	GO:0004652	GO:0003723	GO:0005654	GO:0005634	GO:0005524	GO:0043631	GO:0006378	GO:0046872	GO:0005829	GO:0016604
10535	GO:0006401	GO:0003723	GO:0005654	GO:0006298	GO:0006260	GO:0004523	GO:0046872	GO:0005829	GO:0032299	GO:0043137	GO:0004540
2050	GO:0070062	GO:0001525	GO:0005524	GO:0048013	GO:0046777	GO:0003007	GO:0007155	GO:0002042	GO:0005887	GO:0005829	GO:0005576	GO:0005003	GO:0005886	GO:0004714
22888	GO:0034450	GO:0046872	GO:0005654	GO:0005634	GO:0005925	GO:0016604	GO:0031625	GO:0000209
11030	GO:0006396	GO:0008143	GO:0010494	GO:0005685	GO:0003723	GO:0006355	GO:0000932	GO:0010862	GO:0030619	GO:0005829	GO:0005654	GO:0000398	GO:0060391	GO:0006351	GO:0042803	GO:0006979	GO:0003713	GO:0035614
10103	GO:0016020	GO:0016477	GO:0030054	GO:0007166	GO:0045807	GO:0031982	GO:0005737	GO:0008283	GO:0005887	GO:0016021	GO:0005886	GO:0005765	GO:0043231	GO:0070062	GO:0005654	GO:0048471	GO:0050821
152185	GO:0005814	GO:0090307	GO:0051301	GO:0051310	GO:0005819	GO:0005813	GO:0046599
9994	GO:0003677	GO:0071260	GO:0003714	GO:0097190	GO:0008625	GO:0006355	GO:0032184	GO:0005737	GO:0005739	GO:0005634	GO:0016605	GO:0007165	GO:0008656	GO:0006351	GO:0005123	GO:0016505	GO:0006919	GO:0007049	GO:0036337
9846	GO:0043306	GO:0030316	GO:0005068	GO:0005737	GO:0038095	GO:0005547	GO:0005829	GO:0048015	GO:0043325	GO:0005886	GO:0007411	GO:0008284
79796	GO:0016020	GO:0006486	GO:0005783	GO:0000030	GO:0006488	GO:0000026	GO:0052918	GO:0016757	GO:0052926	GO:0016021	GO:0005789
8872	GO:0051301	GO:1905143	GO:0045948	GO:0007050	GO:0007049	GO:0006417	GO:0005737	GO:0008284
80318	GO:0007165	GO:0042802	GO:0016301	GO:0005794
22796	GO:0016020	GO:0008565	GO:0007030	GO:0006891	GO:0000139	GO:0005795	GO:0032588	GO:0005829	GO:0017119	GO:0006888	GO:0015031	GO:0032403
11240	GO:0036413	GO:0070100	GO:0030331	GO:0004668	GO:0005737	GO:0018101	GO:0010848	GO:0035578	GO:0005829	GO:0043312	GO:0005576	GO:0070062	GO:0030520	GO:0005634	GO:0021762	GO:1901624	GO:0048096	GO:0035327	GO:1990830	GO:0005509	GO:0006325	GO:0036414
22941	GO:0060170	GO:0016324	GO:0030054	GO:0007420	GO:0030160	GO:0043025	GO:0060292	GO:0030426	GO:0051968	GO:0043197	GO:0035176	GO:0001917	GO:0001750	GO:0014069	GO:0043005	GO:0008022	GO:0005883	GO:0030534	GO:0071625	GO:0048786	GO:0031526	GO:0008328	GO:0007416	GO:0005829	GO:0060291	GO:0035255	GO:0007584	GO:0017124	GO:0005886	GO:0045211	GO:0007612	GO:0007613	GO:0035640
7417	GO:0042645	GO:0046930	GO:0005741	GO:0000166	GO:0005739	GO:0070062	GO:0006820	GO:0005634	GO:0008308	GO:0008021	GO:0043209	GO:2001243	GO:0015288	GO:0045121	GO:0005743	GO:0032272
5110	GO:0070062	GO:0006479	GO:0004719	GO:1903561	GO:0005737	GO:0045296	GO:0005829	GO:0030091
23314	GO:0003677	GO:0005634	GO:0006355	GO:0006351
5884	GO:0042325	GO:0000781	GO:0005524	GO:0006260	GO:0005730	GO:0003689	GO:0003682	GO:0031389	GO:0006974	GO:0008156	GO:0005634	GO:0005654	GO:0006281	GO:0000077	GO:0000790	GO:0000076	GO:1901796	GO:0007093	GO:0033314	GO:0007049
57713	GO:0042393	GO:0043231	GO:0005634	GO:0006355	GO:0016235	GO:0016607	GO:0010629
57205	GO:0000287	GO:0005783	GO:0005654	GO:0005524	GO:0034220	GO:0006812	GO:0045332	GO:0016021	GO:0005789	GO:0004012	GO:0005886
29979	GO:0071456	GO:0005783	GO:0031593	GO:0000502	GO:1902175	GO:0031410	GO:0034976	GO:0035973	GO:0005737	GO:0097352	GO:0005829	GO:0019900	GO:0005776	GO:0005886	GO:0031396	GO:0005654	GO:0016235	GO:0042802	GO:1901340	GO:0030433	GO:0031398	GO:0048471	GO:0043234	GO:1903071	GO:0000045	GO:0034140	GO:0016236
10269	GO:0070062	GO:0016020	GO:0004222	GO:0030327	GO:0071586	GO:0008235	GO:0046872	GO:0006508	GO:0030176	GO:0005637	GO:0006998
51230	GO:0043984	GO:0003677	GO:0031965	GO:0005654	GO:0006355	GO:0043981	GO:0006351	GO:0003676	GO:1901796	GO:0071339	GO:0046872	GO:0043982	GO:0005829	GO:0000123
6599	GO:0007399	GO:0003677	GO:0008286	GO:0006338	GO:0047485	GO:0001741	GO:0045893	GO:0030850	GO:0006357	GO:0003682	GO:0043044	GO:0071565	GO:0005654	GO:0000978	GO:0006351	GO:0000790	GO:0006337	GO:0071564	GO:0009887	GO:0003713	GO:0045944	GO:0016569	GO:0043234	GO:0016514	GO:0000980	GO:0032435	GO:0031492
2074	GO:0000303	GO:0047485	GO:0006283	GO:0010332	GO:0006362	GO:0070063	GO:0003682	GO:0005654	GO:0045494	GO:0035264	GO:0007257	GO:0032784	GO:0006979	GO:0008022	GO:0008094	GO:0045815	GO:0003677	GO:0005524	GO:0006284	GO:0004386	GO:0030296	GO:0009636	GO:0007256	GO:0032786	GO:0005730	GO:0005829	GO:0008630	GO:0005634	GO:0006281	GO:0010165	GO:0009411	GO:0010224	GO:0006366	GO:0008023	GO:0005794	GO:0032403	GO:0006290
51114	GO:0018345	GO:0043849	GO:0002178	GO:0005783	GO:0018230	GO:0019706	GO:0005794	GO:0005829	GO:0016409	GO:0016021	GO:0031228	GO:0005789
9215	GO:0016757	GO:0016021
64327	GO:0016021	GO:0042733
9742	GO:0060041	GO:0005929	GO:0008589	GO:1902017	GO:0061512	GO:0021532	GO:0005737	GO:0042733	GO:0035721	GO:0036064	GO:0097542	GO:0072001	GO:0031514	GO:0035735	GO:1990403	GO:0048705	GO:0007368	GO:0035845	GO:0032391	GO:0007507	GO:1905515	GO:0005813	GO:0031076	GO:0001750	GO:0048701	GO:0030991	GO:0005930
84331	GO:0010494	GO:0005634	GO:0005737
51720	GO:0045892	GO:0042393	GO:0005654	GO:0005634	GO:0010212	GO:0006351	GO:0070530	GO:0006302	GO:0070537	GO:0016604	GO:0045739	GO:0016579	GO:0031572	GO:0070531	GO:0006303
657	GO:1902895	GO:0003148	GO:0030425	GO:0000981	GO:0009897	GO:0048568	GO:0021998	GO:0003272	GO:1904707	GO:0061312	GO:0021983	GO:0048368	GO:0003223	GO:0001756	GO:0004702	GO:0003215	GO:0035912	GO:0030509	GO:0002053	GO:0042475	GO:0007398	GO:0003186	GO:0048352	GO:0002062	GO:0019827	GO:0001880	GO:0045944	GO:2000772	GO:0030324	GO:1990712	GO:0003222	GO:0061626	GO:0005524	GO:0048382	GO:0035137	GO:0042733	GO:0001707	GO:0005901	GO:0098821	GO:1905285	GO:0010862	GO:0016021	GO:0060021	GO:0050768	GO:0014032	GO:1904414	GO:0060391	GO:0060045	GO:0001701	GO:0045669	GO:0042803	GO:0060914	GO:0009950	GO:0030501	GO:0046872	GO:0003161	GO:0003183	GO:0014912	GO:0048589	GO:0006955	GO:0046332	GO:0004675	GO:0050679	GO:0048378
11000	GO:0016020	GO:0005783	GO:0000166	GO:0004467	GO:0016021	GO:0031966	GO:0031957
4281	GO:0005874	GO:0005881	GO:0046982	GO:0031625	GO:0005737	GO:0016874	GO:0007389	GO:0005875	GO:0005829	GO:0007026	GO:0008270	GO:0016021	GO:0005819	GO:0035372	GO:0051219	GO:0060333	GO:0000226	GO:0015630	GO:0042802	GO:0005622	GO:0032874	GO:0008017	GO:0042803	GO:0016740
1783	GO:0016020	GO:0005524	GO:0005874	GO:0005770	GO:0051260	GO:1990090	GO:0005737	GO:0051642	GO:0005829	GO:0005868	GO:0006810	GO:0000226	GO:0007018	GO:0005813	GO:0005764	GO:0019886	GO:0007062	GO:0003777	GO:0000776	GO:0006888	GO:0045504
5573	GO:0016020	GO:0007596	GO:0031625	GO:0005737	GO:0045835	GO:0071377	GO:0016301	GO:0004862	GO:0008603	GO:0034199	GO:0005930	GO:0003091	GO:0097546	GO:0031588	GO:0030552	GO:0046007	GO:0031594	GO:0035556	GO:0001707	GO:0006357	GO:0060038	GO:0005829	GO:0005952	GO:2000480	GO:0045214	GO:0044853	GO:0001772	GO:0006469	GO:0019904	GO:0043234	GO:0007143	GO:0034236
64645	GO:0055085	GO:0016021	GO:0005215
85464	GO:0005856	GO:0008064	GO:0005615	GO:0030335	GO:0030036	GO:0004725	GO:0005737	GO:0010591	GO:0003779	GO:0004721	GO:0008138	GO:0006470	GO:0050770
4642	GO:0051015	GO:0016323	GO:0005790	GO:0061502	GO:0005524	GO:0005903	GO:0003774	GO:0031410	GO:0043025	GO:0005829	GO:0010923	GO:0048306	GO:0005516	GO:0051641	GO:0030424	GO:0070062	GO:0043209	GO:0044853	GO:0030673	GO:0097440	GO:0043005	GO:0005768	GO:0030900	GO:0019904	GO:0016459	GO:0000146	GO:0030898
1756	GO:0045666	GO:0030049	GO:0048747	GO:0002162	GO:0050998	GO:0030018	GO:0060048	GO:0060314	GO:0008307	GO:0016013	GO:0035994	GO:0005856	GO:0033137	GO:0014809	GO:0030175	GO:0014819	GO:0030055	GO:0045121	GO:0044306	GO:0034613	GO:1901385	GO:0043623	GO:0044458	GO:0043043	GO:0010880	GO:0090287	GO:0005829	GO:0008270	GO:0010881	GO:0016010	GO:0005886	GO:0031527	GO:0045202	GO:0045211	GO:0005634	GO:0086001	GO:0043034	GO:0005200	GO:0007517	GO:0010976	GO:2000651	GO:0017166	GO:0046716	GO:0002027	GO:0003779	GO:0009986	GO:1902083	GO:0043234	GO:0042383	GO:0017022
9334	GO:0070062	GO:0032580	GO:0008378	GO:0016266	GO:0000139	GO:0018146	GO:0046872	GO:0016021	GO:0005975	GO:0003831
4126	GO:0043231	GO:0004567	GO:0005537	GO:0035577	GO:0009313	GO:0006464	GO:0043312	GO:0043202	GO:0005886
130074	GO:0070062	GO:0030424	GO:0016021	GO:0005886	GO:0048471
7086	GO:0005999	GO:0040008	GO:0005777	GO:0031982	GO:0009052	GO:0005829	GO:0016604	GO:0048037	GO:0070062	GO:0005654	GO:0008152	GO:0046166	GO:0016607	GO:0043209	GO:0003824	GO:0042803	GO:0046872	GO:0006098	GO:0004802
199870	GO:0005654
10667	GO:0005759	GO:0006432	GO:0004826	GO:0005524	GO:0006418	GO:0000049	GO:0005739	GO:0008033
4976	GO:0030425	GO:0016020	GO:1901612	GO:0007601	GO:0090201	GO:0014850	GO:0070584	GO:0051259	GO:0005654	GO:0036444	GO:0010636	GO:0070300	GO:0008017	GO:0007005	GO:0006915	GO:0003924	GO:0071333	GO:0003374	GO:0008053	GO:0000002	GO:0005743	GO:0005525	GO:0061003	GO:0019896	GO:1902236	GO:2001275	GO:0071456	GO:0060041	GO:0000287	GO:0031314	GO:0005741	GO:0051602	GO:0090398	GO:0014042	GO:0005829	GO:0016021	GO:0019900	GO:0005739	GO:0000266	GO:0097749	GO:0007007	GO:1904115	GO:0005758	GO:0030061	GO:0031667	GO:0090102	GO:0046039	GO:0042981	GO:0048312
9252	GO:0000287	GO:0005524	GO:0006355	GO:0070498	GO:0035556	GO:0033129	GO:0005737	GO:0007173	GO:0004672	GO:0035066	GO:0001818	GO:0043988	GO:0016572	GO:0007411	GO:0045892	GO:0005634	GO:0005654	GO:0043990	GO:0051092	GO:0005622	GO:0002223	GO:0006468	GO:0006954	GO:0032793	GO:0004674	GO:0045944	GO:0043987
54497	GO:0070062	GO:0016020
9793	GO:0050658	GO:0016020	GO:0000922	GO:0007098	GO:0051298	GO:0035371	GO:0007051	GO:0097711	GO:0030951	GO:0005829	GO:0051010	GO:0000777	GO:0005813	GO:0045296	GO:0000930	GO:0010389	GO:0051301	GO:0043234	GO:0007062	GO:0046785	GO:0000776	GO:0000086
26043	GO:0034098	GO:0043130	GO:0016604	GO:0031625	GO:0008134
55159	GO:0031571	GO:0016567	GO:0005737	GO:0036297	GO:0090734	GO:0006974	GO:0005634	GO:0005654	GO:0016605	GO:0010212	GO:0002039	GO:2000001	GO:0004842	GO:0046872	GO:0031297	GO:0000724	GO:0097371
4584	GO:0005201	GO:0002223	GO:0016266	GO:0005796	GO:0005576	GO:0016021	GO:0030197	GO:0005886
151556	GO:0050890	GO:0070062	GO:0055085	GO:0016021	GO:0005622	GO:0035556	GO:0005737
2530	GO:0016020	GO:0016477	GO:0010468	GO:0046921	GO:0032580	GO:0043112	GO:0000139	GO:0007179	GO:0046368	GO:0005829	GO:0009312	GO:0007229	GO:0016021	GO:0017124	GO:0042355	GO:0070062	GO:0007585	GO:0018279	GO:0008424	GO:1900407	GO:0001701	GO:0006491	GO:0036071	GO:0005794	GO:0033578	GO:0006487
5781	GO:0048008	GO:0048011	GO:0005737	GO:0042593	GO:0007173	GO:0033277	GO:0060020	GO:0007411	GO:0005158	GO:0035265	GO:0005654	GO:0021697	GO:0000077	GO:0048013	GO:0032528	GO:0035264	GO:0007409	GO:0051428	GO:0061582	GO:0048806	GO:0031748	GO:0036302	GO:2001275	GO:0042445	GO:0040014	GO:0051463	GO:0048873	GO:0004726	GO:0005829	GO:0030220	GO:0048839	GO:0007229	GO:0005739	GO:0009755	GO:0060125	GO:0050839	GO:0005070	GO:0005634	GO:0000187	GO:0035855	GO:0006641	GO:0033629	GO:0043254	GO:0045931	GO:0030971	GO:0046825	GO:0004725	GO:0071364	GO:0046887	GO:0046676	GO:0016303	GO:0043234	GO:0070374	GO:0060325	GO:0048609
1265	GO:1904724	GO:0016020	GO:0031032	GO:0071260	GO:0042127	GO:0032970	GO:0005911	GO:0043312	GO:0005576	GO:0050765	GO:0005516	GO:0030097	GO:0035722	GO:0005856	GO:0070062	GO:0005925	GO:0035580	GO:0042060	GO:0030336	GO:0010628	GO:0045296	GO:0003779	GO:0001725	GO:0007010
[truncated: 172,487 more chars]
