# Supplementary material for: Improvement of intestinal barrier function, gut microbiota, and metabolic endotoxemia in type 2 diabetes rats by curcumin
Source: Bioengineered. 2021 Dec 19;12(2):11947–58. doi: 10.1080/21655979.2021.2009322 (PMC8810160; doi:10.1080/21655979.2021.2009322)
Supplement: Supplemental Material [file KBIE_A_2009322_SM6765.zip › supplementary details/N-VS-UC.DEGseq_Method.Gene2KEGG.symbol.xls]

10005	ACOT8	ko00120	ko01100	ko04146
10010	TANK	ko04621	ko04622
100129792	CCDC152	ko04137	ko04140	ko04150	ko04310	ko04390	ko04550	ko04916	ko04934	ko05165	ko05200	ko05205	ko05217	ko05224	ko05225	ko05226
100131755	ARMCX4	ko05146	ko05226
100132406	NBPF10	ko05226
100134938	UPK3BL	ko03018	ko04014	ko04151	ko04510	ko04512	ko05145	ko05146	ko05165	ko05200	ko05222
10014	HDAC5	ko04371	ko05034	ko05203
10019	SH2B3	ko04722
10020	GNE	ko00520	ko01100
10025	MED16	ko04919
100271849	MEF2B	ko04022	ko04371
100288142	NBPF20	ko05226
100505549	LOC100505549	ko03018	ko04151	ko04510	ko04512	ko05145	ko05146	ko05165	ko05200	ko05222
100506127	LOC100506127	ko00310
100506658	OCLN	ko04514	ko04530	ko04670	ko05130	ko05160
100526694	MSANTD3-TMEFF1	ko04512
100526783	C15orf38-AP3S2	ko04142
100527943	TGIF2-C20orf24	ko04350
100527978	TMEM56-RWDD3	ko00860
100528032	KLRC4-KLRK1	ko04650	ko05144
100529063	BCL2L2-PABPN1	ko03015	ko05164
10053	AP1M2	ko04142	ko05170
100533105	C8orf44-SGK3	ko04068	ko04151
100533467	BIVM-ERCC5	ko03420
100534012	TNFAIP8L2-SCNM1	ko00730	ko01100	ko03018	ko04122
10054	UBA2	ko04120
10057	ABCC5	ko01523	ko02010
10075	HUWE1	ko04120
10095	ARPC1B	ko04144	ko04666	ko04810	ko05100	ko05130	ko05131	ko05132
10096	ACTR3	ko04530
100996485	C5orf66	ko04217	ko05034	ko05322
10109	ARPC2	ko04144	ko04666	ko04810	ko05100	ko05130	ko05131	ko05132
10130	PDIA6	ko04141
1015	CDH17	ko05226
10154	PLXNC1	ko04360
10170	DHRS9	ko00830	ko01100
10171	RCL1	ko03008
10193	RNF41	ko04144
102	ADAM10	ko05010	ko05120
10200	MPHOSPH6	ko03018
10207	PATJ	ko04390	ko04530	ko05165
10228	STX6	ko04130
10229	COQ7	ko00130	ko01100
10235	RASGRP2	ko04010	ko04014	ko04015	ko04062	ko04611	ko05200
10239	AP3S2	ko04142
10242	KCNMB2	ko04022	ko04270	ko04911
10257	ABCC4	ko01523	ko02010	ko04024	ko04976
10269	ZMPSTE24	ko00900
10274	STAG1	ko04110
10277	UBE4B	ko04120	ko04141
10288	LILRB2	ko04380
10313	RTN3	ko05010
10327	AKR1A1	ko00010	ko00040	ko00561	ko01100
10349	ABCA10	ko02010
10351	ABCA8	ko02010
1038	CDR1	ko00515	ko01100	ko03020	ko05016	ko05168
1039	CDR2	ko03013	ko05200	ko05216
10399	RACK1	ko05162
10419	PRMT5	ko03013
10423	CDIPT	ko00562	ko00564	ko01100	ko04070
10427	SEC24B	ko04141
10437	IFI30	ko04612
10443	N4BP2L2	ko03440	ko03460	ko05200	ko05212	ko05224
10451	VAV3	ko04024	ko04062	ko04510	ko04650	ko04660	ko04662	ko04664	ko04666	ko04670	ko04810
10458	BAIAP2	ko04520	ko04810
10460	TACC3	ko03013
10476	ATP5H	ko00190	ko01100	ko04714	ko05010	ko05012	ko05016
10482	NXF1	ko03008	ko03013	ko03015	ko05164	ko05168
10483	SEC23B	ko04141
10484	SEC23A	ko04141
10497	UNC13B	ko04721
10498	CARM1	ko01522
10499	NCOA2	ko04915	ko04919
10509	SEMA4B	ko04360
10512	SEMA3C	ko04360
10513	APPBP2	ko05170
10527	IPO7	ko04013
10533	ATG7	ko04136	ko04140	ko04216
10535	RNASEH2A	ko03030
10560	SLC19A2	ko04977
10564	ARFGEF2	ko04144
10585	POMT1	ko00514	ko00515	ko01100
10594	PRPF8	ko03040
10617	STAMBP	ko04144
10623	POLR3C	ko03020	ko04623
10625	IVNS1ABP	ko05164
10628	TXNIP	ko04621
10629	TAF6L	ko03022	ko05168
10645	CAMKK2	ko04140	ko04152	ko04211	ko04920	ko04921	ko05034
10653	SPINT2	ko05202	ko05215
10667	FARS2	ko00970
10681	GNB5	ko04014	ko04062	ko04151	ko04371	ko04713	ko04723	ko04724	ko04725	ko04726	ko04727	ko04728	ko04926	ko05032	ko05034	ko05163	ko05167	ko05170	ko05200
107080644	CNPY3-GNMT	ko00260
10724	MGEA5	ko04931
107303344	SETDB2-PHF11	ko00310
10746	MAP3K2	ko04010	ko04540	ko04912
1075	CTSC	ko04142	ko04210
10766	TOB2	ko03018
10788	IQGAP2	ko04810
1080	CFTR	ko02010	ko04024	ko04152	ko04530	ko04971	ko04972	ko04976	ko05110
10801	SEPT9	ko05100
10802	SEC24A	ko04141
10859	LILRB1	ko04380
10873	ME3	ko00620	ko01100	ko01200
10890	RAB10	ko04144	ko04152
10892	MALT1	ko04064	ko04625	ko04660	ko04662	ko05152
10893	MMP24	ko04928
109	ADCY3	ko00230	ko01522	ko04015	ko04020	ko04022	ko04024	ko04062	ko04072	ko04114	ko04211	ko04213	ko04261	ko04270	ko04371	ko04540	ko04611	ko04713	ko04714	ko04723	ko04724	ko04725	ko04727	ko04740	ko04750	ko04911	ko04912	ko04913	ko04914	ko04915	ko04916	ko04918	ko04921	ko04923	ko04925	ko04926	ko04927	ko04928	ko04934	ko04962	ko04970	ko04971	ko04972	ko04976	ko05032	ko05110	ko05163	ko05166	ko05200	ko05414
10905	MAN1A2	ko00510	ko01100	ko04141
10906	TRAFD1	ko04064	ko04620	ko04621	ko04622	ko04657	ko04668	ko05160	ko05161	ko05165	ko05167	ko05168	ko05169	ko05200	ko05203	ko05222
10914	PAPOLA	ko03015
10940	POP1	ko03008	ko03013
10950	BTG3	ko03018
10955	SERINC3	ko01100
10975	UQCR11	ko00190	ko01100	ko04260	ko04714	ko04932	ko05010	ko05012	ko05016
10985	GCN1	ko04062	ko04370	ko04510	ko04670	ko04810	ko05100	ko05163	ko05165	ko05170	ko05203	ko05205
10990	LILRB5	ko04380
10992	SF3B2	ko03040
11000	SLC27A3	ko04931
11014	KDELR2	ko05110
11024	LILRA1	ko04380
11026	LILRA3	ko04380
11030	RBPMS	ko03020	ko05016	ko05168
11033	ADAP1	ko04144
11059	WWP1	ko04120	ko04144
11060	WWP2	ko04120
11073	TOPBP1	ko03440
11079	RER1	ko04742
1108	CHD4	ko05165	ko05203
11091	WDR5	ko04934
11097	NUPL2	ko03013
111	ADCY5	ko00230	ko01522	ko04015	ko04022	ko04024	ko04062	ko04072	ko04114	ko04211	ko04213	ko04261	ko04270	ko04371	ko04540	ko04611	ko04713	ko04714	ko04723	ko04724	ko04725	ko04726	ko04727	ko04728	ko04750	ko04911	ko04912	ko04913	ko04914	ko04915	ko04916	ko04918	ko04921	ko04923	ko04924	ko04925	ko04926	ko04927	ko04928	ko04934	ko04970	ko04971	ko04972	ko04976	ko05012	ko05030	ko05031	ko05032	ko05034	ko05163	ko05166	ko05200	ko05414
11108	PRDM4	ko04722
11112	HIBADH	ko00280	ko01100
11124	FAF1	ko04217	ko04624
11180	WDR6	ko03022	ko04714	ko05168
11188	NISCH	ko03040	ko04110
11200	CHEK2	ko04110	ko04115	ko04218	ko05166
11201	POLI	ko03460
11213	IRAK3	ko04722
11214	AKAP13	ko04928	ko05163
11231	SEC63	ko03060	ko04141
112476	PRRT2	ko04080	ko04723	ko04727	ko05032	ko05033
11282	MGAT4B	ko00510	ko01100
113	ADCY7	ko00230	ko01522	ko04015	ko04020	ko04022	ko04024	ko04062	ko04072	ko04114	ko04211	ko04213	ko04261	ko04270	ko04371	ko04540	ko04611	ko04713	ko04714	ko04723	ko04724	ko04725	ko04727	ko04750	ko04911	ko04912	ko04913	ko04914	ko04915	ko04916	ko04918	ko04921	ko04923	ko04925	ko04926	ko04927	ko04928	ko04934	ko04970	ko04971	ko04972	ko04976	ko05032	ko05163	ko05166	ko05200	ko05414
113026	PLCD3	ko00562	ko01100	ko04020	ko04070	ko04919	ko04933
113146	AHNAK2	ko03430
11320	MGAT4A	ko00510	ko01100
113201	CASC4	ko03018	ko04151	ko04510	ko04512	ko05145	ko05146	ko05165	ko05200	ko05222
11325	DDX42	ko03040
113263	GLCCI1	ko04974
11333	PDAP1	ko04151	ko04510	ko04512	ko05145	ko05146	ko05165	ko05200	ko05222
11343	MGLL	ko00561	ko01100	ko04714	ko04723	ko04923
113452	TMEM54	ko03013	ko05200	ko05216
114609	TIRAP	ko04064	ko04620	ko05133	ko05152	ko05161
114786	XKR4	ko01522	ko03013	ko03015	ko04919
114815	SORCS1	ko04142	ko04722	ko04979
114823	LENG8	ko05146	ko05226
114825	PWWP2A	ko04915
114826	SMYD4	ko04137	ko04140
115	ADCY9	ko00230	ko01522	ko04015	ko04020	ko04022	ko04024	ko04062	ko04072	ko04114	ko04211	ko04213	ko04261	ko04270	ko04371	ko04540	ko04611	ko04713	ko04714	ko04723	ko04724	ko04725	ko04727	ko04750	ko04911	ko04912	ko04913	ko04914	ko04915	ko04916	ko04918	ko04921	ko04923	ko04925	ko04926	ko04927	ko04928	ko04934	ko04961	ko04962	ko04970	ko04971	ko04972	ko04976	ko05032	ko05110	ko05163	ko05166	ko05200	ko05414
115004	MB21D1	ko04623	ko05163	ko05170
115111	SLC26A7	ko04971
1152	CKB	ko00330	ko01100
116064	LRRC58	ko04137	ko04140
116966	WDR17	ko04013	ko04310
116983	ACAP3	ko04144
116984	ARAP2	ko04144
116985	ARAP1	ko04144
116986	AGAP2	ko04068	ko04144
116987	AGAP1	ko04144
117145	THEM4	ko00062	ko04151
117583	PARD3B	ko04015	ko04062	ko04080	ko04144	ko04360	ko04390	ko04391	ko04520	ko04530	ko05165
118424	UBE2J2	ko04120	ko04141	ko05012
118813	ZFYVE27	ko04144
119504	ANAPC16	ko04150	ko04310	ko04390	ko04550	ko04916	ko04934	ko05165	ko05200	ko05205	ko05217	ko05224	ko05225	ko05226
119559	SFXN4	ko04110	ko04114	ko04120	ko04914	ko05166
1201	CLN3	ko04142
120400	NXPE1	ko03013	ko03030	ko03410	ko03420	ko05200	ko05216
1207	CLNS1A	ko03013
120892	LRRK2	ko05012
121053	C12orf45	ko00670
1212	CLTB	ko04142	ko04144	ko04721	ko04961	ko05016	ko05100
1213	CLTC	ko04142	ko04144	ko04721	ko04961	ko05016	ko05100
122622	ADSSL1	ko00230	ko00250	ko01100
122773	KLHDC1	ko04144	ko04666
123355	LRRC28	ko04390	ko04391	ko04530	ko05165	ko05203
124	ADH1A	ko00010	ko00071	ko00350	ko00830	ko00980	ko00982	ko01100	ko05204
124044	SPATA2L	ko04217
124491	TMEM170A	ko03018
124975	GGT6	ko00430	ko00480	ko01100
125	ADH1B	ko00010	ko00071	ko00350	ko00830	ko00980	ko00982	ko01100	ko05204
125061	AFMID	ko00380	ko00630	ko01100
125228	FAM210A	ko04137	ko04140
125488	TTC39C	ko04150	ko04310	ko04390	ko04550	ko04916	ko04934	ko05165	ko05200	ko05205	ko05217	ko05224	ko05225	ko05226
125950	RAVER1	ko04144	ko04217	ko04380	ko04621	ko04630	ko04658	ko04659	ko04970	ko05145	ko05160	ko05161	ko05162	ko05164	ko05165	ko05167	ko05168	ko05169
126	ADH1C	ko00010	ko00071	ko00350	ko00830	ko00980	ko00982	ko01100	ko05204
126308	MOB3A	ko04390	ko04391	ko04392
1272	CNTN1	ko04514
1278	COL1A2	ko04151	ko04510	ko04512	ko04611	ko04926	ko04933	ko04974	ko05146	ko05165
128077	LIX1L	ko04391
1287	COL4A5	ko04151	ko04510	ko04512	ko04926	ko04933	ko04974	ko05146	ko05165	ko05200	ko05222
128866	CHMP4B	ko04144	ko04217
129293	TRABD2A	ko04137	ko04140	ko04151	ko04510	ko04512	ko05145	ko05146	ko05165	ko05200	ko05222
129401	NUP35	ko03013
129531	MITD1	ko03050	ko04144	ko04217	ko04612	ko05160
129642	MBOAT2	ko00561	ko00564	ko01100
130340	AP1S3	ko04142	ko05170
130589	GALM	ko00010	ko00052	ko01100
130872	AHSA2	ko04020	ko04080	ko04725	ko04742	ko04810	ko04911	ko04970	ko04971	ko04972
131177	FAM3D	ko00515	ko01100	ko05010
1317	SLC31A1	ko01524	ko04978
132320	SCLT1	ko04260	ko04261	ko05416
1326	MAP3K8	ko04010	ko04620	ko04660	ko04668
132660	LIN54	ko04218
132884	EVC2	ko04340
133308	SLC9B2	ko00561	ko01100	ko04714	ko04923
133522	PPARGC1B	ko04931
133686	NADK2	ko00760	ko01100
134429	STARD4	ko04979
1345	COX6C	ko00190	ko01100	ko04260	ko04714	ko04932	ko05010	ko05012	ko05016
135	ADORA2A	ko04015	ko04020	ko04024	ko04080	ko04270	ko05012	ko05034
1363	CPE	ko04940
1364	CLDN4	ko04514	ko04530	ko04670	ko05160
1366	CLDN7	ko04514	ko04530	ko04670	ko05160
136853	SSC4D	ko04970
1374	CPT1A	ko00071	ko01212	ko03320	ko04152	ko04714	ko04920	ko04922	ko04931
137682	NDUFAF6	ko04714
138050	HGSNAT	ko00531	ko01100	ko04142
138199	CARNMT1	ko00340
1387	CREBBP	ko04024	ko04066	ko04068	ko04110	ko04310	ko04330	ko04350	ko04520	ko04630	ko04720	ko04916	ko04919	ko04922	ko05016	ko05152	ko05161	ko05164	ko05165	ko05166	ko05167	ko05168	ko05200	ko05203	ko05206	ko05211	ko05215
139322	APOOL	ko00330	ko01100	ko03018	ko04216
139341	FUNDC1	ko04137
140609	NEK7	ko04621
140688	NOL4L	ko05146	ko05226
1407	CRY1	ko04710
140775	SMCR8	ko04137	ko04140	ko04151	ko04510	ko04512	ko05145	ko05146	ko05165	ko05200	ko05222
140803	TRPM6	ko04978
143	PARP4	ko03410	ko04210	ko04212	ko04214	ko04217
1431	CS	ko00020	ko00630	ko01100	ko01200	ko01210	ko01230
143187	VTI1A	ko04130
1439	CSF2RB	ko04060	ko04210	ko04630	ko05200
144100	PLEKHA7	ko04120	ko04144
144404	TMEM120B	ko03008
144983	HNRNPA1L2	ko03040
145282	MIPOL1	ko04022	ko04024	ko04062	ko04071	ko04270	ko04310	ko04360	ko04510	ko04530	ko04611	ko04670	ko04810	ko04921	ko05130	ko05131	ko05132	ko05163	ko05200	ko05205
1453	CSNK1D	ko04340	ko04390	ko04540	ko04710
146177	VWA3A	ko03013	ko05200	ko05216
146691	TOM1L2	ko04144	ko04391	ko04630
146712	B3GNTL1	ko03013	ko04145	ko04210	ko04530	ko04540	ko05130
147011	PROCA1	ko00564	ko00565	ko00590	ko00591	ko00592	ko01100	ko04014	ko04270	ko04972	ko04975	ko05202
147179	WIPF2	ko04144
147650	SPACA6	ko04151	ko04510	ko04512	ko04611	ko04926	ko04933	ko04974	ko05146	ko05165
148223	C19orf25	ko04151	ko04510	ko04512	ko04611	ko04926	ko04933	ko04974	ko05146	ko05165
148362	BROX	ko04137	ko04140	ko04151	ko04510	ko04512	ko05145	ko05146	ko05165	ko05200	ko05222
148534	TMEM56	ko00860	ko03018	ko04137	ko04140
1487	CTBP1	ko04310	ko04330	ko05200	ko05220
148789	B3GALNT2	ko00515	ko01100
1488	CTBP2	ko04310	ko04330	ko05200	ko05220
149233	IL23R	ko04060	ko04630	ko04659	ko05200	ko05321
149466	C1orf210	ko03010	ko04137	ko04140
149473	CCDC24	ko04320	ko04721
1495	CTNNA1	ko04390	ko04520	ko04670	ko05100	ko05200	ko05213	ko05226	ko05412
1497	CTNS	ko04142
1500	CTNND1	ko04015	ko04520	ko04670
1503	CTPS1	ko00240	ko01100
150372	NFAM1	ko03010	ko04137	ko04140
150709	ANKAR	ko05164
1508	CTSB	ko04140	ko04142	ko04210	ko04612	ko04621	ko04924
150864	FAM117B	ko04150	ko04310	ko04390	ko04550	ko04916	ko04934	ko05165	ko05200	ko05202	ko05205	ko05217	ko05224	ko05225	ko05226
1509	CTSD	ko04071	ko04140	ko04142	ko04210	ko04915	ko05152
151056	PLB1	ko00564	ko00565	ko00590	ko00591	ko00592	ko01100	ko04977
151195	CCNYL1	ko04144
151525	WDSUB1	ko03018
151556	GPR155	ko04144	ko05202
151636	DTX3L	ko04330
1520	CTSS	ko04142	ko04145	ko04210	ko04612	ko05152
152002	XXYLT1	ko00515	ko01100	ko04144
152007	GLIPR2	ko04624
1522	CTSZ	ko04142	ko04210
1528	CYB5A	ko00592	ko01040	ko01212	ko03320
153090	DAB2IP	ko04210	ko04668
153129	SLC38A9	ko04150
153443	SRFBP1	ko03018
1536	CYBB	ko04066	ko04145	ko04216	ko04217	ko04621	ko04670	ko04933	ko05140
153768	PRELID2	ko05202
154043	CNKSR3	ko04013
155435	RBM33	ko04080	ko04723	ko04727	ko05032	ko05033
156	ADRBK1	ko04062	ko04144	ko04340	ko04724	ko04740	ko04745	ko05032
1565	CYP2D6	ko00980	ko00982	ko01522	ko04726
157	ADRBK2	ko04062	ko04144	ko04340	ko04724	ko04740	ko04745	ko05032
158219	TTC39B	ko00561	ko00830	ko01100	ko04120	ko04144	ko04975
159195	USP54	ko04151	ko04510	ko04512	ko05145	ko05146	ko05165	ko05200	ko05222
1606	DGKA	ko00561	ko00564	ko01100	ko04070	ko04072	ko05231
161	AP2A2	ko04144	ko04721	ko04961	ko05016
1612	DAPK1	ko04140	ko05200	ko05219
1613	DAPK3	ko04140	ko05200	ko05219
162	AP1B1	ko04142	ko05170
162073	ITPRIPL2	ko04150	ko04151	ko04310	ko04390	ko04510	ko04512	ko04550	ko04611	ko04916	ko04926	ko04933	ko04934	ko04974	ko05146	ko05165	ko05200	ko05205	ko05217	ko05224	ko05225	ko05226
162427	FAM134C	ko03040	ko04150	ko04310	ko04390	ko04550	ko04916	ko04934	ko05165	ko05200	ko05205	ko05217	ko05224	ko05225	ko05226
1630	DCC	ko04360	ko05200	ko05210
1632	ECI1	ko00071
1634	DCN	ko04350	ko05205
1635	DCTD	ko00240	ko01100
163702	IFNLR1	ko04060	ko04630
164	AP1G1	ko04142	ko05170
1642	DDB1	ko03420	ko04120	ko05161	ko05170	ko05203
165324	UBXN2A	ko04141
1656	DDX6	ko03018
1659	DHX8	ko03040
167227	DCP2	ko03018
167410	LIX1	ko04391
1676	DFFA	ko04210
169611	OLFML2A	ko05146	ko05226
170394	PWWP2B	ko04151	ko04510	ko04512	ko04611	ko04911	ko04926	ko04933	ko04974	ko05146	ko05165
1728	NQO1	ko00130	ko05200	ko05225	ko05418
1729	DIAPH1	ko04510	ko04810	ko04933	ko05131
1730	DIAPH2	ko04810
1737	DLAT	ko00010	ko00020	ko00620	ko01100	ko01200
1739	DLG1	ko04390	ko04391	ko04530	ko04660	ko05165	ko05166	ko05203
1740	DLG2	ko04390	ko04530	ko05165
1741	DLG3	ko04390	ko04530	ko05165
1755	DMBT1	ko04970
1756	DMD	ko05410	ko05412	ko05414	ko05416
1762	DMWD	ko03015	ko03030	ko03410	ko03450	ko04530
1767	DNAH5	ko05016
1778	DYNC1H1	ko04145	ko04962	ko05132
1783	DYNC1LI2	ko04145	ko04962	ko05132
1785	DNM2	ko04072	ko04144	ko04721	ko04961	ko05100
1788	DNMT3A	ko00270	ko01100	ko05206
1789	DNMT3B	ko00270	ko01100	ko05206
1793	DOCK1	ko04510	ko04810	ko05100	ko05131
1794	DOCK2	ko04062	ko04666
18	ABAT	ko00250	ko00280	ko00410	ko00640	ko00650	ko01100	ko04727
1806	DPYD	ko00240	ko00410	ko00770	ko00983	ko01100
1808	DPYSL2	ko04360
1811	SLC26A3	ko04972	ko04978
182	JAG1	ko01522	ko04330	ko04371	ko04658	ko04668	ko05165	ko05200	ko05224
1831	TSC22D3	ko00534
1838	DTNB	ko05410	ko05412	ko05414	ko05416
1850	DUSP8	ko04010
1855	DVL1	ko04150	ko04310	ko04330	ko04390	ko04550	ko04916	ko04934	ko05165	ko05200	ko05217	ko05224	ko05225	ko05226
1902	LPAR1	ko04015	ko04072	ko04080	ko04151	ko04540	ko04810	ko05200
1936	EEF1D	ko05168
1938	EEF2	ko04152	ko04921
1948	EFNB2	ko04360
1953	MEGF6	ko00190	ko01100	ko04714
1954	MEGF8	ko04974
1956	EGFR	ko01521	ko01522	ko04010	ko04012	ko04013	ko04014	ko04015	ko04020	ko04066	ko04068	ko04072	ko04144	ko04151	ko04214	ko04320	ko04510	ko04520	ko04540	ko04630	ko04810	ko04912	ko04915	ko04921	ko04926	ko04928	ko04934	ko05120	ko05160	ko05163	ko05165	ko05200	ko05205	ko05206	ko05210	ko05212	ko05213	ko05214	ko05215	ko05218	ko05219	ko05223	ko05224	ko05225	ko05226	ko05230	ko05231
196074	METTL15	ko04150	ko04310	ko04390	ko04550	ko04916	ko04934	ko05165	ko05200	ko05205	ko05217	ko05224	ko05225	ko05226
196441	ZFC3H1	ko03013	ko03015	ko03040	ko04144
196528	ARID2	ko05225
197258	FUK	ko00051	ko00520	ko01100
197322	ACSF3	ko00280
1992	SERPINB1	ko05146
1994	ELAVL1	ko04152	ko04657
1998	ELF2	ko04214
199857	ALG14	ko00510	ko01100
199870	FAM76A	ko04115	ko04150	ko04211	ko04310	ko04390	ko04550	ko04916	ko04934	ko05165	ko05200	ko05205	ko05217	ko05224	ko05225	ko05226
199953	TMEM201	ko05146	ko05226
199990	FAAP20	ko03018	ko04150	ko04310	ko04390	ko04550	ko04916	ko04934	ko05165	ko05200	ko05205	ko05217	ko05224	ko05225	ko05226
2	A2M	ko04610
2000	ELF4	ko04214
200186	CRTC2	ko04151	ko04152	ko04922	ko04931	ko05166
2005	ELK4	ko04010	ko05166	ko05202
200576	PIKFYVE	ko00562	ko01100	ko04070	ko04145	ko04810
201254	STRA13	ko03460
201595	STT3B	ko00510	ko01100	ko04141
2017	CTTN	ko04530	ko05100	ko05130	ko05131	ko05205
201931	TMEM192	ko03018
2021	ENDOG	ko04210
203197	C9orf91	ko03018	ko04142	ko04145	ko04210	ko04612	ko05152
2033	EP300	ko04024	ko04066	ko04068	ko04110	ko04310	ko04330	ko04350	ko04520	ko04630	ko04720	ko04916	ko04919	ko04922	ko05016	ko05152	ko05161	ko05164	ko05165	ko05166	ko05167	ko05168	ko05200	ko05203	ko05206	ko05211	ko05215
2034	EPAS1	ko05200	ko05211
2043	EPHA4	ko04360
2048	EPHB2	ko04360
2050	EPHB4	ko04360
205428	C3orf58	ko01522	ko04320	ko04330	ko04658	ko04919	ko04974	ko05020	ko05165	ko05200	ko05206	ko05224
2060	EPS15	ko04144
2064	ERBB2	ko01521	ko01522	ko01524	ko04010	ko04012	ko04020	ko04066	ko04151	ko04510	ko04520	ko04530	ko05200	ko05205	ko05206	ko05212	ko05213	ko05215	ko05219	ko05223	ko05224	ko05226	ko05230
2065	ERBB3	ko01521	ko04010	ko04012	ko04020	ko04151	ko05205	ko05206
2068	ERCC2	ko03022	ko03420
207	AKT1	ko01521	ko01522	ko01524	ko04010	ko04012	ko04014	ko04015	ko04022	ko04024	ko04062	ko04066	ko04068	ko04071	ko04072	ko04140	ko04150	ko04151	ko04152	ko04210	ko04211	ko04212	ko04213	ko04218	ko04261	ko04370	ko04371	ko04380	ko04510	ko04550	ko04611	ko04620	ko04625	ko04630	ko04660	ko04662	ko04664	ko04666	ko04668	ko04722	ko04725	ko04728	ko04910	ko04914	ko04915	ko04917	ko04919	ko04920	ko04922	ko04923	ko04926	ko04931	ko04932	ko04933	ko04973	ko05142	ko05145	ko05152	ko05160	ko05161	ko05162	ko05163	ko05164	ko05165	ko05166	ko05167	ko05169	ko05170	ko05200	ko05205	ko05210	ko05211	ko05212	ko05213	ko05214	ko05215	ko05218	ko05220	ko05221	ko05222	ko05223	ko05224	ko05225	ko05226	ko05230	ko05231	ko05418
2074	ERCC6	ko03420
208	AKT2	ko01521	ko01522	ko01524	ko04010	ko04012	ko04014	ko04015	ko04022	ko04024	ko04062	ko04066	ko04068	ko04071	ko04072	ko04140	ko04150	ko04151	ko04152	ko04210	ko04211	ko04212	ko04213	ko04218	ko04261	ko04370	ko04371	ko04380	ko04510	ko04550	ko04611	ko04620	ko04625	ko04630	ko04660	ko04662	ko04664	ko04666	ko04668	ko04722	ko04725	ko04728	ko04910	ko04914	ko04915	ko04917	ko04919	ko04920	ko04922	ko04923	ko04926	ko04931	ko04932	ko04933	ko04973	ko05142	ko05145	ko05152	ko05160	ko05161	ko05162	ko05163	ko05164	ko05165	ko05166	ko05167	ko05169	ko05170	ko05200	ko05205	ko05210	ko05211	ko05212	ko05213	ko05214	ko05215	ko05218	ko05220	ko05221	ko05222	ko05223	ko05224	ko05225	ko05226	ko05230	ko05231	ko05418
21	ABCA3	ko02010
2113	ETS1	ko04013	ko04014	ko04218	ko04320	ko05166	ko05200	ko05211
2115	ETV1	ko05202
2120	ETV6	ko04013	ko04320	ko05202
2130	EWSR1	ko05202
2137	EXTL3	ko00534	ko01100
2145	EZH1	ko00310
2166	FAAH	ko04723
2168	FABP1	ko03320	ko04975
217	ALDH2	ko00010	ko00053	ko00071	ko00280	ko00310	ko00330	ko00340	ko00380	ko00410	ko00561	ko00620	ko00981	ko01100
2175	FANCA	ko03460
2177	FANCD2	ko03460
2185	PTK2B	ko04020	ko04062	ko04072	ko04650	ko04670	ko04912	ko05161	ko05163	ko05170
2193	FARSA	ko00970
2194	FASN	ko00061	ko01100	ko01212	ko04152	ko04910
219771	CCNY	ko03018	ko04137	ko04140	ko04144
22	ABCB7	ko02010
221037	JMJD1C	ko05202
221178	SPATA13	ko04810
221477	C6orf89	ko04137	ko04140
2217	FCGRT	ko04144	ko04145	ko04218	ko04514	ko04612	ko04940	ko05163	ko05165	ko05166	ko05167	ko05168	ko05169	ko05170	ko05203	ko05320	ko05330	ko05332	ko05416
221749	PXDC1	ko03013	ko03015	ko04151	ko04510	ko04512	ko04611	ko04926	ko04933	ko04974	ko05146	ko05165
221955	DAGLB	ko04723	ko04745	ko04925
221960	CCZ1B	ko04136	ko04140	ko04150	ko04212
2222	FDFT1	ko00100	ko01100
222229	LRWD1	ko03013
225	ABCD2	ko02010	ko04146
2260	FGFR1	ko04010	ko04014	ko04015	ko04151	ko04520	ko04550	ko04714	ko04810	ko04928	ko05200	ko05205	ko05215	ko05218	ko05224	ko05230
2272	FHIT	ko00230	ko05222	ko05223
22794	CASC3	ko03013	ko03015
22802	CLCA4	ko04924	ko04972
22803	XRN2	ko03008	ko03018
22821	RASA3	ko04013	ko04014
22839	DLGAP4	ko04724
22849	CPEB3	ko04114	ko04320	ko04914
22856	CHSY1	ko00532	ko01100
22862	FNDC3A	ko05410	ko05414
22872	SEC31A	ko04141
22874	PLEKHA6	ko04013	ko04060	ko04630	ko05200
22885	ABLIM3	ko04360
22888	UBOX5	ko04120
22889	KIAA0907	ko01522	ko04320	ko04330	ko04658	ko04911	ko04919	ko05020	ko05165	ko05200	ko05206	ko05224
22893	BAHD1	ko05016
22900	CARD8	ko04621
22902	RUFY3	ko03030	ko04144
22904	SBNO2	ko04974
22905	EPN2	ko04144
22908	SACM1L	ko00562	ko01100	ko04070
22909	FAN1	ko03460
22914	KLRK1	ko04650	ko05144
22926	ATF6	ko04141	ko05010
22937	SCAP	ko04142	ko04979
22938	SNW1	ko03040	ko04330	ko05169	ko05203
22941	SHANK2	ko04724
22978	NT5C2	ko00230	ko00240	ko00760	ko01100
22980	TCF25	ko04974
22982	DIP2C	ko04151	ko04510	ko04512	ko04723	ko05145	ko05146	ko05165	ko05200	ko05222
22985	ACIN1	ko03013	ko03015	ko03040
22990	PCNX1	ko04024
22996	TTC39A	ko00561	ko00830	ko01100	ko03050	ko04120	ko04144	ko04975
23008	KLHDC10	ko03015
23013	SPEN	ko05146	ko05226
23019	CNOT1	ko03018
23028	KDM1A	ko04714
23033	DOPEY1	ko04144
23041	MON2	ko04144
23051	ZHX3	ko04137	ko04140	ko04150	ko04310	ko04390	ko04550	ko04916	ko04934	ko05165	ko05200	ko05205	ko05217	ko05224	ko05225	ko05226
23060	ZNF609	ko01524	ko03420
23074	UHRF1BP1L	ko04360
23078	VWA8	ko03008
2308	FOXO1	ko04068	ko04152	ko04211	ko04213	ko04218	ko04910	ko04919	ko04922	ko04931	ko04933	ko05165	ko05200	ko05202	ko05215
23080	AVL9	ko03010	ko04137	ko04140
2309	FOXO3	ko01521	ko04062	ko04068	ko04137	ko04151	ko04152	ko04211	ko04212	ko04213	ko04218	ko04722	ko04917	ko05213	ko05223
23094	SIPA1L3	ko04015
23111	SPG20	ko04144
23143	LRCH1	ko04064	ko04115	ko04210
23145	SSPO	ko05146	ko05226
23150	FRMD4B	ko04530	ko04670	ko04810	ko05162	ko05205	ko05206
23157	SEPT6	ko05100
23163	GGA3	ko04142
23164	MPRIP	ko04137	ko04140
23165	NUP205	ko03013
2317	FLNB	ko04010	ko04510	ko05132	ko05205
23171	GPD1L	ko00564
23175	LPIN1	ko00561	ko00564	ko01100
2318	FLNC	ko04010	ko04510	ko05132	ko05205
23181	DIP2A	ko04151	ko04510	ko04512	ko05145	ko05146	ko05165	ko05200	ko05222
23184	MESDC2	ko00730	ko01100	ko03018	ko03050	ko04122	ko04142	ko04145	ko04210	ko04612	ko05152	ko05169
23186	RCOR1	ko05016
23190	UBXN4	ko04270
23191	CYFIP1	ko03013	ko04810
23193	GANAB	ko00510	ko01100	ko04141
23195	MDN1	ko03008
23196	FAM120A	ko04974
23198	PSME4	ko03050
23199	GSE1	ko05146	ko05226
23201	FAM168A	ko04144
23207	PLEKHM2	ko05132
23214	XPO6	ko04146	ko04611	ko04926	ko04933	ko04974	ko05146
23216	TBC1D1	ko04152
23231	SEL1L3	ko04141
23241	PACS2	ko04657	ko05146	ko05202	ko05226
23254	KAZN	ko04974
23255	MTCL1	ko00010	ko00620	ko00630	ko00640	ko01100	ko01200	ko04974
23264	ZC3H7B	ko04657
23265	EXOC7	ko04910
23275	POFUT2	ko00514
23279	NUP160	ko03013
23288	IQCE	ko04530
23291	FBXW11	ko04114	ko04120	ko04218	ko04310	ko04340	ko04341	ko04390	ko04624	ko04710	ko05131	ko05170
23293	SMG6	ko03015
23295	MGRN1	ko04120
23305	ACSL6	ko00061	ko00071	ko01100	ko01212	ko03320	ko04146	ko04216	ko04714	ko04920
23314	SATB2	ko04212
23324	MAN2B2	ko00511
23325	KIAA1033	ko04144
23327	NEDD4L	ko04120	ko04144	ko04530	ko04960
23334	SZT2	ko00630	ko01100
23335	WDR7	ko04010	ko04013	ko04114	ko04120	ko04218	ko04260	ko04261	ko04310	ko04340	ko04341	ko04390	ko04624	ko04710	ko04921	ko05131	ko05170	ko05410	ko05412	ko05414
23352	UBR4	ko05165	ko05203
23360	FNBP4	ko04144
23362	PSD3	ko04144
23365	ARHGEF12	ko04270	ko04360	ko04611	ko04625	ko04810	ko05152	ko05163	ko05200	ko05205
23381	SMG5	ko03015
23382	AHCYL2	ko00270	ko01100
23389	MED13L	ko04919
2339	FNTA	ko00900
23396	PIP5K1C	ko00562	ko01100	ko04070	ko04072	ko04144	ko04666	ko04810	ko05231
23405	DICER1	ko05206
23411	SIRT1	ko04068	ko04152	ko04211	ko04212	ko04213	ko04218	ko04922	ko05031	ko05206
23414	ZFPM2	ko05206
23417	MLYCD	ko00410	ko00640	ko01100	ko04146	ko04152
23431	AP4E1	ko04142
23451	SF3B1	ko03040
23460	ABCA6	ko02010
23461	ABCA5	ko02010
23464	GCAT	ko00260
23474	ETHE1	ko00920
23478	SEC11A	ko03060
23518	R3HDM1	ko04320
23527	ACAP2	ko04144
23530	NNT	ko00760	ko01100
2354	FOSB	ko04380	ko04657	ko05030	ko05031	ko05034
23547	LILRA4	ko04380
23548	TTC33	ko00970	ko01100
2355	FOSL2	ko04380
23550	PSD4	ko04144
23556	PIGN	ko00563	ko01100
23563	CHST5	ko00533
23589	CARHSP1	ko00350	ko01100	ko04137	ko04140
23607	CD2AP	ko05100
23624	CBLC	ko04120	ko04144
23633	KPNA6	ko05164
23635	SSBP2	ko04151	ko04510	ko04512	ko04926	ko04933	ko04974	ko05146	ko05165	ko05200	ko05222
23645	PPP1R15A	ko04141
23646	PLD3	ko00564	ko00565	ko01100
23648	SSBP3	ko04611	ko04926	ko04933	ko04974	ko05146
23654	PLXNB2	ko04360
23659	PLA2G15	ko00564	ko04142
23673	STX12	ko04145
23678	SGK3	ko04068	ko04151
23731	TMEM245	ko00310	ko00970	ko04137	ko04140
23761	PISD	ko00564	ko01100
23786	BCL2L13	ko04137	ko05134
246175	CNOT6L	ko03018
246721	POLR2J2	ko03020	ko05016
2494	NR5A2	ko04950
25	ABL1	ko04012	ko04014	ko04110	ko04360	ko04722	ko05130	ko05131	ko05200	ko05206	ko05220	ko05416
2524	FUT2	ko00601	ko00603	ko01100
2530	FUT8	ko00510	ko00533	ko01100	ko05202
253260	RICTOR	ko04150
253558	LCLAT1	ko00561	ko00564	ko01100
2537	IFI6	ko05202	ko05215
253782	CERS6	ko00600	ko01100	ko04071
254251	LCORL	ko04214
254295	PHYHD1	ko03018	ko04146
254427	PROSER2	ko04974
255631	COL24A1	ko04974
255967	PAN3	ko03018
256471	MFSD8	ko04142
256536	TCERG1L	ko03040	ko04212
256987	SERINC5	ko01100
2570	GABRR2	ko04080	ko04723	ko04727	ko05032	ko05033
257160	RNF214	ko04144
257194	NEGR1	ko04514
25796	PGLS	ko00030	ko01100	ko01200
25825	BACE2	ko05010
25829	TMEM184B	ko05146	ko05226
25849	PARM1	ko05146	ko05226
25865	PRKD2	ko04015	ko04925
25898	RCHY1	ko04115	ko04120	ko05162
2590	GALNT2	ko00512	ko01100
25904	CNOT10	ko03018
259173	ALS2CL	ko05014
25938	HEATR5A	ko00280	ko00350	ko00380	ko00750	ko00760	ko00830	ko00982	ko01100	ko04150	ko04151	ko04310	ko04390	ko04510	ko04512	ko04550	ko04630	ko04916	ko04934	ko05145	ko05146	ko05165	ko05200	ko05205	ko05217	ko05222	ko05224	ko05225	ko05226
25939	SAMHD1	ko05170
25942	SIN3A	ko04919	ko05016	ko05169	ko05202
2595	GANC	ko00052	ko00500	ko01100
25963	TMEM87A	ko03010	ko04137	ko04140
25970	SH2B1	ko04722
25974	MMACHC	ko04977
25978	CHMP2B	ko04144	ko04217
25992	SNED1	ko01522	ko04320	ko04330	ko04658	ko04919	ko05020	ko05165	ko05200	ko05206	ko05224
25998	IBTK	ko04120
26	AOC1	ko00330	ko00340	ko00380	ko01100
26010	SPATS2L	ko00730	ko01100	ko03018	ko04013	ko04122	ko04320	ko05202
26019	UPF2	ko03013	ko03015
26033	ATRNL1	ko01100	ko04151	ko04510	ko04512	ko05145	ko05146	ko05165	ko05200	ko05222
26036	ZNF451	ko03018	ko05202
26037	SIPA1L1	ko04015
26040	SETBP1	ko00310	ko04144
260425	MAGI3	ko04015
26043	UBXN7	ko04137	ko04140	ko05202
26053	AUTS2	ko05146	ko05226
26060	APPL1	ko04211	ko05200	ko05210
26088	GGA1	ko04142
26091	HERC4	ko04120
26151	NAT9	ko03010
2617	GARS	ko00970
262	AMD1	ko00270	ko00330	ko01100
26207	PITPNC1	ko04144
2621	GAS6	ko01521
26259	FBXW8	ko04120
26272	FBXO4	ko04120
26286	ARFGAP3	ko04144
2631	GBAS	ko03013
2635	GBP3	ko04621
2643	GCH1	ko00790	ko01100
26502	NARF	ko03018
266747	RGL4	ko04014	ko04015	ko04072	ko05200	ko05210	ko05212	ko05231
267	AMFR	ko04141
2673	GFPT1	ko00250	ko00520	ko01100	ko04931
2677	GGCX	ko00130	ko01100
26999	CYFIP2	ko03013	ko04810
27	ABL2	ko04012	ko04014	ko05416
27010	TPK1	ko00730	ko01100
27044	SND1	ko05203
27068	PPA2	ko00190
27097	TAF5L	ko03022	ko05168
2710	GK	ko00561	ko01100	ko03320
27122	DKK3	ko04310
27131	SNX5	ko04144
27134	TJP3	ko04530
2720	GLB1	ko00052	ko00511	ko00531	ko00600	ko00604	ko01100	ko04142
27242	TNFRSF21	ko04060
27248	ERLEC1	ko04141
27250	PDCD4	ko05205	ko05206
27291	R3HCC1L	ko04550
27297	CRCP	ko04142	ko04145	ko04210	ko04612	ko05152
2730	GCLM	ko00270	ko00480	ko01100	ko04216
27324	TOX3	ko00310	ko04934
27329	ANGPTL3	ko04979
27330	RPS6KA6	ko04010	ko04114	ko04150	ko04714	ko04720	ko04722	ko04914	ko04931
2734	GLG1	ko04514
27341	RRP7A	ko03008
2744	GLS	ko00220	ko00250	ko00471	ko01100	ko04724	ko04727	ko04964	ko05206	ko05230
2762	GMDS	ko00051	ko00520	ko01100
2771	GNAI2	ko04015	ko04022	ko04024	ko04062	ko04071	ko04261	ko04360	ko04371	ko04540	ko04611	ko04670	ko04713	ko04723	ko04724	ko04725	ko04726	ko04727	ko04728	ko04730	ko04914	ko04915	ko04916	ko04921	ko04923	ko04924	ko04926	ko04928	ko04934	ko04971	ko05012	ko05030	ko05032	ko05034	ko05133	ko05142	ko05145	ko05163	ko05170	ko05200
2782	GNB1	ko04014	ko04062	ko04151	ko04371	ko04713	ko04723	ko04724	ko04725	ko04726	ko04727	ko04728	ko04740	ko04744	ko04926	ko05032	ko05034	ko05163	ko05167	ko05170	ko05200
2788	GNG7	ko04014	ko04062	ko04151	ko04371	ko04713	ko04723	ko04724	ko04725	ko04726	ko04727	ko04728	ko04740	ko04926	ko05032	ko05034	ko05163	ko05167	ko05170	ko05200
2802	GOLGA3	ko04530
2822	GPLD1	ko00563	ko01100
283234	CCDC88B	ko04974
283310	OTOGL	ko04151	ko04510	ko04512	ko04610	ko04611	ko04657	ko05165
283358	B4GALNT3	ko01100
283848	CES4A	ko00983	ko01100
283987	HID1	ko04657
284001	CCDC57	ko00061	ko01100	ko01212	ko04152	ko04910
284106	CISD3	ko04550
284161	GDPD1	ko00565
285	ANGPT2	ko04010	ko04014	ko04015	ko04066	ko04151	ko05167
285237	C3orf38	ko03008	ko03013	ko04142	ko05200	ko05216
285362	SUMF1	ko04142
285527	FRYL	ko03015
286046	XKR6	ko01522	ko04919	ko04974
286205	SCAI	ko05202
286826	LIN9	ko04218
2869	GRK5	ko04062	ko04144	ko04341	ko05032
2872	MKNK2	ko04010	ko04066	ko04910
288	ANK3	ko04624	ko05205
2887	GRB10	ko04150
2889	RAPGEF1	ko04015	ko04510	ko04722	ko04910	ko05211
2898	GRIK2	ko04080	ko04724
28984	RGCC	ko04740
28996	HIPK2	ko04218
28998	MRPL13	ko03010
29063	ZCCHC4	ko00534	ko01100	ko04137	ko04140
29072	SETD2	ko00310
29086	BABAM1	ko03440
2909	ARHGAP35	ko04510	ko04611	ko04670	ko04810
291	SLC25A4	ko04020	ko04022	ko04217	ko04218	ko05012	ko05016	ko05166
2917	GRM7	ko04072	ko04080	ko04724
2919	CXCL1	ko04060	ko04062	ko04621	ko04657	ko04668	ko05132	ko05134	ko05167
2923	PDIA3	ko04141	ko04612	ko05163	ko05169	ko05170
2934	GSN	ko04666	ko04810	ko05203
2935	GSPT1	ko03015
2936	GSR	ko00480	ko04918
2944	GSTM1	ko00480	ko00980	ko00982	ko00983	ko01524	ko05200	ko05204	ko05225	ko05418
2946	GSTM2	ko00480	ko00980	ko00982	ko00983	ko01524	ko05200	ko05204	ko05225	ko05418
2948	GSTM4	ko00480	ko00980	ko00982	ko00983	ko01524	ko05200	ko05204	ko05225	ko05418
29761	USP25	ko04657
2977	GUCY1A2	ko00230	ko04022	ko04270	ko04540	ko04611	ko04713	ko04730	ko04921	ko04924	ko04970
29785	CYP2S1	ko00830	ko00980	ko01100
2984	GUCY2C	ko00230
29880	ALG5	ko00510	ko01100
29882	ANAPC2	ko04110	ko04114	ko04120	ko04914	ko05166
29883	CNOT7	ko03018
29888	STRN4	ko04013
29904	EEF2K	ko04152	ko04921
2997	GYS1	ko00500	ko01100	ko04151	ko04152	ko04910	ko04922	ko04931
29979	UBQLN1	ko04141
29998	GLTSCR1	ko05146	ko05226
30	ACAA1	ko00071	ko00280	ko00592	ko01040	ko01100	ko01212	ko03320	ko04146
30001	ERO1A	ko04141	ko05110
3020	H3F3A	ko05034	ko05202	ko05203	ko05322
3029	HAGH	ko00620
3032	HADHB	ko00062	ko00071	ko00280	ko01100	ko01212
3054	HCFC1	ko04212	ko05168
3059	HCLS1	ko04530	ko05100	ko05130	ko05131	ko05205
3064	HTT	ko05016
3071	NCKAP1L	ko04810
30815	ST6GALNAC6	ko00604	ko01100
30816	ERVW-1	ko00520	ko04740	ko04924	ko04972
30846	EHD2	ko04144
3091	HIF1A	ko04066	ko04137	ko04140	ko04212	ko04659	ko04919	ko05167	ko05200	ko05205	ko05211	ko05230	ko05231
3092	HIP1	ko05016
3093	UBE2K	ko04120
3099	HK2	ko00010	ko00051	ko00052	ko00500	ko00520	ko00524	ko01100	ko01200	ko04066	ko04910	ko04930	ko04973	ko05230
31	ACACA	ko00061	ko00620	ko00640	ko01100	ko01212	ko04152	ko04910	ko04922
3155	HMGCL	ko00072	ko00280	ko00650	ko01100	ko04146
3156	HMGCR	ko00900	ko01100	ko04152	ko04976
3157	HMGCS1	ko00072	ko00280	ko00650	ko00900	ko01100
3163	HMOX2	ko00860	ko01100	ko04978
3164	NR4A1	ko04010	ko04151	ko04925	ko04927	ko04934
317	APAF1	ko01524	ko04115	ko04210	ko04214	ko04215	ko05010	ko05012	ko05014	ko05016	ko05134	ko05152	ko05160	ko05161	ko05169	ko05200	ko05222
3172	HNF4A	ko04152	ko04950
3176	HNMT	ko00340
317649	EIF4E3	ko01521	ko03013	ko04066	ko04150	ko04151	ko04211	ko04910
318	NUDT2	ko00230	ko00240
3183	HNRNPC	ko03040
32	ACACB	ko00061	ko00620	ko00640	ko01100	ko04152	ko04910	ko04920	ko04922	ko04931
322	APBB1	ko05010
3248	HPGD	ko05202
3268	AGFG2	ko05164
3269	HRH1	ko04020	ko04080	ko04750
3294	HSD17B2	ko00140	ko01100	ko04913
3326	HSP90AB1	ko04141	ko04151	ko04217	ko04612	ko04621	ko04657	ko04659	ko04914	ko04915	ko05200	ko05215	ko05418
3339	HSPG2	ko04512	ko05161	ko05205
3360	HTR4	ko04020	ko04024	ko04080	ko04726
3376	IARS	ko00970
3382	ICA1	ko04940
3394	IRF8	ko05133
339487	ZBTB8OS	ko03018	ko04013	ko04120	ko04141	ko04150	ko04310	ko04390	ko04550	ko04624	ko04916	ko04934	ko05165	ko05200	ko05205	ko05217	ko05224	ko05225	ko05226
339745	SPOPL	ko04340	ko04341
34	ACADM	ko00071	ko00280	ko00410	ko00640	ko01100	ko01200	ko01212	ko03320
340485	ACER2	ko00600	ko01100	ko04071
3418	IDH2	ko00020	ko00480	ko01100	ko01200	ko01210	ko01230	ko04146
3421	IDH3G	ko00020	ko01100	ko01200	ko01210	ko01230
3423	IDS	ko00531	ko01100	ko04142
3428	IFI16	ko04621
3429	IFI27	ko05202	ko05215
343	AQP8	ko04976
3431	SP110	ko05168	ko05203
3454	IFNAR1	ko04060	ko04151	ko04217	ko04380	ko04620	ko04621	ko04630	ko04650	ko05160	ko05161	ko05162	ko05164	ko05165	ko05167	ko05168	ko05169	ko05200
3455	IFNAR2	ko04060	ko04151	ko04217	ko04380	ko04620	ko04621	ko04630	ko04650	ko05160	ko05162	ko05164	ko05165	ko05167	ko05168	ko05169	ko05200
3460	IFNGR2	ko04060	ko04066	ko04217	ko04380	ko04630	ko04650	ko04658	ko04659	ko05132	ko05140	ko05142	ko05145	ko05152	ko05162	ko05164	ko05168	ko05200	ko05321
346606	MOGAT3	ko00561	ko01100	ko04975
3475	IFRD1	ko04970	ko04971	ko04972	ko04976
3480	IGF1R	ko01521	ko01522	ko04010	ko04014	ko04015	ko04066	ko04068	ko04114	ko04140	ko04144	ko04150	ko04151	ko04152	ko04211	ko04213	ko04510	ko04520	ko04550	ko04730	ko04913	ko04914	ko05200	ko05202	ko05205	ko05214	ko05215	ko05218	ko05224	ko05225
348110	ARPIN	ko04137	ko04140
3487	IGFBP4	ko04115	ko04218	ko05202
351	APP	ko04726	ko05010
353514	LILRA5	ko04380
3549	IHH	ko04340	ko05205
3551	IKBKB	ko01523	ko04010	ko04014	ko04062	ko04064	ko04068	ko04150	ko04151	ko04210	ko04380	ko04620	ko04621	ko04622	ko04623	ko04624	ko04625	ko04657	ko04658	ko04659	ko04660	ko04662	ko04668	ko04722	ko04910	ko04920	ko04930	ko04931	ko04932	ko05120	ko05131	ko05142	ko05145	ko05160	ko05161	ko05163	ko05164	ko05165	ko05166	ko05167	ko05168	ko05169	ko05170	ko05200	ko05206	ko05212	ko05215	ko05220	ko05221	ko05222	ko05418
3566	IL4R	ko04060	ko04151	ko04630	ko04640	ko04658	ko04659	ko05200	ko05321
3572	IL6ST	ko04060	ko04550	ko04630	ko04659	ko05167	ko05200	ko05203
3594	IL12RB1	ko04060	ko04630	ko04658	ko04659	ko05200	ko05321
3595	IL12RB2	ko04060	ko04630	ko04658	ko05200	ko05321
3597	IL13RA1	ko04060	ko04630	ko05200
3631	INPP4A	ko00562	ko01100	ko04070
3632	INPP5A	ko00562	ko01100	ko04070
3633	INPP5B	ko00562	ko01100	ko04070
3636	INPPL1	ko00562	ko01100	ko04070	ko04662	ko04666	ko04910
3643	INSR	ko04010	ko04014	ko04015	ko04022	ko04066	ko04068	ko04072	ko04150	ko04151	ko04152	ko04211	ko04212	ko04213	ko04520	ko04910	ko04913	ko04923	ko04930	ko04931	ko04932	ko04960
3659	IRF1	ko04625	ko04668	ko04917	ko05133	ko05165
3672	ITGA1	ko04151	ko04510	ko04512	ko04640	ko04810	ko05165	ko05410	ko05412	ko05414
3675	ITGA3	ko04151	ko04510	ko04512	ko04640	ko04810	ko05165	ko05200	ko05222	ko05410	ko05412	ko05414
3679	ITGA7	ko04151	ko04510	ko04512	ko04810	ko05165	ko05410	ko05412	ko05414
368	ABCC6	ko02010
3683	ITGAL	ko04015	ko04514	ko04650	ko04670	ko04810	ko05144	ko05150	ko05166	ko05169	ko05323	ko05416
3687	ITGAX	ko04610	ko04810	ko05152
3688	ITGB1	ko04015	ko04145	ko04151	ko04360	ko04510	ko04512	ko04514	ko04530	ko04611	ko04670	ko04810	ko05100	ko05130	ko05131	ko05133	ko05140	ko05145	ko05165	ko05200	ko05205	ko05222	ko05410	ko05412	ko05414
3693	ITGB5	ko04145	ko04151	ko04510	ko04512	ko04810	ko05165	ko05205	ko05410	ko05412	ko05414
3694	ITGB6	ko04151	ko04510	ko04512	ko04810	ko05165	ko05410	ko05412	ko05414
3705	ITPK1	ko00562	ko01100	ko04070
3707	ITPKB	ko00562	ko01100	ko04020	ko04070
3709	ITPR2	ko04020	ko04022	ko04070	ko04114	ko04210	ko04218	ko04270	ko04371	ko04540	ko04611	ko04621	ko04625	ko04720	ko04723	ko04724	ko04725	ko04726	ko04728	ko04730	ko04750	ko04912	ko04915	ko04918	ko04921	ko04922	ko04924	ko04925	ko04927	ko04928	ko04934	ko04970	ko04971	ko04972	ko05010	ko05163	ko05167	ko05170	ko05205
3712	IVD	ko00280	ko01100
3714	JAG2	ko01522	ko04330	ko04658	ko05200	ko05224
3717	JAK2	ko01521	ko04062	ko04151	ko04217	ko04550	ko04630	ko04658	ko04659	ko04725	ko04917	ko04920	ko04933	ko05140	ko05145	ko05152	ko05161	ko05162	ko05164	ko05167	ko05168	ko05200
3720	JARID2	ko04550
3726	JUNB	ko04380	ko04668
3728	JUP	ko05200	ko05202	ko05221	ko05226	ko05412
373156	GSTK1	ko00480	ko00980	ko00982	ko04146	ko05204
374354	NHLRC2	ko03018	ko05202
374618	TEX9	ko04530
375	ARF1	ko04072	ko04144	ko05110	ko05134
375190	FAM228B	ko04115
375775	PNPLA7	ko00564
3765	KCNJ9	ko04713	ko04723	ko04726	ko04728	ko04915	ko04921	ko05032
376940	ZC3H6	ko04150	ko04310	ko04390	ko04550	ko04916	ko04934	ko05165	ko05200	ko05205	ko05217	ko05224	ko05225	ko05226
377	ARF3	ko04144
377677	CA13	ko00910
3778	KCNMA1	ko04022	ko04270	ko04911	ko04924	ko04970	ko04972
3781	KCNN2	ko04726	ko04911	ko04976
3784	KCNQ1	ko04261	ko04725	ko04971	ko04972	ko04974	ko05110
3799	KIF5B	ko04144	ko04728
3831	KLC1	ko05132
3836	KPNA1	ko05164
3839	KPNA3	ko05164
3841	KPNA5	ko05164
3880	KRT19	ko04915
388364	TMIGD1	ko04514	ko05020
388403	YPEL2	ko01521	ko01522	ko01524	ko04010	ko04012	ko04013	ko04014	ko04015	ko04022	ko04024	ko04062	ko04066	ko04068	ko04071	ko04072	ko04114	ko04140	ko04150	ko04151	ko04210	ko04214	ko04218	ko04261	ko04270	ko04320	ko04350	ko04360	ko04370	ko04371	ko04380	ko04510	ko04520	ko04540	ko04550	ko04611	ko04620	ko04621	ko04625	ko04650	ko04657	ko04658	ko04659	ko04660	ko04662	ko04664	ko04666	ko04668	ko04713	ko04720	ko04722	ko04723	ko04724	ko04725	ko04726	ko04730	ko04810	ko04910	ko04912	ko04914	ko04915	ko04916	ko04917	ko04919	ko04921	ko04926	ko04928	ko04930	ko04933	ko04934	ko04960	ko05010	ko05020	ko05034	ko05131	ko05132	ko05133	ko05140	ko05142	ko05145	ko05152	ko05160	ko05161	ko05163	ko05164	ko05165	ko05166	ko05167	ko05170	ko05200	ko05203	ko05205	ko05210	ko05211	ko05212	ko05213	ko05214	ko05215	ko05216	ko05218	ko05219	ko05220	ko05221	ko05223	ko05224	ko05225	ko05226	ko05230	ko05231
3915	LAMC1	ko04151	ko04510	ko04512	ko05020	ko05145	ko05146	ko05165	ko05200	ko05222
3916	LAMP1	ko04140	ko04142	ko04145	ko05152
3932	LCK	ko04064	ko04380	ko04650	ko04658	ko04659	ko04660	ko05166	ko05340
3949	LDLR	ko04144	ko04913	ko04925	ko04927	ko04934	ko04976	ko04979	ko05145	ko05160
3977	LIFR	ko04060	ko04550	ko04630
3978	LIG1	ko03030	ko03410	ko03420	ko03430
3985	LIMK2	ko04360	ko04666	ko04810	ko05170
3993	LLGL2	ko04390	ko04391	ko04530	ko05165
4000	LMNA	ko04210	ko05410	ko05412	ko05414
4008	LMO7	ko04520
400818	NBPF9	ko05226
4013	VWA5A	ko03410	ko04210	ko04212	ko04214	ko04217
4026	LPP	ko04391
4033	LRMP	ko04022	ko04270
4034	LRCH4	ko04064	ko04115	ko04210
4040	LRP6	ko04150	ko04310	ko04928	ko05200	ko05224	ko05225	ko05226
4041	LRP5	ko04150	ko04310	ko04928	ko05200	ko05224	ko05225	ko05226
4043	LRPAP1	ko04979
4047	LSS	ko00100	ko01100
4048	LTA4H	ko00590	ko01100
4052	LTBP1	ko04350
4055	LTBR	ko04060	ko04064	ko04066	ko04672	ko05166	ko05203
4067	LYN	ko04062	ko04064	ko04611	ko04662	ko04664	ko04666	ko04730	ko05120	ko05167	ko05169	ko05203
4077	NBR1	ko04137
408	ARRB1	ko04010	ko04062	ko04144	ko04340	ko04740	ko04926	ko04928	ko05032
4087	SMAD2	ko04068	ko04110	ko04144	ko04218	ko04350	ko04371	ko04390	ko04520	ko04550	ko04659	ko04926	ko04933	ko05142	ko05161	ko05166	ko05200	ko05210	ko05212	ko05225	ko05226	ko05321
4088	SMAD3	ko04068	ko04110	ko04144	ko04218	ko04350	ko04371	ko04390	ko04520	ko04550	ko04659	ko04926	ko04933	ko05142	ko05161	ko05166	ko05200	ko05210	ko05212	ko05225	ko05226	ko05321
4090	SMAD5	ko04350	ko04550
4122	MAN2A2	ko00510	ko01100
4124	MAN2A1	ko00510	ko01100
4126	MANBA	ko00511	ko04142
4166	CHST6	ko00533
4172	MCM3	ko03030	ko04110
4175	MCM6	ko03030	ko04110
4193	MDM2	ko01522	ko01524	ko04068	ko04110	ko04115	ko04120	ko04144	ko04151	ko04218	ko04625	ko04919	ko05163	ko05165	ko05169	ko05200	ko05202	ko05203	ko05205	ko05206	ko05214	ko05215	ko05218	ko05219	ko05220
4194	MDM4	ko04115	ko05206
4199	ME1	ko00620	ko01100	ko01200
4207	MEF2BNB-MEF2B	ko04022	ko04371
4209	MEF2D	ko04022	ko04371	ko04928
4214	MAP3K1	ko04010	ko04120	ko04530	ko04622	ko04722	ko04912	ko05161	ko05166
4216	MAP3K4	ko04010	ko04013	ko04624	ko04912
4217	MAP3K5	ko01524	ko04010	ko04013	ko04071	ko04141	ko04210	ko04214	ko04530	ko04668	ko04714	ko04722	ko04932	ko05014	ko05418
4233	MET	ko01521	ko04010	ko04014	ko04015	ko04151	ko04360	ko04510	ko04520	ko05100	ko05120	ko05144	ko05200	ko05202	ko05205	ko05206	ko05211	ko05218	ko05225	ko05226	ko05230
4245	MGAT1	ko00510	ko01100
4249	MGAT5	ko00510	ko01100
4253	CTAGE5	ko04530
4258	MGST2	ko00480	ko00980	ko00982	ko00983	ko01524	ko05200	ko05204	ko05225	ko05418
427	ASAH1	ko00600	ko01100	ko04071	ko04142
4281	MID1	ko04120
4287	ATXN3	ko04141
4289	MKLN1	ko04137	ko04140
4292	MLH1	ko01524	ko03430	ko03460	ko05200	ko05210	ko05213	ko05226
4293	MAP3K9	ko04013
4299	AFF1	ko05202
4302	MLLT6	ko04080	ko04723	ko04727	ko04742	ko05032	ko05033	ko05146	ko05226
4306	NR3C2	ko04960
4358	MPV17	ko04146
4361	MRE11A	ko03440	ko03450	ko04218
4363	ABCC1	ko01523	ko02010	ko04071	ko04977	ko05206
440026	TMEM41B	ko04137	ko04140
440193	CCDC88C	ko04390	ko04391	ko04530	ko05165
440275	EIF2AK4	ko04140	ko04141	ko05160	ko05162	ko05164	ko05168
445	ASS1	ko00220	ko00250	ko01100	ko01230	ko05418
4534	MTM1	ko00562	ko01100	ko04070
4548	MTR	ko00270	ko00450	ko00670	ko01100	ko01230
4583	MUC2	ko05146	ko05226
4591	TRIM37	ko04120
4615	MYD88	ko04010	ko04064	ko04620	ko04621	ko04624	ko05132	ko05133	ko05134	ko05140	ko05142	ko05143	ko05144	ko05145	ko05152	ko05161	ko05162	ko05164	ko05168	ko05169	ko05170
4627	MYH9	ko04530
463	ZFHX3	ko04550
4638	MYLK	ko04020	ko04022	ko04270	ko04371	ko04510	ko04611	ko04810	ko04921	ko04971
4651	MYO10	ko04666
4670	HNRNPM	ko03040
4705	NDUFA10	ko00190	ko01100	ko04714	ko04723	ko04932	ko05010	ko05012	ko05016
4708	NDUFB2	ko00190	ko01100	ko04714	ko04723	ko04932	ko05010	ko05012	ko05016
4719	NDUFS1	ko00190	ko01100	ko04714	ko04723	ko04932	ko05010	ko05012	ko05016
472	ATM	ko01524	ko03440	ko04064	ko04068	ko04110	ko04115	ko04210	ko04214	ko04218	ko05165	ko05166	ko05170	ko05202	ko05206
4724	NDUFS4	ko00190	ko01100	ko04714	ko04723	ko04932	ko05010	ko05012	ko05016
4726	NDUFS6	ko00190	ko01100	ko04714	ko04723	ko04932	ko05010	ko05012	ko05016
473	RERE	ko04391
4735	SEPT2	ko05100
4763	NF1	ko01521	ko04010	ko04014
4771	NF2	ko04390	ko04391	ko04392	ko04530
4772	NFATC1	ko04010	ko04022	ko04024	ko04218	ko04310	ko04380	ko04625	ko04650	ko04658	ko04659	ko04660	ko04662	ko04921	ko04933	ko05161	ko05163	ko05166	ko05167	ko05170	ko05321
4773	NFATC2	ko04022	ko04218	ko04310	ko04360	ko04370	ko04380	ko04625	ko04650	ko04658	ko04659	ko04660	ko04662	ko04921	ko05161	ko05163	ko05166	ko05167	ko05170
4775	NFATC3	ko04010	ko04022	ko04218	ko04310	ko04360	ko04625	ko04658	ko04659	ko04660	ko04662	ko04921	ko05161	ko05163	ko05166	ko05167	ko05170
4780	NFE2L2	ko04141	ko04212	ko05200	ko05225	ko05418
4793	NFKBIB	ko04062	ko04621	ko04622	ko04623	ko04658	ko04659	ko04660	ko04662	ko04722	ko04920	ko05131	ko05140	ko05145	ko05162	ko05164	ko05168	ko05169
4794	NFKBIE	ko04658	ko04659	ko04660	ko04662	ko04722	ko04920	ko05169
4799	NFX1	ko05165
4804	NGFR	ko04010	ko04014	ko04015	ko04060	ko04151	ko04215	ko04722	ko05202
4843	NOS2	ko00220	ko00330	ko01100	ko04020	ko04066	ko04146	ko04371	ko04926	ko05132	ko05133	ko05140	ko05142	ko05145	ko05146	ko05152	ko05200	ko05222
4848	CNOT2	ko03018
4850	CNOT4	ko03018
4862	NPAS2	ko04710
488	ATP2A2	ko04020	ko04022	ko04972	ko05010
489	ATP2A3	ko04020	ko04022	ko04972	ko05010
4891	SLC11A2	ko04142	ko04216	ko04978
4915	NTRK2	ko04010	ko04014	ko04151	ko04722	ko05034
4928	NUP98	ko03013	ko05164
493	ATP2B4	ko04020	ko04022	ko04024	ko04261	ko04925	ko04970	ko04972
4931	NVL	ko03008
4940	OAS3	ko04621	ko05160	ko05162	ko05164	ko05168	ko05169
4967	OGDH	ko00020	ko00310	ko00380	ko01100	ko01200
4999	ORC2	ko04110
5000	ORC4	ko04110
5001	ORC5	ko04110
5008	OSM	ko04060	ko04151	ko04630
5018	OXA1L	ko03060
5025	P2RX4	ko04020	ko04080
5029	P2RY2	ko04080	ko04750
5034	P4HB	ko04141
5045	FURIN	ko05164
5048	PAFAH1B1	ko00565	ko01100
50484	RRM2B	ko00230	ko00240	ko00480	ko00983	ko01100	ko04115
50515	CHST11	ko00532
5058	PAK1	ko04010	ko04012	ko04014	ko04024	ko04062	ko04360	ko04392	ko04510	ko04625	ko04650	ko04660	ko04666	ko04810	ko05120	ko05170	ko05205	ko05211
50615	IL21R	ko04060	ko04630	ko04659	ko05321
50628	GEMIN4	ko03013
5073	PARN	ko03018
5079	PAX5	ko05202
50807	ASAP1	ko04144	ko04666
50809	HP1BP3	ko04142	ko04145	ko04150	ko04210	ko04310	ko04390	ko04550	ko04612	ko04916	ko04934	ko05152	ko05165	ko05200	ko05205	ko05217	ko05224	ko05225	ko05226
5087	PBX1	ko04927	ko04934	ko05202
5095	PCCA	ko00280	ko00630	ko00640	ko01100	ko01200
51	ACOX1	ko00071	ko00592	ko01040	ko01100	ko01212	ko03320	ko04024	ko04146
51005	AMDHD2	ko00520
51013	EXOSC1	ko03018
51015	ISOC1	ko04010	ko04013	ko04015	ko04218	ko04620	ko04624	ko04664	ko04668	ko04714	ko04750	ko04912	ko05014	ko05145	ko05161	ko05164	ko05169	ko05170
51016	EMC9	ko03050	ko04612
51028	VPS36	ko04144
5106	PCK2	ko00010	ko00020	ko00620	ko01100	ko03320	ko04068	ko04151	ko04152	ko04910	ko04920	ko04922	ko04931	ko04964
51079	NDUFA13	ko00190	ko01100	ko04714	ko04723	ko04932	ko05010	ko05012	ko05016
51095	TRNT1	ko03013
51096	UTP18	ko03008
51100	SH3GLB1	ko04140	ko04144
51114	ZDHHC9	ko04391
51123	ZNF706	ko04144
51143	DYNC1LI1	ko04145	ko04962	ko05132
51172	NAGPA	ko04142
51195	RAPGEFL1	ko04015	ko04024	ko04072	ko04261	ko04670	ko04911
51196	PLCE1	ko00562	ko01100	ko04014	ko04015	ko04020	ko04024	ko04070	ko04919	ko04933	ko05205
51227	PIGP	ko00563	ko01100
51232	CRIM1	ko04350
51237	MZB1	ko05168
51263	MRPL30	ko03010
51279	C1RL	ko04145	ko04610	ko05133	ko05150	ko05322
51295	ECSIT	ko04010
513	ATP5D	ko00190	ko01100	ko04714	ko05010	ko05012	ko05016
5130	PCYT1A	ko00440	ko00564	ko01100	ko05231
51316	PLAC8	ko04150	ko04310	ko04390	ko04550	ko04916	ko04934	ko05165	ko05200	ko05205	ko05217	ko05224	ko05225	ko05226
51324	SPG21	ko04144
51347	TAOK3	ko04010
51360	MBTPS2	ko04141
51362	CDC40	ko03040
51363	CHST15	ko00532
51366	UBR5	ko04120
51374	ATRAID	ko04977
51379	CRLF3	ko04151	ko04510	ko04512	ko05145	ko05146	ko05165	ko05200	ko05222
5140	PDE3B	ko00230	ko04022	ko04024	ko04371	ko04910	ko04914	ko04922	ko04923	ko04924	ko05032
51422	PRKAG2	ko04068	ko04152	ko04211	ko04213	ko04371	ko04530	ko04710	ko04714	ko04910	ko04920	ko04921	ko04922	ko04931	ko04932	ko05410
5143	PDE4C	ko00230	ko04024	ko04928	ko05032
51430	SUCO	ko04072	ko04144	ko04721	ko04961	ko05100
5144	PDE4D	ko00230	ko04024	ko04928	ko05032
51447	IP6K2	ko04070
51455	REV1	ko03460
51466	EVL	ko04015	ko04022	ko04510	ko04530	ko04611	ko04666	ko04670
5151	PDE8A	ko00230	ko04927	ko04934	ko05032
51513	ETV7	ko04013	ko04320	ko05202
5152	PDE9A	ko00230
51534	VTA1	ko04144
5156	PDGFRA	ko01521	ko04010	ko04014	ko04015	ko04020	ko04072	ko04144	ko04151	ko04510	ko04540	ko04630	ko04810	ko05163	ko05200	ko05206	ko05214	ko05215	ko05218	ko05230	ko05231
51564	HDAC7	ko05034	ko05203
51588	PIAS4	ko04064	ko04120	ko04630	ko05418
5159	PDGFRB	ko01521	ko04010	ko04014	ko04015	ko04020	ko04072	ko04151	ko04510	ko04540	ko04630	ko04810	ko05165	ko05200	ko05206	ko05214	ko05215	ko05218	ko05230	ko05231
51599	LSR	ko05146	ko05226
51602	NOP58	ko03008
51608	GET4	ko04151	ko04510	ko04512	ko04611	ko04926	ko04933	ko04974	ko05146	ko05165
5162	PDHB	ko00010	ko00020	ko00620	ko01100	ko01200	ko04066	ko04922	ko05230
51626	DYNC2LI1	ko04962
5163	PDK1	ko04066	ko04360	ko05230
51684	SUFU	ko04340	ko04341	ko05200	ko05217
51691	LSM8	ko03018	ko03040
51701	NLK	ko04010	ko04068	ko04310	ko04520
51703	ACSL5	ko00061	ko00071	ko01100	ko01212	ko03320	ko04146	ko04216	ko04714	ko04920
51719	CAB39	ko04150	ko04152
51720	UIMC1	ko03440
51727	CMPK1	ko00240	ko00983	ko01100
51768	TM7SF3	ko03018
51780	KDM3B	ko04714
51808	PHAX	ko03013
51809	GALNT7	ko00512	ko01100
5187	PER1	ko04710	ko04713	ko05168
5189	PEX1	ko04146
5190	PEX6	ko04146
5195	PEX14	ko04146
5208	PFKFB2	ko00051	ko04152	ko04919
5210	PFKFB4	ko00051	ko04152
5211	PFKL	ko00010	ko00030	ko00051	ko00052	ko01100	ko01200	ko01230	ko03018	ko04152	ko05230
5214	PFKP	ko00010	ko00030	ko00051	ko00052	ko01100	ko01200	ko01230	ko03018	ko04152	ko05230
5218	CDK14	ko05202
5226	PGD	ko00030	ko00480	ko01100	ko01200
5257	PHKB	ko04020	ko04910	ko04922
5260	PHKG1	ko04020	ko04910	ko04922
5284	PIGR	ko04672
5286	PIK3C2A	ko00562	ko01100	ko04070
5287	PIK3C2B	ko00562	ko01100	ko04070
5289	PIK3C3	ko00562	ko01100	ko04070	ko04136	ko04140	ko04145	ko04371	ko05152	ko05167
529	ATP6V1E1	ko00190	ko01100	ko04145	ko04150	ko04721	ko04966	ko05110	ko05120	ko05165	ko05323
5290	PIK3CA	ko00562	ko01100	ko01521	ko01522	ko01524	ko04012	ko04014	ko04015	ko04024	ko04062	ko04066	ko04068	ko04070	ko04071	ko04072	ko04140	ko04150	ko04151	ko04152	ko04210	ko04211	ko04212	ko04213	ko04218	ko04360	ko04370	ko04380	ko04510	ko04550	ko04611	ko04620	ko04625	ko04630	ko04650	ko04660	ko04662	ko04664	ko04666	ko04668	ko04670	ko04722	ko04725	ko04750	ko04810	ko04910	ko04914	ko04915	ko04917	ko04919	ko04923	ko04926	ko04930	ko04931	ko04932	ko04933	ko04960	ko04973	ko05100	ko05142	ko05146	ko05160	ko05161	ko05162	ko05163	ko05164	ko05165	ko05166	ko05167	ko05169	ko05170	ko05200	ko05203	ko05205	ko05210	ko05211	ko05212	ko05213	ko05214	ko05215	ko05218	ko05220	ko05221	ko05222	ko05223	ko05224	ko05225	ko05226	ko05230	ko05231	ko05418
5291	PIK3CB	ko00562	ko01100	ko01521	ko01522	ko01524	ko04012	ko04014	ko04015	ko04024	ko04062	ko04066	ko04068	ko04070	ko04071	ko04072	ko04140	ko04150	ko04151	ko04152	ko04210	ko04211	ko04212	ko04213	ko04218	ko04360	ko04370	ko04380	ko04510	ko04550	ko04611	ko04620	ko04625	ko04630	ko04650	ko04660	ko04662	ko04664	ko04666	ko04668	ko04670	ko04722	ko04725	ko04750	ko04810	ko04910	ko04914	ko04915	ko04917	ko04919	ko04923	ko04926	ko04930	ko04931	ko04932	ko04933	ko04960	ko04973	ko05100	ko05142	ko05146	ko05160	ko05161	ko05162	ko05163	ko05164	ko05165	ko05166	ko05167	ko05169	ko05170	ko05200	ko05203	ko05205	ko05210	ko05211	ko05212	ko05213	ko05214	ko05215	ko05218	ko05220	ko05221	ko05222	ko05223	ko05224	ko05225	ko05226	ko05230	ko05231	ko05418
5295	PIK3R1	ko01521	ko01522	ko01524	ko04012	ko04014	ko04015	ko04024	ko04062	ko04066	ko04068	ko04070	ko04071	ko04072	ko04140	ko04150	ko04151	ko04152	ko04210	ko04211	ko04213	ko04218	ko04360	ko04370	ko04380	ko04510	ko04550	ko04611	ko04620	ko04625	ko04630	ko04650	ko04660	ko04662	ko04664	ko04666	ko04668	ko04670	ko04722	ko04725	ko04750	ko04810	ko04910	ko04914	ko04915	ko04917	ko04919	ko04923	ko04926	ko04930	ko04931	ko04932	ko04933	ko04960	ko04973	ko05100	ko05142	ko05146	ko05160	ko05161	ko05162	ko05163	ko05164	ko05165	ko05166	ko05167	ko05169	ko05170	ko05200	ko05203	ko05205	ko05210	ko05211	ko05212	ko05213	ko05214	ko05215	ko05218	ko05220	ko05221	ko05222	ko05223	ko05224	ko05225	ko05226	ko05230	ko05231	ko05418
5296	PIK3R2	ko01521	ko01522	ko01524	ko04012	ko04014	ko04015	ko04024	ko04062	ko04066	ko04068	ko04070	ko04071	ko04072	ko04140	ko04150	ko04151	ko04152	ko04210	ko04211	ko04213	ko04218	ko04360	ko04370	ko04380	ko04510	ko04550	ko04611	ko04620	ko04625	ko04630	ko04650	ko04660	ko04662	ko04664	ko04666	ko04668	ko04670	ko04722	ko04725	ko04750	ko04810	ko04910	ko04914	ko04915	ko04917	ko04919	ko04923	ko04926	ko04930	ko04931	ko04932	ko04933	ko04960	ko04973	ko05100	ko05142	ko05146	ko05160	ko05161	ko05162	ko05163	ko05164	ko05165	ko05166	ko05167	ko05169	ko05170	ko05200	ko05203	ko05205	ko05210	ko05211	ko05212	ko05213	ko05214	ko05215	ko05218	ko05220	ko05221	ko05222	ko05223	ko05224	ko05225	ko05226	ko05230	ko05231	ko05418
5297	PI4KA	ko00562	ko01100	ko04070
5298	PI4KB	ko00562	ko01100	ko04070
5305	PIP4K2A	ko00562	ko01100	ko04070	ko04810
5316	PKNOX1	ko04550	ko05202
5332	PLCB4	ko00562	ko01100	ko04015	ko04020	ko04022	ko04062	ko04070	ko04071	ko04072	ko04261	ko04270	ko04310	ko04371	ko04540	ko04611	ko04621	ko04713	ko04720	ko04723	ko04724	ko04725	ko04726	ko04728	ko04730	ko04745	ko04750	ko04911	ko04912	ko04915	ko04916	ko04918	ko04919	ko04921	ko04922	ko04924	ko04925	ko04926	ko04927	ko04928	ko04933	ko04934	ko04961	ko04970	ko04971	ko04972	ko05010	ko05016	ko05142	ko05143	ko05146	ko05163	ko05200
5336	PLCG2	ko00562	ko01100	ko01521	ko04012	ko04014	ko04020	ko04064	ko04066	ko04070	ko04072	ko04360	ko04370	ko04380	ko04611	ko04625	ko04650	ko04662	ko04664	ko04666	ko04670	ko04722	ko04750	ko04919	ko04933	ko05110	ko05120	ko05167	ko05169	ko05170	ko05200	ko05205	ko05206	ko05214	ko05223	ko05225
5337	PLD1	ko00564	ko00565	ko01100	ko04014	ko04024	ko04071	ko04072	ko04144	ko04666	ko04724	ko04912	ko04928	ko05231
53371	NUP54	ko03013
535	ATP6V0A1	ko00190	ko01100	ko04142	ko04145	ko04721	ko04966	ko05110	ko05120	ko05152	ko05165	ko05323
5351	PLOD1	ko00310
5352	PLOD2	ko00310
5362	PLXNA2	ko04360
5372	PMM1	ko00051	ko00520	ko01100
5373	PMM2	ko00051	ko00520	ko01100
539	ATP5O	ko00190	ko01100	ko04714	ko05010	ko05012	ko05016
5394	EXOSC10	ko03018
53944	CSNK1G1	ko04340	ko04341
5411	PNN	ko03013	ko03015
54187	NANS	ko00520	ko01100
5423	POLB	ko03410	ko05166	ko05203
5424	POLD1	ko03030	ko03410	ko03420	ko03430	ko03440
5430	POLR2A	ko03020	ko05016	ko05168
5431	POLR2B	ko03020	ko05016
54331	GNG2	ko04014	ko04062	ko04151	ko04371	ko04713	ko04723	ko04724	ko04725	ko04726	ko04727	ko04728	ko04926	ko05032	ko05034	ko05163	ko05167	ko05170	ko05200
54434	SSH1	ko04360	ko04810
54453	RIN2	ko04014
54462	CCSER2	ko03018	ko04150	ko04310	ko04390	ko04550	ko04916	ko04934	ko05165	ko05200	ko05205	ko05217	ko05224	ko05225	ko05226
54477	PLEKHA5	ko04150	ko04310	ko04390	ko04550	ko04916	ko04934	ko05165	ko05200	ko05205	ko05217	ko05224	ko05225	ko05226
54497	HEATR5B	ko00280	ko00350	ko00380	ko00750	ko00760	ko00830	ko00982	ko01100	ko04630
54518	APBB1IP	ko04015	ko04611
54540	FAM193B	ko04144
54552	GNL3L	ko03008
54558	SPATA6	ko03013
5465	PPARA	ko03320	ko04024	ko04920	ko04922	ko04931	ko04932	ko05160
54676	GTPBP2	ko03015	ko05134
54677	CROT	ko04146
5468	PPARG	ko03320	ko04152	ko04211	ko04380	ko04714	ko05016	ko05200	ko05202	ko05216
5469	MED1	ko01522	ko04919
54751	FBLIM1	ko04510
54758	KLHDC4	ko03020	ko05016	ko05168
54776	PPP1R12C	ko04270	ko04510	ko04810	ko04921	ko05205
54788	DNAJB12	ko04141
54795	TRPM4	ko04911
54799	MBTD1	ko03040	ko04120
54815	GATAD2A	ko03013	ko03015
54819	ZCCHC10	ko04014
54822	TRPM7	ko04217	ko04218	ko04621	ko04978
54823	SWT1	ko03015
54826	GIN1	ko04137	ko04140	ko04330	ko05169
54827	NXPE4	ko03030	ko03410	ko03420
54834	GDAP2	ko03018
54841	BIVM	ko03420
54847	SIDT1	ko04020	ko04080	ko04145	ko04151	ko04510	ko04512	ko04611	ko04810	ko05165	ko05205	ko05410	ko05412	ko05414
54849	DEF8	ko04140
54879	ST7L	ko03013	ko05200	ko05216
54897	CASZ1	ko05146	ko05226
54904	WHSC1L1	ko00310
54926	UBE2R2	ko04120	ko05168
5495	PPM1B	ko04010	ko04013
54952	TRNAU1AP	ko03013	ko03015	ko03018
54961	SSH3	ko04360	ko04810
54980	C2orf42	ko01522	ko04320	ko04330	ko04658	ko04919	ko05020	ko05165	ko05200	ko05206	ko05224
54991	C1orf159	ko04151	ko04510	ko04512	ko04611	ko04926	ko04933	ko04974	ko05146	ko05165
5500	PPP1CB	ko03015	ko04022	ko04024	ko04114	ko04218	ko04261	ko04270	ko04390	ko04510	ko04611	ko04720	ko04728	ko04750	ko04810	ko04910	ko04921	ko04931	ko05031	ko05034	ko05168	ko05205
55007	FAM118A	ko00230	ko00730	ko01100	ko03018	ko04137	ko04140
55012	PPP2R3C	ko03015	ko04071	ko04151	ko04152	ko04261	ko04728	ko05165
55014	STX17	ko04130	ko04140
55034	MOCOS	ko00790
55052	MRPL20	ko03010
55062	WIPI1	ko04136	ko04140
55072	RNF31	ko04217	ko04621
55084	SOBP	ko04320
55103	RALGPS2	ko04010	ko04014	ko04510
55114	ARHGAP17	ko04530
55120	FANCL	ko03460	ko04120
55147	RBM23	ko04931
55183	RIF1	ko04550
55193	PBRM1	ko05225
55200	PLEKHG6	ko05200
55206	SBNO1	ko04137	ko04140
5521	PPP2R2B	ko03015	ko04071	ko04151	ko04152	ko04261	ko04390	ko04391	ko04530	ko04728	ko05142	ko05160	ko05165
55225	RAVER2	ko04217	ko04380	ko04621	ko04630	ko04658	ko04659	ko05145	ko05160	ko05161	ko05162	ko05164	ko05165	ko05167	ko05168	ko05169
55226	NAT10	ko03008
55227	LRRC1	ko04390	ko04391	ko04530	ko05165	ko05203
55233	MOB1A	ko04390	ko04391	ko04392
5524	PPP2R4	ko04931
5525	PPP2R5A	ko03015	ko04071	ko04114	ko04151	ko04152	ko04261	ko04728	ko05165
55255	WDR41	ko04120
5527	PPP2R5C	ko03015	ko04071	ko04114	ko04151	ko04152	ko04261	ko04728	ko05165
55286	C4orf19	ko05412
55288	RHOT1	ko04137	ko04214
55293	UEVLD	ko00010	ko00270	ko00620	ko00640	ko01100	ko04922
55294	FBXW7	ko04120
55297	CCDC91	ko00073	ko04146	ko04212
5530	PPP3CA	ko04010	ko04020	ko04022	ko04114	ko04218	ko04310	ko04360	ko04370	ko04380	ko04625	ko04650	ko04658	ko04659	ko04660	ko04662	ko04720	ko04724	ko04728	ko04921	ko04922	ko04924	ko05010	ko05014	ko05031	ko05152	ko05163	ko05166	ko05167	ko05170
55339	WDR33	ko03015
55341	LSG1	ko03008
5536	PPP5C	ko04010
55361	PI4K2A	ko00562	ko01100	ko04070
55500	ETNK1	ko00564	ko01100
55504	TNFRSF19	ko04060
55534	MAML3	ko04330	ko04658	ko05165
55556	ENOSF1	ko00051
55571	CNOT11	ko04550	ko04950
55577	NAGK	ko00520	ko01100
5558	PRIM2	ko03030
55589	BMP2K	ko05202
55615	PRR5	ko04150
55616	ASAP3	ko04144	ko04666
55622	TTC27	ko04120	ko04214	ko04215
55626	AMBRA1	ko04137	ko04140
55654	TMEM127	ko04150	ko04310	ko04390	ko04550	ko04916	ko04934	ko05165	ko05200	ko05202	ko05205	ko05217	ko05224	ko05225	ko05226
55660	PRPF40A	ko03040
55666	NPLOC4	ko04141
55669	MFN1	ko04137	ko04621
55670	PEX26	ko04146
55672	NBPF1	ko05226
55680	RUFY2	ko03030	ko04144
55684	RABL6	ko04140	ko04360	ko04745
55689	YEATS2	ko01522	ko04919
55691	FRMD4A	ko04390	ko04391	ko04392	ko04530	ko04670	ko04810	ko05162	ko05205	ko05206
55703	POLR3B	ko03020	ko04623
55714	TENM3	ko04151	ko04510	ko04512	ko05165	ko05206
5573	PRKAR1A	ko04910
55737	VPS35	ko04144
55740	ENAH	ko04360	ko04810
55742	PARVA	ko04510
55746	NUP133	ko03013
55748	CNDP2	ko00330	ko00340	ko00410	ko01100
5575	PRKAR1B	ko04910
55751	TMEM184C	ko03018	ko04137	ko04140
55752	SEPT11	ko05100
55757	UGGT2	ko04141
5576	PRKAR2A	ko04910
55768	NGLY1	ko04141
55770	EXOC2	ko04014
5578	PRKCA	ko01521	ko04010	ko04012	ko04014	ko04015	ko04020	ko04066	ko04070	ko04071	ko04072	ko04150	ko04151	ko04261	ko04270	ko04310	ko04360	ko04370	ko04510	ko04540	ko04650	ko04664	ko04666	ko04670	ko04713	ko04720	ko04723	ko04724	ko04725	ko04726	ko04727	ko04728	ko04730	ko04745	ko04750	ko04911	ko04912	ko04916	ko04918	ko04919	ko04921	ko04925	ko04926	ko04928	ko04933	ko04960	ko04961	ko04970	ko04971	ko04972	ko05031	ko05032	ko05110	ko05130	ko05143	ko05146	ko05161	ko05163	ko05164	ko05170	ko05200	ko05205	ko05206	ko05214	ko05223	ko05225	ko05231
55788	LMBRD1	ko04977
5579	PRKCB	ko01521	ko04010	ko04012	ko04014	ko04015	ko04020	ko04062	ko04064	ko04066	ko04070	ko04071	ko04150	ko04270	ko04310	ko04370	ko04510	ko04540	ko04650	ko04662	ko04666	ko04670	ko04713	ko04720	ko04723	ko04724	ko04725	ko04726	ko04727	ko04728	ko04730	ko04750	ko04911	ko04912	ko04916	ko04918	ko04919	ko04921	ko04925	ko04928	ko04931	ko04933	ko04960	ko04961	ko04970	ko04971	ko04972	ko04973	ko05031	ko05032	ko05140	ko05143	ko05146	ko05161	ko05163	ko05170	ko05200	ko05205	ko05206	ko05214	ko05223	ko05225	ko05231
558	AXL	ko01521
55802	DCP1A	ko03018
5581	PRKCE	ko04022	ko04071	ko04270	ko04371	ko04530	ko04666	ko04750	ko04925	ko04930	ko04931	ko04933	ko05206
55813	UTP6	ko03008
55824	PAG1	ko03018	ko04137	ko04140
55830	GLT8D1	ko03060
55831	EMC3	ko03010
55833	UBAP2	ko04657
55841	WWC3	ko04390	ko04391	ko04392
55844	PPP2R2D	ko03015	ko04071	ko04151	ko04152	ko04261	ko04390	ko04391	ko04530	ko04728	ko05142	ko05160	ko05165
55845	BRK1	ko04810
5585	PKN1	ko04151	ko05132
55850	USE1	ko04130
55869	HDAC8	ko05034	ko05203
55870	ASH1L	ko00310
5589	PRKCSH	ko04141
5590	PRKCZ	ko04015	ko04062	ko04071	ko04144	ko04360	ko04390	ko04530	ko04611	ko04910	ko04926	ko04930	ko04931	ko04933	ko05165	ko05418
55904	KMT2E	ko00310
5591	PRKDC	ko03450	ko04110
55914	ERBIN	ko04621
5592	PRKG1	ko04022	ko04270	ko04540	ko04611	ko04713	ko04714	ko04730	ko04740	ko04923	ko04970
5594	MAPK1	ko01521	ko01522	ko01524	ko04010	ko04012	ko04013	ko04014	ko04015	ko04022	ko04024	ko04062	ko04066	ko04068	ko04071	ko04072	ko04114	ko04140	ko04150	ko04151	ko04210	ko04214	ko04218	ko04261	ko04270	ko04320	ko04350	ko04360	ko04370	ko04371	ko04380	ko04510	ko04520	ko04540	ko04550	ko04611	ko04620	ko04621	ko04625	ko04650	ko04657	ko04658	ko04659	ko04660	ko04662	ko04664	ko04666	ko04668	ko04713	ko04720	ko04722	ko04723	ko04724	ko04725	ko04726	ko04730	ko04810	ko04910	ko04912	ko04914	ko04915	ko04916	ko04917	ko04919	ko04921	ko04926	ko04928	ko04930	ko04933	ko04934	ko04960	ko05010	ko05020	ko05034	ko05131	ko05132	ko05133	ko05140	ko05142	ko05145	ko05152	ko05160	ko05161	ko05163	ko05164	ko05165	ko05166	ko05167	ko05170	ko05200	ko05203	ko05205	ko05210	ko05211	ko05212	ko05213	ko05214	ko05215	ko05216	ko05218	ko05219	ko05220	ko05221	ko05223	ko05224	ko05225	ko05226	ko05230	ko05231
55969	C20orf24	ko00514	ko03040
5597	MAPK6	ko04657
5599	MAPK8	ko01522	ko04010	ko04012	ko04013	ko04014	ko04024	ko04068	ko04071	ko04137	ko04140	ko04141	ko04210	ko04212	ko04214	ko04215	ko04217	ko04310	ko04380	ko04391	ko04510	ko04530	ko04620	ko04621	ko04622	ko04624	ko04625	ko04657	ko04658	ko04659	ko04664	ko04668	ko04722	ko04723	ko04728	ko04750	ko04910	ko04912	ko04914	ko04917	ko04920	ko04926	ko04930	ko04931	ko04932	ko04933	ko05120	ko05131	ko05132	ko05133	ko05142	ko05145	ko05152	ko05161	ko05164	ko05166	ko05167	ko05168	ko05169	ko05170	ko05200	ko05210	ko05212	ko05231	ko05418
5602	MAPK10	ko01522	ko04010	ko04012	ko04013	ko04014	ko04024	ko04068	ko04071	ko04137	ko04140	ko04141	ko04210	ko04212	ko04214	ko04215	ko04217	ko04310	ko04380	ko04391	ko04510	ko04530	ko04620	ko04621	ko04622	ko04624	ko04625	ko04657	ko04658	ko04659	ko04664	ko04668	ko04722	ko04723	ko04728	ko04750	ko04910	ko04912	ko04914	ko04917	ko04920	ko04926	ko04930	ko04931	ko04932	ko04933	ko05120	ko05131	ko05132	ko05133	ko05142	ko05145	ko05152	ko05161	ko05164	ko05166	ko05167	ko05168	ko05169	ko05170	ko05200	ko05210	ko05212	ko05231	ko05418
5603	MAPK13	ko01522	ko04010	ko04013	ko04015	ko04068	ko04071	ko04212	ko04218	ko04261	ko04370	ko04380	ko04550	ko04611	ko04620	ko04621	ko04622	ko04624	ko04625	ko04657	ko04658	ko04659	ko04660	ko04664	ko04668	ko04670	ko04714	ko04722	ko04723	ko04728	ko04750	ko04912	ko04914	ko04917	ko04926	ko04933	ko05014	ko05120	ko05131	ko05132	ko05133	ko05140	ko05142	ko05145	ko05152	ko05161	ko05163	ko05164	ko05167	ko05169	ko05170	ko05205	ko05418
5604	MAP2K1	ko01521	ko01522	ko04010	ko04012	ko04013	ko04014	ko04015	ko04022	ko04024	ko04062	ko04066	ko04068	ko04071	ko04072	ko04114	ko04140	ko04150	ko04151	ko04210	ko04218	ko04270	ko04320	ko04370	ko04371	ko04380	ko04510	ko04540	ko04550	ko04620	ko04650	ko04660	ko04662	ko04664	ko04666	ko04668	ko04720	ko04722	ko04725	ko04726	ko04730	ko04810	ko04910	ko04912	ko04914	ko04915	ko04916	ko04917	ko04919	ko04921	ko04926	ko04928	ko04934	ko05020	ko05034	ko05160	ko05161	ko05163	ko05164	ko05165	ko05166	ko05167	ko05170	ko05200	ko05205	ko05206	ko05210	ko05211	ko05212	ko05213	ko05214	ko05215	ko05216	ko05218	ko05219	ko05220	ko05221	ko05223	ko05224	ko05225	ko05226	ko05230	ko05231
56261	GPCPD1	ko00564	ko05231
5636	PRPSAP2	ko00030	ko00230	ko01100	ko01200	ko01230
56479	KCNQ5	ko04725
56623	INPP5E	ko00562	ko01100	ko04070
5663	PSEN1	ko04310	ko04330	ko04722	ko05010	ko05165
56649	TMPRSS4	ko05164
56654	NPDC1	ko00230	ko00564	ko04151	ko04510	ko04512	ko04611	ko04742	ko04926	ko04933	ko04974	ko05146	ko05165
56681	SAR1A	ko04141	ko05134
56776	FMN2	ko04320
5682	PSMA1	ko03050
5685	PSMA4	ko03050
5688	PSMA7	ko03050
56886	UGGT1	ko04141
56922	MCCC1	ko00280	ko01100
5693	PSMB5	ko03050
56994	CHPT1	ko00440	ko00564	ko00565	ko01100	ko05231
56998	CTNNBIP1	ko04310
5702	PSMC3	ko03050	ko05169
57037	ANKMY2	ko00534	ko01100
57038	RARS2	ko00970
5710	PSMD4	ko03050	ko05169
57104	PNPLA2	ko00561	ko01100	ko04714	ko04923
57118	CAMK1D	ko04020	ko04921	ko04925	ko05214
57121	LPAR5	ko04015	ko04072	ko04151	ko04810	ko05200
57122	NUP107	ko03013
57142	RTN4	ko05010
57149	LYRM1	ko04022	ko04068	ko04140	ko04144	ko04152	ko04211	ko04213	ko04910	ko04920	ko04923	ko04930
57154	SMURF1	ko04120	ko04144	ko04340	ko04341	ko04350
57171	DOLPP1	ko00510
57186	RALGAPA2	ko04072	ko04115	ko04140	ko04150	ko04151	ko04152	ko04211	ko04218	ko04714	ko04910	ko04919	ko05163	ko05165	ko05231
57187	THOC2	ko03013	ko03040
57224	NHSL1	ko05146	ko05226
5728	PTEN	ko00562	ko01100	ko01521	ko04068	ko04070	ko04071	ko04115	ko04140	ko04150	ko04151	ko04212	ko04218	ko04510	ko04931	ko05165	ko05166	ko05200	ko05206	ko05213	ko05214	ko05215	ko05218	ko05222	ko05224	ko05225	ko05230
57403	RAB22A	ko04144
57407	NMRAL1	ko04360	ko04510	ko04530	ko04611	ko04670	ko04810
57448	BIRC6	ko04120	ko04214	ko04215
57455	REXO1	ko03008
57459	GATAD2B	ko04510	ko04810	ko04933	ko05131
5747	PTK2	ko01522	ko04012	ko04062	ko04151	ko04360	ko04370	ko04510	ko04670	ko04810	ko05100	ko05146	ko05163	ko05165	ko05170	ko05200	ko05202	ko05205	ko05222	ko05418
57470	LRRC47	ko04064	ko04115	ko04210
57472	CNOT6	ko03018
57486	NLN	ko04614
57488	ESYT2	ko03018	ko04150	ko04310	ko04390	ko04550	ko04916	ko04934	ko05165	ko05200	ko05202	ko05205	ko05217	ko05224	ko05225	ko05226
57492	ARID1B	ko04714	ko05225
57498	KIDINS220	ko04722
57506	MAVS	ko04621	ko04622	ko04623	ko05160	ko05161	ko05162	ko05164	ko05168	ko05169
57507	ZNF608	ko01524	ko03420
57510	XPO5	ko03013
57521	RPTOR	ko04136	ko04140	ko04150	ko04151	ko04152	ko04211	ko04213	ko04714	ko04910	ko05206
57522	SRGAP1	ko04360
57530	CGN	ko04530
57551	TAOK1	ko04010
57568	SIPA1L2	ko04015
57583	TMEM181	ko03018	ko05202
57587	CFAP97	ko03018	ko04150	ko04310	ko04390	ko04550	ko04916	ko04934	ko05165	ko05200	ko05205	ko05217	ko05224	ko05225	ko05226
57590	WDFY1	ko04144	ko04145
57597	BAHCC1	ko04974
57600	FNIP2	ko04150
57605	PITPNM2	ko05146	ko05226
57609	DIP2B	ko04062	ko04144	ko04151	ko04510	ko04512	ko04520	ko04530	ko04666	ko04810	ko05100	ko05130	ko05131	ko05132	ko05145	ko05146	ko05165	ko05200	ko05222	ko05231
57620	STIM2	ko04020
57644	MYH7B	ko04530
57655	GRAMD1A	ko04657
57666	FBRSL1	ko04974
57669	EPB41L5	ko04530
57680	CHD8	ko04310
57688	ZSWIM6	ko00510	ko01100	ko04714	ko05225
5770	PTPN1	ko04520	ko04910	ko04931
5771	PTPN2	ko04630
57715	SEMA4G	ko04360
57732	ZFYVE28	ko00562	ko01100	ko04070	ko04140
57798	GATAD1	ko04137	ko04140
5781	PTPN11	ko04013	ko04014	ko04072	ko04360	ko04625	ko04630	ko04650	ko04670	ko04722	ko04920	ko04931	ko05120	ko05168	ko05205	ko05211	ko05220
5783	PTPN13	ko04210
5792	PTPRF	ko04514	ko04520	ko04910	ko04931
5795	PTPRJ	ko04520
5797	PTPRM	ko04514	ko04520
5799	PTPRN2	ko04940
580	BARD1	ko03440
5819	NECTIN2	ko04514	ko04520	ko05168
5825	ABCD3	ko02010	ko04146
58489	ABHD17C	ko00062
58497	PRUNE	ko00230
58508	KMT2C	ko00310
58513	EPS15L1	ko04144
58533	SNX6	ko04144
5858	PZP	ko04610
5859	QARS	ko00970	ko01100
5860	QDPR	ko00790	ko01100
5861	RAB1A	ko05134
5868	RAB5A	ko04014	ko04144	ko04145	ko04962	ko05014	ko05146	ko05152
5886	RAD23A	ko03420	ko04141
5887	RAD23B	ko03420	ko04141
5894	RAF1	ko01521	ko01522	ko04010	ko04012	ko04014	ko04015	ko04022	ko04024	ko04062	ko04068	ko04071	ko04072	ko04140	ko04150	ko04151	ko04210	ko04218	ko04270	ko04360	ko04370	ko04371	ko04510	ko04540	ko04550	ko04625	ko04630	ko04650	ko04660	ko04662	ko04664	ko04666	ko04720	ko04722	ko04726	ko04730	ko04810	ko04910	ko04912	ko04914	ko04915	ko04916	ko04917	ko04919	ko04921	ko04926	ko04928	ko05034	ko05152	ko05160	ko05161	ko05163	ko05164	ko05165	ko05167	ko05170	ko05200	ko05205	ko05206	ko05210	ko05211	ko05212	ko05213	ko05214	ko05215	ko05218	ko05219	ko05220	ko05221	ko05223	ko05224	ko05225	ko05226	ko05230	ko05231
58985	IL22RA1	ko04060	ko04630
58986	TMEM8A	ko05146	ko05226
5899	RALB	ko04014	ko04015	ko04072	ko05200	ko05210	ko05212
5900	RALGDS	ko04014	ko04015	ko04072	ko05200	ko05210	ko05212	ko05231
5906	RAP1A	ko04010	ko04014	ko04015	ko04024	ko04062	ko04510	ko04530	ko04611	ko04670	ko04720	ko04722	ko04934	ko04972	ko05211
5917	RARS	ko00970
5920	RARRES3	ko00564	ko00565	ko00590	ko00591	ko00592	ko01100	ko04014	ko04923
5924	RASGRF2	ko04010	ko04014
59339	PLEKHA2	ko04150	ko04310	ko04390	ko04550	ko04916	ko04934	ko05165	ko05200	ko05205	ko05217	ko05224	ko05225	ko05226
59345	GNB4	ko04014	ko04062	ko04151	ko04371	ko04713	ko04723	ko04724	ko04725	ko04726	ko04727	ko04728	ko04926	ko05032	ko05034	ko05163	ko05167	ko05170	ko05200
5937	RBMS1	ko04310	ko04530
5939	RBMS2	ko04150	ko04310	ko04390	ko04550	ko04916	ko04934	ko05165	ko05200	ko05205	ko05217	ko05224	ko05225	ko05226
596	BCL2	ko01521	ko01522	ko01524	ko04064	ko04066	ko04071	ko04115	ko04140	ko04141	ko04151	ko04210	ko04215	ko04217	ko04261	ko04340	ko04510	ko04621	ko04630	ko04722	ko04725	ko04915	ko04928	ko04933	ko05014	ko05145	ko05152	ko05161	ko05169	ko05170	ko05200	ko05206	ko05210	ko05215	ko05222	ko05226	ko05418
5971	RELB	ko04010	ko04064	ko04380	ko04625	ko05166	ko05169
5976	UPF1	ko03013	ko03015
598	BCL2L1	ko01521	ko01524	ko04014	ko04064	ko04115	ko04137	ko04140	ko04151	ko04210	ko04215	ko04621	ko04630	ko05014	ko05145	ko05166	ko05170	ko05200	ko05202	ko05212	ko05220	ko05222	ko05225
5980	REV3L	ko01524	ko03460
5984	RFC4	ko03030	ko03420	ko03430
599	BCL2L2	ko05206
5998	RGS3	ko04360
60	ACTB	ko04015	ko04145	ko04210	ko04390	ko04391	ko04510	ko04520	ko04530	ko04611	ko04670	ko04714	ko04745	ko04810	ko04919	ko04921	ko05100	ko05110	ko05130	ko05131	ko05132	ko05164	ko05205	ko05225	ko05410	ko05412	ko05414	ko05416	ko05418
6009	RHEB	ko04072	ko04140	ko04150	ko04151	ko04152	ko04211	ko04218	ko04714	ko04910	ko04919	ko05163	ko05165	ko05231
602	BCL3	ko04625	ko04668
60489	APOBEC3G	ko05170
60526	LDAH	ko00230	ko00232	ko00983	ko01100	ko04146
606495	CYB5RL	ko00520
60682	SMAP1	ko04144
60685	ZFAND3	ko04062	ko04144	ko04520	ko04530	ko04666	ko04810	ko05100	ko05130	ko05131	ko05132	ko05231
6093	ROCK1	ko04022	ko04024	ko04062	ko04071	ko04270	ko04350	ko04360	ko04510	ko04530	ko04611	ko04670	ko04810	ko04921	ko05130	ko05131	ko05132	ko05163	ko05200	ko05205	ko05206
6117	RPA1	ko03030	ko03420	ko03430	ko03440	ko03460
6141	RPL18	ko03010
6185	RPN2	ko00510	ko01100	ko04141
6193	RPS5	ko03010
6196	RPS6KA2	ko04010	ko04114	ko04150	ko04714	ko04720	ko04722	ko04914	ko04931
6197	RPS6KA3	ko04010	ko04114	ko04150	ko04714	ko04720	ko04722	ko04914	ko04931
6198	RPS6KB1	ko01521	ko01522	ko04012	ko04066	ko04140	ko04150	ko04151	ko04152	ko04211	ko04212	ko04213	ko04350	ko04371	ko04666	ko04714	ko04910	ko04931	ko05163	ko05165	ko05170	ko05200	ko05205	ko05210	ko05212	ko05221	ko05224	ko05225	ko05226	ko05231
6239	RREB1	ko04013
624	BDKRB2	ko04020	ko04022	ko04071	ko04080	ko04610	ko04750	ko04810	ko04961	ko05142	ko05200
6249	CLIP1	ko04150
6256	RXRA	ko03320	ko04151	ko04659	ko04919	ko04920	ko04928	ko04932	ko04976	ko05160	ko05200	ko05202	ko05216	ko05222	ko05223	ko05226
6259	RYK	ko04310	ko04360
6263	RYR3	ko04020	ko04371	ko04713	ko04921	ko04970	ko05010
6272	SORT1	ko04142	ko04722	ko04979
6310	ATXN1	ko00310	ko04657
6311	ATXN2	ko05146	ko05226
6340	SCNN1G	ko04742	ko04960
6342	SCP2	ko00120	ko01040	ko01100	ko01212	ko03320	ko04146
6382	SDC1	ko04512	ko04514	ko05144	ko05205	ko05418
6385	SDC4	ko04512	ko04514	ko05205	ko05418
6400	SEL1L	ko04141
64081	PBLD	ko04137	ko04140	ko04142	ko04145	ko04210	ko04612	ko05152
64091	POPDC2	ko04530
64097	EPB41L4A	ko04530
64116	SLC39A8	ko04216
64121	RRAGC	ko04140	ko04150
64135	IFIH1	ko04622	ko05161	ko05162	ko05164	ko05168
6414	SEPP1	ko03013	ko05200	ko05216
6416	MAP2K4	ko04010	ko04012	ko04013	ko04620	ko04664	ko04668	ko04912	ko04926	ko05120	ko05142	ko05161	ko05164	ko05166	ko05167	ko05169	ko05418
64224	HERPUD2	ko04141
6427	SRSF2	ko03040	ko05168
64282	PAPD5	ko03018
6429	SRSF4	ko03040	ko05168
64319	FBRS	ko04320
64324	NSD1	ko00310
64326	RFWD2	ko04115	ko04120
64332	NFKBIZ	ko05202
6434	TRA2B	ko03040
64374	SIL1	ko04141
64399	HHIP	ko04024	ko04340	ko05200	ko05217
64419	MTMR14	ko00562	ko01100	ko04070	ko04140
64423	INF2	ko04810
645	BLVRB	ko00740	ko00860	ko01100
6452	SH3BP2	ko04650
6455	SH3GL1	ko04144
64645	MFSD14A	ko01523
6472	SHMT2	ko00260	ko00630	ko00670	ko01100	ko01200	ko01230	ko01523
64746	ACBD3	ko04010
64747	MFSD1	ko00562	ko01100	ko04070
64750	SMURF2	ko04120	ko04144	ko04340	ko04341	ko04350
6476	SI	ko00052	ko00500	ko01100	ko04973
64764	CREB3L2	ko04022	ko04024	ko04151	ko04152	ko04211	ko04261	ko04668	ko04714	ko04725	ko04728	ko04911	ko04915	ko04916	ko04918	ko04922	ko04925	ko04926	ko04927	ko04928	ko04931	ko04934	ko04962	ko05016	ko05030	ko05031	ko05034	ko05161	ko05163	ko05165	ko05166	ko05203	ko05215
64778	FNDC3B	ko05410	ko05414
64788	LMF1	ko00760	ko01100	ko04144	ko04657
64800	EFCAB6	ko04014	ko04015	ko04020	ko04022	ko04024	ko04070	ko04114	ko04218	ko04261	ko04270	ko04371	ko04625	ko04713	ko04720	ko04722	ko04728	ko04740	ko04744	ko04745	ko04750	ko04910	ko04912	ko04915	ko04916	ko04921	ko04922	ko04924	ko04925	ko04970	ko04971	ko05010	ko05031	ko05034	ko05133	ko05152	ko05163	ko05167	ko05170	ko05200	ko05214	ko05418
64802	NMNAT1	ko00760	ko01100
64895	PAPOLG	ko03015
64919	BCL11B	ko05202
6494	SIPA1	ko04015	ko04670
64968	MRPS6	ko03010
6497	SKI	ko04550
65010	SLC26A6	ko04978
65059	RAPH1	ko04015	ko04611
6520	SLC3A2	ko04150	ko04216	ko04974
65220	NADK	ko00760	ko01100
65244	SPATS2	ko04013	ko04150	ko04310	ko04320	ko04390	ko04550	ko04916	ko04934	ko05165	ko05200	ko05202	ko05205	ko05217	ko05224	ko05225	ko05226
653583	PHLDB3	ko04141
6536	SLC6A9	ko04721
6541	SLC7A1	ko05206
6546	SLC8A1	ko04020	ko04022	ko04371	ko04740	ko04974
6548	SLC9A1	ko04024	ko04260	ko04261	ko04371	ko04810	ko04919	ko04970	ko04971	ko04972	ko04976	ko05205
655	BMP7	ko04060	ko04350	ko04360	ko04390
6558	SLC12A2	ko04970	ko04972	ko05110
657	BMPR1A	ko04060	ko04350	ko04390	ko04550	ko05418
659	BMPR2	ko04060	ko04350	ko04360	ko04390	ko04550	ko05206	ko05418
6598	SMARCB1	ko04714	ko05225
6599	SMARCC1	ko04714	ko05225
66008	TRAK2	ko01100	ko04727
6602	SMARCD1	ko04714	ko05225
6608	SMO	ko04340	ko04341	ko04360	ko05200	ko05205	ko05217
6625	SNRNP70	ko03040
6642	SNX1	ko04144
6645	SNTB2	ko03008	ko04142	ko04144	ko04145	ko04210	ko04217	ko04612	ko05152
6646	SOAT1	ko00100	ko04979
665	BNIP3L	ko04137
6653	SORL1	ko04979	ko05010	ko05144
6654	SOS1	ko01521	ko01522	ko04010	ko04012	ko04013	ko04014	ko04062	ko04068	ko04072	ko04150	ko04151	ko04320	ko04510	ko04540	ko04630	ko04650	ko04660	ko04662	ko04664	ko04714	ko04722	ko04810	ko04910	ko04912	ko04915	ko04917	ko04926	ko05034	ko05160	ko05161	ko05163	ko05165	ko05200	ko05205	ko05206	ko05210	ko05211	ko05213	ko05214	ko05215	ko05220	ko05221	ko05223	ko05224	ko05225	ko05226	ko05231
6655	SOS2	ko01521	ko01522	ko04010	ko04012	ko04013	ko04014	ko04062	ko04068	ko04072	ko04150	ko04151	ko04320	ko04510	ko04540	ko04630	ko04650	ko04660	ko04662	ko04664	ko04714	ko04722	ko04810	ko04910	ko04912	ko04915	ko04917	ko04926	ko05034	ko05160	ko05161	ko05163	ko05165	ko05200	ko05205	ko05206	ko05210	ko05211	ko05213	ko05214	ko05215	ko05220	ko05221	ko05223	ko05224	ko05225	ko05226	ko05231
6692	SPINT1	ko05202	ko05215
6720	SREBF1	ko04152	ko04910	ko04931	ko04932
6729	SRP54	ko03060
6730	SRP68	ko03060
6732	SRPK1	ko05168
6744	SSFA2	ko04144
6745	SSR1	ko04141
6760	SS18	ko05202
6768	ST14	ko05206
677	ZFP36L1	ko04218
6772	STAT1	ko04062	ko04217	ko04380	ko04620	ko04621	ko04625	ko04630	ko04658	ko04659	ko04917	ko04919	ko04933	ko05140	ko05145	ko05152	ko05160	ko05161	ko05162	ko05164	ko05165	ko05167	ko05168	ko05169	ko05200	ko05212	ko05321
6774	STAT3	ko01521	ko04062	ko04066	ko04068	ko04217	ko04550	ko04630	ko04659	ko04917	ko04920	ko04931	ko04933	ko05145	ko05160	ko05161	ko05162	ko05163	ko05167	ko05169	ko05200	ko05203	ko05205	ko05206	ko05212	ko05221	ko05223	ko05321
6775	STAT4	ko04217	ko04630	ko04658	ko05161	ko05200	ko05321
6776	STAT5A	ko04012	ko04217	ko04630	ko04658	ko04659	ko04917	ko04933	ko05161	ko05162	ko05166	ko05200	ko05203	ko05220	ko05221	ko05223
6777	STAT5B	ko04012	ko04062	ko04217	ko04630	ko04658	ko04659	ko04917	ko04933	ko05161	ko05162	ko05166	ko05200	ko05203	ko05220	ko05221	ko05223
6786	STIM1	ko04020	ko04611
6788	STK3	ko04010	ko04214	ko04390	ko04391	ko04392
6790	AURKA	ko04114	ko04914
6793	STK10	ko04914
6804	STX1A	ko04130	ko04721	ko04911	ko05031
6809	STX3	ko04130	ko04721
6810	STX4	ko04130	ko04962
6811	STX5	ko04130
6844	VAMP2	ko04130	ko04721	ko04911	ko04962	ko04970
6850	SYK	ko04064	ko04072	ko04151	ko04380	ko04611	ko04625	ko04650	ko04662	ko04664	ko04666	ko05152	ko05167	ko05169	ko05203
6856	SYPL1	ko04122
6870	TACR3	ko04020	ko04080
6874	TAF4	ko03022	ko05016	ko05168
6875	TAF4B	ko03022	ko05016	ko05168
6883	TAF12	ko03022
6901	TAZ	ko00564
6929	TCF3	ko04550	ko05166	ko05202
6934	TCF7L2	ko04310	ko04390	ko04520	ko04916	ko04934	ko05165	ko05200	ko05210	ko05213	ko05215	ko05216	ko05217	ko05221	ko05224	ko05225	ko05226	ko05412
694	BTG1	ko03018
695	BTK	ko04064	ko04380	ko04611	ko04662	ko04664	ko05169	ko05340
7003	TEAD1	ko04390	ko04391	ko04392
7023	TFAP4	ko05205
7027	TFDP1	ko04110	ko04350
7029	TFDP2	ko04110
7037	TFRC	ko04066	ko04144	ko04145	ko04216	ko04640
7040	TGFB1	ko04010	ko04060	ko04068	ko04110	ko04218	ko04350	ko04380	ko04390	ko04659	ko04672	ko04926	ko04932	ko04933	ko05140	ko05142	ko05144	ko05145	ko05146	ko05152	ko05161	ko05166	ko05200	ko05205	ko05210	ko05211	ko05212	ko05220	ko05225	ko05226	ko05321	ko05323	ko05410	ko05414
7057	THBS1	ko04015	ko04115	ko04145	ko04151	ko04350	ko04510	ko04512	ko05144	ko05165	ko05205	ko05206	ko05219
7067	THRA	ko04080	ko04919
7068	THRB	ko04080	ko04919
7074	TIAM1	ko04014	ko04015	ko04024	ko04062	ko04530	ko04810	ko05205
7086	TKT	ko00030	ko01100	ko01200	ko01230
71	ACTG1	ko04015	ko04145	ko04210	ko04390	ko04391	ko04510	ko04520	ko04530	ko04611	ko04670	ko04714	ko04745	ko04810	ko04919	ko04921	ko05100	ko05110	ko05130	ko05131	ko05132	ko05164	ko05205	ko05225	ko05410	ko05412	ko05414	ko05416	ko05418
7113	TMPRSS2	ko05164	ko05202	ko05215
7156	TOP3A	ko03440	ko03460
7158	TP53BP1	ko04621
7159	TP53BP2	ko04390
7168	TPM1	ko04260	ko04261	ko05206	ko05410	ko05414
7170	TPM3	ko04260	ko04261	ko05200	ko05216	ko05410	ko05414
7171	TPM4	ko04260	ko04261	ko05410	ko05414
7186	TRAF2	ko04010	ko04064	ko04071	ko04141	ko04210	ko04217	ko04380	ko04621	ko04622	ko04657	ko04668	ko04920	ko04932	ko05160	ko05163	ko05167	ko05168	ko05169	ko05170	ko05200	ko05203	ko05222
7188	TRAF5	ko04064	ko04217	ko04621	ko04657	ko04668	ko05163	ko05168	ko05169	ko05170	ko05200	ko05203	ko05222
7247	TSN	ko04137	ko04140	ko04612	ko05152	ko05340
7249	TSC2	ko04072	ko04115	ko04140	ko04150	ko04151	ko04152	ko04211	ko04218	ko04714	ko04910	ko04919	ko05163	ko05165	ko05231
7257	TSNAX	ko03010	ko03018	ko04150	ko04310	ko04390	ko04550	ko04916	ko04934	ko05165	ko05200	ko05205	ko05217	ko05224	ko05225	ko05226
727897	MUC5B	ko04657	ko04970
727957	MROH1	ko04974
7298	TYMS	ko00240	ko00670	ko01100	ko01523
729920	ISPD	ko00040	ko00515	ko01100
7316	UBC	ko03320
7322	UBE2D2	ko04013	ko04120	ko04141	ko04624
7323	UBE2D3	ko04013	ko04120	ko04141	ko04624
7326	UBE2G1	ko04120	ko04141	ko05012
7328	UBE2H	ko04120
7336	UBE2V2	ko04624
7337	UBE3A	ko04120	ko05165	ko05203
7360	UGP2	ko00040	ko00052	ko00500	ko00520	ko01100
7371	UCK2	ko00240	ko00983	ko01100
7385	UQCRC2	ko00190	ko01100	ko04260	ko04714	ko04932	ko05010	ko05012	ko05016
7390	UROS	ko00860	ko01100
7402	UTRN	ko05410	ko05412	ko05414	ko05416
7405	UVRAG	ko04140
7408	VASP	ko04015	ko04022	ko04510	ko04530	ko04611	ko04666	ko04670
7410	VAV2	ko04024	ko04062	ko04510	ko04650	ko04660	ko04662	ko04664	ko04666	ko04670	ko04810
7414	VCL	ko04510	ko04520	ko04670	ko04810	ko05100	ko05131	ko05146
7417	VDAC2	ko04020	ko04022	ko04216	ko04217	ko04218	ko04621	ko04979	ko05012	ko05016	ko05166
7419	VDAC3	ko04020	ko04022	ko04216	ko04217	ko04218	ko04621	ko04979	ko05012	ko05016	ko05161	ko05166	ko05203
7421	VDR	ko04928	ko04961	ko04978	ko05152
7423	VEGFB	ko04010	ko04014	ko04015	ko04151	ko04510	ko04926	ko04933	ko05200
7428	VHL	ko04066	ko04120	ko04212	ko05200	ko05211
7430	EZR	ko04530	ko04670	ko04810	ko04971	ko05130	ko05205	ko05206
7433	VIPR1	ko04080
7468	WHSC1	ko00310	ko05202
7494	XBP1	ko04141	ko04932
7498	XDH	ko00230	ko00232	ko00983	ko01100	ko04146
7512	XPNPEP2	ko04974
7514	XPO1	ko03008	ko03013	ko04013	ko05164	ko05166
7517	XRCC3	ko03440
752	FMNL1	ko04310	ko04810
7531	YWHAE	ko04110	ko04114	ko04151	ko04390	ko04391	ko04722	ko05160	ko05203
7538	ZFP36	ko05166	ko05167
754	PTTG1IP	ko03013	ko04010	ko04510	ko05132	ko05205	ko05418
762	CA4	ko00910	ko04964
768211	RELL1	ko04060
7690	ZNF131	ko04110	ko05200	ko05202	ko05222
7703	PCGF2	ko04550
7704	ZBTB16	ko05200	ko05202	ko05221
7706	TRIM25	ko04064	ko04622	ko05164
771	CA12	ko00910
775	CACNA1C	ko04010	ko04020	ko04022	ko04024	ko04260	ko04261	ko04270	ko04713	ko04720	ko04723	ko04724	ko04725	ko04726	ko04727	ko04728	ko04742	ko04911	ko04912	ko04921	ko04924	ko04925	ko04927	ko04930	ko04934	ko05010	ko05031	ko05410	ko05412	ko05414
7791	ZYX	ko04510
7799	PRDM2	ko00310
7805	LAPTM5	ko04142
780776	TVP23A	ko04150	ko04310	ko04390	ko04550	ko04916	ko04934	ko05165	ko05200	ko05205	ko05217	ko05224	ko05225	ko05226
7871	SLMAP	ko00062	ko00140	ko01040	ko01100	ko01212
7879	RAB7A	ko04137	ko04140	ko04144	ko04145	ko05132	ko05146	ko05152
79001	VKORC1	ko00130	ko01100
79005	SCNM1	ko00730	ko01100	ko03018	ko04122
79026	AHNAK	ko03430
79041	TMEM38A	ko04137	ko04140	ko04657
79053	ALG8	ko00510	ko01100
79098	C1orf116	ko05146	ko05226
79140	CCDC28B	ko03013	ko04020	ko04024	ko04080	ko04151	ko04725	ko04810
79154	DHRS11	ko00140
79157	MFSD11	ko03040	ko05168
79158	GNPTAB	ko04142
79178	THTPA	ko00730	ko01100
79180	EFHD2	ko00310
79370	BCL2L14	ko01100	ko04013	ko04320	ko05202
79567	FAM65A	ko05146	ko05226
79573	TTC13	ko00514	ko04931
79591	C10orf76	ko00230	ko00730	ko01100	ko04150	ko04310	ko04390	ko04550	ko04916	ko04934	ko05165	ko05200	ko05205	ko05217	ko05224	ko05225	ko05226
79602	ADIPOR2	ko04152	ko04211	ko04920	ko04932
79613	TANGO6	ko03008	ko04015	ko04371	ko04390	ko04514	ko04520	ko05100	ko05130	ko05200	ko05213	ko05216	ko05218	ko05219	ko05226
79618	HMBOX1	ko04950
79621	RNASEH2B	ko03030
79641	ROGDI	ko03020	ko05016	ko05100	ko05168
79647	AKIRIN1	ko03018	ko04150	ko04310	ko04390	ko04550	ko04916	ko04934	ko05165	ko05200	ko05202	ko05205	ko05217	ko05224	ko05225	ko05226
79658	ARHGAP10	ko05100
79664	ICE2	ko03018
79683	ZDHHC14	ko04391
79703	C11orf80	ko00900	ko04810
79706	PRKRIP1	ko03030	ko03410	ko03420	ko03430	ko03440	ko04722	ko04910
79718	TBL1XR1	ko04013	ko04310
79719	AAGAB	ko00512	ko01100
79723	SUV39H2	ko00310
79726	WDR59	ko04150
79728	PALB2	ko03440	ko03460
79729	SH3D21	ko04144	ko05100
79731	NARS2	ko00970
79746	ECHDC3	ko00062	ko00071	ko00280	ko00310	ko00380	ko00410	ko00534	ko00640	ko00650	ko01100	ko01200	ko01212
79784	MYH14	ko04530
79796	ALG9	ko00510	ko01100
79811	SLTM	ko01100	ko03013	ko03015	ko03040
79813	EHMT1	ko00310	ko04211
79819	WDR78	ko04080	ko04926	ko05016
79823	CAMKMT	ko00310
79830	ZMYM1	ko00230	ko00232	ko00983	ko01100	ko03013	ko03015	ko03018	ko04020	ko04080	ko04146	ko04217	ko04621	ko04625	ko05133	ko05150	ko05164
79832	QSER1	ko04657
79885	HDAC11	ko05034	ko05203
79887	PLBD1	ko05012
79890	RIN3	ko04014	ko04080
79899	PRR5L	ko04150
79902	NUP85	ko03013
79932	KIAA0319L	ko03018	ko04150	ko04310	ko04390	ko04550	ko04916	ko04934	ko05165	ko05200	ko05202	ko05205	ko05217	ko05224	ko05225	ko05226
7994	KAT6A	ko04550
79944	L2HGDH	ko00650
79947	DHDDS	ko00900
800	CALD1	ko04270
80008	TMEM156	ko04150	ko04310	ko04390	ko04550	ko04916	ko04934	ko05165	ko05200	ko05205	ko05217	ko05224	ko05225	ko05226
80017	C14orf159	ko00471
80025	PANK2	ko00770	ko01100
80055	PGAP1	ko00563	ko01100
80127	BBOF1	ko00280	ko00410	ko00562	ko00640	ko01100	ko01200
80139	ZNF703	ko03020	ko05016	ko05168
80142	PTGES2	ko00590	ko01100
80146	UXS1	ko00520	ko01100
80153	EDC3	ko03018
80167	ABHD18	ko04137	ko04140
80206	FHOD3	ko04510	ko04810	ko04933	ko05131
80223	RAB11FIP1	ko04144
80230	RUFY1	ko04144
80271	ITPKC	ko00562	ko01100	ko04020	ko04070
8028	MLLT10	ko04080	ko04723	ko04727	ko04742	ko05032	ko05033
80308	FLAD1	ko00740	ko01100
80318	GKAP1	ko04141	ko04150
80331	DNAJC5	ko04141
8036	SHOC2	ko04014
805	CALM2	ko04014	ko04015	ko04020	ko04022	ko04024	ko04070	ko04114	ko04218	ko04261	ko04270	ko04371	ko04625	ko04713	ko04720	ko04722	ko04728	ko04740	ko04744	ko04745	ko04750	ko04910	ko04912	ko04915	ko04916	ko04921	ko04922	ko04924	ko04925	ko04970	ko04971	ko05010	ko05031	ko05034	ko05133	ko05152	ko05163	ko05167	ko05170	ko05200	ko05214	ko05418
8065	CUL5	ko04120	ko05170
8076	MFAP5	ko03010	ko04137	ko04140	ko04150	ko04310	ko04390	ko04550	ko04916	ko04934	ko05165	ko05200	ko05205	ko05217	ko05224	ko05225	ko05226
80765	STARD5	ko04979
8079	MLF2	ko05202
80820	EEPD1	ko04120
8085	KMT2D	ko00310	ko04934
80856	KIAA1715	ko04150	ko04310	ko04390	ko04550	ko04916	ko04934	ko05165	ko05200	ko05202	ko05205	ko05217	ko05224	ko05225	ko05226
8087	FXR1	ko03013
81	ACTN4	ko04510	ko04520	ko04530	ko04670	ko04810	ko05146	ko05203	ko05322
813	CALU	ko04530	ko04621
8131	NPRL3	ko04150
814	CAMK4	ko04020	ko04024	ko04211	ko04371	ko04380	ko04720	ko04722	ko04725	ko04921	ko04925	ko05031	ko05034	ko05214
8148	TAF15	ko03022	ko05202
81539	SLC38A1	ko04724	ko04727
81567	TXNDC5	ko04141
81608	FIP1L1	ko03015
81669	CCNL2	ko05202
81671	VMP1	ko04140
817	CAMK2D	ko04012	ko04020	ko04024	ko04066	ko04114	ko04217	ko04261	ko04310	ko04360	ko04713	ko04720	ko04722	ko04725	ko04728	ko04740	ko04745	ko04750	ko04911	ko04912	ko04916	ko04921	ko04922	ko04925	ko04934	ko04971	ko05031	ko05152	ko05200	ko05205	ko05214
8174	MADCAM1	ko04514	ko04672
8175	SF3A2	ko03040
818	CAMK2G	ko04012	ko04020	ko04024	ko04066	ko04114	ko04217	ko04261	ko04310	ko04360	ko04713	ko04720	ko04722	ko04725	ko04728	ko04740	ko04745	ko04750	ko04911	ko04912	ko04916	ko04921	ko04922	ko04925	ko04934	ko04971	ko05031	ko05152	ko05200	ko05205	ko05214
8189	SYMPK	ko03015	ko04530
81932	HDHD3	ko00860	ko01100
8202	NCOA3	ko01522	ko04915	ko04919	ko05200	ko05224
821	CANX	ko04141	ko04145	ko04612	ko04918	ko05166
823	CAPN1	ko04141	ko04210	ko04217	ko04218	ko05010
8233	ZRSR2	ko03040	ko05131
824	CAPN2	ko04141	ko04210	ko04217	ko04218	ko04510	ko05010
8243	SMC1A	ko04110	ko04114
829	CAPZA1	ko04144
8295	TRRAP	ko05166
8312	AXIN1	ko04310	ko04390	ko04550	ko04934	ko05165	ko05200	ko05210	ko05213	ko05217	ko05224	ko05225	ko05226
8315	BRAP	ko04014
832	CAPZB	ko04144
835	CASP2	ko04210
8351	HIST1H3D	ko05034	ko05202	ko05322
83541	FAM110A	ko03010
83593	RASSF5	ko04014	ko04015	ko04218	ko04670	ko05200	ko05223
8365	HIST1H4H	ko05034	ko05203	ko05322
83660	TLN2	ko04015	ko04510	ko04611	ko05166
83692	CD99L2	ko04514	ko04670
83737	ITCH	ko04120	ko04144	ko04668	ko04932
83786	FRMD8	ko04010	ko04013	ko04015	ko04212
8379	MAD1L1	ko04110	ko04114	ko04914	ko05166	ko05203
83852	SETDB2	ko00310
83860	TAF3	ko03022	ko05168
83937	RASSF4	ko04391	ko04392
8394	PIP5K1A	ko00562	ko01100	ko04070	ko04072	ko04144	ko04666	ko04810	ko05231
83941	TM2D1	ko00970	ko03018	ko03460	ko05169	ko05200	ko05202	ko05210	ko05212	ko05213	ko05214	ko05216	ko05217	ko05218	ko05220	ko05222	ko05223	ko05224	ko05225	ko05226
84067	FAM160A2	ko04024	ko04740
84105	PCBD2	ko00790	ko01100
8411	EEA1	ko04144	ko04145	ko05152
84173	ELMOD3	ko04022	ko04080
84188	FAR1	ko00073	ko04146	ko04212
84193	SETD3	ko00310
842	CASP9	ko01524	ko04115	ko04151	ko04210	ko04215	ko04370	ko04919	ko05010	ko05012	ko05014	ko05016	ko05134	ko05145	ko05152	ko05160	ko05161	ko05163	ko05164	ko05167	ko05169	ko05170	ko05200	ko05210	ko05212	ko05213	ko05215	ko05222	ko05223	ko05416
84250	SLF1	ko03440
84284	NTPCR	ko00230	ko00730	ko01100
84288	EFCAB2	ko04014	ko04015	ko04020	ko04022	ko04024	ko04070	ko04114	ko04218	ko04261	ko04270	ko04371	ko04625	ko04713	ko04720	ko04722	ko04728	ko04740	ko04744	ko04745	ko04750	ko04910	ko04912	ko04915	ko04916	ko04921	ko04922	ko04924	ko04925	ko04970	ko04971	ko05010	ko05031	ko05034	ko05133	ko05152	ko05163	ko05167	ko05170	ko05200	ko05214	ko05418
843	CASP10	ko04210	ko04622	ko04668	ko05152	ko05161
84310	C7orf50	ko03022	ko04320	ko05016	ko05168
8434	RECK	ko05206
84364	ARFGAP2	ko04144
8437	RASAL1	ko04014
84441	MAML2	ko04330	ko04658	ko05165
84444	DOT1L	ko00310	ko05202
84447	SYVN1	ko04120	ko04141
84450	ZNF512	ko00240	ko00983	ko01100
84456	L3MBTL3	ko03040	ko04120
84501	SPIRE2	ko04320
8451	CUL4A	ko03420	ko04120	ko05170
84514	GHDC	ko03020	ko04012	ko04062	ko04217	ko04630	ko04658	ko04659	ko04917	ko04933	ko04974	ko05016	ko05161	ko05162	ko05166	ko05168	ko05200	ko05203	ko05220	ko05221	ko05223
8452	CUL3	ko04120	ko04340	ko04341
8453	CUL2	ko04066	ko04120	ko05200	ko05211
84620	ST6GAL2	ko00510	ko00514	ko01100
84629	TNRC18	ko04144
84656	GLYR1	ko00280	ko00630	ko00650	ko01100	ko01200
84680	ACCS	ko00130	ko00220	ko00250	ko00270	ko00350	ko00360	ko00380	ko00400	ko00450	ko01100	ko01200	ko01210	ko01230	ko05204
84747	UNC119B	ko00071	ko00280	ko00563	ko00650	ko01100	ko01200	ko01212
84749	USP30	ko04137
84787	KMT5C	ko00310
84795	PYROXD2	ko01100
84816	RTN4IP1	ko00790	ko01100	ko04727
84823	LMNB2	ko04210	ko04214
84859	LRCH3	ko04014
84901	NFATC2IP	ko03018	ko04137	ko04140
8491	MAP4K3	ko04010
84918	LRP11	ko05202	ko05215
84928	TMEM209	ko03010	ko04137	ko04140	ko04151	ko04510	ko04512	ko05145	ko05146	ko05165	ko05200	ko05222
8493	PPM1D	ko04115
8495	PPFIBP2	ko04512	ko04530
84952	CGNL1	ko04530
84954	MPND	ko00310	ko04144	ko04934	ko05202
8496	PPFIBP1	ko03018
85007	PHYKPL	ko00310	ko01100
8502	PKP4	ko04015	ko04520	ko04670
8516	ITGA8	ko04151	ko04510	ko04512	ko04514	ko04810	ko05165	ko05410	ko05412	ko05414
8520	HAT1	ko05034
8526	DGKE	ko00561	ko00564	ko01100	ko04070	ko04072	ko05231
8527	DGKD	ko00561	ko00564	ko01100	ko04070	ko04072	ko05231
85379	KIAA1671	ko03018	ko05202
85441	HELZ2	ko04974
85456	TNKS1BP1	ko03020	ko04928	ko05016	ko05168
8546	AP3B1	ko04142
85464	SSH2	ko04360	ko04810
85465	EPT1	ko00440	ko00564	ko00565	ko01100
85477	SCIN	ko04666	ko04810	ko05203
8550	MAPKAPK5	ko04010
8556	CDC14A	ko04110
8565	YARS	ko00970
8566	PDXK	ko00750	ko01100
8577	TMEFF1	ko04512
8578	SCARF1	ko00190	ko01100	ko04714
8603	FAM193A	ko04144
861	RUNX1	ko04530	ko04659	ko05200	ko05202	ko05220	ko05221
8615	USO1	ko00240	ko00983	ko01100	ko04010	ko04218	ko04370	ko04625	ko04722	ko05167	ko05203
8648	NCOA1	ko04915	ko04919	ko05200	ko05224
8650	NUMB	ko04330
8661	EIF3A	ko03013
8662	EIF3B	ko03013
8667	EIF3H	ko03013	ko05162
8668	EIF3I	ko03013
8669	EIF3J	ko03013
867	CBL	ko04012	ko04120	ko04144	ko04910	ko05100	ko05200	ko05205	ko05220
8671	SLC4A4	ko04964	ko04972	ko04976
8672	EIF4G3	ko03013	ko05416
868	CBLB	ko04012	ko04120	ko04144	ko04625	ko04660	ko04910	ko05162
87	ACTN1	ko04510	ko04520	ko04530	ko04670	ko04810	ko05146	ko05203	ko05322
8702	B4GALT4	ko00533	ko00601	ko01100
8703	B4GALT3	ko00510	ko00514	ko00515	ko00533	ko00601	ko01100
8714	ABCC3	ko01523	ko02010	ko04976
8717	TRADD	ko04010	ko04064	ko04071	ko04210	ko04217	ko04622	ko04657	ko04668	ko04920	ko05152	ko05160	ko05163	ko05165	ko05167	ko05169	ko05170	ko05203
87178	PNPT1	ko03018
8718	TNFRSF25	ko04060
8720	MBTPS1	ko04141
8732	RNGTT	ko03015
8743	TNFSF10	ko04060	ko04068	ko04210	ko04217	ko04650	ko05162	ko05164
8760	CDS2	ko00564	ko01100	ko04070
8764	TNFRSF14	ko04060	ko05168
8792	TNFRSF11A	ko04060	ko04064	ko04380	ko04917	ko05323
8801	SUCLG2	ko00020	ko00640	ko01100	ko01200
8821	INPP4B	ko00562	ko01100	ko04070
8824	CES2	ko00983
8826	IQGAP1	ko04520	ko04810	ko05205
8833	GMPS	ko00230	ko00983	ko01100
8837	CFLAR	ko04064	ko04140	ko04210	ko04217	ko04668	ko05142	ko05160
8842	PROM1	ko05202
8848	TSC22D1	ko04657
8853	ASAP2	ko04144	ko04666
8863	PER3	ko04710	ko04713	ko05168
8864	PER2	ko04710	ko04711	ko04713	ko05168	ko05202	ko05221
8869	ST3GAL5	ko00604	ko01100
8871	SYNJ2	ko00562	ko01100	ko04070
8878	SQSTM1	ko04137	ko04217	ko04218	ko04380	ko05418
8881	CDC16	ko04110	ko04114	ko04120	ko04914	ko05166
8883	NAE1	ko05010
8884	SLC5A6	ko04977
8887	TAX1BP1	ko04137
889	KRIT1	ko04015	ko04212
8897	MTMR3	ko00562	ko01100	ko04070	ko04140
891	CCNB1	ko04068	ko04110	ko04114	ko04115	ko04218	ko04914	ko05170
8924	HERC2	ko04120
8925	HERC1	ko04120
8930	MBD4	ko03410
8935	SKAP2	ko04015
8940	TOP3B	ko03440	ko03460
8943	AP3D1	ko04142
896	CCND3	ko04110	ko04115	ko04151	ko04218	ko04310	ko04390	ko04510	ko04630	ko05162	ko05165	ko05166	ko05169	ko05200	ko05203
8976	WASL	ko04062	ko04144	ko04520	ko04530	ko04666	ko04810	ko05100	ko05130	ko05131	ko05132	ko05231
89849	ATG16L2	ko04140
89853	MVB12B	ko04144
89910	UBE3B	ko04120
90007	MIDN	ko00310
9020	MAP3K14	ko04010	ko04064	ko04210	ko04380	ko04625	ko04660	ko04668	ko04672	ko05120	ko05166	ko05169
9039	UBA3	ko04120
90550	MCU	ko04020	ko04218	ko04621
9061	PAPSS1	ko00230	ko00261	ko00450	ko00920	ko01100
9070	ASH2L	ko04934
9093	DNAJA3	ko05203
90993	CREB3L1	ko04022	ko04024	ko04151	ko04152	ko04211	ko04261	ko04668	ko04714	ko04725	ko04728	ko04911	ko04915	ko04916	ko04918	ko04922	ko04925	ko04926	ko04927	ko04928	ko04931	ko04934	ko04962	ko05016	ko05030	ko05031	ko05034	ko05161	ko05163	ko05165	ko05166	ko05203	ko05215
91	ACVR1B	ko04060	ko04350	ko04550
9101	USP8	ko04137	ko04144	ko04934
91050	CCDC149	ko03015	ko04071	ko04114	ko04151	ko04152	ko04261	ko04728	ko05165
9113	LATS1	ko04214	ko04390	ko04391	ko04392
91133	L3MBTL4	ko03040	ko04120
9135	RABEP1	ko04144
91355	LRP5L	ko04150	ko04310	ko04928	ko05200	ko05224	ko05225	ko05226
9146	HGS	ko04144	ko04145
9147	NEMF	ko04744
91663	MYADM	ko00330	ko01100	ko01230	ko03018	ko04142	ko04145	ko04210	ko04612	ko05152
91748	ELMSAN1	ko03018	ko04150	ko04310	ko04390	ko04550	ko04916	ko04934	ko05165	ko05200	ko05202	ko05205	ko05217	ko05224	ko05225	ko05226
9175	MAP3K13	ko04010
9179	AP4M1	ko04142
91833	WDR20	ko03015	ko03030	ko03410	ko03450	ko04530
919	CD247	ko04650	ko04658	ko04659	ko04660	ko05142	ko05169	ko05170
9197	SLC33A1	ko00604	ko01100
92	ACVR2A	ko04060	ko04350	ko04550	ko05418
9200	HACD1	ko00062	ko01040	ko01100	ko01212
9204	ZMYM6	ko04360	ko05202	ko05412
9205	ZMYM5	ko03018	ko04137	ko04140
92140	MTDH	ko05202
9215	LARGE	ko00515	ko01100
9217	VAPB	ko04979
9223	MAGI1	ko04015	ko04151	ko04530	ko05165
9231	DLG5	ko04520	ko04530	ko04540	ko05110	ko05120	ko05132
924	CD7	ko04640
9249	DHRS3	ko00830	ko01100
9252	RPS6KA5	ko04010	ko04261	ko04668	ko04713	ko04722	ko05200	ko05206	ko05219
9261	MAPKAPK2	ko04010	ko04218	ko04370	ko04625	ko04722	ko05167	ko05203
9265	CYTH3	ko04072	ko04144
9267	CYTH1	ko04072	ko04144
92714	ARRDC1	ko04621
92736	OTOP2	ko05146	ko05226
92912	UBE2Q2	ko04120
93010	B3GNT7	ko00533
93100	NAPRT	ko00760	ko01100
9314	KLF4	ko04550
9326	ZNHIT3	ko00514
9334	B4GALT5	ko00512	ko01100
93343	MVB12A	ko04144
93349	SP140L	ko05168	ko05203
9340	GLP2R	ko04080
9341	VAMP3	ko04130	ko04145
93432	MGAM2	ko00052	ko00500	ko01100	ko04973
9352	TXNL1	ko04141	ko04621	ko05418
9354	UBE4A	ko04120
9368	SLC9A3R1	ko04530	ko04928	ko05165
9377	COX5A	ko00190	ko01100	ko04260	ko04714	ko04932	ko05010	ko05012	ko05016
9378	NRXN1	ko04514
9380	GRHPR	ko00260	ko00620	ko00630	ko01100
9402	GRAP2	ko04660
9409	PEX16	ko04146
94097	SFXN5	ko04110	ko04114	ko04120	ko04914	ko05166
941	CD80	ko04514	ko04620	ko04672	ko04940	ko05320	ko05322	ko05323	ko05330	ko05332	ko05416
9410	SNRNP40	ko03040
9462	RASAL2	ko04014
9466	IL27RA	ko04060	ko04630	ko04659
9473	THEMIS2	ko04151	ko04510	ko04512	ko04611	ko04926	ko04933	ko04974	ko05146	ko05165
9474	ATG5	ko04136	ko04137	ko04140	ko04211	ko04213	ko04216	ko04621	ko04622	ko05131
9487	PIGL	ko00563	ko01100
9489	PGS1	ko00564	ko01100
9516	LITAF	ko04142
9517	SPTLC2	ko00600	ko01100	ko04071
9527	GOSR1	ko04130
9528	TMEM59	ko03018	ko05202
953	ENTPD1	ko00230	ko00240	ko05169
9545	RAB3D	ko04972
955	ENTPD6	ko00230	ko00240
9555	H2AFY	ko04217	ko05034	ko05322
9562	MINPP1	ko00010	ko00562	ko01100
9564	BCAR1	ko04015	ko04062	ko04510	ko04670	ko04810	ko05100	ko05163
9569	GTF2IRD1	ko03022	ko04022	ko05168
957	ENTPD5	ko00230	ko00240
9572	NR1D1	ko04710
9577	BRE	ko03440
9586	CREB5	ko04022	ko04024	ko04151	ko04152	ko04211	ko04261	ko04668	ko04714	ko04725	ko04728	ko04911	ko04915	ko04918	ko04922	ko04925	ko04926	ko04927	ko04928	ko04931	ko04934	ko04962	ko05016	ko05030	ko05031	ko05034	ko05161	ko05163	ko05165	ko05166	ko05203	ko05215
9592	IER2	ko00310	ko04010	ko04020	ko04721	ko04723	ko04724	ko04725	ko04726	ko04727	ko04728	ko04730	ko04742	ko04930	ko05032	ko05033
960	CD44	ko04512	ko04640	ko05131	ko05169	ko05205	ko05206
9612	NCOR2	ko04330	ko05169
9618	TRAF4	ko04214	ko04657	ko05200	ko05222
9631	NUP155	ko03013
9636	ISG15	ko04622	ko05165	ko05169
9644	SH3PXD2A	ko04062	ko04145	ko04380	ko04666	ko04670	ko05140	ko05418
9658	ZNF516	ko04714
9663	LPIN2	ko00561	ko00564	ko01100
9672	SDC3	ko04514	ko05146	ko05226
9679	FAM53B	ko04141
9681	DEPDC5	ko04150
9685	CLINT1	ko04144
9709	HERPUD1	ko04141
9711	RUBCN	ko04140
9716	AQR	ko03040
972	CD74	ko04612	ko05152	ko05168
9722	NOS1AP	ko04713
9727	RAB11FIP3	ko04144
9734	HDAC9	ko05034	ko05203
9744	ACAP1	ko04144
9757	KMT2B	ko00310
9771	RAPGEF5	ko04014	ko04015
9778	KIAA0232	ko04330	ko05169
98	ACYP2	ko00620
9807	IP6K1	ko04070
9815	GIT2	ko04144
9817	KEAP1	ko04120	ko05200	ko05225	ko05418
9818	NUP58	ko03013
9821	RB1CC1	ko04140	ko04211
9842	PLEKHM1	ko04140	ko04150	ko04310	ko04390	ko04550	ko04916	ko04934	ko05165	ko05200	ko05205	ko05217	ko05224	ko05225	ko05226
9844	ELMO1	ko04062	ko05100	ko05131
9846	GAB2	ko04014	ko04071	ko04072	ko04380	ko04664	ko04666	ko05220
9847	C2CD5	ko04721	ko04911
9853	RUSC2	ko04142
9855	FARP2	ko04015	ko04520
9862	MED24	ko04919
9871	SEC24D	ko04141
9921	RNF10	ko04144	ko05170
9922	IQSEC1	ko04144
9927	MFN2	ko04137	ko04214	ko04621
996	CDC27	ko04110	ko04114	ko04120	ko04914	ko05166
9969	MED13	ko04919
9972	NUP153	ko03013
9978	RBX1	ko03420	ko04066	ko04110	ko04114	ko04120	ko04141	ko04310	ko04341	ko04350	ko04710	ko05170	ko05200	ko05211
9980	DOPEY2	ko03018	ko04144	ko05202
999	CDH1	ko04015	ko04371	ko04390	ko04514	ko04520	ko05100	ko05130	ko05200	ko05213	ko05216	ko05218	ko05219	ko05226
