# Supplementary material for: Improvement of intestinal barrier function, gut microbiota, and metabolic endotoxemia in type 2 diabetes rats by curcumin
Source: Bioengineered. 2021 Dec 19;12(2):11947–58. doi: 10.1080/21655979.2021.2009322 (PMC8810160; doi:10.1080/21655979.2021.2009322)
Supplement: Supplemental Material [file KBIE_A_2009322_SM6765.zip › supplementary details/N-VS-UC.DEGseq_Method.Gene2KEGG.xls]

10005	ko00120	ko01100	ko04146
10010	ko04621	ko04622
100129792	ko04137	ko04140	ko04150	ko04310	ko04390	ko04550	ko04916	ko04934	ko05165	ko05200	ko05205	ko05217	ko05224	ko05225	ko05226
100131755	ko05146	ko05226
100132406	ko05226
100134938	ko03018	ko04014	ko04151	ko04510	ko04512	ko05145	ko05146	ko05165	ko05200	ko05222
10014	ko04371	ko05034	ko05203
10019	ko04722
10020	ko00520	ko01100
10025	ko04919
100271849	ko04022	ko04371
100288142	ko05226
100505549	ko03018	ko04151	ko04510	ko04512	ko05145	ko05146	ko05165	ko05200	ko05222
100506127	ko00310
100506658	ko04514	ko04530	ko04670	ko05130	ko05160
100526694	ko04512
100526783	ko04142
100527943	ko04350
100527978	ko00860
100528032	ko04650	ko05144
100529063	ko03015	ko05164
10053	ko04142	ko05170
100533105	ko04068	ko04151
100533467	ko03420
100534012	ko00730	ko01100	ko03018	ko04122
10054	ko04120
10057	ko01523	ko02010
10075	ko04120
10095	ko04144	ko04666	ko04810	ko05100	ko05130	ko05131	ko05132
10096	ko04530
100996485	ko04217	ko05034	ko05322
10109	ko04144	ko04666	ko04810	ko05100	ko05130	ko05131	ko05132
10130	ko04141
1015	ko05226
10154	ko04360
10170	ko00830	ko01100
10171	ko03008
10193	ko04144
102	ko05010	ko05120
10200	ko03018
10207	ko04390	ko04530	ko05165
10228	ko04130
10229	ko00130	ko01100
10235	ko04010	ko04014	ko04015	ko04062	ko04611	ko05200
10239	ko04142
10242	ko04022	ko04270	ko04911
10257	ko01523	ko02010	ko04024	ko04976
10269	ko00900
10274	ko04110
10277	ko04120	ko04141
10288	ko04380
10313	ko05010
10327	ko00010	ko00040	ko00561	ko01100
10349	ko02010
10351	ko02010
1038	ko00515	ko01100	ko03020	ko05016	ko05168
1039	ko03013	ko05200	ko05216
10399	ko05162
10419	ko03013
10423	ko00562	ko00564	ko01100	ko04070
10427	ko04141
10437	ko04612
10443	ko03440	ko03460	ko05200	ko05212	ko05224
10451	ko04024	ko04062	ko04510	ko04650	ko04660	ko04662	ko04664	ko04666	ko04670	ko04810
10458	ko04520	ko04810
10460	ko03013
10476	ko00190	ko01100	ko04714	ko05010	ko05012	ko05016
10482	ko03008	ko03013	ko03015	ko05164	ko05168
10483	ko04141
10484	ko04141
10497	ko04721
10498	ko01522
10499	ko04915	ko04919
10509	ko04360
10512	ko04360
10513	ko05170
10527	ko04013
10533	ko04136	ko04140	ko04216
10535	ko03030
10560	ko04977
10564	ko04144
10585	ko00514	ko00515	ko01100
10594	ko03040
10617	ko04144
10623	ko03020	ko04623
10625	ko05164
10628	ko04621
10629	ko03022	ko05168
10645	ko04140	ko04152	ko04211	ko04920	ko04921	ko05034
10653	ko05202	ko05215
10667	ko00970
10681	ko04014	ko04062	ko04151	ko04371	ko04713	ko04723	ko04724	ko04725	ko04726	ko04727	ko04728	ko04926	ko05032	ko05034	ko05163	ko05167	ko05170	ko05200
107080644	ko00260
10724	ko04931
107303344	ko00310
10746	ko04010	ko04540	ko04912
1075	ko04142	ko04210
10766	ko03018
10788	ko04810
1080	ko02010	ko04024	ko04152	ko04530	ko04971	ko04972	ko04976	ko05110
10801	ko05100
10802	ko04141
10859	ko04380
10873	ko00620	ko01100	ko01200
10890	ko04144	ko04152
10892	ko04064	ko04625	ko04660	ko04662	ko05152
10893	ko04928
109	ko00230	ko01522	ko04015	ko04020	ko04022	ko04024	ko04062	ko04072	ko04114	ko04211	ko04213	ko04261	ko04270	ko04371	ko04540	ko04611	ko04713	ko04714	ko04723	ko04724	ko04725	ko04727	ko04740	ko04750	ko04911	ko04912	ko04913	ko04914	ko04915	ko04916	ko04918	ko04921	ko04923	ko04925	ko04926	ko04927	ko04928	ko04934	ko04962	ko04970	ko04971	ko04972	ko04976	ko05032	ko05110	ko05163	ko05166	ko05200	ko05414
10905	ko00510	ko01100	ko04141
10906	ko04064	ko04620	ko04621	ko04622	ko04657	ko04668	ko05160	ko05161	ko05165	ko05167	ko05168	ko05169	ko05200	ko05203	ko05222
10914	ko03015
10940	ko03008	ko03013
10950	ko03018
10955	ko01100
10975	ko00190	ko01100	ko04260	ko04714	ko04932	ko05010	ko05012	ko05016
10985	ko04062	ko04370	ko04510	ko04670	ko04810	ko05100	ko05163	ko05165	ko05170	ko05203	ko05205
10990	ko04380
10992	ko03040
11000	ko04931
11014	ko05110
11024	ko04380
11026	ko04380
11030	ko03020	ko05016	ko05168
11033	ko04144
11059	ko04120	ko04144
11060	ko04120
11073	ko03440
11079	ko04742
1108	ko05165	ko05203
11091	ko04934
11097	ko03013
111	ko00230	ko01522	ko04015	ko04022	ko04024	ko04062	ko04072	ko04114	ko04211	ko04213	ko04261	ko04270	ko04371	ko04540	ko04611	ko04713	ko04714	ko04723	ko04724	ko04725	ko04726	ko04727	ko04728	ko04750	ko04911	ko04912	ko04913	ko04914	ko04915	ko04916	ko04918	ko04921	ko04923	ko04924	ko04925	ko04926	ko04927	ko04928	ko04934	ko04970	ko04971	ko04972	ko04976	ko05012	ko05030	ko05031	ko05032	ko05034	ko05163	ko05166	ko05200	ko05414
11108	ko04722
11112	ko00280	ko01100
11124	ko04217	ko04624
11180	ko03022	ko04714	ko05168
11188	ko03040	ko04110
11200	ko04110	ko04115	ko04218	ko05166
11201	ko03460
11213	ko04722
11214	ko04928	ko05163
11231	ko03060	ko04141
112476	ko04080	ko04723	ko04727	ko05032	ko05033
11282	ko00510	ko01100
113	ko00230	ko01522	ko04015	ko04020	ko04022	ko04024	ko04062	ko04072	ko04114	ko04211	ko04213	ko04261	ko04270	ko04371	ko04540	ko04611	ko04713	ko04714	ko04723	ko04724	ko04725	ko04727	ko04750	ko04911	ko04912	ko04913	ko04914	ko04915	ko04916	ko04918	ko04921	ko04923	ko04925	ko04926	ko04927	ko04928	ko04934	ko04970	ko04971	ko04972	ko04976	ko05032	ko05163	ko05166	ko05200	ko05414
113026	ko00562	ko01100	ko04020	ko04070	ko04919	ko04933
113146	ko03430
11320	ko00510	ko01100
113201	ko03018	ko04151	ko04510	ko04512	ko05145	ko05146	ko05165	ko05200	ko05222
11325	ko03040
113263	ko04974
11333	ko04151	ko04510	ko04512	ko05145	ko05146	ko05165	ko05200	ko05222
11343	ko00561	ko01100	ko04714	ko04723	ko04923
113452	ko03013	ko05200	ko05216
114609	ko04064	ko04620	ko05133	ko05152	ko05161
114786	ko01522	ko03013	ko03015	ko04919
114815	ko04142	ko04722	ko04979
114823	ko05146	ko05226
114825	ko04915
114826	ko04137	ko04140
115	ko00230	ko01522	ko04015	ko04020	ko04022	ko04024	ko04062	ko04072	ko04114	ko04211	ko04213	ko04261	ko04270	ko04371	ko04540	ko04611	ko04713	ko04714	ko04723	ko04724	ko04725	ko04727	ko04750	ko04911	ko04912	ko04913	ko04914	ko04915	ko04916	ko04918	ko04921	ko04923	ko04925	ko04926	ko04927	ko04928	ko04934	ko04961	ko04962	ko04970	ko04971	ko04972	ko04976	ko05032	ko05110	ko05163	ko05166	ko05200	ko05414
115004	ko04623	ko05163	ko05170
115111	ko04971
1152	ko00330	ko01100
116064	ko04137	ko04140
116966	ko04013	ko04310
116983	ko04144
116984	ko04144
116985	ko04144
116986	ko04068	ko04144
116987	ko04144
117145	ko00062	ko04151
117583	ko04015	ko04062	ko04080	ko04144	ko04360	ko04390	ko04391	ko04520	ko04530	ko05165
118424	ko04120	ko04141	ko05012
118813	ko04144
119504	ko04150	ko04310	ko04390	ko04550	ko04916	ko04934	ko05165	ko05200	ko05205	ko05217	ko05224	ko05225	ko05226
119559	ko04110	ko04114	ko04120	ko04914	ko05166
1201	ko04142
120400	ko03013	ko03030	ko03410	ko03420	ko05200	ko05216
1207	ko03013
120892	ko05012
121053	ko00670
1212	ko04142	ko04144	ko04721	ko04961	ko05016	ko05100
1213	ko04142	ko04144	ko04721	ko04961	ko05016	ko05100
122622	ko00230	ko00250	ko01100
122773	ko04144	ko04666
123355	ko04390	ko04391	ko04530	ko05165	ko05203
124	ko00010	ko00071	ko00350	ko00830	ko00980	ko00982	ko01100	ko05204
124044	ko04217
124491	ko03018
124975	ko00430	ko00480	ko01100
125	ko00010	ko00071	ko00350	ko00830	ko00980	ko00982	ko01100	ko05204
125061	ko00380	ko00630	ko01100
125228	ko04137	ko04140
125488	ko04150	ko04310	ko04390	ko04550	ko04916	ko04934	ko05165	ko05200	ko05205	ko05217	ko05224	ko05225	ko05226
125950	ko04144	ko04217	ko04380	ko04621	ko04630	ko04658	ko04659	ko04970	ko05145	ko05160	ko05161	ko05162	ko05164	ko05165	ko05167	ko05168	ko05169
126	ko00010	ko00071	ko00350	ko00830	ko00980	ko00982	ko01100	ko05204
126308	ko04390	ko04391	ko04392
1272	ko04514
1278	ko04151	ko04510	ko04512	ko04611	ko04926	ko04933	ko04974	ko05146	ko05165
128077	ko04391
1287	ko04151	ko04510	ko04512	ko04926	ko04933	ko04974	ko05146	ko05165	ko05200	ko05222
128866	ko04144	ko04217
129293	ko04137	ko04140	ko04151	ko04510	ko04512	ko05145	ko05146	ko05165	ko05200	ko05222
129401	ko03013
129531	ko03050	ko04144	ko04217	ko04612	ko05160
129642	ko00561	ko00564	ko01100
130340	ko04142	ko05170
130589	ko00010	ko00052	ko01100
130872	ko04020	ko04080	ko04725	ko04742	ko04810	ko04911	ko04970	ko04971	ko04972
131177	ko00515	ko01100	ko05010
1317	ko01524	ko04978
132320	ko04260	ko04261	ko05416
1326	ko04010	ko04620	ko04660	ko04668
132660	ko04218
132884	ko04340
133308	ko00561	ko01100	ko04714	ko04923
133522	ko04931
133686	ko00760	ko01100
134429	ko04979
1345	ko00190	ko01100	ko04260	ko04714	ko04932	ko05010	ko05012	ko05016
135	ko04015	ko04020	ko04024	ko04080	ko04270	ko05012	ko05034
1363	ko04940
1364	ko04514	ko04530	ko04670	ko05160
1366	ko04514	ko04530	ko04670	ko05160
136853	ko04970
1374	ko00071	ko01212	ko03320	ko04152	ko04714	ko04920	ko04922	ko04931
137682	ko04714
138050	ko00531	ko01100	ko04142
138199	ko00340
1387	ko04024	ko04066	ko04068	ko04110	ko04310	ko04330	ko04350	ko04520	ko04630	ko04720	ko04916	ko04919	ko04922	ko05016	ko05152	ko05161	ko05164	ko05165	ko05166	ko05167	ko05168	ko05200	ko05203	ko05206	ko05211	ko05215
139322	ko00330	ko01100	ko03018	ko04216
139341	ko04137
140609	ko04621
140688	ko05146	ko05226
1407	ko04710
140775	ko04137	ko04140	ko04151	ko04510	ko04512	ko05145	ko05146	ko05165	ko05200	ko05222
140803	ko04978
143	ko03410	ko04210	ko04212	ko04214	ko04217
1431	ko00020	ko00630	ko01100	ko01200	ko01210	ko01230
143187	ko04130
1439	ko04060	ko04210	ko04630	ko05200
144100	ko04120	ko04144
144404	ko03008
144983	ko03040
145282	ko04022	ko04024	ko04062	ko04071	ko04270	ko04310	ko04360	ko04510	ko04530	ko04611	ko04670	ko04810	ko04921	ko05130	ko05131	ko05132	ko05163	ko05200	ko05205
1453	ko04340	ko04390	ko04540	ko04710
146177	ko03013	ko05200	ko05216
146691	ko04144	ko04391	ko04630
146712	ko03013	ko04145	ko04210	ko04530	ko04540	ko05130
147011	ko00564	ko00565	ko00590	ko00591	ko00592	ko01100	ko04014	ko04270	ko04972	ko04975	ko05202
147179	ko04144
147650	ko04151	ko04510	ko04512	ko04611	ko04926	ko04933	ko04974	ko05146	ko05165
148223	ko04151	ko04510	ko04512	ko04611	ko04926	ko04933	ko04974	ko05146	ko05165
148362	ko04137	ko04140	ko04151	ko04510	ko04512	ko05145	ko05146	ko05165	ko05200	ko05222
148534	ko00860	ko03018	ko04137	ko04140
1487	ko04310	ko04330	ko05200	ko05220
148789	ko00515	ko01100
1488	ko04310	ko04330	ko05200	ko05220
149233	ko04060	ko04630	ko04659	ko05200	ko05321
149466	ko03010	ko04137	ko04140
149473	ko04320	ko04721
1495	ko04390	ko04520	ko04670	ko05100	ko05200	ko05213	ko05226	ko05412
1497	ko04142
1500	ko04015	ko04520	ko04670
1503	ko00240	ko01100
150372	ko03010	ko04137	ko04140
150709	ko05164
1508	ko04140	ko04142	ko04210	ko04612	ko04621	ko04924
150864	ko04150	ko04310	ko04390	ko04550	ko04916	ko04934	ko05165	ko05200	ko05202	ko05205	ko05217	ko05224	ko05225	ko05226
1509	ko04071	ko04140	ko04142	ko04210	ko04915	ko05152
151056	ko00564	ko00565	ko00590	ko00591	ko00592	ko01100	ko04977
151195	ko04144
151525	ko03018
151556	ko04144	ko05202
151636	ko04330
1520	ko04142	ko04145	ko04210	ko04612	ko05152
152002	ko00515	ko01100	ko04144
152007	ko04624
1522	ko04142	ko04210
1528	ko00592	ko01040	ko01212	ko03320
153090	ko04210	ko04668
153129	ko04150
153443	ko03018
1536	ko04066	ko04145	ko04216	ko04217	ko04621	ko04670	ko04933	ko05140
153768	ko05202
154043	ko04013
155435	ko04080	ko04723	ko04727	ko05032	ko05033
156	ko04062	ko04144	ko04340	ko04724	ko04740	ko04745	ko05032
1565	ko00980	ko00982	ko01522	ko04726
157	ko04062	ko04144	ko04340	ko04724	ko04740	ko04745	ko05032
158219	ko00561	ko00830	ko01100	ko04120	ko04144	ko04975
159195	ko04151	ko04510	ko04512	ko05145	ko05146	ko05165	ko05200	ko05222
1606	ko00561	ko00564	ko01100	ko04070	ko04072	ko05231
161	ko04144	ko04721	ko04961	ko05016
1612	ko04140	ko05200	ko05219
1613	ko04140	ko05200	ko05219
162	ko04142	ko05170
162073	ko04150	ko04151	ko04310	ko04390	ko04510	ko04512	ko04550	ko04611	ko04916	ko04926	ko04933	ko04934	ko04974	ko05146	ko05165	ko05200	ko05205	ko05217	ko05224	ko05225	ko05226
162427	ko03040	ko04150	ko04310	ko04390	ko04550	ko04916	ko04934	ko05165	ko05200	ko05205	ko05217	ko05224	ko05225	ko05226
1630	ko04360	ko05200	ko05210
1632	ko00071
1634	ko04350	ko05205
1635	ko00240	ko01100
163702	ko04060	ko04630
164	ko04142	ko05170
1642	ko03420	ko04120	ko05161	ko05170	ko05203
165324	ko04141
1656	ko03018
1659	ko03040
167227	ko03018
167410	ko04391
1676	ko04210
169611	ko05146	ko05226
170394	ko04151	ko04510	ko04512	ko04611	ko04911	ko04926	ko04933	ko04974	ko05146	ko05165
1728	ko00130	ko05200	ko05225	ko05418
1729	ko04510	ko04810	ko04933	ko05131
1730	ko04810
1737	ko00010	ko00020	ko00620	ko01100	ko01200
1739	ko04390	ko04391	ko04530	ko04660	ko05165	ko05166	ko05203
1740	ko04390	ko04530	ko05165
1741	ko04390	ko04530	ko05165
1755	ko04970
1756	ko05410	ko05412	ko05414	ko05416
1762	ko03015	ko03030	ko03410	ko03450	ko04530
1767	ko05016
1778	ko04145	ko04962	ko05132
1783	ko04145	ko04962	ko05132
1785	ko04072	ko04144	ko04721	ko04961	ko05100
1788	ko00270	ko01100	ko05206
1789	ko00270	ko01100	ko05206
1793	ko04510	ko04810	ko05100	ko05131
1794	ko04062	ko04666
18	ko00250	ko00280	ko00410	ko00640	ko00650	ko01100	ko04727
1806	ko00240	ko00410	ko00770	ko00983	ko01100
1808	ko04360
1811	ko04972	ko04978
182	ko01522	ko04330	ko04371	ko04658	ko04668	ko05165	ko05200	ko05224
1831	ko00534
1838	ko05410	ko05412	ko05414	ko05416
1850	ko04010
1855	ko04150	ko04310	ko04330	ko04390	ko04550	ko04916	ko04934	ko05165	ko05200	ko05217	ko05224	ko05225	ko05226
1902	ko04015	ko04072	ko04080	ko04151	ko04540	ko04810	ko05200
1936	ko05168
1938	ko04152	ko04921
1948	ko04360
1953	ko00190	ko01100	ko04714
1954	ko04974
1956	ko01521	ko01522	ko04010	ko04012	ko04013	ko04014	ko04015	ko04020	ko04066	ko04068	ko04072	ko04144	ko04151	ko04214	ko04320	ko04510	ko04520	ko04540	ko04630	ko04810	ko04912	ko04915	ko04921	ko04926	ko04928	ko04934	ko05120	ko05160	ko05163	ko05165	ko05200	ko05205	ko05206	ko05210	ko05212	ko05213	ko05214	ko05215	ko05218	ko05219	ko05223	ko05224	ko05225	ko05226	ko05230	ko05231
196074	ko04150	ko04310	ko04390	ko04550	ko04916	ko04934	ko05165	ko05200	ko05205	ko05217	ko05224	ko05225	ko05226
196441	ko03013	ko03015	ko03040	ko04144
196528	ko05225
197258	ko00051	ko00520	ko01100
197322	ko00280
1992	ko05146
1994	ko04152	ko04657
1998	ko04214
199857	ko00510	ko01100
199870	ko04115	ko04150	ko04211	ko04310	ko04390	ko04550	ko04916	ko04934	ko05165	ko05200	ko05205	ko05217	ko05224	ko05225	ko05226
199953	ko05146	ko05226
199990	ko03018	ko04150	ko04310	ko04390	ko04550	ko04916	ko04934	ko05165	ko05200	ko05205	ko05217	ko05224	ko05225	ko05226
2	ko04610
2000	ko04214
200186	ko04151	ko04152	ko04922	ko04931	ko05166
2005	ko04010	ko05166	ko05202
200576	ko00562	ko01100	ko04070	ko04145	ko04810
201254	ko03460
201595	ko00510	ko01100	ko04141
2017	ko04530	ko05100	ko05130	ko05131	ko05205
201931	ko03018
2021	ko04210
203197	ko03018	ko04142	ko04145	ko04210	ko04612	ko05152
2033	ko04024	ko04066	ko04068	ko04110	ko04310	ko04330	ko04350	ko04520	ko04630	ko04720	ko04916	ko04919	ko04922	ko05016	ko05152	ko05161	ko05164	ko05165	ko05166	ko05167	ko05168	ko05200	ko05203	ko05206	ko05211	ko05215
2034	ko05200	ko05211
2043	ko04360
2048	ko04360
2050	ko04360
205428	ko01522	ko04320	ko04330	ko04658	ko04919	ko04974	ko05020	ko05165	ko05200	ko05206	ko05224
2060	ko04144
2064	ko01521	ko01522	ko01524	ko04010	ko04012	ko04020	ko04066	ko04151	ko04510	ko04520	ko04530	ko05200	ko05205	ko05206	ko05212	ko05213	ko05215	ko05219	ko05223	ko05224	ko05226	ko05230
2065	ko01521	ko04010	ko04012	ko04020	ko04151	ko05205	ko05206
2068	ko03022	ko03420
207	ko01521	ko01522	ko01524	ko04010	ko04012	ko04014	ko04015	ko04022	ko04024	ko04062	ko04066	ko04068	ko04071	ko04072	ko04140	ko04150	ko04151	ko04152	ko04210	ko04211	ko04212	ko04213	ko04218	ko04261	ko04370	ko04371	ko04380	ko04510	ko04550	ko04611	ko04620	ko04625	ko04630	ko04660	ko04662	ko04664	ko04666	ko04668	ko04722	ko04725	ko04728	ko04910	ko04914	ko04915	ko04917	ko04919	ko04920	ko04922	ko04923	ko04926	ko04931	ko04932	ko04933	ko04973	ko05142	ko05145	ko05152	ko05160	ko05161	ko05162	ko05163	ko05164	ko05165	ko05166	ko05167	ko05169	ko05170	ko05200	ko05205	ko05210	ko05211	ko05212	ko05213	ko05214	ko05215	ko05218	ko05220	ko05221	ko05222	ko05223	ko05224	ko05225	ko05226	ko05230	ko05231	ko05418
2074	ko03420
208	ko01521	ko01522	ko01524	ko04010	ko04012	ko04014	ko04015	ko04022	ko04024	ko04062	ko04066	ko04068	ko04071	ko04072	ko04140	ko04150	ko04151	ko04152	ko04210	ko04211	ko04212	ko04213	ko04218	ko04261	ko04370	ko04371	ko04380	ko04510	ko04550	ko04611	ko04620	ko04625	ko04630	ko04660	ko04662	ko04664	ko04666	ko04668	ko04722	ko04725	ko04728	ko04910	ko04914	ko04915	ko04917	ko04919	ko04920	ko04922	ko04923	ko04926	ko04931	ko04932	ko04933	ko04973	ko05142	ko05145	ko05152	ko05160	ko05161	ko05162	ko05163	ko05164	ko05165	ko05166	ko05167	ko05169	ko05170	ko05200	ko05205	ko05210	ko05211	ko05212	ko05213	ko05214	ko05215	ko05218	ko05220	ko05221	ko05222	ko05223	ko05224	ko05225	ko05226	ko05230	ko05231	ko05418
21	ko02010
2113	ko04013	ko04014	ko04218	ko04320	ko05166	ko05200	ko05211
2115	ko05202
2120	ko04013	ko04320	ko05202
2130	ko05202
2137	ko00534	ko01100
2145	ko00310
2166	ko04723
2168	ko03320	ko04975
217	ko00010	ko00053	ko00071	ko00280	ko00310	ko00330	ko00340	ko00380	ko00410	ko00561	ko00620	ko00981	ko01100
2175	ko03460
2177	ko03460
2185	ko04020	ko04062	ko04072	ko04650	ko04670	ko04912	ko05161	ko05163	ko05170
2193	ko00970
2194	ko00061	ko01100	ko01212	ko04152	ko04910
219771	ko03018	ko04137	ko04140	ko04144
22	ko02010
221037	ko05202
221178	ko04810
221477	ko04137	ko04140
2217	ko04144	ko04145	ko04218	ko04514	ko04612	ko04940	ko05163	ko05165	ko05166	ko05167	ko05168	ko05169	ko05170	ko05203	ko05320	ko05330	ko05332	ko05416
221749	ko03013	ko03015	ko04151	ko04510	ko04512	ko04611	ko04926	ko04933	ko04974	ko05146	ko05165
221955	ko04723	ko04745	ko04925
221960	ko04136	ko04140	ko04150	ko04212
2222	ko00100	ko01100
222229	ko03013
225	ko02010	ko04146
2260	ko04010	ko04014	ko04015	ko04151	ko04520	ko04550	ko04714	ko04810	ko04928	ko05200	ko05205	ko05215	ko05218	ko05224	ko05230
2272	ko00230	ko05222	ko05223
22794	ko03013	ko03015
22802	ko04924	ko04972
22803	ko03008	ko03018
22821	ko04013	ko04014
22839	ko04724
22849	ko04114	ko04320	ko04914
22856	ko00532	ko01100
22862	ko05410	ko05414
22872	ko04141
22874	ko04013	ko04060	ko04630	ko05200
22885	ko04360
22888	ko04120
22889	ko01522	ko04320	ko04330	ko04658	ko04911	ko04919	ko05020	ko05165	ko05200	ko05206	ko05224
22893	ko05016
22900	ko04621
22902	ko03030	ko04144
22904	ko04974
22905	ko04144
22908	ko00562	ko01100	ko04070
22909	ko03460
22914	ko04650	ko05144
22926	ko04141	ko05010
22937	ko04142	ko04979
22938	ko03040	ko04330	ko05169	ko05203
22941	ko04724
22978	ko00230	ko00240	ko00760	ko01100
22980	ko04974
22982	ko04151	ko04510	ko04512	ko04723	ko05145	ko05146	ko05165	ko05200	ko05222
22985	ko03013	ko03015	ko03040
22990	ko04024
22996	ko00561	ko00830	ko01100	ko03050	ko04120	ko04144	ko04975
23008	ko03015
23013	ko05146	ko05226
23019	ko03018
23028	ko04714
23033	ko04144
23041	ko04144
23051	ko04137	ko04140	ko04150	ko04310	ko04390	ko04550	ko04916	ko04934	ko05165	ko05200	ko05205	ko05217	ko05224	ko05225	ko05226
23060	ko01524	ko03420
23074	ko04360
23078	ko03008
2308	ko04068	ko04152	ko04211	ko04213	ko04218	ko04910	ko04919	ko04922	ko04931	ko04933	ko05165	ko05200	ko05202	ko05215
23080	ko03010	ko04137	ko04140
2309	ko01521	ko04062	ko04068	ko04137	ko04151	ko04152	ko04211	ko04212	ko04213	ko04218	ko04722	ko04917	ko05213	ko05223
23094	ko04015
23111	ko04144
23143	ko04064	ko04115	ko04210
23145	ko05146	ko05226
23150	ko04530	ko04670	ko04810	ko05162	ko05205	ko05206
23157	ko05100
23163	ko04142
23164	ko04137	ko04140
23165	ko03013
2317	ko04010	ko04510	ko05132	ko05205
23171	ko00564
23175	ko00561	ko00564	ko01100
2318	ko04010	ko04510	ko05132	ko05205
23181	ko04151	ko04510	ko04512	ko05145	ko05146	ko05165	ko05200	ko05222
23184	ko00730	ko01100	ko03018	ko03050	ko04122	ko04142	ko04145	ko04210	ko04612	ko05152	ko05169
23186	ko05016
23190	ko04270
23191	ko03013	ko04810
23193	ko00510	ko01100	ko04141
23195	ko03008
23196	ko04974
23198	ko03050
23199	ko05146	ko05226
23201	ko04144
23207	ko05132
23214	ko04146	ko04611	ko04926	ko04933	ko04974	ko05146
23216	ko04152
23231	ko04141
23241	ko04657	ko05146	ko05202	ko05226
23254	ko04974
23255	ko00010	ko00620	ko00630	ko00640	ko01100	ko01200	ko04974
23264	ko04657
23265	ko04910
23275	ko00514
23279	ko03013
23288	ko04530
23291	ko04114	ko04120	ko04218	ko04310	ko04340	ko04341	ko04390	ko04624	ko04710	ko05131	ko05170
23293	ko03015
23295	ko04120
23305	ko00061	ko00071	ko01100	ko01212	ko03320	ko04146	ko04216	ko04714	ko04920
23314	ko04212
23324	ko00511
23325	ko04144
23327	ko04120	ko04144	ko04530	ko04960
23334	ko00630	ko01100
23335	ko04010	ko04013	ko04114	ko04120	ko04218	ko04260	ko04261	ko04310	ko04340	ko04341	ko04390	ko04624	ko04710	ko04921	ko05131	ko05170	ko05410	ko05412	ko05414
23352	ko05165	ko05203
23360	ko04144
23362	ko04144
23365	ko04270	ko04360	ko04611	ko04625	ko04810	ko05152	ko05163	ko05200	ko05205
23381	ko03015
23382	ko00270	ko01100
23389	ko04919
2339	ko00900
23396	ko00562	ko01100	ko04070	ko04072	ko04144	ko04666	ko04810	ko05231
23405	ko05206
23411	ko04068	ko04152	ko04211	ko04212	ko04213	ko04218	ko04922	ko05031	ko05206
23414	ko05206
23417	ko00410	ko00640	ko01100	ko04146	ko04152
23431	ko04142
23451	ko03040
23460	ko02010
23461	ko02010
23464	ko00260
23474	ko00920
23478	ko03060
23518	ko04320
23527	ko04144
23530	ko00760	ko01100
2354	ko04380	ko04657	ko05030	ko05031	ko05034
23547	ko04380
23548	ko00970	ko01100
2355	ko04380
23550	ko04144
23556	ko00563	ko01100
23563	ko00533
23589	ko00350	ko01100	ko04137	ko04140
23607	ko05100
23624	ko04120	ko04144
23633	ko05164
23635	ko04151	ko04510	ko04512	ko04926	ko04933	ko04974	ko05146	ko05165	ko05200	ko05222
23645	ko04141
23646	ko00564	ko00565	ko01100
23648	ko04611	ko04926	ko04933	ko04974	ko05146
23654	ko04360
23659	ko00564	ko04142
23673	ko04145
23678	ko04068	ko04151
23731	ko00310	ko00970	ko04137	ko04140
23761	ko00564	ko01100
23786	ko04137	ko05134
246175	ko03018
246721	ko03020	ko05016
2494	ko04950
25	ko04012	ko04014	ko04110	ko04360	ko04722	ko05130	ko05131	ko05200	ko05206	ko05220	ko05416
2524	ko00601	ko00603	ko01100
2530	ko00510	ko00533	ko01100	ko05202
253260	ko04150
253558	ko00561	ko00564	ko01100
2537	ko05202	ko05215
253782	ko00600	ko01100	ko04071
254251	ko04214
254295	ko03018	ko04146
254427	ko04974
255631	ko04974
255967	ko03018
256471	ko04142
256536	ko03040	ko04212
256987	ko01100
2570	ko04080	ko04723	ko04727	ko05032	ko05033
257160	ko04144
257194	ko04514
25796	ko00030	ko01100	ko01200
25825	ko05010
25829	ko05146	ko05226
25849	ko05146	ko05226
25865	ko04015	ko04925
25898	ko04115	ko04120	ko05162
2590	ko00512	ko01100
25904	ko03018
259173	ko05014
25938	ko00280	ko00350	ko00380	ko00750	ko00760	ko00830	ko00982	ko01100	ko04150	ko04151	ko04310	ko04390	ko04510	ko04512	ko04550	ko04630	ko04916	ko04934	ko05145	ko05146	ko05165	ko05200	ko05205	ko05217	ko05222	ko05224	ko05225	ko05226
25939	ko05170
25942	ko04919	ko05016	ko05169	ko05202
2595	ko00052	ko00500	ko01100
25963	ko03010	ko04137	ko04140
25970	ko04722
25974	ko04977
25978	ko04144	ko04217
25992	ko01522	ko04320	ko04330	ko04658	ko04919	ko05020	ko05165	ko05200	ko05206	ko05224
25998	ko04120
26	ko00330	ko00340	ko00380	ko01100
26010	ko00730	ko01100	ko03018	ko04013	ko04122	ko04320	ko05202
26019	ko03013	ko03015
26033	ko01100	ko04151	ko04510	ko04512	ko05145	ko05146	ko05165	ko05200	ko05222
26036	ko03018	ko05202
26037	ko04015
26040	ko00310	ko04144
260425	ko04015
26043	ko04137	ko04140	ko05202
26053	ko05146	ko05226
26060	ko04211	ko05200	ko05210
26088	ko04142
26091	ko04120
26151	ko03010
2617	ko00970
262	ko00270	ko00330	ko01100
26207	ko04144
2621	ko01521
26259	ko04120
26272	ko04120
26286	ko04144
2631	ko03013
2635	ko04621
2643	ko00790	ko01100
26502	ko03018
266747	ko04014	ko04015	ko04072	ko05200	ko05210	ko05212	ko05231
267	ko04141
2673	ko00250	ko00520	ko01100	ko04931
2677	ko00130	ko01100
26999	ko03013	ko04810
27	ko04012	ko04014	ko05416
27010	ko00730	ko01100
27044	ko05203
27068	ko00190
27097	ko03022	ko05168
2710	ko00561	ko01100	ko03320
27122	ko04310
27131	ko04144
27134	ko04530
2720	ko00052	ko00511	ko00531	ko00600	ko00604	ko01100	ko04142
27242	ko04060
27248	ko04141
27250	ko05205	ko05206
27291	ko04550
27297	ko04142	ko04145	ko04210	ko04612	ko05152
2730	ko00270	ko00480	ko01100	ko04216
27324	ko00310	ko04934
27329	ko04979
27330	ko04010	ko04114	ko04150	ko04714	ko04720	ko04722	ko04914	ko04931
2734	ko04514
27341	ko03008
2744	ko00220	ko00250	ko00471	ko01100	ko04724	ko04727	ko04964	ko05206	ko05230
2762	ko00051	ko00520	ko01100
2771	ko04015	ko04022	ko04024	ko04062	ko04071	ko04261	ko04360	ko04371	ko04540	ko04611	ko04670	ko04713	ko04723	ko04724	ko04725	ko04726	ko04727	ko04728	ko04730	ko04914	ko04915	ko04916	ko04921	ko04923	ko04924	ko04926	ko04928	ko04934	ko04971	ko05012	ko05030	ko05032	ko05034	ko05133	ko05142	ko05145	ko05163	ko05170	ko05200
2782	ko04014	ko04062	ko04151	ko04371	ko04713	ko04723	ko04724	ko04725	ko04726	ko04727	ko04728	ko04740	ko04744	ko04926	ko05032	ko05034	ko05163	ko05167	ko05170	ko05200
2788	ko04014	ko04062	ko04151	ko04371	ko04713	ko04723	ko04724	ko04725	ko04726	ko04727	ko04728	ko04740	ko04926	ko05032	ko05034	ko05163	ko05167	ko05170	ko05200
2802	ko04530
2822	ko00563	ko01100
283234	ko04974
283310	ko04151	ko04510	ko04512	ko04610	ko04611	ko04657	ko05165
283358	ko01100
283848	ko00983	ko01100
283987	ko04657
284001	ko00061	ko01100	ko01212	ko04152	ko04910
284106	ko04550
284161	ko00565
285	ko04010	ko04014	ko04015	ko04066	ko04151	ko05167
285237	ko03008	ko03013	ko04142	ko05200	ko05216
285362	ko04142
285527	ko03015
286046	ko01522	ko04919	ko04974
286205	ko05202
286826	ko04218
2869	ko04062	ko04144	ko04341	ko05032
2872	ko04010	ko04066	ko04910
288	ko04624	ko05205
2887	ko04150
2889	ko04015	ko04510	ko04722	ko04910	ko05211
2898	ko04080	ko04724
28984	ko04740
28996	ko04218
28998	ko03010
29063	ko00534	ko01100	ko04137	ko04140
29072	ko00310
29086	ko03440
2909	ko04510	ko04611	ko04670	ko04810
291	ko04020	ko04022	ko04217	ko04218	ko05012	ko05016	ko05166
2917	ko04072	ko04080	ko04724
2919	ko04060	ko04062	ko04621	ko04657	ko04668	ko05132	ko05134	ko05167
2923	ko04141	ko04612	ko05163	ko05169	ko05170
2934	ko04666	ko04810	ko05203
2935	ko03015
2936	ko00480	ko04918
2944	ko00480	ko00980	ko00982	ko00983	ko01524	ko05200	ko05204	ko05225	ko05418
2946	ko00480	ko00980	ko00982	ko00983	ko01524	ko05200	ko05204	ko05225	ko05418
2948	ko00480	ko00980	ko00982	ko00983	ko01524	ko05200	ko05204	ko05225	ko05418
29761	ko04657
2977	ko00230	ko04022	ko04270	ko04540	ko04611	ko04713	ko04730	ko04921	ko04924	ko04970
29785	ko00830	ko00980	ko01100
2984	ko00230
29880	ko00510	ko01100
29882	ko04110	ko04114	ko04120	ko04914	ko05166
29883	ko03018
29888	ko04013
29904	ko04152	ko04921
2997	ko00500	ko01100	ko04151	ko04152	ko04910	ko04922	ko04931
29979	ko04141
29998	ko05146	ko05226
30	ko00071	ko00280	ko00592	ko01040	ko01100	ko01212	ko03320	ko04146
30001	ko04141	ko05110
3020	ko05034	ko05202	ko05203	ko05322
3029	ko00620
3032	ko00062	ko00071	ko00280	ko01100	ko01212
3054	ko04212	ko05168
3059	ko04530	ko05100	ko05130	ko05131	ko05205
3064	ko05016
3071	ko04810
30815	ko00604	ko01100
30816	ko00520	ko04740	ko04924	ko04972
30846	ko04144
3091	ko04066	ko04137	ko04140	ko04212	ko04659	ko04919	ko05167	ko05200	ko05205	ko05211	ko05230	ko05231
3092	ko05016
3093	ko04120
3099	ko00010	ko00051	ko00052	ko00500	ko00520	ko00524	ko01100	ko01200	ko04066	ko04910	ko04930	ko04973	ko05230
31	ko00061	ko00620	ko00640	ko01100	ko01212	ko04152	ko04910	ko04922
3155	ko00072	ko00280	ko00650	ko01100	ko04146
3156	ko00900	ko01100	ko04152	ko04976
3157	ko00072	ko00280	ko00650	ko00900	ko01100
3163	ko00860	ko01100	ko04978
3164	ko04010	ko04151	ko04925	ko04927	ko04934
317	ko01524	ko04115	ko04210	ko04214	ko04215	ko05010	ko05012	ko05014	ko05016	ko05134	ko05152	ko05160	ko05161	ko05169	ko05200	ko05222
3172	ko04152	ko04950
3176	ko00340
317649	ko01521	ko03013	ko04066	ko04150	ko04151	ko04211	ko04910
318	ko00230	ko00240
3183	ko03040
32	ko00061	ko00620	ko00640	ko01100	ko04152	ko04910	ko04920	ko04922	ko04931
322	ko05010
3248	ko05202
3268	ko05164
3269	ko04020	ko04080	ko04750
3294	ko00140	ko01100	ko04913
3326	ko04141	ko04151	ko04217	ko04612	ko04621	ko04657	ko04659	ko04914	ko04915	ko05200	ko05215	ko05418
3339	ko04512	ko05161	ko05205
3360	ko04020	ko04024	ko04080	ko04726
3376	ko00970
3382	ko04940
3394	ko05133
339487	ko03018	ko04013	ko04120	ko04141	ko04150	ko04310	ko04390	ko04550	ko04624	ko04916	ko04934	ko05165	ko05200	ko05205	ko05217	ko05224	ko05225	ko05226
339745	ko04340	ko04341
34	ko00071	ko00280	ko00410	ko00640	ko01100	ko01200	ko01212	ko03320
340485	ko00600	ko01100	ko04071
3418	ko00020	ko00480	ko01100	ko01200	ko01210	ko01230	ko04146
3421	ko00020	ko01100	ko01200	ko01210	ko01230
3423	ko00531	ko01100	ko04142
3428	ko04621
3429	ko05202	ko05215
343	ko04976
3431	ko05168	ko05203
3454	ko04060	ko04151	ko04217	ko04380	ko04620	ko04621	ko04630	ko04650	ko05160	ko05161	ko05162	ko05164	ko05165	ko05167	ko05168	ko05169	ko05200
3455	ko04060	ko04151	ko04217	ko04380	ko04620	ko04621	ko04630	ko04650	ko05160	ko05162	ko05164	ko05165	ko05167	ko05168	ko05169	ko05200
3460	ko04060	ko04066	ko04217	ko04380	ko04630	ko04650	ko04658	ko04659	ko05132	ko05140	ko05142	ko05145	ko05152	ko05162	ko05164	ko05168	ko05200	ko05321
346606	ko00561	ko01100	ko04975
3475	ko04970	ko04971	ko04972	ko04976
3480	ko01521	ko01522	ko04010	ko04014	ko04015	ko04066	ko04068	ko04114	ko04140	ko04144	ko04150	ko04151	ko04152	ko04211	ko04213	ko04510	ko04520	ko04550	ko04730	ko04913	ko04914	ko05200	ko05202	ko05205	ko05214	ko05215	ko05218	ko05224	ko05225
348110	ko04137	ko04140
3487	ko04115	ko04218	ko05202
351	ko04726	ko05010
353514	ko04380
3549	ko04340	ko05205
3551	ko01523	ko04010	ko04014	ko04062	ko04064	ko04068	ko04150	ko04151	ko04210	ko04380	ko04620	ko04621	ko04622	ko04623	ko04624	ko04625	ko04657	ko04658	ko04659	ko04660	ko04662	ko04668	ko04722	ko04910	ko04920	ko04930	ko04931	ko04932	ko05120	ko05131	ko05142	ko05145	ko05160	ko05161	ko05163	ko05164	ko05165	ko05166	ko05167	ko05168	ko05169	ko05170	ko05200	ko05206	ko05212	ko05215	ko05220	ko05221	ko05222	ko05418
3566	ko04060	ko04151	ko04630	ko04640	ko04658	ko04659	ko05200	ko05321
3572	ko04060	ko04550	ko04630	ko04659	ko05167	ko05200	ko05203
3594	ko04060	ko04630	ko04658	ko04659	ko05200	ko05321
3595	ko04060	ko04630	ko04658	ko05200	ko05321
3597	ko04060	ko04630	ko05200
3631	ko00562	ko01100	ko04070
3632	ko00562	ko01100	ko04070
3633	ko00562	ko01100	ko04070
3636	ko00562	ko01100	ko04070	ko04662	ko04666	ko04910
3643	ko04010	ko04014	ko04015	ko04022	ko04066	ko04068	ko04072	ko04150	ko04151	ko04152	ko04211	ko04212	ko04213	ko04520	ko04910	ko04913	ko04923	ko04930	ko04931	ko04932	ko04960
3659	ko04625	ko04668	ko04917	ko05133	ko05165
3672	ko04151	ko04510	ko04512	ko04640	ko04810	ko05165	ko05410	ko05412	ko05414
3675	ko04151	ko04510	ko04512	ko04640	ko04810	ko05165	ko05200	ko05222	ko05410	ko05412	ko05414
3679	ko04151	ko04510	ko04512	ko04810	ko05165	ko05410	ko05412	ko05414
368	ko02010
3683	ko04015	ko04514	ko04650	ko04670	ko04810	ko05144	ko05150	ko05166	ko05169	ko05323	ko05416
3687	ko04610	ko04810	ko05152
3688	ko04015	ko04145	ko04151	ko04360	ko04510	ko04512	ko04514	ko04530	ko04611	ko04670	ko04810	ko05100	ko05130	ko05131	ko05133	ko05140	ko05145	ko05165	ko05200	ko05205	ko05222	ko05410	ko05412	ko05414
3693	ko04145	ko04151	ko04510	ko04512	ko04810	ko05165	ko05205	ko05410	ko05412	ko05414
3694	ko04151	ko04510	ko04512	ko04810	ko05165	ko05410	ko05412	ko05414
3705	ko00562	ko01100	ko04070
3707	ko00562	ko01100	ko04020	ko04070
3709	ko04020	ko04022	ko04070	ko04114	ko04210	ko04218	ko04270	ko04371	ko04540	ko04611	ko04621	ko04625	ko04720	ko04723	ko04724	ko04725	ko04726	ko04728	ko04730	ko04750	ko04912	ko04915	ko04918	ko04921	ko04922	ko04924	ko04925	ko04927	ko04928	ko04934	ko04970	ko04971	ko04972	ko05010	ko05163	ko05167	ko05170	ko05205
3712	ko00280	ko01100
3714	ko01522	ko04330	ko04658	ko05200	ko05224
3717	ko01521	ko04062	ko04151	ko04217	ko04550	ko04630	ko04658	ko04659	ko04725	ko04917	ko04920	ko04933	ko05140	ko05145	ko05152	ko05161	ko05162	ko05164	ko05167	ko05168	ko05200
3720	ko04550
3726	ko04380	ko04668
3728	ko05200	ko05202	ko05221	ko05226	ko05412
373156	ko00480	ko00980	ko00982	ko04146	ko05204
374354	ko03018	ko05202
374618	ko04530
375	ko04072	ko04144	ko05110	ko05134
375190	ko04115
375775	ko00564
3765	ko04713	ko04723	ko04726	ko04728	ko04915	ko04921	ko05032
376940	ko04150	ko04310	ko04390	ko04550	ko04916	ko04934	ko05165	ko05200	ko05205	ko05217	ko05224	ko05225	ko05226
377	ko04144
377677	ko00910
3778	ko04022	ko04270	ko04911	ko04924	ko04970	ko04972
3781	ko04726	ko04911	ko04976
3784	ko04261	ko04725	ko04971	ko04972	ko04974	ko05110
3799	ko04144	ko04728
3831	ko05132
3836	ko05164
3839	ko05164
3841	ko05164
3880	ko04915
388364	ko04514	ko05020
388403	ko01521	ko01522	ko01524	ko04010	ko04012	ko04013	ko04014	ko04015	ko04022	ko04024	ko04062	ko04066	ko04068	ko04071	ko04072	ko04114	ko04140	ko04150	ko04151	ko04210	ko04214	ko04218	ko04261	ko04270	ko04320	ko04350	ko04360	ko04370	ko04371	ko04380	ko04510	ko04520	ko04540	ko04550	ko04611	ko04620	ko04621	ko04625	ko04650	ko04657	ko04658	ko04659	ko04660	ko04662	ko04664	ko04666	ko04668	ko04713	ko04720	ko04722	ko04723	ko04724	ko04725	ko04726	ko04730	ko04810	ko04910	ko04912	ko04914	ko04915	ko04916	ko04917	ko04919	ko04921	ko04926	ko04928	ko04930	ko04933	ko04934	ko04960	ko05010	ko05020	ko05034	ko05131	ko05132	ko05133	ko05140	ko05142	ko05145	ko05152	ko05160	ko05161	ko05163	ko05164	ko05165	ko05166	ko05167	ko05170	ko05200	ko05203	ko05205	ko05210	ko05211	ko05212	ko05213	ko05214	ko05215	ko05216	ko05218	ko05219	ko05220	ko05221	ko05223	ko05224	ko05225	ko05226	ko05230	ko05231
3915	ko04151	ko04510	ko04512	ko05020	ko05145	ko05146	ko05165	ko05200	ko05222
3916	ko04140	ko04142	ko04145	ko05152
3932	ko04064	ko04380	ko04650	ko04658	ko04659	ko04660	ko05166	ko05340
3949	ko04144	ko04913	ko04925	ko04927	ko04934	ko04976	ko04979	ko05145	ko05160
3977	ko04060	ko04550	ko04630
3978	ko03030	ko03410	ko03420	ko03430
3985	ko04360	ko04666	ko04810	ko05170
3993	ko04390	ko04391	ko04530	ko05165
4000	ko04210	ko05410	ko05412	ko05414
4008	ko04520
400818	ko05226
4013	ko03410	ko04210	ko04212	ko04214	ko04217
4026	ko04391
4033	ko04022	ko04270
4034	ko04064	ko04115	ko04210
4040	ko04150	ko04310	ko04928	ko05200	ko05224	ko05225	ko05226
4041	ko04150	ko04310	ko04928	ko05200	ko05224	ko05225	ko05226
4043	ko04979
4047	ko00100	ko01100
4048	ko00590	ko01100
4052	ko04350
4055	ko04060	ko04064	ko04066	ko04672	ko05166	ko05203
4067	ko04062	ko04064	ko04611	ko04662	ko04664	ko04666	ko04730	ko05120	ko05167	ko05169	ko05203
4077	ko04137
408	ko04010	ko04062	ko04144	ko04340	ko04740	ko04926	ko04928	ko05032
4087	ko04068	ko04110	ko04144	ko04218	ko04350	ko04371	ko04390	ko04520	ko04550	ko04659	ko04926	ko04933	ko05142	ko05161	ko05166	ko05200	ko05210	ko05212	ko05225	ko05226	ko05321
4088	ko04068	ko04110	ko04144	ko04218	ko04350	ko04371	ko04390	ko04520	ko04550	ko04659	ko04926	ko04933	ko05142	ko05161	ko05166	ko05200	ko05210	ko05212	ko05225	ko05226	ko05321
4090	ko04350	ko04550
4122	ko00510	ko01100
4124	ko00510	ko01100
4126	ko00511	ko04142
4166	ko00533
4172	ko03030	ko04110
4175	ko03030	ko04110
4193	ko01522	ko01524	ko04068	ko04110	ko04115	ko04120	ko04144	ko04151	ko04218	ko04625	ko04919	ko05163	ko05165	ko05169	ko05200	ko05202	ko05203	ko05205	ko05206	ko05214	ko05215	ko05218	ko05219	ko05220
4194	ko04115	ko05206
4199	ko00620	ko01100	ko01200
4207	ko04022	ko04371
4209	ko04022	ko04371	ko04928
4214	ko04010	ko04120	ko04530	ko04622	ko04722	ko04912	ko05161	ko05166
4216	ko04010	ko04013	ko04624	ko04912
4217	ko01524	ko04010	ko04013	ko04071	ko04141	ko04210	ko04214	ko04530	ko04668	ko04714	ko04722	ko04932	ko05014	ko05418
4233	ko01521	ko04010	ko04014	ko04015	ko04151	ko04360	ko04510	ko04520	ko05100	ko05120	ko05144	ko05200	ko05202	ko05205	ko05206	ko05211	ko05218	ko05225	ko05226	ko05230
4245	ko00510	ko01100
4249	ko00510	ko01100
4253	ko04530
4258	ko00480	ko00980	ko00982	ko00983	ko01524	ko05200	ko05204	ko05225	ko05418
427	ko00600	ko01100	ko04071	ko04142
4281	ko04120
4287	ko04141
4289	ko04137	ko04140
4292	ko01524	ko03430	ko03460	ko05200	ko05210	ko05213	ko05226
4293	ko04013
4299	ko05202
4302	ko04080	ko04723	ko04727	ko04742	ko05032	ko05033	ko05146	ko05226
4306	ko04960
4358	ko04146
4361	ko03440	ko03450	ko04218
4363	ko01523	ko02010	ko04071	ko04977	ko05206
440026	ko04137	ko04140
440193	ko04390	ko04391	ko04530	ko05165
440275	ko04140	ko04141	ko05160	ko05162	ko05164	ko05168
445	ko00220	ko00250	ko01100	ko01230	ko05418
4534	ko00562	ko01100	ko04070
4548	ko00270	ko00450	ko00670	ko01100	ko01230
4583	ko05146	ko05226
4591	ko04120
4615	ko04010	ko04064	ko04620	ko04621	ko04624	ko05132	ko05133	ko05134	ko05140	ko05142	ko05143	ko05144	ko05145	ko05152	ko05161	ko05162	ko05164	ko05168	ko05169	ko05170
4627	ko04530
463	ko04550
4638	ko04020	ko04022	ko04270	ko04371	ko04510	ko04611	ko04810	ko04921	ko04971
4651	ko04666
4670	ko03040
4705	ko00190	ko01100	ko04714	ko04723	ko04932	ko05010	ko05012	ko05016
4708	ko00190	ko01100	ko04714	ko04723	ko04932	ko05010	ko05012	ko05016
4719	ko00190	ko01100	ko04714	ko04723	ko04932	ko05010	ko05012	ko05016
472	ko01524	ko03440	ko04064	ko04068	ko04110	ko04115	ko04210	ko04214	ko04218	ko05165	ko05166	ko05170	ko05202	ko05206
4724	ko00190	ko01100	ko04714	ko04723	ko04932	ko05010	ko05012	ko05016
4726	ko00190	ko01100	ko04714	ko04723	ko04932	ko05010	ko05012	ko05016
473	ko04391
4735	ko05100
4763	ko01521	ko04010	ko04014
4771	ko04390	ko04391	ko04392	ko04530
4772	ko04010	ko04022	ko04024	ko04218	ko04310	ko04380	ko04625	ko04650	ko04658	ko04659	ko04660	ko04662	ko04921	ko04933	ko05161	ko05163	ko05166	ko05167	ko05170	ko05321
4773	ko04022	ko04218	ko04310	ko04360	ko04370	ko04380	ko04625	ko04650	ko04658	ko04659	ko04660	ko04662	ko04921	ko05161	ko05163	ko05166	ko05167	ko05170
4775	ko04010	ko04022	ko04218	ko04310	ko04360	ko04625	ko04658	ko04659	ko04660	ko04662	ko04921	ko05161	ko05163	ko05166	ko05167	ko05170
4780	ko04141	ko04212	ko05200	ko05225	ko05418
4793	ko04062	ko04621	ko04622	ko04623	ko04658	ko04659	ko04660	ko04662	ko04722	ko04920	ko05131	ko05140	ko05145	ko05162	ko05164	ko05168	ko05169
4794	ko04658	ko04659	ko04660	ko04662	ko04722	ko04920	ko05169
4799	ko05165
4804	ko04010	ko04014	ko04015	ko04060	ko04151	ko04215	ko04722	ko05202
4843	ko00220	ko00330	ko01100	ko04020	ko04066	ko04146	ko04371	ko04926	ko05132	ko05133	ko05140	ko05142	ko05145	ko05146	ko05152	ko05200	ko05222
4848	ko03018
4850	ko03018
4862	ko04710
488	ko04020	ko04022	ko04972	ko05010
489	ko04020	ko04022	ko04972	ko05010
4891	ko04142	ko04216	ko04978
4915	ko04010	ko04014	ko04151	ko04722	ko05034
4928	ko03013	ko05164
493	ko04020	ko04022	ko04024	ko04261	ko04925	ko04970	ko04972
4931	ko03008
4940	ko04621	ko05160	ko05162	ko05164	ko05168	ko05169
4967	ko00020	ko00310	ko00380	ko01100	ko01200
4999	ko04110
5000	ko04110
5001	ko04110
5008	ko04060	ko04151	ko04630
5018	ko03060
5025	ko04020	ko04080
5029	ko04080	ko04750
5034	ko04141
5045	ko05164
5048	ko00565	ko01100
50484	ko00230	ko00240	ko00480	ko00983	ko01100	ko04115
50515	ko00532
5058	ko04010	ko04012	ko04014	ko04024	ko04062	ko04360	ko04392	ko04510	ko04625	ko04650	ko04660	ko04666	ko04810	ko05120	ko05170	ko05205	ko05211
50615	ko04060	ko04630	ko04659	ko05321
50628	ko03013
5073	ko03018
5079	ko05202
50807	ko04144	ko04666
50809	ko04142	ko04145	ko04150	ko04210	ko04310	ko04390	ko04550	ko04612	ko04916	ko04934	ko05152	ko05165	ko05200	ko05205	ko05217	ko05224	ko05225	ko05226
5087	ko04927	ko04934	ko05202
5095	ko00280	ko00630	ko00640	ko01100	ko01200
51	ko00071	ko00592	ko01040	ko01100	ko01212	ko03320	ko04024	ko04146
51005	ko00520
51013	ko03018
51015	ko04010	ko04013	ko04015	ko04218	ko04620	ko04624	ko04664	ko04668	ko04714	ko04750	ko04912	ko05014	ko05145	ko05161	ko05164	ko05169	ko05170
51016	ko03050	ko04612
51028	ko04144
5106	ko00010	ko00020	ko00620	ko01100	ko03320	ko04068	ko04151	ko04152	ko04910	ko04920	ko04922	ko04931	ko04964
51079	ko00190	ko01100	ko04714	ko04723	ko04932	ko05010	ko05012	ko05016
51095	ko03013
51096	ko03008
51100	ko04140	ko04144
51114	ko04391
51123	ko04144
51143	ko04145	ko04962	ko05132
51172	ko04142
51195	ko04015	ko04024	ko04072	ko04261	ko04670	ko04911
51196	ko00562	ko01100	ko04014	ko04015	ko04020	ko04024	ko04070	ko04919	ko04933	ko05205
51227	ko00563	ko01100
51232	ko04350
51237	ko05168
51263	ko03010
51279	ko04145	ko04610	ko05133	ko05150	ko05322
51295	ko04010
513	ko00190	ko01100	ko04714	ko05010	ko05012	ko05016
5130	ko00440	ko00564	ko01100	ko05231
51316	ko04150	ko04310	ko04390	ko04550	ko04916	ko04934	ko05165	ko05200	ko05205	ko05217	ko05224	ko05225	ko05226
51324	ko04144
51347	ko04010
51360	ko04141
51362	ko03040
51363	ko00532
51366	ko04120
51374	ko04977
51379	ko04151	ko04510	ko04512	ko05145	ko05146	ko05165	ko05200	ko05222
5140	ko00230	ko04022	ko04024	ko04371	ko04910	ko04914	ko04922	ko04923	ko04924	ko05032
51422	ko04068	ko04152	ko04211	ko04213	ko04371	ko04530	ko04710	ko04714	ko04910	ko04920	ko04921	ko04922	ko04931	ko04932	ko05410
5143	ko00230	ko04024	ko04928	ko05032
51430	ko04072	ko04144	ko04721	ko04961	ko05100
5144	ko00230	ko04024	ko04928	ko05032
51447	ko04070
51455	ko03460
51466	ko04015	ko04022	ko04510	ko04530	ko04611	ko04666	ko04670
5151	ko00230	ko04927	ko04934	ko05032
51513	ko04013	ko04320	ko05202
5152	ko00230
51534	ko04144
5156	ko01521	ko04010	ko04014	ko04015	ko04020	ko04072	ko04144	ko04151	ko04510	ko04540	ko04630	ko04810	ko05163	ko05200	ko05206	ko05214	ko05215	ko05218	ko05230	ko05231
51564	ko05034	ko05203
51588	ko04064	ko04120	ko04630	ko05418
5159	ko01521	ko04010	ko04014	ko04015	ko04020	ko04072	ko04151	ko04510	ko04540	ko04630	ko04810	ko05165	ko05200	ko05206	ko05214	ko05215	ko05218	ko05230	ko05231
51599	ko05146	ko05226
51602	ko03008
51608	ko04151	ko04510	ko04512	ko04611	ko04926	ko04933	ko04974	ko05146	ko05165
5162	ko00010	ko00020	ko00620	ko01100	ko01200	ko04066	ko04922	ko05230
51626	ko04962
5163	ko04066	ko04360	ko05230
51684	ko04340	ko04341	ko05200	ko05217
51691	ko03018	ko03040
51701	ko04010	ko04068	ko04310	ko04520
51703	ko00061	ko00071	ko01100	ko01212	ko03320	ko04146	ko04216	ko04714	ko04920
51719	ko04150	ko04152
51720	ko03440
51727	ko00240	ko00983	ko01100
51768	ko03018
51780	ko04714
51808	ko03013
51809	ko00512	ko01100
5187	ko04710	ko04713	ko05168
5189	ko04146
5190	ko04146
5195	ko04146
5208	ko00051	ko04152	ko04919
5210	ko00051	ko04152
5211	ko00010	ko00030	ko00051	ko00052	ko01100	ko01200	ko01230	ko03018	ko04152	ko05230
5214	ko00010	ko00030	ko00051	ko00052	ko01100	ko01200	ko01230	ko03018	ko04152	ko05230
5218	ko05202
5226	ko00030	ko00480	ko01100	ko01200
5257	ko04020	ko04910	ko04922
5260	ko04020	ko04910	ko04922
5284	ko04672
5286	ko00562	ko01100	ko04070
5287	ko00562	ko01100	ko04070
5289	ko00562	ko01100	ko04070	ko04136	ko04140	ko04145	ko04371	ko05152	ko05167
529	ko00190	ko01100	ko04145	ko04150	ko04721	ko04966	ko05110	ko05120	ko05165	ko05323
5290	ko00562	ko01100	ko01521	ko01522	ko01524	ko04012	ko04014	ko04015	ko04024	ko04062	ko04066	ko04068	ko04070	ko04071	ko04072	ko04140	ko04150	ko04151	ko04152	ko04210	ko04211	ko04212	ko04213	ko04218	ko04360	ko04370	ko04380	ko04510	ko04550	ko04611	ko04620	ko04625	ko04630	ko04650	ko04660	ko04662	ko04664	ko04666	ko04668	ko04670	ko04722	ko04725	ko04750	ko04810	ko04910	ko04914	ko04915	ko04917	ko04919	ko04923	ko04926	ko04930	ko04931	ko04932	ko04933	ko04960	ko04973	ko05100	ko05142	ko05146	ko05160	ko05161	ko05162	ko05163	ko05164	ko05165	ko05166	ko05167	ko05169	ko05170	ko05200	ko05203	ko05205	ko05210	ko05211	ko05212	ko05213	ko05214	ko05215	ko05218	ko05220	ko05221	ko05222	ko05223	ko05224	ko05225	ko05226	ko05230	ko05231	ko05418
5291	ko00562	ko01100	ko01521	ko01522	ko01524	ko04012	ko04014	ko04015	ko04024	ko04062	ko04066	ko04068	ko04070	ko04071	ko04072	ko04140	ko04150	ko04151	ko04152	ko04210	ko04211	ko04212	ko04213	ko04218	ko04360	ko04370	ko04380	ko04510	ko04550	ko04611	ko04620	ko04625	ko04630	ko04650	ko04660	ko04662	ko04664	ko04666	ko04668	ko04670	ko04722	ko04725	ko04750	ko04810	ko04910	ko04914	ko04915	ko04917	ko04919	ko04923	ko04926	ko04930	ko04931	ko04932	ko04933	ko04960	ko04973	ko05100	ko05142	ko05146	ko05160	ko05161	ko05162	ko05163	ko05164	ko05165	ko05166	ko05167	ko05169	ko05170	ko05200	ko05203	ko05205	ko05210	ko05211	ko05212	ko05213	ko05214	ko05215	ko05218	ko05220	ko05221	ko05222	ko05223	ko05224	ko05225	ko05226	ko05230	ko05231	ko05418
5295	ko01521	ko01522	ko01524	ko04012	ko04014	ko04015	ko04024	ko04062	ko04066	ko04068	ko04070	ko04071	ko04072	ko04140	ko04150	ko04151	ko04152	ko04210	ko04211	ko04213	ko04218	ko04360	ko04370	ko04380	ko04510	ko04550	ko04611	ko04620	ko04625	ko04630	ko04650	ko04660	ko04662	ko04664	ko04666	ko04668	ko04670	ko04722	ko04725	ko04750	ko04810	ko04910	ko04914	ko04915	ko04917	ko04919	ko04923	ko04926	ko04930	ko04931	ko04932	ko04933	ko04960	ko04973	ko05100	ko05142	ko05146	ko05160	ko05161	ko05162	ko05163	ko05164	ko05165	ko05166	ko05167	ko05169	ko05170	ko05200	ko05203	ko05205	ko05210	ko05211	ko05212	ko05213	ko05214	ko05215	ko05218	ko05220	ko05221	ko05222	ko05223	ko05224	ko05225	ko05226	ko05230	ko05231	ko05418
5296	ko01521	ko01522	ko01524	ko04012	ko04014	ko04015	ko04024	ko04062	ko04066	ko04068	ko04070	ko04071	ko04072	ko04140	ko04150	ko04151	ko04152	ko04210	ko04211	ko04213	ko04218	ko04360	ko04370	ko04380	ko04510	ko04550	ko04611	ko04620	ko04625	ko04630	ko04650	ko04660	ko04662	ko04664	ko04666	ko04668	ko04670	ko04722	ko04725	ko04750	ko04810	ko04910	ko04914	ko04915	ko04917	ko04919	ko04923	ko04926	ko04930	ko04931	ko04932	ko04933	ko04960	ko04973	ko05100	ko05142	ko05146	ko05160	ko05161	ko05162	ko05163	ko05164	ko05165	ko05166	ko05167	ko05169	ko05170	ko05200	ko05203	ko05205	ko05210	ko05211	ko05212	ko05213	ko05214	ko05215	ko05218	ko05220	ko05221	ko05222	ko05223	ko05224	ko05225	ko05226	ko05230	ko05231	ko05418
5297	ko00562	ko01100	ko04070
5298	ko00562	ko01100	ko04070
5305	ko00562	ko01100	ko04070	ko04810
5316	ko04550	ko05202
5332	ko00562	ko01100	ko04015	ko04020	ko04022	ko04062	ko04070	ko04071	ko04072	ko04261	ko04270	ko04310	ko04371	ko04540	ko04611	ko04621	ko04713	ko04720	ko04723	ko04724	ko04725	ko04726	ko04728	ko04730	ko04745	ko04750	ko04911	ko04912	ko04915	ko04916	ko04918	ko04919	ko04921	ko04922	ko04924	ko04925	ko04926	ko04927	ko04928	ko04933	ko04934	ko04961	ko04970	ko04971	ko04972	ko05010	ko05016	ko05142	ko05143	ko05146	ko05163	ko05200
5336	ko00562	ko01100	ko01521	ko04012	ko04014	ko04020	ko04064	ko04066	ko04070	ko04072	ko04360	ko04370	ko04380	ko04611	ko04625	ko04650	ko04662	ko04664	ko04666	ko04670	ko04722	ko04750	ko04919	ko04933	ko05110	ko05120	ko05167	ko05169	ko05170	ko05200	ko05205	ko05206	ko05214	ko05223	ko05225
5337	ko00564	ko00565	ko01100	ko04014	ko04024	ko04071	ko04072	ko04144	ko04666	ko04724	ko04912	ko04928	ko05231
53371	ko03013
535	ko00190	ko01100	ko04142	ko04145	ko04721	ko04966	ko05110	ko05120	ko05152	ko05165	ko05323
5351	ko00310
5352	ko00310
5362	ko04360
5372	ko00051	ko00520	ko01100
5373	ko00051	ko00520	ko01100
539	ko00190	ko01100	ko04714	ko05010	ko05012	ko05016
5394	ko03018
53944	ko04340	ko04341
5411	ko03013	ko03015
54187	ko00520	ko01100
5423	ko03410	ko05166	ko05203
5424	ko03030	ko03410	ko03420	ko03430	ko03440
5430	ko03020	ko05016	ko05168
5431	ko03020	ko05016
54331	ko04014	ko04062	ko04151	ko04371	ko04713	ko04723	ko04724	ko04725	ko04726	ko04727	ko04728	ko04926	ko05032	ko05034	ko05163	ko05167	ko05170	ko05200
54434	ko04360	ko04810
54453	ko04014
54462	ko03018	ko04150	ko04310	ko04390	ko04550	ko04916	ko04934	ko05165	ko05200	ko05205	ko05217	ko05224	ko05225	ko05226
54477	ko04150	ko04310	ko04390	ko04550	ko04916	ko04934	ko05165	ko05200	ko05205	ko05217	ko05224	ko05225	ko05226
54497	ko00280	ko00350	ko00380	ko00750	ko00760	ko00830	ko00982	ko01100	ko04630
54518	ko04015	ko04611
54540	ko04144
54552	ko03008
54558	ko03013
5465	ko03320	ko04024	ko04920	ko04922	ko04931	ko04932	ko05160
54676	ko03015	ko05134
54677	ko04146
5468	ko03320	ko04152	ko04211	ko04380	ko04714	ko05016	ko05200	ko05202	ko05216
5469	ko01522	ko04919
54751	ko04510
54758	ko03020	ko05016	ko05168
54776	ko04270	ko04510	ko04810	ko04921	ko05205
54788	ko04141
54795	ko04911
54799	ko03040	ko04120
54815	ko03013	ko03015
54819	ko04014
54822	ko04217	ko04218	ko04621	ko04978
54823	ko03015
54826	ko04137	ko04140	ko04330	ko05169
54827	ko03030	ko03410	ko03420
54834	ko03018
54841	ko03420
54847	ko04020	ko04080	ko04145	ko04151	ko04510	ko04512	ko04611	ko04810	ko05165	ko05205	ko05410	ko05412	ko05414
54849	ko04140
54879	ko03013	ko05200	ko05216
54897	ko05146	ko05226
54904	ko00310
54926	ko04120	ko05168
5495	ko04010	ko04013
54952	ko03013	ko03015	ko03018
54961	ko04360	ko04810
54980	ko01522	ko04320	ko04330	ko04658	ko04919	ko05020	ko05165	ko05200	ko05206	ko05224
54991	ko04151	ko04510	ko04512	ko04611	ko04926	ko04933	ko04974	ko05146	ko05165
5500	ko03015	ko04022	ko04024	ko04114	ko04218	ko04261	ko04270	ko04390	ko04510	ko04611	ko04720	ko04728	ko04750	ko04810	ko04910	ko04921	ko04931	ko05031	ko05034	ko05168	ko05205
55007	ko00230	ko00730	ko01100	ko03018	ko04137	ko04140
55012	ko03015	ko04071	ko04151	ko04152	ko04261	ko04728	ko05165
55014	ko04130	ko04140
55034	ko00790
55052	ko03010
55062	ko04136	ko04140
55072	ko04217	ko04621
55084	ko04320
55103	ko04010	ko04014	ko04510
55114	ko04530
55120	ko03460	ko04120
55147	ko04931
55183	ko04550
55193	ko05225
55200	ko05200
55206	ko04137	ko04140
5521	ko03015	ko04071	ko04151	ko04152	ko04261	ko04390	ko04391	ko04530	ko04728	ko05142	ko05160	ko05165
55225	ko04217	ko04380	ko04621	ko04630	ko04658	ko04659	ko05145	ko05160	ko05161	ko05162	ko05164	ko05165	ko05167	ko05168	ko05169
55226	ko03008
55227	ko04390	ko04391	ko04530	ko05165	ko05203
55233	ko04390	ko04391	ko04392
5524	ko04931
5525	ko03015	ko04071	ko04114	ko04151	ko04152	ko04261	ko04728	ko05165
55255	ko04120
5527	ko03015	ko04071	ko04114	ko04151	ko04152	ko04261	ko04728	ko05165
55286	ko05412
55288	ko04137	ko04214
55293	ko00010	ko00270	ko00620	ko00640	ko01100	ko04922
55294	ko04120
55297	ko00073	ko04146	ko04212
5530	ko04010	ko04020	ko04022	ko04114	ko04218	ko04310	ko04360	ko04370	ko04380	ko04625	ko04650	ko04658	ko04659	ko04660	ko04662	ko04720	ko04724	ko04728	ko04921	ko04922	ko04924	ko05010	ko05014	ko05031	ko05152	ko05163	ko05166	ko05167	ko05170
55339	ko03015
55341	ko03008
5536	ko04010
55361	ko00562	ko01100	ko04070
55500	ko00564	ko01100
55504	ko04060
55534	ko04330	ko04658	ko05165
55556	ko00051
55571	ko04550	ko04950
55577	ko00520	ko01100
5558	ko03030
55589	ko05202
55615	ko04150
55616	ko04144	ko04666
55622	ko04120	ko04214	ko04215
55626	ko04137	ko04140
55654	ko04150	ko04310	ko04390	ko04550	ko04916	ko04934	ko05165	ko05200	ko05202	ko05205	ko05217	ko05224	ko05225	ko05226
55660	ko03040
55666	ko04141
55669	ko04137	ko04621
55670	ko04146
55672	ko05226
55680	ko03030	ko04144
55684	ko04140	ko04360	ko04745
55689	ko01522	ko04919
55691	ko04390	ko04391	ko04392	ko04530	ko04670	ko04810	ko05162	ko05205	ko05206
55703	ko03020	ko04623
55714	ko04151	ko04510	ko04512	ko05165	ko05206
5573	ko04910
55737	ko04144
55740	ko04360	ko04810
55742	ko04510
55746	ko03013
55748	ko00330	ko00340	ko00410	ko01100
5575	ko04910
55751	ko03018	ko04137	ko04140
55752	ko05100
55757	ko04141
5576	ko04910
55768	ko04141
55770	ko04014
5578	ko01521	ko04010	ko04012	ko04014	ko04015	ko04020	ko04066	ko04070	ko04071	ko04072	ko04150	ko04151	ko04261	ko04270	ko04310	ko04360	ko04370	ko04510	ko04540	ko04650	ko04664	ko04666	ko04670	ko04713	ko04720	ko04723	ko04724	ko04725	ko04726	ko04727	ko04728	ko04730	ko04745	ko04750	ko04911	ko04912	ko04916	ko04918	ko04919	ko04921	ko04925	ko04926	ko04928	ko04933	ko04960	ko04961	ko04970	ko04971	ko04972	ko05031	ko05032	ko05110	ko05130	ko05143	ko05146	ko05161	ko05163	ko05164	ko05170	ko05200	ko05205	ko05206	ko05214	ko05223	ko05225	ko05231
55788	ko04977
5579	ko01521	ko04010	ko04012	ko04014	ko04015	ko04020	ko04062	ko04064	ko04066	ko04070	ko04071	ko04150	ko04270	ko04310	ko04370	ko04510	ko04540	ko04650	ko04662	ko04666	ko04670	ko04713	ko04720	ko04723	ko04724	ko04725	ko04726	ko04727	ko04728	ko04730	ko04750	ko04911	ko04912	ko04916	ko04918	ko04919	ko04921	ko04925	ko04928	ko04931	ko04933	ko04960	ko04961	ko04970	ko04971	ko04972	ko04973	ko05031	ko05032	ko05140	ko05143	ko05146	ko05161	ko05163	ko05170	ko05200	ko05205	ko05206	ko05214	ko05223	ko05225	ko05231
558	ko01521
55802	ko03018
5581	ko04022	ko04071	ko04270	ko04371	ko04530	ko04666	ko04750	ko04925	ko04930	ko04931	ko04933	ko05206
55813	ko03008
55824	ko03018	ko04137	ko04140
55830	ko03060
55831	ko03010
55833	ko04657
55841	ko04390	ko04391	ko04392
55844	ko03015	ko04071	ko04151	ko04152	ko04261	ko04390	ko04391	ko04530	ko04728	ko05142	ko05160	ko05165
55845	ko04810
5585	ko04151	ko05132
55850	ko04130
55869	ko05034	ko05203
55870	ko00310
5589	ko04141
5590	ko04015	ko04062	ko04071	ko04144	ko04360	ko04390	ko04530	ko04611	ko04910	ko04926	ko04930	ko04931	ko04933	ko05165	ko05418
55904	ko00310
5591	ko03450	ko04110
55914	ko04621
5592	ko04022	ko04270	ko04540	ko04611	ko04713	ko04714	ko04730	ko04740	ko04923	ko04970
5594	ko01521	ko01522	ko01524	ko04010	ko04012	ko04013	ko04014	ko04015	ko04022	ko04024	ko04062	ko04066	ko04068	ko04071	ko04072	ko04114	ko04140	ko04150	ko04151	ko04210	ko04214	ko04218	ko04261	ko04270	ko04320	ko04350	ko04360	ko04370	ko04371	ko04380	ko04510	ko04520	ko04540	ko04550	ko04611	ko04620	ko04621	ko04625	ko04650	ko04657	ko04658	ko04659	ko04660	ko04662	ko04664	ko04666	ko04668	ko04713	ko04720	ko04722	ko04723	ko04724	ko04725	ko04726	ko04730	ko04810	ko04910	ko04912	ko04914	ko04915	ko04916	ko04917	ko04919	ko04921	ko04926	ko04928	ko04930	ko04933	ko04934	ko04960	ko05010	ko05020	ko05034	ko05131	ko05132	ko05133	ko05140	ko05142	ko05145	ko05152	ko05160	ko05161	ko05163	ko05164	ko05165	ko05166	ko05167	ko05170	ko05200	ko05203	ko05205	ko05210	ko05211	ko05212	ko05213	ko05214	ko05215	ko05216	ko05218	ko05219	ko05220	ko05221	ko05223	ko05224	ko05225	ko05226	ko05230	ko05231
55969	ko00514	ko03040
5597	ko04657
5599	ko01522	ko04010	ko04012	ko04013	ko04014	ko04024	ko04068	ko04071	ko04137	ko04140	ko04141	ko04210	ko04212	ko04214	ko04215	ko04217	ko04310	ko04380	ko04391	ko04510	ko04530	ko04620	ko04621	ko04622	ko04624	ko04625	ko04657	ko04658	ko04659	ko04664	ko04668	ko04722	ko04723	ko04728	ko04750	ko04910	ko04912	ko04914	ko04917	ko04920	ko04926	ko04930	ko04931	ko04932	ko04933	ko05120	ko05131	ko05132	ko05133	ko05142	ko05145	ko05152	ko05161	ko05164	ko05166	ko05167	ko05168	ko05169	ko05170	ko05200	ko05210	ko05212	ko05231	ko05418
5602	ko01522	ko04010	ko04012	ko04013	ko04014	ko04024	ko04068	ko04071	ko04137	ko04140	ko04141	ko04210	ko04212	ko04214	ko04215	ko04217	ko04310	ko04380	ko04391	ko04510	ko04530	ko04620	ko04621	ko04622	ko04624	ko04625	ko04657	ko04658	ko04659	ko04664	ko04668	ko04722	ko04723	ko04728	ko04750	ko04910	ko04912	ko04914	ko04917	ko04920	ko04926	ko04930	ko04931	ko04932	ko04933	ko05120	ko05131	ko05132	ko05133	ko05142	ko05145	ko05152	ko05161	ko05164	ko05166	ko05167	ko05168	ko05169	ko05170	ko05200	ko05210	ko05212	ko05231	ko05418
5603	ko01522	ko04010	ko04013	ko04015	ko04068	ko04071	ko04212	ko04218	ko04261	ko04370	ko04380	ko04550	ko04611	ko04620	ko04621	ko04622	ko04624	ko04625	ko04657	ko04658	ko04659	ko04660	ko04664	ko04668	ko04670	ko04714	ko04722	ko04723	ko04728	ko04750	ko04912	ko04914	ko04917	ko04926	ko04933	ko05014	ko05120	ko05131	ko05132	ko05133	ko05140	ko05142	ko05145	ko05152	ko05161	ko05163	ko05164	ko05167	ko05169	ko05170	ko05205	ko05418
5604	ko01521	ko01522	ko04010	ko04012	ko04013	ko04014	ko04015	ko04022	ko04024	ko04062	ko04066	ko04068	ko04071	ko04072	ko04114	ko04140	ko04150	ko04151	ko04210	ko04218	ko04270	ko04320	ko04370	ko04371	ko04380	ko04510	ko04540	ko04550	ko04620	ko04650	ko04660	ko04662	ko04664	ko04666	ko04668	ko04720	ko04722	ko04725	ko04726	ko04730	ko04810	ko04910	ko04912	ko04914	ko04915	ko04916	ko04917	ko04919	ko04921	ko04926	ko04928	ko04934	ko05020	ko05034	ko05160	ko05161	ko05163	ko05164	ko05165	ko05166	ko05167	ko05170	ko05200	ko05205	ko05206	ko05210	ko05211	ko05212	ko05213	ko05214	ko05215	ko05216	ko05218	ko05219	ko05220	ko05221	ko05223	ko05224	ko05225	ko05226	ko05230	ko05231
56261	ko00564	ko05231
5636	ko00030	ko00230	ko01100	ko01200	ko01230
56479	ko04725
56623	ko00562	ko01100	ko04070
5663	ko04310	ko04330	ko04722	ko05010	ko05165
56649	ko05164
56654	ko00230	ko00564	ko04151	ko04510	ko04512	ko04611	ko04742	ko04926	ko04933	ko04974	ko05146	ko05165
56681	ko04141	ko05134
56776	ko04320
5682	ko03050
5685	ko03050
5688	ko03050
56886	ko04141
56922	ko00280	ko01100
5693	ko03050
56994	ko00440	ko00564	ko00565	ko01100	ko05231
56998	ko04310
5702	ko03050	ko05169
57037	ko00534	ko01100
57038	ko00970
5710	ko03050	ko05169
57104	ko00561	ko01100	ko04714	ko04923
57118	ko04020	ko04921	ko04925	ko05214
57121	ko04015	ko04072	ko04151	ko04810	ko05200
57122	ko03013
57142	ko05010
57149	ko04022	ko04068	ko04140	ko04144	ko04152	ko04211	ko04213	ko04910	ko04920	ko04923	ko04930
57154	ko04120	ko04144	ko04340	ko04341	ko04350
57171	ko00510
57186	ko04072	ko04115	ko04140	ko04150	ko04151	ko04152	ko04211	ko04218	ko04714	ko04910	ko04919	ko05163	ko05165	ko05231
57187	ko03013	ko03040
57224	ko05146	ko05226
5728	ko00562	ko01100	ko01521	ko04068	ko04070	ko04071	ko04115	ko04140	ko04150	ko04151	ko04212	ko04218	ko04510	ko04931	ko05165	ko05166	ko05200	ko05206	ko05213	ko05214	ko05215	ko05218	ko05222	ko05224	ko05225	ko05230
57403	ko04144
57407	ko04360	ko04510	ko04530	ko04611	ko04670	ko04810
57448	ko04120	ko04214	ko04215
57455	ko03008
57459	ko04510	ko04810	ko04933	ko05131
5747	ko01522	ko04012	ko04062	ko04151	ko04360	ko04370	ko04510	ko04670	ko04810	ko05100	ko05146	ko05163	ko05165	ko05170	ko05200	ko05202	ko05205	ko05222	ko05418
57470	ko04064	ko04115	ko04210
57472	ko03018
57486	ko04614
57488	ko03018	ko04150	ko04310	ko04390	ko04550	ko04916	ko04934	ko05165	ko05200	ko05202	ko05205	ko05217	ko05224	ko05225	ko05226
57492	ko04714	ko05225
57498	ko04722
57506	ko04621	ko04622	ko04623	ko05160	ko05161	ko05162	ko05164	ko05168	ko05169
57507	ko01524	ko03420
57510	ko03013
57521	ko04136	ko04140	ko04150	ko04151	ko04152	ko04211	ko04213	ko04714	ko04910	ko05206
57522	ko04360
57530	ko04530
57551	ko04010
57568	ko04015
57583	ko03018	ko05202
57587	ko03018	ko04150	ko04310	ko04390	ko04550	ko04916	ko04934	ko05165	ko05200	ko05205	ko05217	ko05224	ko05225	ko05226
57590	ko04144	ko04145
57597	ko04974
57600	ko04150
57605	ko05146	ko05226
57609	ko04062	ko04144	ko04151	ko04510	ko04512	ko04520	ko04530	ko04666	ko04810	ko05100	ko05130	ko05131	ko05132	ko05145	ko05146	ko05165	ko05200	ko05222	ko05231
57620	ko04020
57644	ko04530
57655	ko04657
57666	ko04974
57669	ko04530
57680	ko04310
57688	ko00510	ko01100	ko04714	ko05225
5770	ko04520	ko04910	ko04931
5771	ko04630
57715	ko04360
57732	ko00562	ko01100	ko04070	ko04140
57798	ko04137	ko04140
5781	ko04013	ko04014	ko04072	ko04360	ko04625	ko04630	ko04650	ko04670	ko04722	ko04920	ko04931	ko05120	ko05168	ko05205	ko05211	ko05220
5783	ko04210
5792	ko04514	ko04520	ko04910	ko04931
5795	ko04520
5797	ko04514	ko04520
5799	ko04940
580	ko03440
5819	ko04514	ko04520	ko05168
5825	ko02010	ko04146
58489	ko00062
58497	ko00230
58508	ko00310
58513	ko04144
58533	ko04144
5858	ko04610
5859	ko00970	ko01100
5860	ko00790	ko01100
5861	ko05134
5868	ko04014	ko04144	ko04145	ko04962	ko05014	ko05146	ko05152
5886	ko03420	ko04141
5887	ko03420	ko04141
5894	ko01521	ko01522	ko04010	ko04012	ko04014	ko04015	ko04022	ko04024	ko04062	ko04068	ko04071	ko04072	ko04140	ko04150	ko04151	ko04210	ko04218	ko04270	ko04360	ko04370	ko04371	ko04510	ko04540	ko04550	ko04625	ko04630	ko04650	ko04660	ko04662	ko04664	ko04666	ko04720	ko04722	ko04726	ko04730	ko04810	ko04910	ko04912	ko04914	ko04915	ko04916	ko04917	ko04919	ko04921	ko04926	ko04928	ko05034	ko05152	ko05160	ko05161	ko05163	ko05164	ko05165	ko05167	ko05170	ko05200	ko05205	ko05206	ko05210	ko05211	ko05212	ko05213	ko05214	ko05215	ko05218	ko05219	ko05220	ko05221	ko05223	ko05224	ko05225	ko05226	ko05230	ko05231
58985	ko04060	ko04630
58986	ko05146	ko05226
5899	ko04014	ko04015	ko04072	ko05200	ko05210	ko05212
5900	ko04014	ko04015	ko04072	ko05200	ko05210	ko05212	ko05231
5906	ko04010	ko04014	ko04015	ko04024	ko04062	ko04510	ko04530	ko04611	ko04670	ko04720	ko04722	ko04934	ko04972	ko05211
5917	ko00970
5920	ko00564	ko00565	ko00590	ko00591	ko00592	ko01100	ko04014	ko04923
5924	ko04010	ko04014
59339	ko04150	ko04310	ko04390	ko04550	ko04916	ko04934	ko05165	ko05200	ko05205	ko05217	ko05224	ko05225	ko05226
59345	ko04014	ko04062	ko04151	ko04371	ko04713	ko04723	ko04724	ko04725	ko04726	ko04727	ko04728	ko04926	ko05032	ko05034	ko05163	ko05167	ko05170	ko05200
5937	ko04310	ko04530
5939	ko04150	ko04310	ko04390	ko04550	ko04916	ko04934	ko05165	ko05200	ko05205	ko05217	ko05224	ko05225	ko05226
596	ko01521	ko01522	ko01524	ko04064	ko04066	ko04071	ko04115	ko04140	ko04141	ko04151	ko04210	ko04215	ko04217	ko04261	ko04340	ko04510	ko04621	ko04630	ko04722	ko04725	ko04915	ko04928	ko04933	ko05014	ko05145	ko05152	ko05161	ko05169	ko05170	ko05200	ko05206	ko05210	ko05215	ko05222	ko05226	ko05418
5971	ko04010	ko04064	ko04380	ko04625	ko05166	ko05169
5976	ko03013	ko03015
598	ko01521	ko01524	ko04014	ko04064	ko04115	ko04137	ko04140	ko04151	ko04210	ko04215	ko04621	ko04630	ko05014	ko05145	ko05166	ko05170	ko05200	ko05202	ko05212	ko05220	ko05222	ko05225
5980	ko01524	ko03460
5984	ko03030	ko03420	ko03430
599	ko05206
5998	ko04360
60	ko04015	ko04145	ko04210	ko04390	ko04391	ko04510	ko04520	ko04530	ko04611	ko04670	ko04714	ko04745	ko04810	ko04919	ko04921	ko05100	ko05110	ko05130	ko05131	ko05132	ko05164	ko05205	ko05225	ko05410	ko05412	ko05414	ko05416	ko05418
6009	ko04072	ko04140	ko04150	ko04151	ko04152	ko04211	ko04218	ko04714	ko04910	ko04919	ko05163	ko05165	ko05231
602	ko04625	ko04668
60489	ko05170
60526	ko00230	ko00232	ko00983	ko01100	ko04146
606495	ko00520
60682	ko04144
60685	ko04062	ko04144	ko04520	ko04530	ko04666	ko04810	ko05100	ko05130	ko05131	ko05132	ko05231
6093	ko04022	ko04024	ko04062	ko04071	ko04270	ko04350	ko04360	ko04510	ko04530	ko04611	ko04670	ko04810	ko04921	ko05130	ko05131	ko05132	ko05163	ko05200	ko05205	ko05206
6117	ko03030	ko03420	ko03430	ko03440	ko03460
6141	ko03010
6185	ko00510	ko01100	ko04141
6193	ko03010
6196	ko04010	ko04114	ko04150	ko04714	ko04720	ko04722	ko04914	ko04931
6197	ko04010	ko04114	ko04150	ko04714	ko04720	ko04722	ko04914	ko04931
6198	ko01521	ko01522	ko04012	ko04066	ko04140	ko04150	ko04151	ko04152	ko04211	ko04212	ko04213	ko04350	ko04371	ko04666	ko04714	ko04910	ko04931	ko05163	ko05165	ko05170	ko05200	ko05205	ko05210	ko05212	ko05221	ko05224	ko05225	ko05226	ko05231
6239	ko04013
624	ko04020	ko04022	ko04071	ko04080	ko04610	ko04750	ko04810	ko04961	ko05142	ko05200
6249	ko04150
6256	ko03320	ko04151	ko04659	ko04919	ko04920	ko04928	ko04932	ko04976	ko05160	ko05200	ko05202	ko05216	ko05222	ko05223	ko05226
6259	ko04310	ko04360
6263	ko04020	ko04371	ko04713	ko04921	ko04970	ko05010
6272	ko04142	ko04722	ko04979
6310	ko00310	ko04657
6311	ko05146	ko05226
6340	ko04742	ko04960
6342	ko00120	ko01040	ko01100	ko01212	ko03320	ko04146
6382	ko04512	ko04514	ko05144	ko05205	ko05418
6385	ko04512	ko04514	ko05205	ko05418
6400	ko04141
64081	ko04137	ko04140	ko04142	ko04145	ko04210	ko04612	ko05152
64091	ko04530
64097	ko04530
64116	ko04216
64121	ko04140	ko04150
64135	ko04622	ko05161	ko05162	ko05164	ko05168
6414	ko03013	ko05200	ko05216
6416	ko04010	ko04012	ko04013	ko04620	ko04664	ko04668	ko04912	ko04926	ko05120	ko05142	ko05161	ko05164	ko05166	ko05167	ko05169	ko05418
64224	ko04141
6427	ko03040	ko05168
64282	ko03018
6429	ko03040	ko05168
64319	ko04320
64324	ko00310
64326	ko04115	ko04120
64332	ko05202
6434	ko03040
64374	ko04141
64399	ko04024	ko04340	ko05200	ko05217
64419	ko00562	ko01100	ko04070	ko04140
64423	ko04810
645	ko00740	ko00860	ko01100
6452	ko04650
6455	ko04144
64645	ko01523
6472	ko00260	ko00630	ko00670	ko01100	ko01200	ko01230	ko01523
64746	ko04010
64747	ko00562	ko01100	ko04070
64750	ko04120	ko04144	ko04340	ko04341	ko04350
6476	ko00052	ko00500	ko01100	ko04973
64764	ko04022	ko04024	ko04151	ko04152	ko04211	ko04261	ko04668	ko04714	ko04725	ko04728	ko04911	ko04915	ko04916	ko04918	ko04922	ko04925	ko04926	ko04927	ko04928	ko04931	ko04934	ko04962	ko05016	ko05030	ko05031	ko05034	ko05161	ko05163	ko05165	ko05166	ko05203	ko05215
64778	ko05410	ko05414
64788	ko00760	ko01100	ko04144	ko04657
64800	ko04014	ko04015	ko04020	ko04022	ko04024	ko04070	ko04114	ko04218	ko04261	ko04270	ko04371	ko04625	ko04713	ko04720	ko04722	ko04728	ko04740	ko04744	ko04745	ko04750	ko04910	ko04912	ko04915	ko04916	ko04921	ko04922	ko04924	ko04925	ko04970	ko04971	ko05010	ko05031	ko05034	ko05133	ko05152	ko05163	ko05167	ko05170	ko05200	ko05214	ko05418
64802	ko00760	ko01100
64895	ko03015
64919	ko05202
6494	ko04015	ko04670
64968	ko03010
6497	ko04550
65010	ko04978
65059	ko04015	ko04611
6520	ko04150	ko04216	ko04974
65220	ko00760	ko01100
65244	ko04013	ko04150	ko04310	ko04320	ko04390	ko04550	ko04916	ko04934	ko05165	ko05200	ko05202	ko05205	ko05217	ko05224	ko05225	ko05226
653583	ko04141
6536	ko04721
6541	ko05206
6546	ko04020	ko04022	ko04371	ko04740	ko04974
6548	ko04024	ko04260	ko04261	ko04371	ko04810	ko04919	ko04970	ko04971	ko04972	ko04976	ko05205
655	ko04060	ko04350	ko04360	ko04390
6558	ko04970	ko04972	ko05110
657	ko04060	ko04350	ko04390	ko04550	ko05418
659	ko04060	ko04350	ko04360	ko04390	ko04550	ko05206	ko05418
6598	ko04714	ko05225
6599	ko04714	ko05225
66008	ko01100	ko04727
6602	ko04714	ko05225
6608	ko04340	ko04341	ko04360	ko05200	ko05205	ko05217
6625	ko03040
6642	ko04144
6645	ko03008	ko04142	ko04144	ko04145	ko04210	ko04217	ko04612	ko05152
6646	ko00100	ko04979
665	ko04137
6653	ko04979	ko05010	ko05144
6654	ko01521	ko01522	ko04010	ko04012	ko04013	ko04014	ko04062	ko04068	ko04072	ko04150	ko04151	ko04320	ko04510	ko04540	ko04630	ko04650	ko04660	ko04662	ko04664	ko04714	ko04722	ko04810	ko04910	ko04912	ko04915	ko04917	ko04926	ko05034	ko05160	ko05161	ko05163	ko05165	ko05200	ko05205	ko05206	ko05210	ko05211	ko05213	ko05214	ko05215	ko05220	ko05221	ko05223	ko05224	ko05225	ko05226	ko05231
6655	ko01521	ko01522	ko04010	ko04012	ko04013	ko04014	ko04062	ko04068	ko04072	ko04150	ko04151	ko04320	ko04510	ko04540	ko04630	ko04650	ko04660	ko04662	ko04664	ko04714	ko04722	ko04810	ko04910	ko04912	ko04915	ko04917	ko04926	ko05034	ko05160	ko05161	ko05163	ko05165	ko05200	ko05205	ko05206	ko05210	ko05211	ko05213	ko05214	ko05215	ko05220	ko05221	ko05223	ko05224	ko05225	ko05226	ko05231
6692	ko05202	ko05215
6720	ko04152	ko04910	ko04931	ko04932
6729	ko03060
6730	ko03060
6732	ko05168
6744	ko04144
6745	ko04141
6760	ko05202
6768	ko05206
677	ko04218
6772	ko04062	ko04217	ko04380	ko04620	ko04621	ko04625	ko04630	ko04658	ko04659	ko04917	ko04919	ko04933	ko05140	ko05145	ko05152	ko05160	ko05161	ko05162	ko05164	ko05165	ko05167	ko05168	ko05169	ko05200	ko05212	ko05321
6774	ko01521	ko04062	ko04066	ko04068	ko04217	ko04550	ko04630	ko04659	ko04917	ko04920	ko04931	ko04933	ko05145	ko05160	ko05161	ko05162	ko05163	ko05167	ko05169	ko05200	ko05203	ko05205	ko05206	ko05212	ko05221	ko05223	ko05321
6775	ko04217	ko04630	ko04658	ko05161	ko05200	ko05321
6776	ko04012	ko04217	ko04630	ko04658	ko04659	ko04917	ko04933	ko05161	ko05162	ko05166	ko05200	ko05203	ko05220	ko05221	ko05223
6777	ko04012	ko04062	ko04217	ko04630	ko04658	ko04659	ko04917	ko04933	ko05161	ko05162	ko05166	ko05200	ko05203	ko05220	ko05221	ko05223
6786	ko04020	ko04611
6788	ko04010	ko04214	ko04390	ko04391	ko04392
6790	ko04114	ko04914
6793	ko04914
6804	ko04130	ko04721	ko04911	ko05031
6809	ko04130	ko04721
6810	ko04130	ko04962
6811	ko04130
6844	ko04130	ko04721	ko04911	ko04962	ko04970
6850	ko04064	ko04072	ko04151	ko04380	ko04611	ko04625	ko04650	ko04662	ko04664	ko04666	ko05152	ko05167	ko05169	ko05203
6856	ko04122
6870	ko04020	ko04080
6874	ko03022	ko05016	ko05168
6875	ko03022	ko05016	ko05168
6883	ko03022
6901	ko00564
6929	ko04550	ko05166	ko05202
6934	ko04310	ko04390	ko04520	ko04916	ko04934	ko05165	ko05200	ko05210	ko05213	ko05215	ko05216	ko05217	ko05221	ko05224	ko05225	ko05226	ko05412
694	ko03018
695	ko04064	ko04380	ko04611	ko04662	ko04664	ko05169	ko05340
7003	ko04390	ko04391	ko04392
7023	ko05205
7027	ko04110	ko04350
7029	ko04110
7037	ko04066	ko04144	ko04145	ko04216	ko04640
7040	ko04010	ko04060	ko04068	ko04110	ko04218	ko04350	ko04380	ko04390	ko04659	ko04672	ko04926	ko04932	ko04933	ko05140	ko05142	ko05144	ko05145	ko05146	ko05152	ko05161	ko05166	ko05200	ko05205	ko05210	ko05211	ko05212	ko05220	ko05225	ko05226	ko05321	ko05323	ko05410	ko05414
7057	ko04015	ko04115	ko04145	ko04151	ko04350	ko04510	ko04512	ko05144	ko05165	ko05205	ko05206	ko05219
7067	ko04080	ko04919
7068	ko04080	ko04919
7074	ko04014	ko04015	ko04024	ko04062	ko04530	ko04810	ko05205
7086	ko00030	ko01100	ko01200	ko01230
71	ko04015	ko04145	ko04210	ko04390	ko04391	ko04510	ko04520	ko04530	ko04611	ko04670	ko04714	ko04745	ko04810	ko04919	ko04921	ko05100	ko05110	ko05130	ko05131	ko05132	ko05164	ko05205	ko05225	ko05410	ko05412	ko05414	ko05416	ko05418
7113	ko05164	ko05202	ko05215
7156	ko03440	ko03460
7158	ko04621
7159	ko04390
7168	ko04260	ko04261	ko05206	ko05410	ko05414
7170	ko04260	ko04261	ko05200	ko05216	ko05410	ko05414
7171	ko04260	ko04261	ko05410	ko05414
7186	ko04010	ko04064	ko04071	ko04141	ko04210	ko04217	ko04380	ko04621	ko04622	ko04657	ko04668	ko04920	ko04932	ko05160	ko05163	ko05167	ko05168	ko05169	ko05170	ko05200	ko05203	ko05222
7188	ko04064	ko04217	ko04621	ko04657	ko04668	ko05163	ko05168	ko05169	ko05170	ko05200	ko05203	ko05222
7247	ko04137	ko04140	ko04612	ko05152	ko05340
7249	ko04072	ko04115	ko04140	ko04150	ko04151	ko04152	ko04211	ko04218	ko04714	ko04910	ko04919	ko05163	ko05165	ko05231
7257	ko03010	ko03018	ko04150	ko04310	ko04390	ko04550	ko04916	ko04934	ko05165	ko05200	ko05205	ko05217	ko05224	ko05225	ko05226
727897	ko04657	ko04970
727957	ko04974
7298	ko00240	ko00670	ko01100	ko01523
729920	ko00040	ko00515	ko01100
7316	ko03320
7322	ko04013	ko04120	ko04141	ko04624
7323	ko04013	ko04120	ko04141	ko04624
7326	ko04120	ko04141	ko05012
7328	ko04120
7336	ko04624
7337	ko04120	ko05165	ko05203
7360	ko00040	ko00052	ko00500	ko00520	ko01100
7371	ko00240	ko00983	ko01100
7385	ko00190	ko01100	ko04260	ko04714	ko04932	ko05010	ko05012	ko05016
7390	ko00860	ko01100
7402	ko05410	ko05412	ko05414	ko05416
7405	ko04140
7408	ko04015	ko04022	ko04510	ko04530	ko04611	ko04666	ko04670
7410	ko04024	ko04062	ko04510	ko04650	ko04660	ko04662	ko04664	ko04666	ko04670	ko04810
7414	ko04510	ko04520	ko04670	ko04810	ko05100	ko05131	ko05146
7417	ko04020	ko04022	ko04216	ko04217	ko04218	ko04621	ko04979	ko05012	ko05016	ko05166
7419	ko04020	ko04022	ko04216	ko04217	ko04218	ko04621	ko04979	ko05012	ko05016	ko05161	ko05166	ko05203
7421	ko04928	ko04961	ko04978	ko05152
7423	ko04010	ko04014	ko04015	ko04151	ko04510	ko04926	ko04933	ko05200
7428	ko04066	ko04120	ko04212	ko05200	ko05211
7430	ko04530	ko04670	ko04810	ko04971	ko05130	ko05205	ko05206
7433	ko04080
7468	ko00310	ko05202
7494	ko04141	ko04932
7498	ko00230	ko00232	ko00983	ko01100	ko04146
7512	ko04974
7514	ko03008	ko03013	ko04013	ko05164	ko05166
7517	ko03440
752	ko04310	ko04810
7531	ko04110	ko04114	ko04151	ko04390	ko04391	ko04722	ko05160	ko05203
7538	ko05166	ko05167
754	ko03013	ko04010	ko04510	ko05132	ko05205	ko05418
762	ko00910	ko04964
768211	ko04060
7690	ko04110	ko05200	ko05202	ko05222
7703	ko04550
7704	ko05200	ko05202	ko05221
7706	ko04064	ko04622	ko05164
771	ko00910
775	ko04010	ko04020	ko04022	ko04024	ko04260	ko04261	ko04270	ko04713	ko04720	ko04723	ko04724	ko04725	ko04726	ko04727	ko04728	ko04742	ko04911	ko04912	ko04921	ko04924	ko04925	ko04927	ko04930	ko04934	ko05010	ko05031	ko05410	ko05412	ko05414
7791	ko04510
7799	ko00310
7805	ko04142
780776	ko04150	ko04310	ko04390	ko04550	ko04916	ko04934	ko05165	ko05200	ko05205	ko05217	ko05224	ko05225	ko05226
7871	ko00062	ko00140	ko01040	ko01100	ko01212
7879	ko04137	ko04140	ko04144	ko04145	ko05132	ko05146	ko05152
79001	ko00130	ko01100
79005	ko00730	ko01100	ko03018	ko04122
79026	ko03430
79041	ko04137	ko04140	ko04657
79053	ko00510	ko01100
79098	ko05146	ko05226
79140	ko03013	ko04020	ko04024	ko04080	ko04151	ko04725	ko04810
79154	ko00140
79157	ko03040	ko05168
79158	ko04142
79178	ko00730	ko01100
79180	ko00310
79370	ko01100	ko04013	ko04320	ko05202
79567	ko05146	ko05226
79573	ko00514	ko04931
79591	ko00230	ko00730	ko01100	ko04150	ko04310	ko04390	ko04550	ko04916	ko04934	ko05165	ko05200	ko05205	ko05217	ko05224	ko05225	ko05226
79602	ko04152	ko04211	ko04920	ko04932
79613	ko03008	ko04015	ko04371	ko04390	ko04514	ko04520	ko05100	ko05130	ko05200	ko05213	ko05216	ko05218	ko05219	ko05226
79618	ko04950
79621	ko03030
79641	ko03020	ko05016	ko05100	ko05168
79647	ko03018	ko04150	ko04310	ko04390	ko04550	ko04916	ko04934	ko05165	ko05200	ko05202	ko05205	ko05217	ko05224	ko05225	ko05226
79658	ko05100
79664	ko03018
79683	ko04391
79703	ko00900	ko04810
79706	ko03030	ko03410	ko03420	ko03430	ko03440	ko04722	ko04910
79718	ko04013	ko04310
79719	ko00512	ko01100
79723	ko00310
79726	ko04150
79728	ko03440	ko03460
79729	ko04144	ko05100
79731	ko00970
79746	ko00062	ko00071	ko00280	ko00310	ko00380	ko00410	ko00534	ko00640	ko00650	ko01100	ko01200	ko01212
79784	ko04530
79796	ko00510	ko01100
79811	ko01100	ko03013	ko03015	ko03040
79813	ko00310	ko04211
79819	ko04080	ko04926	ko05016
79823	ko00310
79830	ko00230	ko00232	ko00983	ko01100	ko03013	ko03015	ko03018	ko04020	ko04080	ko04146	ko04217	ko04621	ko04625	ko05133	ko05150	ko05164
79832	ko04657
79885	ko05034	ko05203
79887	ko05012
79890	ko04014	ko04080
79899	ko04150
79902	ko03013
79932	ko03018	ko04150	ko04310	ko04390	ko04550	ko04916	ko04934	ko05165	ko05200	ko05202	ko05205	ko05217	ko05224	ko05225	ko05226
7994	ko04550
79944	ko00650
79947	ko00900
800	ko04270
80008	ko04150	ko04310	ko04390	ko04550	ko04916	ko04934	ko05165	ko05200	ko05205	ko05217	ko05224	ko05225	ko05226
80017	ko00471
80025	ko00770	ko01100
80055	ko00563	ko01100
80127	ko00280	ko00410	ko00562	ko00640	ko01100	ko01200
80139	ko03020	ko05016	ko05168
80142	ko00590	ko01100
80146	ko00520	ko01100
80153	ko03018
80167	ko04137	ko04140
80206	ko04510	ko04810	ko04933	ko05131
80223	ko04144
80230	ko04144
80271	ko00562	ko01100	ko04020	ko04070
8028	ko04080	ko04723	ko04727	ko04742	ko05032	ko05033
80308	ko00740	ko01100
80318	ko04141	ko04150
80331	ko04141
8036	ko04014
805	ko04014	ko04015	ko04020	ko04022	ko04024	ko04070	ko04114	ko04218	ko04261	ko04270	ko04371	ko04625	ko04713	ko04720	ko04722	ko04728	ko04740	ko04744	ko04745	ko04750	ko04910	ko04912	ko04915	ko04916	ko04921	ko04922	ko04924	ko04925	ko04970	ko04971	ko05010	ko05031	ko05034	ko05133	ko05152	ko05163	ko05167	ko05170	ko05200	ko05214	ko05418
8065	ko04120	ko05170
8076	ko03010	ko04137	ko04140	ko04150	ko04310	ko04390	ko04550	ko04916	ko04934	ko05165	ko05200	ko05205	ko05217	ko05224	ko05225	ko05226
80765	ko04979
8079	ko05202
80820	ko04120
8085	ko00310	ko04934
80856	ko04150	ko04310	ko04390	ko04550	ko04916	ko04934	ko05165	ko05200	ko05202	ko05205	ko05217	ko05224	ko05225	ko05226
8087	ko03013
81	ko04510	ko04520	ko04530	ko04670	ko04810	ko05146	ko05203	ko05322
813	ko04530	ko04621
8131	ko04150
814	ko04020	ko04024	ko04211	ko04371	ko04380	ko04720	ko04722	ko04725	ko04921	ko04925	ko05031	ko05034	ko05214
8148	ko03022	ko05202
81539	ko04724	ko04727
81567	ko04141
81608	ko03015
81669	ko05202
81671	ko04140
817	ko04012	ko04020	ko04024	ko04066	ko04114	ko04217	ko04261	ko04310	ko04360	ko04713	ko04720	ko04722	ko04725	ko04728	ko04740	ko04745	ko04750	ko04911	ko04912	ko04916	ko04921	ko04922	ko04925	ko04934	ko04971	ko05031	ko05152	ko05200	ko05205	ko05214
8174	ko04514	ko04672
8175	ko03040
818	ko04012	ko04020	ko04024	ko04066	ko04114	ko04217	ko04261	ko04310	ko04360	ko04713	ko04720	ko04722	ko04725	ko04728	ko04740	ko04745	ko04750	ko04911	ko04912	ko04916	ko04921	ko04922	ko04925	ko04934	ko04971	ko05031	ko05152	ko05200	ko05205	ko05214
8189	ko03015	ko04530
81932	ko00860	ko01100
8202	ko01522	ko04915	ko04919	ko05200	ko05224
821	ko04141	ko04145	ko04612	ko04918	ko05166
823	ko04141	ko04210	ko04217	ko04218	ko05010
8233	ko03040	ko05131
824	ko04141	ko04210	ko04217	ko04218	ko04510	ko05010
8243	ko04110	ko04114
829	ko04144
8295	ko05166
8312	ko04310	ko04390	ko04550	ko04934	ko05165	ko05200	ko05210	ko05213	ko05217	ko05224	ko05225	ko05226
8315	ko04014
832	ko04144
835	ko04210
8351	ko05034	ko05202	ko05322
83541	ko03010
83593	ko04014	ko04015	ko04218	ko04670	ko05200	ko05223
8365	ko05034	ko05203	ko05322
83660	ko04015	ko04510	ko04611	ko05166
83692	ko04514	ko04670
83737	ko04120	ko04144	ko04668	ko04932
83786	ko04010	ko04013	ko04015	ko04212
8379	ko04110	ko04114	ko04914	ko05166	ko05203
83852	ko00310
83860	ko03022	ko05168
83937	ko04391	ko04392
8394	ko00562	ko01100	ko04070	ko04072	ko04144	ko04666	ko04810	ko05231
83941	ko00970	ko03018	ko03460	ko05169	ko05200	ko05202	ko05210	ko05212	ko05213	ko05214	ko05216	ko05217	ko05218	ko05220	ko05222	ko05223	ko05224	ko05225	ko05226
84067	ko04024	ko04740
84105	ko00790	ko01100
8411	ko04144	ko04145	ko05152
84173	ko04022	ko04080
84188	ko00073	ko04146	ko04212
84193	ko00310
842	ko01524	ko04115	ko04151	ko04210	ko04215	ko04370	ko04919	ko05010	ko05012	ko05014	ko05016	ko05134	ko05145	ko05152	ko05160	ko05161	ko05163	ko05164	ko05167	ko05169	ko05170	ko05200	ko05210	ko05212	ko05213	ko05215	ko05222	ko05223	ko05416
84250	ko03440
84284	ko00230	ko00730	ko01100
84288	ko04014	ko04015	ko04020	ko04022	ko04024	ko04070	ko04114	ko04218	ko04261	ko04270	ko04371	ko04625	ko04713	ko04720	ko04722	ko04728	ko04740	ko04744	ko04745	ko04750	ko04910	ko04912	ko04915	ko04916	ko04921	ko04922	ko04924	ko04925	ko04970	ko04971	ko05010	ko05031	ko05034	ko05133	ko05152	ko05163	ko05167	ko05170	ko05200	ko05214	ko05418
843	ko04210	ko04622	ko04668	ko05152	ko05161
84310	ko03022	ko04320	ko05016	ko05168
8434	ko05206
84364	ko04144
8437	ko04014
84441	ko04330	ko04658	ko05165
84444	ko00310	ko05202
84447	ko04120	ko04141
84450	ko00240	ko00983	ko01100
84456	ko03040	ko04120
84501	ko04320
8451	ko03420	ko04120	ko05170
84514	ko03020	ko04012	ko04062	ko04217	ko04630	ko04658	ko04659	ko04917	ko04933	ko04974	ko05016	ko05161	ko05162	ko05166	ko05168	ko05200	ko05203	ko05220	ko05221	ko05223
8452	ko04120	ko04340	ko04341
8453	ko04066	ko04120	ko05200	ko05211
84620	ko00510	ko00514	ko01100
84629	ko04144
84656	ko00280	ko00630	ko00650	ko01100	ko01200
84680	ko00130	ko00220	ko00250	ko00270	ko00350	ko00360	ko00380	ko00400	ko00450	ko01100	ko01200	ko01210	ko01230	ko05204
84747	ko00071	ko00280	ko00563	ko00650	ko01100	ko01200	ko01212
84749	ko04137
84787	ko00310
84795	ko01100
84816	ko00790	ko01100	ko04727
84823	ko04210	ko04214
84859	ko04014
84901	ko03018	ko04137	ko04140
8491	ko04010
84918	ko05202	ko05215
84928	ko03010	ko04137	ko04140	ko04151	ko04510	ko04512	ko05145	ko05146	ko05165	ko05200	ko05222
8493	ko04115
8495	ko04512	ko04530
84952	ko04530
84954	ko00310	ko04144	ko04934	ko05202
8496	ko03018
85007	ko00310	ko01100
8502	ko04015	ko04520	ko04670
8516	ko04151	ko04510	ko04512	ko04514	ko04810	ko05165	ko05410	ko05412	ko05414
8520	ko05034
8526	ko00561	ko00564	ko01100	ko04070	ko04072	ko05231
8527	ko00561	ko00564	ko01100	ko04070	ko04072	ko05231
85379	ko03018	ko05202
85441	ko04974
85456	ko03020	ko04928	ko05016	ko05168
8546	ko04142
85464	ko04360	ko04810
85465	ko00440	ko00564	ko00565	ko01100
85477	ko04666	ko04810	ko05203
8550	ko04010
8556	ko04110
8565	ko00970
8566	ko00750	ko01100
8577	ko04512
8578	ko00190	ko01100	ko04714
8603	ko04144
861	ko04530	ko04659	ko05200	ko05202	ko05220	ko05221
8615	ko00240	ko00983	ko01100	ko04010	ko04218	ko04370	ko04625	ko04722	ko05167	ko05203
8648	ko04915	ko04919	ko05200	ko05224
8650	ko04330
8661	ko03013
8662	ko03013
8667	ko03013	ko05162
8668	ko03013
8669	ko03013
867	ko04012	ko04120	ko04144	ko04910	ko05100	ko05200	ko05205	ko05220
8671	ko04964	ko04972	ko04976
8672	ko03013	ko05416
868	ko04012	ko04120	ko04144	ko04625	ko04660	ko04910	ko05162
87	ko04510	ko04520	ko04530	ko04670	ko04810	ko05146	ko05203	ko05322
8702	ko00533	ko00601	ko01100
8703	ko00510	ko00514	ko00515	ko00533	ko00601	ko01100
8714	ko01523	ko02010	ko04976
8717	ko04010	ko04064	ko04071	ko04210	ko04217	ko04622	ko04657	ko04668	ko04920	ko05152	ko05160	ko05163	ko05165	ko05167	ko05169	ko05170	ko05203
87178	ko03018
8718	ko04060
8720	ko04141
8732	ko03015
8743	ko04060	ko04068	ko04210	ko04217	ko04650	ko05162	ko05164
8760	ko00564	ko01100	ko04070
8764	ko04060	ko05168
8792	ko04060	ko04064	ko04380	ko04917	ko05323
8801	ko00020	ko00640	ko01100	ko01200
8821	ko00562	ko01100	ko04070
8824	ko00983
8826	ko04520	ko04810	ko05205
8833	ko00230	ko00983	ko01100
8837	ko04064	ko04140	ko04210	ko04217	ko04668	ko05142	ko05160
8842	ko05202
8848	ko04657
8853	ko04144	ko04666
8863	ko04710	ko04713	ko05168
8864	ko04710	ko04711	ko04713	ko05168	ko05202	ko05221
8869	ko00604	ko01100
8871	ko00562	ko01100	ko04070
8878	ko04137	ko04217	ko04218	ko04380	ko05418
8881	ko04110	ko04114	ko04120	ko04914	ko05166
8883	ko05010
8884	ko04977
8887	ko04137
889	ko04015	ko04212
8897	ko00562	ko01100	ko04070	ko04140
891	ko04068	ko04110	ko04114	ko04115	ko04218	ko04914	ko05170
8924	ko04120
8925	ko04120
8930	ko03410
8935	ko04015
8940	ko03440	ko03460
8943	ko04142
896	ko04110	ko04115	ko04151	ko04218	ko04310	ko04390	ko04510	ko04630	ko05162	ko05165	ko05166	ko05169	ko05200	ko05203
8976	ko04062	ko04144	ko04520	ko04530	ko04666	ko04810	ko05100	ko05130	ko05131	ko05132	ko05231
89849	ko04140
89853	ko04144
89910	ko04120
90007	ko00310
9020	ko04010	ko04064	ko04210	ko04380	ko04625	ko04660	ko04668	ko04672	ko05120	ko05166	ko05169
9039	ko04120
90550	ko04020	ko04218	ko04621
9061	ko00230	ko00261	ko00450	ko00920	ko01100
9070	ko04934
9093	ko05203
90993	ko04022	ko04024	ko04151	ko04152	ko04211	ko04261	ko04668	ko04714	ko04725	ko04728	ko04911	ko04915	ko04916	ko04918	ko04922	ko04925	ko04926	ko04927	ko04928	ko04931	ko04934	ko04962	ko05016	ko05030	ko05031	ko05034	ko05161	ko05163	ko05165	ko05166	ko05203	ko05215
91	ko04060	ko04350	ko04550
9101	ko04137	ko04144	ko04934
91050	ko03015	ko04071	ko04114	ko04151	ko04152	ko04261	ko04728	ko05165
9113	ko04214	ko04390	ko04391	ko04392
91133	ko03040	ko04120
9135	ko04144
91355	ko04150	ko04310	ko04928	ko05200	ko05224	ko05225	ko05226
9146	ko04144	ko04145
9147	ko04744
91663	ko00330	ko01100	ko01230	ko03018	ko04142	ko04145	ko04210	ko04612	ko05152
91748	ko03018	ko04150	ko04310	ko04390	ko04550	ko04916	ko04934	ko05165	ko05200	ko05202	ko05205	ko05217	ko05224	ko05225	ko05226
9175	ko04010
9179	ko04142
91833	ko03015	ko03030	ko03410	ko03450	ko04530
919	ko04650	ko04658	ko04659	ko04660	ko05142	ko05169	ko05170
9197	ko00604	ko01100
92	ko04060	ko04350	ko04550	ko05418
9200	ko00062	ko01040	ko01100	ko01212
9204	ko04360	ko05202	ko05412
9205	ko03018	ko04137	ko04140
92140	ko05202
9215	ko00515	ko01100
9217	ko04979
9223	ko04015	ko04151	ko04530	ko05165
9231	ko04520	ko04530	ko04540	ko05110	ko05120	ko05132
924	ko04640
9249	ko00830	ko01100
9252	ko04010	ko04261	ko04668	ko04713	ko04722	ko05200	ko05206	ko05219
9261	ko04010	ko04218	ko04370	ko04625	ko04722	ko05167	ko05203
9265	ko04072	ko04144
9267	ko04072	ko04144
92714	ko04621
92736	ko05146	ko05226
92912	ko04120
93010	ko00533
93100	ko00760	ko01100
9314	ko04550
9326	ko00514
9334	ko00512	ko01100
93343	ko04144
93349	ko05168	ko05203
9340	ko04080
9341	ko04130	ko04145
93432	ko00052	ko00500	ko01100	ko04973
9352	ko04141	ko04621	ko05418
9354	ko04120
9368	ko04530	ko04928	ko05165
9377	ko00190	ko01100	ko04260	ko04714	ko04932	ko05010	ko05012	ko05016
9378	ko04514
9380	ko00260	ko00620	ko00630	ko01100
9402	ko04660
9409	ko04146
94097	ko04110	ko04114	ko04120	ko04914	ko05166
941	ko04514	ko04620	ko04672	ko04940	ko05320	ko05322	ko05323	ko05330	ko05332	ko05416
9410	ko03040
9462	ko04014
9466	ko04060	ko04630	ko04659
9473	ko04151	ko04510	ko04512	ko04611	ko04926	ko04933	ko04974	ko05146	ko05165
9474	ko04136	ko04137	ko04140	ko04211	ko04213	ko04216	ko04621	ko04622	ko05131
9487	ko00563	ko01100
9489	ko00564	ko01100
9516	ko04142
9517	ko00600	ko01100	ko04071
9527	ko04130
9528	ko03018	ko05202
953	ko00230	ko00240	ko05169
9545	ko04972
955	ko00230	ko00240
9555	ko04217	ko05034	ko05322
9562	ko00010	ko00562	ko01100
9564	ko04015	ko04062	ko04510	ko04670	ko04810	ko05100	ko05163
9569	ko03022	ko04022	ko05168
957	ko00230	ko00240
9572	ko04710
9577	ko03440
9586	ko04022	ko04024	ko04151	ko04152	ko04211	ko04261	ko04668	ko04714	ko04725	ko04728	ko04911	ko04915	ko04918	ko04922	ko04925	ko04926	ko04927	ko04928	ko04931	ko04934	ko04962	ko05016	ko05030	ko05031	ko05034	ko05161	ko05163	ko05165	ko05166	ko05203	ko05215
9592	ko00310	ko04010	ko04020	ko04721	ko04723	ko04724	ko04725	ko04726	ko04727	ko04728	ko04730	ko04742	ko04930	ko05032	ko05033
960	ko04512	ko04640	ko05131	ko05169	ko05205	ko05206
9612	ko04330	ko05169
9618	ko04214	ko04657	ko05200	ko05222
9631	ko03013
9636	ko04622	ko05165	ko05169
9644	ko04062	ko04145	ko04380	ko04666	ko04670	ko05140	ko05418
9658	ko04714
9663	ko00561	ko00564	ko01100
9672	ko04514	ko05146	ko05226
9679	ko04141
9681	ko04150
9685	ko04144
9709	ko04141
9711	ko04140
9716	ko03040
972	ko04612	ko05152	ko05168
9722	ko04713
9727	ko04144
9734	ko05034	ko05203
9744	ko04144
9757	ko00310
9771	ko04014	ko04015
9778	ko04330	ko05169
98	ko00620
9807	ko04070
9815	ko04144
9817	ko04120	ko05200	ko05225	ko05418
9818	ko03013
9821	ko04140	ko04211
9842	ko04140	ko04150	ko04310	ko04390	ko04550	ko04916	ko04934	ko05165	ko05200	ko05205	ko05217	ko05224	ko05225	ko05226
9844	ko04062	ko05100	ko05131
9846	ko04014	ko04071	ko04072	ko04380	ko04664	ko04666	ko05220
9847	ko04721	ko04911
9853	ko04142
9855	ko04015	ko04520
9862	ko04919
9871	ko04141
9921	ko04144	ko05170
9922	ko04144
9927	ko04137	ko04214	ko04621
996	ko04110	ko04114	ko04120	ko04914	ko05166
9969	ko04919
9972	ko03013
9978	ko03420	ko04066	ko04110	ko04114	ko04120	ko04141	ko04310	ko04341	ko04350	ko04710	ko05170	ko05200	ko05211
9980	ko03018	ko04144	ko05202
999	ko04015	ko04371	ko04390	ko04514	ko04520	ko05100	ko05130	ko05200	ko05213	ko05216	ko05218	ko05219	ko05226
