# Supplementary material for: Improvement of intestinal barrier function, gut microbiota, and metabolic endotoxemia in type 2 diabetes rats by curcumin
Source: Bioengineered. 2021 Dec 19;12(2):11947–58. doi: 10.1080/21655979.2021.2009322 (PMC8810160; doi:10.1080/21655979.2021.2009322)
Supplement: Supplemental Material [file KBIE_A_2009322_SM6765.zip › supplementary details/N-VS-UC.DEGseq_Method.GO2Gene.xls]

Ontoloty	GO term	Number of Genes	Gene members
biological_process	behavior	80	10396;10499;109;111;1201;123803;126;130507;135;1374;1497;1855;2043;2048;2115;221935;22849;22941;23259;23284;23287;257194;26053;26058;26090;267;2744;2898;28996;29767;3064;3156;3218;3269;351;3675;3688;372;3949;4192;4204;440275;463;4763;4891;4915;5008;5048;5079;55084;55737;5575;5581;5590;5663;5728;577;6198;6414;65009;6774;6870;6905;7057;7067;7068;7419;79784;80208;814;8301;84961;8516;85461;8648;8863;…
biological_process	biological adhesion	248	10020;10049;100528032;10109;10130;1015;10154;102;10318;10395;10451;1048;10519;10653;10892;10893;11124;1272;135;1364;1366;144100;1465;149041;149233;1495;1500;1613;1739;1793;1948;1956;201294;2017;2043;2050;2064;2065;2113;2175;2177;2185;2196;221935;2241;22859;22862;22890;22914;23122;23145;23189;23240;23284;23332;23384;23396;23421;23499;23603;23607;23654;253260;255743;257194;25865;25930;25992;26191;2…
biological_process	biological phase	1	55612
biological_process	biological regulation	2075	10005;10014;10016;10019;10025;100302652;10049;100506658;100527943;100528032;100533105;10071;10075;10079;10095;10096;10103;10106;10109;10128;10130;10131;10142;10146;1015;10154;10160;10170;10181;10184;10188;10193;102;10217;10228;10229;1024;10257;10260;10270;10274;10277;10293;10318;10320;10395;10396;10397;10399;10404;10419;10425;10427;10437;1044;10443;10444;10451;10458;10460;10463;1048;10481;10493;1…
biological_process	cell aggregation	1	7067
biological_process	cell killing	17	100528032;1075;1113;1130;149233;164;201294;22914;2919;3326;3594;3916;3958;4843;5819;634;6777
biological_process	cell proliferation	383	10016;100533105;10103;10181;10188;10193;102;10257;10293;10395;10397;10419;10425;10443;10451;10460;10498;10519;10579;10591;10608;10617;10628;10653;10730;10765;10766;10771;10890;10892;10950;10973;11004;11108;11116;11119;11180;113026;11333;114609;116986;1195;1265;129563;135;135228;1366;1434;1487;1488;149041;149233;1495;1503;1522;153090;163702;1739;1741;1794;182;1877;1938;1948;1956;196528;2000;200081…
biological_process	cellular component organization or biogenesis	1335	10005;10014;10016;10049;100506658;100533105;10071;10075;10079;10095;10096;10103;10109;10142;1015;10154;10160;10171;10181;10188;10193;102;10228;10257;10260;10269;10270;10274;10277;10313;10320;10395;10396;10397;10399;10419;10425;10426;10427;10451;10458;10460;10476;10484;10493;10494;10497;10498;10512;10519;10533;10564;10579;10585;10591;10594;10595;10611;10629;10645;10653;10658;10664;107080644;10730;…
biological_process	cellular process	2709	10005;10014;10016;10019;10020;10025;100302652;10049;100506658;100527943;100528032;10053;100533105;100533467;100534012;10054;10057;10071;10075;10079;10095;10096;10103;10106;10109;10128;10130;10131;10142;10146;10147;1015;10154;10160;10165;10170;10171;10180;10181;10184;10188;10193;102;10217;10228;10229;10238;1024;10257;10260;10269;10270;10274;10277;10293;10313;10318;10320;10327;10395;10396;10397;103…
biological_process	detoxification	5	23334;2643;2944;2946;4780
biological_process	developmental process	1128	10014;10016;10019;10049;100526694;100528032;10075;10096;10109;1015;10154;10160;10170;10184;10188;10193;102;10238;10277;10320;10395;10397;10404;10419;10425;10427;1044;10443;10451;10458;10460;1048;10481;10493;10494;10497;10498;10509;10512;10519;10533;10579;10585;10591;10611;10628;10644;10653;10658;1075;10765;10766;1080;10806;10890;10892;10893;10905;10939;11059;1106;11123;11200;11213;11214;11231;112…
biological_process	growth	189	100533105;10071;10096;102;10399;10404;10425;10481;10498;10519;10591;10611;10765;10939;11116;114609;118;118813;147138;150465;1630;1808;1855;1877;1954;196528;2012;2017;205428;2064;2068;2074;2137;22803;22902;23011;2309;23111;23122;23168;23191;23327;23338;23414;23499;23678;23770;25836;26053;26058;2627;26999;27086;27185;27296;2803;29123;2934;29882;3172;32;322;3275;3339;3394;344901;3475;3487;351;3549;3…
biological_process	immune system process	558	10014;10019;100528032;10053;10071;10075;10095;10096;10109;1015;10188;10193;102;10270;10318;10320;10396;10397;10425;10427;10437;10443;10451;10458;1048;10484;10493;10512;10519;10527;10533;10623;10695;1075;10766;10771;10788;10802;10890;10892;10906;10955;10990;11004;11024;11026;1106;11119;1113;11213;11240;1130;11322;11333;114609;114876;115004;116071;118;121260;1213;122622;123920;1265;127544;1278;1316…
biological_process	localization	1272	10014;10016;10049;100526783;100528032;10053;100533105;10057;10075;10079;10095;10096;10103;10109;10128;10130;10142;10146;1015;10165;10184;10188;10193;102;10226;10228;10257;10270;10313;10349;10351;10395;10396;10399;10425;10427;10451;10458;10463;10466;10476;1048;10482;10483;10484;10493;10494;10497;10498;10499;10512;10513;10519;10527;10533;10559;10560;10564;10628;10644;10653;10664;10681;10730;10749;1…
biological_process	locomotion	344	10014;10016;100528032;100533105;10096;10103;10188;10193;102;10395;10396;10399;10451;1048;10509;10512;10519;10653;10755;10806;109;11116;1113;11188;11240;1130;114609;1201;123920;1265;1278;128866;133308;135;1366;1495;151195;152007;1613;161742;1630;1634;1642;1729;1767;1793;1794;1808;182;1855;1902;1948;1954;196528;199953;2011;2017;2043;2048;2050;2064;2065;208;2113;2115;2185;2196;221178;2241;22902;2291…
biological_process	metabolic process	2042	10005;10014;10016;10020;10025;10049;100527943;100528032;100533105;100533467;100534012;10054;10057;10071;10075;10106;10128;10130;10131;10142;10147;10160;10165;10170;10171;10180;10181;10188;10193;102;10217;10229;10238;1024;10260;10269;10270;10277;10318;10320;10327;10395;10399;10404;10419;10423;10425;1044;10443;10444;10451;10463;10476;1048;10481;10482;10489;10494;10498;10499;10519;10533;10535;10559;…
biological_process	multi-organism process	412	10005;10014;100528032;10053;10096;10184;10270;10313;10318;10426;10458;10482;10497;10498;10519;10527;10533;10594;10623;10625;10658;10765;10766;10771;1080;10847;10892;109;10955;10992;11059;11060;11097;1113;11213;113;1130;114609;115004;116071;128866;129401;130507;1364;1387;1439;147650;1487;1488;149233;1500;150365;1508;151056;151195;151636;156;161;162;1634;163702;164;1642;1656;1730;1755;1788;1794;181…
biological_process	multicellular organismal process	1221	10014;10016;10019;10049;100526694;100528032;10096;10130;10142;1015;10154;10160;10184;10193;102;10238;10270;10277;10293;10320;10395;10396;10397;10419;10425;10427;1044;10443;10451;10458;10460;10481;10494;10497;10498;10499;10509;10512;10519;10564;10579;10585;10611;10623;10628;10644;10653;10658;10725;10755;10765;10766;1080;10806;10890;10892;10893;109;10905;10939;11059;1106;111;11119;1113;11188;11213;…
biological_process	negative regulation of biological process	975	10005;10014;10016;10049;100528032;100533105;10096;10106;10128;10131;10142;10146;10154;10160;10181;10193;102;10217;10229;10270;10293;10318;10320;10395;10397;10399;10419;10443;1048;10481;10493;10498;10499;10519;10533;10595;10608;10617;10625;10628;10644;10653;10658;10664;10681;10730;10755;10765;10766;10771;10892;10906;10950;11059;11060;11073;11097;11116;11124;1113;11176;11180;11188;11200;11213;11240…
biological_process	pigmentation	20	11234;1130;164;23334;26276;3257;3549;372;4763;57619;5861;63971;65082;7428;84062;84079;84343;8546;8943;89781
biological_process	positive regulation of biological process	1101	10014;10016;10025;100528032;100533105;10071;10075;10095;10096;10103;10109;10142;1015;10154;10181;10184;10188;10193;102;10229;1024;10257;10270;10318;10320;10395;10396;10397;10399;10419;10425;1044;10443;10451;10458;10463;10494;10497;10498;10499;10512;10519;10533;10564;10585;10591;10595;10617;10623;10628;10645;10664;10695;10725;10746;1075;10755;10765;10766;10788;1080;10801;10802;10809;10892;109;1095…
biological_process	presynaptic process involved in chemical synaptic transmission	23	10497;135;1855;22930;23396;27163;4763;488;55288;5799;5868;5906;6536;6804;6809;6810;6844;79772;80331;84062;8500;93664;9378
biological_process	regulation of biological process	1988	10005;10014;10016;10019;10025;100302652;10049;100506658;100527943;100528032;100533105;10071;10075;10095;10096;10103;10106;10109;10128;10130;10131;10142;10146;1015;10154;10160;10181;10184;10188;10193;102;10217;10228;10229;1024;10257;10260;10270;10274;10277;10293;10318;10320;10395;10396;10397;10399;10419;10425;10427;10437;1044;10443;10444;10451;10458;10460;10463;1048;10481;10493;10494;10497;10498;1…
biological_process	reproduction	205	10049;10096;10184;10426;10481;10519;10653;10658;10765;10766;1080;109;113;113026;1364;147650;1495;150365;1508;151056;151195;152006;1634;1656;1730;1739;1788;1811;192670;201254;2034;2113;2120;2175;2177;2186;221656;22803;22836;22862;22955;22994;23064;2309;23093;23139;23157;23198;23304;23353;23397;23399;23411;23414;2354;23633;23639;23764;25836;25976;26091;26259;2627;2649;27125;2802;285;29072;3037;3157…
biological_process	reproductive process	205	10049;10096;10184;10426;10481;10519;10653;10658;10765;10766;1080;109;113;113026;1364;147650;1495;150365;1508;151056;151195;152006;1634;1656;1730;1739;1788;1811;192670;201254;2034;2113;2120;2175;2177;2186;221656;22803;22836;22862;22955;22994;23064;2309;23093;23139;23157;23198;23304;23353;23397;23399;23411;23414;2354;23633;23639;23764;25836;25976;26091;26259;2627;2649;27125;2802;285;29072;3037;3157…
biological_process	response to stimulus	1563	10014;10016;10019;10025;100302652;10049;100506658;100528032;100533105;100533467;10071;10075;10095;10096;10103;10106;10109;10130;10131;10142;10146;1015;10160;10165;10188;10193;102;10257;10270;10277;10293;10318;10395;10396;10397;10399;10404;10419;10437;10451;10458;10463;10481;10493;10494;10497;10498;10499;10509;10512;10519;10527;10533;10535;10560;10564;10585;10594;10595;10617;10623;10625;10628;1064…
biological_process	rhythmic process	56	10419;10499;10765;135;1364;1374;1387;1407;1453;1495;1628;1859;2033;2063;2113;23064;2309;23411;25942;2673;3037;408;463;472;4804;4843;4915;5468;5500;558;5591;5599;5602;56339;5936;5971;598;6720;6777;6874;7008;7150;7298;7337;7784;79723;8204;835;8648;8792;8863;8864;9572;9612;9757;9967
biological_process	signaling	1129	10016;10019;10025;100302652;100528032;100533105;10071;10095;10096;10103;10106;10109;10130;10131;10142;10146;1015;10160;10188;10193;102;10270;10277;10293;10318;10395;10397;10399;10419;10437;10451;10458;10494;10497;10498;10499;10512;10519;10527;10564;10595;10617;10625;10628;10645;10681;10695;10725;10746;1075;10755;10765;10766;10771;10788;1080;10809;10892;109;10954;10955;10990;11024;11026;11030;1103…
cellular_component	cell	2931	10005;10014;10016;10019;10020;10025;100302652;10049;100506658;100526694;100526783;100527943;100528032;10053;100533105;100533467;100534012;10054;10057;10071;10075;10079;10095;10096;10103;10106;10109;10128;10130;10131;10142;10146;10147;1015;10154;10160;10165;10169;10170;10171;10180;10181;10184;10188;10193;10198;102;10217;10226;10228;10229;10238;1024;10257;10260;10269;10270;10274;10277;10293;10313;1…
cellular_component	cell junction	262	100506658;10095;10096;10103;10109;10146;1015;10160;10188;102;10395;10397;10437;10458;10497;10564;10567;10611;10806;10809;10890;112476;115207;117583;118;1213;1265;133308;133418;134957;1364;1366;144100;1465;1488;1495;1500;167227;1739;1740;1741;1756;182;1948;199990;200576;2017;2035;2037;2043;207;2125;2185;2196;221935;2241;22849;22859;22888;22902;22941;23011;23022;23032;23092;23094;23150;23164;2317;2…
cellular_component	cell part	2928	10005;10014;10016;10019;10020;10025;100302652;10049;100506658;100526694;100526783;100527943;100528032;10053;100533105;100533467;100534012;10054;10057;10071;10075;10079;10095;10096;10103;10106;10109;10128;10130;10131;10142;10146;10147;1015;10154;10160;10165;10169;10170;10171;10180;10181;10184;10188;10193;10198;102;10217;10226;10228;10229;10238;1024;10257;10260;10269;10270;10274;10277;10293;10313;1…
cellular_component	extracellular region	688	10016;10075;10095;10096;10103;10109;10130;10131;102;10217;10269;10313;10327;10396;10397;10399;10404;10437;10443;10451;10458;10476;1048;10493;10494;10509;10512;10519;10533;10591;10617;10629;10653;1075;10755;10788;1080;10890;10893;10905;10940;11014;11026;11059;1106;11060;1113;11174;11212;11240;11320;11322;11333;114876;1152;115207;116254;116986;119587;120400;1213;123920;124975;1265;1272;1278;1287;12…
cellular_component	extracellular region part	629	10016;10075;10095;10096;10103;10109;10130;10131;102;10217;10269;10313;10327;10396;10397;10399;10404;10443;10451;10458;10476;1048;10493;10494;10509;10512;10519;10591;10617;10629;1075;10755;10788;1080;10890;10893;10905;10940;11014;11059;1106;11060;1113;11174;11212;11240;11320;11322;114876;1152;115207;116254;116986;119587;1213;123920;124975;1265;1272;1278;1287;128866;129531;130074;130589;1314;132320…
cellular_component	macromolecular complex	995	10014;10016;10025;100302652;100526783;10053;10054;10095;10096;10109;10128;10130;10142;10146;10181;10188;10228;10238;1024;10274;10277;10320;10399;10419;10425;10426;10427;10443;10444;10466;10476;10481;10482;10483;10484;10498;10499;10513;10527;10535;10594;10595;10623;10625;10629;10658;10681;10749;1080;10801;10802;10847;10892;109;10939;10940;10973;10985;10992;11004;11030;11059;11060;11097;111;11108;1…
cellular_component	membrane	1708	100131755;10016;10025;10049;100506658;100526694;100526783;100527943;100527978;100528032;10053;10057;10071;10075;10079;10096;10103;10109;10128;10130;10131;10142;10146;1015;10154;10160;10165;10170;10184;10188;10198;102;10226;10228;10229;10257;10269;10270;10288;10313;10327;10349;10351;10395;10396;10397;10399;10423;10426;10427;10451;10458;10463;10466;10476;1048;10483;10484;10489;10493;10494;10497;105…
cellular_component	membrane part	1084	100131755;10016;100506658;100526694;100526783;100527943;100527978;100528032;10053;10057;10071;10079;10103;10109;10128;10130;10142;1015;10154;10160;10165;10170;10184;10188;102;10228;10229;10257;10269;10288;10313;10327;10349;10351;10395;10396;10399;10423;10427;10458;10463;10476;1048;10483;10484;10493;10509;10519;10559;10560;10567;10585;10595;10611;10653;10730;1080;10802;10890;10893;109;10904;10905;…
cellular_component	membrane-enclosed lumen	1088	10005;10014;10025;10049;100534012;10054;10071;10075;10103;10106;10128;10130;10131;10147;10171;10181;102;10228;10238;1024;10270;10274;10293;10318;10320;10399;10419;10425;10437;10466;10476;10481;10482;10493;10498;10499;10519;10527;10533;10535;10579;10594;10617;10623;10625;10628;10629;10658;10664;10667;10695;10725;10730;10746;1075;10765;10771;10847;10873;10892;10914;10940;10954;10973;10992;11004;110…
cellular_component	nucleoid	11	10128;2926;3032;55210;6472;7284;7417;79736;84300;9093;9361
cellular_component	organelle	2586	10005;10014;10016;10025;100302652;10049;100506658;100526783;100527943;10053;100533105;100533467;100534012;10054;10071;10075;10079;10095;10096;10103;10106;10109;10128;10130;10131;10142;10146;10147;1015;10160;10165;10169;10170;10171;10180;10181;10184;10188;10193;10198;102;10217;10226;10228;10229;10238;1024;10257;10260;10269;10270;10274;10277;10293;10313;10318;10320;10327;10349;10351;10395;10396;103…
cellular_component	organelle part	1898	10005;10014;10016;10025;10049;10053;100534012;10054;10071;10075;10079;10095;10096;10103;10106;10109;10128;10130;10131;10142;10147;10165;10170;10171;10181;10184;10188;10193;10198;102;10226;10228;10229;10238;1024;10257;10269;10270;10274;10293;10313;10318;10320;10351;10395;10396;10397;10399;10419;10423;10425;10426;10427;10437;10458;10460;10466;10476;10481;10482;10483;10484;10493;10494;10498;10499;10…
cellular_component	other organism	26	11097;129401;23165;23279;29883;3836;3839;3841;3958;4928;51271;5297;53371;55361;55746;558;57122;636;7514;79902;89853;93343;9397;9631;9818;9972
cellular_component	other organism part	26	11097;129401;23165;23279;29883;3836;3839;3841;3958;4928;51271;5297;53371;55361;55746;558;57122;636;7514;79902;89853;93343;9397;9631;9818;9972
cellular_component	supramolecular complex	170	10049;10128;10397;10426;10458;10513;10564;10749;10788;10801;11004;11104;11214;113146;1213;124602;126917;1278;1287;134549;135;143;1453;146057;157922;1613;1634;1656;1739;1756;1767;1778;1783;1785;1855;2011;2201;22941;22981;23022;23093;23095;23122;2317;23172;2318;23332;23363;23499;23607;255743;256364;26502;27067;27185;283349;283638;283987;288;29767;339366;3796;3799;3831;3832;3856;3880;395;4000;4052;4…
cellular_component	synapse	167	10096;10109;10142;10160;102;10228;10458;10497;10509;10564;10567;10611;10755;112476;115207;115548;1182;1201;1287;133308;133418;134957;135;1363;143187;1488;1500;1739;1740;1741;1756;1808;1838;1855;1902;201134;2017;2035;2043;2048;221935;22839;22849;22859;22930;22941;23024;23111;23157;23191;23268;23335;23362;23396;23504;23613;2570;2580;26037;26999;27163;27185;288;2898;28988;2917;29888;29904;3092;322;3…
cellular_component	synapse part	128	10142;10160;102;10228;10458;10497;10564;10567;10611;10755;115207;115548;1182;1201;133308;134957;135;1363;143187;1500;1739;1740;1741;1756;1808;1855;1902;2017;2035;2043;2048;22849;22859;22930;22941;23157;23191;23335;23362;23396;23613;26037;27163;27185;288;2898;28988;2917;29888;29904;3092;322;3382;351;3675;3688;3756;378;3916;4131;4134;4204;4615;4763;4915;4983;5025;50488;50807;51138;5332;5530;55361;5…
cellular_component	virion	13	113251;125950;144983;22889;30816;3183;3187;4670;51602;6625;79026;92906;9410
cellular_component	virion part	13	113251;125950;144983;22889;30816;3183;3187;4670;51602;6625;79026;92906;9410
molecular_function	antioxidant activity	10	1193;1728;2168;2936;2946;373156;4258;51780;9352;94241
molecular_function	binding	2333	10005;10014;10016;10019;10020;10025;100302652;10049;100506658;100526737;100527943;100528032;100533105;100533467;100534012;10054;10057;10075;10079;10095;10096;10106;10109;10128;10131;10142;10146;10147;1015;10154;10160;10165;10180;10181;10188;10193;102;10217;10226;10228;10229;1024;10257;10260;10269;10270;10274;10277;10293;10318;10320;10349;10351;10395;10396;10397;10399;10404;10419;10423;10425;10426…
molecular_function	catalytic activity	1247	10005;10014;10016;10020;10025;100302652;100533105;100533467;10054;10057;10075;10079;10106;10128;10130;10142;10146;10170;10171;10188;10193;102;10217;10229;1024;10257;10269;10270;10277;10293;10327;10349;10351;10396;10404;10419;10423;10425;10437;10444;10476;10493;10494;10498;10513;10533;10535;10585;10591;10594;10595;10617;10623;10645;10667;10681;107080644;10724;10730;10746;10749;1075;10765;1080;1080…
molecular_function	hijacked molecular function	11	1948;3693;3694;3916;3949;558;5819;6575;7037;8764;941
molecular_function	molecular carrier activity	5	11097;1434;57510;64901;7514
molecular_function	molecular function regulator	334	10049;100533105;10054;10142;10160;10188;10260;10395;10399;10451;10519;10527;10564;10628;10653;10681;1075;10788;1080;10892;10893;10985;11033;11116;11123;11124;11214;1124;116983;116984;116985;116986;116987;117177;121512;123920;128272;130872;131177;1314;132320;133522;134957;135228;139818;140775;140902;1439;151636;153090;161742;1634;163486;165324;1676;1739;1760;1793;1794;182;1992;2;200081;2011;2064;2…
molecular_function	molecular transducer activity	159	10025;100528032;10154;1024;10990;11024;11026;11214;11231;114815;135;1364;136853;1407;1439;150372;1630;163702;166647;1755;1902;1956;2043;2048;2050;2063;2064;2065;2104;2137;2185;2217;2260;22859;22914;23266;23284;23531;23547;23654;2494;2570;26;26020;2649;267;2676;27242;27297;284656;2898;2917;30817;3164;3172;3248;3269;3360;3454;3455;3460;3480;3566;3572;3594;3595;3597;3643;3683;3687;3688;3693;3694;375…
molecular_function	protein tag	3	10193;84901;9636
molecular_function	signal transducer activity	211	10019;100528032;10154;10293;10494;10681;10746;10892;10990;11024;11183;11214;113026;114815;135;1364;1387;1407;1439;150372;1630;163702;166647;1755;1902;1936;1956;2043;2048;2050;2063;2064;2065;2104;2185;2217;2260;22821;22859;22914;23266;23284;23421;23547;23624;23654;2494;2570;25970;26230;2649;2676;27032;27242;27297;27347;2771;2782;284656;2898;2917;29883;30817;3164;3172;3248;3269;3275;3360;3431;3454;…
molecular_function	structural molecule activity	98	10095;10096;10109;10142;10426;11214;11316;118;1212;1213;126917;1278;1287;1314;1364;1366;146057;1495;162989;1739;1756;182;2035;2036;2037;2125;2201;22941;23019;23165;23363;23392;23607;255631;260425;26249;27185;288;28998;3092;3856;3880;3915;4000;4131;4134;4155;4584;4585;4926;4928;51263;53371;5339;5357;5411;55052;55746;55841;55914;57122;57129;57669;60488;6141;636;64097;6453;6602;6645;6711;7168;7170;7…
molecular_function	transcription regulator activity	310	10025;10274;10320;10419;1044;10443;10463;10481;10498;10499;10608;10629;10664;10725;10765;10766;10771;10847;11030;11060;11108;11143;116071;121536;126017;1316;133522;1387;1407;1487;1488;155061;158399;161882;1628;163081;1789;1811;1831;1877;199704;1998;1999;2000;2005;2033;2034;2063;2077;2104;2113;2115;2120;22835;22887;22913;22926;22938;22955;22980;23013;23028;23036;23051;2308;2309;23168;23175;23186;2…
molecular_function	translation regulator activity	8	10644;10658;1153;22849;27161;3658;440275;7298
molecular_function	transporter activity	227	10057;10079;1015;10165;10257;10349;10351;10396;10463;10476;10482;10527;10559;10560;1080;10955;10985;11046;11231;114876;114883;114884;115111;115286;1182;1186;1193;119559;121260;124565;124935;129401;1317;133308;133418;134429;1345;140803;148867;1497;151473;1528;153129;1536;153768;161;162;164;1741;1811;201266;203427;21;2168;2185;22;220963;225;22796;22802;22821;23120;23200;23214;23279;23315;23460;2346…
