# Supplementary material for: Improvement of intestinal barrier function, gut microbiota, and metabolic endotoxemia in type 2 diabetes rats by curcumin
Source: Bioengineered. 2021 Dec 19;12(2):11947–58. doi: 10.1080/21655979.2021.2009322 (PMC8810160; doi:10.1080/21655979.2021.2009322)
Supplement: Supplemental Material [file KBIE_A_2009322_SM6765.zip › supplementary details/N-VS-UC.DEGseq_Method.KEGG2Gene.symbol.xls]

Pathway_level1	Pathway_level2	Number_of_Genes	Genes	Symbol
Cellular Processes	Cell growth and death	192	100996485;10274;10533;1075;109;111;11124;11188;11200;113;115;119559;124044;125950;128866;129531;132660;1387;139322;143;1439;146712;1508;1509;1520;1522;153090;1536;1676;1956;1998;199870;2000;2021;203197;2033;207;208;2113;2217;22849;2308;2309;23143;23184;23291;23305;23335;23411;25;254251;25898;25978;27297;2730;27330;286826;28996;291;29882;317;3326;3454;3455;3460;3480;3487;3551;3709;3717;375190;3884…	C5orf66;STAG1;ATG7;CTSC;ADCY3;ADCY5;FAF1;NISCH;CHEK2;ADCY7;ADCY9;SFXN4;SPATA2L;RAVER1;CHMP4B;MITD1;LIN54;CREBBP;APOOL;PARP4;CSF2RB;B3GNTL1;CTSB;CTSD;CTSS;CTSZ;DAB2IP;CYBB;DFFA;EGFR;ELF2;FAM76A;ELF4;ENDOG;C9orf91;EP300;AKT1;AKT2;ETS1;FCGRT;CPEB3;FOXO1;FOXO3;LRCH1;MESDC2;FBXW11;ACSL6;WDR7;SIRT1;ABL1;LCORL;RCHY1;CHMP2B;CRCP;GCLM;RPS6KA6;LIN9;HIPK2;SLC25A4;ANAPC2;APAF1;HSP90AB1;IFNAR1;IFNAR2;IFNGR2;I…
Cellular Processes	Cell motility	85	10095;10109;10451;10458;10788;10985;130872;145282;1729;1730;1793;1902;1956;200576;221178;2260;23150;23191;23365;23396;26999;2909;2934;3071;3672;3675;3679;3683;3687;3688;3693;3694;388403;3985;4638;5058;5156;5159;5290;5291;5295;5296;5305;54434;54776;54847;54961;5500;55691;55740;55845;5594;5604;57121;57407;57459;5747;57609;5894;60;60685;6093;624;64423;6548;6654;6655;7074;71;7410;7414;7430;752;79140;…	ARPC1B;ARPC2;VAV3;BAIAP2;IQGAP2;GCN1;AHSA2;MIPOL1;DIAPH1;DIAPH2;DOCK1;LPAR1;EGFR;PIKFYVE;SPATA13;FGFR1;FRMD4B;CYFIP1;ARHGEF12;PIP5K1C;CYFIP2;ARHGAP35;GSN;NCKAP1L;ITGA1;ITGA3;ITGA7;ITGAL;ITGAX;ITGB1;ITGB5;ITGB6;YPEL2;LIMK2;MYLK;PAK1;PDGFRA;PDGFRB;PIK3CA;PIK3CB;PIK3R1;PIK3R2;PIP4K2A;SSH1;PPP1R12C;SIDT1;SSH3;PPP1CB;FRMD4A;ENAH;BRK1;MAPK1;MAP2K1;LPAR5;NMRAL1;GATAD2B;PTK2;DIP2B;RAF1;ACTB;ZFAND3;ROCK1;…
Cellular Processes	Cellular community - eukaryotes	245	100129792;100134938;100505549;100506658;10096;10207;10451;10458;10746;1080;109;10985;111;113;113201;11333;115;117583;119504;123355;125488;1278;1287;129293;1364;1366;1387;140775;145282;1453;146712;147650;148223;148362;1495;1500;150864;159195;162073;162427;170394;1729;1739;1740;1741;1762;1793;1855;1902;1956;196074;199870;199990;2017;2033;2064;207;208;221749;2260;22982;23051;23150;2317;2318;23181;23…	CCDC152;UPK3BL;LOC100505549;OCLN;ACTR3;PATJ;VAV3;BAIAP2;MAP3K2;CFTR;ADCY3;GCN1;ADCY5;ADCY7;CASC4;PDAP1;ADCY9;PARD3B;ANAPC16;LRRC28;TTC39C;COL1A2;COL4A5;TRABD2A;CLDN4;CLDN7;CREBBP;SMCR8;MIPOL1;CSNK1D;B3GNTL1;SPACA6;C19orf25;BROX;CTNNA1;CTNND1;FAM117B;USP54;ITPRIPL2;FAM134C;PWWP2B;DIAPH1;DLG1;DLG2;DLG3;DMWD;DOCK1;DVL1;LPAR1;EGFR;METTL15;FAM76A;FAAP20;CTTN;EP300;ERBB2;AKT1;AKT2;PXDC1;FGFR1;DIP2C;ZHX…
Cellular Processes	Transport and catabolism	312	10005;100129792;100526783;10053;10095;10109;10193;10239;10533;10564;10617;10645;1075;10890;11033;11059;114815;114826;116064;116983;116984;116985;116986;116987;117583;118813;1201;1212;1213;122773;125228;125950;128866;129293;129531;130340;138050;139341;140775;144100;146691;146712;147179;148362;148534;149466;1497;150372;1508;1509;151195;151556;1520;152002;1522;1536;156;157;158219;161;1612;1613;162;1…	ACOT8;CCDC152;C15orf38-AP3S2;AP1M2;ARPC1B;ARPC2;RNF41;AP3S2;ATG7;ARFGEF2;STAMBP;CAMKK2;CTSC;RAB10;ADAP1;WWP1;SORCS1;SMYD4;LRRC58;ACAP3;ARAP2;ARAP1;AGAP2;AGAP1;PARD3B;ZFYVE27;CLN3;CLTB;CLTC;KLHDC1;FAM210A;RAVER1;CHMP4B;TRABD2A;MITD1;AP1S3;HGSNAT;FUNDC1;SMCR8;PLEKHA7;TOM1L2;B3GNTL1;WIPF2;BROX;TMEM56;C1orf210;CTNS;NFAM1;CTSB;CTSD;CCNYL1;GPR155;CTSS;XXYLT1;CTSZ;CYBB;ADRBK1;ADRBK2;TTC39B;AP2A2;DAPK1;D…
Environmental Information Processing	Membrane transport	14	10057;10257;10349;10351;1080;21;22;225;23460;23461;368;4363;5825;8714	ABCC5;ABCC4;ABCA10;ABCA8;CFTR;ABCA3;ABCB7;ABCD2;ABCA6;ABCA5;ABCC6;ABCC1;ABCD3;ABCC3
Environmental Information Processing	Signal transduction	565	100129792;100134938;10014;100271849;100505549;100527943;100533105;10207;10235;10242;10257;10423;10451;10527;10645;10681;10746;1080;10890;10892;109;10906;10985;111;113;113026;113201;11333;114609;115;116966;116986;117145;117583;119504;123355;125488;125950;126308;1278;128077;1287;129293;130872;1326;132884;135;1374;1387;140775;1439;145282;1453;146691;147011;147650;148223;148362;1487;1488;149233;1495;…	CCDC152;UPK3BL;HDAC5;MEF2B;LOC100505549;TGIF2-C20orf24;C8orf44-SGK3;PATJ;RASGRP2;KCNMB2;ABCC4;CDIPT;VAV3;IPO7;CAMKK2;GNB5;MAP3K2;CFTR;RAB10;MALT1;ADCY3;TRAFD1;GCN1;ADCY5;ADCY7;PLCD3;CASC4;PDAP1;TIRAP;ADCY9;WDR17;AGAP2;THEM4;PARD3B;ANAPC16;LRRC28;TTC39C;RAVER1;MOB3A;COL1A2;LIX1L;COL4A5;TRABD2A;AHSA2;MAP3K8;EVC2;ADORA2A;CPT1A;CREBBP;SMCR8;CSF2RB;MIPOL1;CSNK1D;TOM1L2;PROCA1;SPACA6;C19orf25;BROX;CTBP…
Environmental Information Processing	Signaling molecules and interaction	124	100134938;100505549;100506658;100526694;112476;113201;11333;117583;1272;1278;1287;129293;130872;135;1364;1366;140775;1439;147650;148223;148362;149233;155435;159195;162073;163702;170394;1902;2217;221749;22874;22982;23181;23635;2570;257194;25938;26033;27242;2734;283310;2898;2917;2919;3269;3339;3360;3454;3455;3460;3566;3572;3594;3595;3597;3672;3675;3679;3683;3688;3693;3694;388364;3915;3977;4055;4302…	UPK3BL;LOC100505549;OCLN;MSANTD3-TMEFF1;PRRT2;CASC4;PDAP1;PARD3B;CNTN1;COL1A2;COL4A5;TRABD2A;AHSA2;ADORA2A;CLDN4;CLDN7;SMCR8;CSF2RB;SPACA6;C19orf25;BROX;IL23R;RBM33;USP54;ITPRIPL2;IFNLR1;PWWP2B;LPAR1;FCGRT;PXDC1;PLEKHA6;DIP2C;DIP2A;SSBP2;GABRR2;NEGR1;HEATR5A;ATRNL1;TNFRSF21;GLG1;OTOGL;GRIK2;GRM7;CXCL1;HRH1;HSPG2;HTR4;IFNAR1;IFNAR2;IFNGR2;IL4R;IL6ST;IL12RB1;IL12RB2;IL13RA1;ITGA1;ITGA3;ITGA7;ITGAL;…
Genetic Information Processing	Folding, sorting and degradation	221	100134938;100505549;100534012;10054;10075;10130;10200;10228;10277;10427;10483;10484;10766;10802;10905;10950;11059;11060;11231;113201;118424;119559;124491;129531;139322;143187;144100;148534;151525;153443;158219;1642;165324;1656;167227;199990;201595;201931;203197;219771;22803;22872;22888;22926;22996;23019;23184;23193;23198;23231;23291;23295;23327;23335;23478;23624;23645;246175;254295;255967;25898;2…	UPK3BL;LOC100505549;TNFAIP8L2-SCNM1;UBA2;HUWE1;PDIA6;MPHOSPH6;STX6;UBE4B;SEC24B;SEC23B;SEC23A;TOB2;SEC24A;MAN1A2;BTG3;WWP1;WWP2;SEC63;CASC4;UBE2J2;SFXN4;TMEM170A;MITD1;APOOL;VTI1A;PLEKHA7;TMEM56;WDSUB1;SRFBP1;TTC39B;DDB1;UBXN2A;DDX6;DCP2;FAAP20;STT3B;TMEM192;C9orf91;CCNY;XRN2;SEC31A;UBOX5;ATF6;TTC39A;CNOT1;MESDC2;GANAB;PSME4;SEL1L3;FBXW11;MGRN1;NEDD4L;WDR7;SEC11A;CBLC;PPP1R15A;CNOT6L;PHYHD1;PAN3;…
Genetic Information Processing	Replication and repair	57	100533467;10443;10535;11073;11201;113146;120400;143;1642;1762;201254;2068;2074;2175;2177;22902;22909;23060;29086;3978;4013;4172;4175;4292;4361;472;51455;51720;5423;5424;54827;54841;55120;5558;55680;5591;57507;580;5886;5887;5980;5984;6117;7156;7517;79026;79621;79706;79728;83941;84250;8451;8930;8940;91833;9577;9978	BIVM-ERCC5;N4BP2L2;RNASEH2A;TOPBP1;POLI;AHNAK2;NXPE1;PARP4;DDB1;DMWD;STRA13;ERCC2;ERCC6;FANCA;FANCD2;RUFY3;FAN1;ZNF609;BABAM1;LIG1;VWA5A;MCM3;MCM6;MLH1;MRE11A;ATM;REV1;UIMC1;POLB;POLD1;NXPE4;BIVM;FANCL;PRIM2;RUFY2;PRKDC;ZNF608;BARD1;RAD23A;RAD23B;REV3L;RFC4;RPA1;TOP3A;XRCC3;AHNAK;RNASEH2B;PRKRIP1;PALB2;TM2D1;SLF1;CUL4A;MBD4;TOP3B;WDR20;BRE;RBX1
Genetic Information Processing	Transcription	55	1038;10594;10623;10629;10992;11030;11180;11188;11325;144983;162427;1659;196441;2068;22938;22985;23451;246721;256536;27097;3183;4670;51362;51691;5430;5431;54758;54799;55660;55703;55969;57187;6427;6429;6434;6625;6874;6875;6883;79157;79641;79811;80139;8148;8175;8233;83860;84310;84456;84514;85456;91133;9410;9569;9716	CDR1;PRPF8;POLR3C;TAF6L;SF3B2;RBPMS;WDR6;NISCH;DDX42;HNRNPA1L2;FAM134C;DHX8;ZFC3H1;ERCC2;SNW1;ACIN1;SF3B1;POLR2J2;TCERG1L;TAF5L;HNRNPC;HNRNPM;CDC40;LSM8;POLR2A;POLR2B;KLHDC4;MBTD1;PRPF40A;POLR3B;C20orf24;THOC2;SRSF2;SRSF4;TRA2B;SNRNP70;TAF4;TAF4B;TAF12;MFSD11;ROGDI;SLTM;ZNF703;TAF15;SF3A2;ZRSR2;TAF3;C7orf50;L3MBTL3;GHDC;TNKS1BP1;L3MBTL4;SNRNP40;GTF2IRD1;AQR
Genetic Information Processing	Translation	125	100529063;10171;1039;10419;10460;10482;10667;10914;10940;11097;113452;114786;120400;1207;129401;144404;146177;146712;149466;150372;1762;196441;2193;221749;222229;22794;22803;22985;23008;23078;23080;23165;23191;23195;23279;23293;23381;23548;23731;25963;26019;26151;2617;2631;26999;27341;285237;285527;28998;2935;317649;3376;4928;4931;50628;51095;51096;51263;51602;51808;53371;5411;54552;54558;54676;5…	BCL2L2-PABPN1;RCL1;CDR2;PRMT5;TACC3;NXF1;FARS2;PAPOLA;POP1;NUPL2;TMEM54;XKR4;NXPE1;CLNS1A;NUP35;TMEM120B;VWA3A;B3GNTL1;C1orf210;NFAM1;DMWD;ZFC3H1;FARSA;PXDC1;LRWD1;CASC3;XRN2;ACIN1;KLHDC10;VWA8;AVL9;NUP205;CYFIP1;MDN1;NUP160;SMG6;SMG5;TTC33;TMEM245;TMEM87A;UPF2;NAT9;GARS;GBAS;CYFIP2;RRP7A;C3orf38;FRYL;MRPL13;GSPT1;EIF4E3;IARS;NUP98;NVL;GEMIN4;TRNT1;UTP18;MRPL30;NOP58;PHAX;NUP54;PNN;GNL3L;SPATA6;G…
Human Diseases	Cancers: Overview	369	100129792;100134938;10014;100505549;10235;1039;10443;10653;10681;109;10906;10985;1108;111;113;113201;11333;113452;115;119504;120400;123355;124;125;125488;126;1287;129293;1387;140775;1439;145282;146177;147011;148362;1487;1488;149233;1495;150864;151556;153768;159195;1606;1612;1613;162073;162427;1630;1634;1642;1728;1739;1788;1789;182;1855;1902;1956;196074;199870;199990;2005;2017;2033;2034;205428;206…	CCDC152;UPK3BL;HDAC5;LOC100505549;RASGRP2;CDR2;N4BP2L2;SPINT2;GNB5;ADCY3;TRAFD1;GCN1;CHD4;ADCY5;ADCY7;CASC4;PDAP1;TMEM54;ADCY9;ANAPC16;NXPE1;LRRC28;ADH1A;ADH1B;TTC39C;ADH1C;COL4A5;TRABD2A;CREBBP;SMCR8;CSF2RB;MIPOL1;VWA3A;PROCA1;BROX;CTBP1;CTBP2;IL23R;CTNNA1;FAM117B;GPR155;PRELID2;USP54;DGKA;DAPK1;DAPK3;ITPRIPL2;FAM134C;DCC;DCN;DDB1;NQO1;DLG1;DNMT3A;DNMT3B;JAG1;DVL1;LPAR1;EGFR;METTL15;FAM76A;FAAP2…
Human Diseases	Cancers: Specific types	229	100129792;100131755;100132406;100134938;100288142;100505549;1015;1039;10443;10653;10906;113201;11333;113452;114823;119504;120400;125488;1287;129293;1387;140688;140775;146177;148362;1487;1488;1495;150864;159195;1612;1613;162073;162427;1630;169611;1728;182;1855;1956;196074;196528;199870;199953;199990;2033;2034;205428;2064;207;208;2113;2260;2272;22889;22982;23013;23051;2308;2309;23145;23181;23199;23…	CCDC152;ARMCX4;NBPF10;UPK3BL;NBPF20;LOC100505549;CDH17;CDR2;N4BP2L2;SPINT2;TRAFD1;CASC4;PDAP1;TMEM54;LENG8;ANAPC16;NXPE1;TTC39C;COL4A5;TRABD2A;CREBBP;NOL4L;SMCR8;VWA3A;BROX;CTBP1;CTBP2;CTNNA1;FAM117B;USP54;DAPK1;DAPK3;ITPRIPL2;FAM134C;DCC;OLFML2A;NQO1;JAG1;DVL1;EGFR;METTL15;ARID2;FAM76A;TMEM201;FAAP20;EP300;EPAS1;C3orf58;ERBB2;AKT1;AKT2;ETS1;FGFR1;FHIT;KIAA0907;DIP2C;SPEN;ZHX3;FOXO1;FOXO3;SSPO;DI…
Human Diseases	Cardiovascular diseases	77	109;111;113;115;132320;1495;1728;1756;1838;207;208;2217;22862;23335;25;27;2944;2946;2948;3326;3551;3672;3675;3679;3683;3688;3693;3694;3728;4000;4217;4258;445;4780;51422;51588;5290;5291;5295;5296;54847;55286;5590;5599;5602;5603;5747;596;60;6382;6385;6416;64778;64800;657;659;6934;7040;71;7168;7170;7171;7402;754;775;805;842;84288;8516;8672;8878;92;9204;9352;941;9644;9817	ADCY3;ADCY5;ADCY7;ADCY9;SCLT1;CTNNA1;NQO1;DMD;DTNB;AKT1;AKT2;FCGRT;FNDC3A;WDR7;ABL1;ABL2;GSTM1;GSTM2;GSTM4;HSP90AB1;IKBKB;ITGA1;ITGA3;ITGA7;ITGAL;ITGB1;ITGB5;ITGB6;JUP;LMNA;MAP3K5;MGST2;ASS1;NFE2L2;PRKAG2;PIAS4;PIK3CA;PIK3CB;PIK3R1;PIK3R2;SIDT1;C4orf19;PRKCZ;MAPK8;MAPK10;MAPK13;PTK2;BCL2;ACTB;SDC1;SDC4;MAP2K4;FNDC3B;EFCAB6;BMPR1A;BMPR2;TCF7L2;TGFB1;ACTG1;TPM1;TPM3;TPM4;UTRN;PTTG1IP;CACNA1C;CALM2;…
Human Diseases	Drug resistance: Antineoplastic	76	10057;10257;10498;109;111;113;114786;115;1317;1565;182;1956;205428;2064;2065;207;208;22889;23060;2309;25992;2621;286046;2944;2946;2948;317;317649;3480;3551;3714;3717;388403;4193;4217;4233;4258;4292;4363;472;4763;5156;5159;5290;5291;5295;5296;5336;5469;54980;55689;5578;5579;558;5594;5599;5602;5603;5604;5728;5747;57507;5894;596;598;5980;6198;64645;6472;6654;6655;6774;7298;8202;842;8714	ABCC5;ABCC4;CARM1;ADCY3;ADCY5;ADCY7;XKR4;ADCY9;SLC31A1;CYP2D6;JAG1;EGFR;C3orf58;ERBB2;ERBB3;AKT1;AKT2;KIAA0907;ZNF609;FOXO3;SNED1;GAS6;XKR6;GSTM1;GSTM2;GSTM4;APAF1;EIF4E3;IGF1R;IKBKB;JAG2;JAK2;YPEL2;MDM2;MAP3K5;MET;MGST2;MLH1;ABCC1;ATM;NF1;PDGFRA;PDGFRB;PIK3CA;PIK3CB;PIK3R1;PIK3R2;PLCG2;MED1;C2orf42;YEATS2;PRKCA;PRKCB;AXL;MAPK1;MAPK8;MAPK10;MAPK13;MAP2K1;PTEN;PTK2;ZNF608;RAF1;BCL2;BCL2L1;REV3L;RP…
Human Diseases	Endocrine and metabolic diseases	164	100129792;10724;109;10975;11000;11091;111;113;113026;115;119504;125488;1278;1287;133522;1345;1363;1374;147650;148223;150864;1536;162073;162427;170394;1729;1855;1956;196074;199870;199990;200186;207;208;2217;221749;23051;2308;23214;23635;23648;2494;25938;2673;27324;27330;2771;2997;3099;3164;3172;32;3382;339487;3551;3643;3709;3717;376940;388403;3949;4087;4088;4217;4705;4708;4719;4724;4726;4772;50809…	CCDC152;MGEA5;ADCY3;UQCR11;SLC27A3;WDR5;ADCY5;ADCY7;PLCD3;ADCY9;ANAPC16;TTC39C;COL1A2;COL4A5;PPARGC1B;COX6C;CPE;CPT1A;SPACA6;C19orf25;FAM117B;CYBB;ITPRIPL2;FAM134C;PWWP2B;DIAPH1;DVL1;EGFR;METTL15;FAM76A;FAAP20;CRTC2;AKT1;AKT2;FCGRT;PXDC1;ZHX3;FOXO1;XPO6;SSBP2;SSBP3;NR5A2;HEATR5A;GFPT1;TOX3;RPS6KA6;GNAI2;GYS1;HK2;NR4A1;HNF4A;ACACB;ICA1;ZBTB8OS;IKBKB;INSR;ITPR2;JAK2;ZC3H6;YPEL2;LDLR;SMAD2;SMAD3;MAP…
Human Diseases	Immune diseases	30	100996485;149233;2217;3020;3460;3566;3594;3595;3683;3932;4087;4088;4772;50615;51279;529;535;6772;6774;6775;695;7040;7247;81;8351;8365;87;8792;941;9555	C5orf66;IL23R;FCGRT;H3F3A;IFNGR2;IL4R;IL12RB1;IL12RB2;ITGAL;LCK;SMAD2;SMAD3;NFATC1;IL21R;C1RL;ATP6V1E1;ATP6V0A1;STAT1;STAT3;STAT4;BTK;TGFB1;TSN;ACTN4;HIST1H3D;HIST1H4H;ACTN1;TNFRSF11A;CD80;H2AFY
Human Diseases	Infectious diseases: Bacterial	142	100506658;10095;10109;102;1080;10801;10892;109;10985;11014;114609;115;1212;1213;1387;145282;146712;1495;1509;1520;1729;1778;1783;1785;1793;1956;2017;203197;2033;207;208;23157;2317;2318;23184;23207;23291;23335;23365;23607;23786;25;27297;2771;2919;30001;3059;317;3394;3460;3551;3659;3683;3687;3688;3717;375;3784;3831;388403;3916;4067;4233;4615;4735;4793;4843;5058;50809;51143;51279;51430;5289;529;5290…	OCLN;ARPC1B;ARPC2;ADAM10;CFTR;SEPT9;MALT1;ADCY3;GCN1;KDELR2;TIRAP;ADCY9;CLTB;CLTC;CREBBP;MIPOL1;B3GNTL1;CTNNA1;CTSD;CTSS;DIAPH1;DYNC1H1;DYNC1LI2;DNM2;DOCK1;EGFR;CTTN;C9orf91;EP300;AKT1;AKT2;SEPT6;FLNB;FLNC;MESDC2;PLEKHM2;FBXW11;WDR7;ARHGEF12;CD2AP;BCL2L13;ABL1;CRCP;GNAI2;CXCL1;ERO1A;HCLS1;APAF1;IRF8;IFNGR2;IKBKB;IRF1;ITGAL;ITGAX;ITGB1;JAK2;ARF1;KCNQ1;KLC1;YPEL2;LAMP1;LYN;MET;MYD88;SEPT2;NFKBIB;NO…
Human Diseases	Infectious diseases: Parasitic	111	100131755;100134938;100505549;100528032;113201;11333;114823;125950;1278;1287;129293;140688;140775;147650;148223;148362;1536;159195;162073;169611;170394;1992;199953;207;208;221749;22914;22982;23013;23145;23181;23199;23214;23241;23635;23648;25829;25849;25938;26033;26053;2771;29998;3460;3551;3683;3688;3717;388403;3915;3949;4087;4088;4233;4302;4583;4615;4793;4843;51015;51379;51599;51608;5290;5291;529…	ARMCX4;UPK3BL;LOC100505549;KLRC4-KLRK1;CASC4;PDAP1;LENG8;RAVER1;COL1A2;COL4A5;TRABD2A;NOL4L;SMCR8;SPACA6;C19orf25;BROX;CYBB;USP54;ITPRIPL2;OLFML2A;PWWP2B;SERPINB1;TMEM201;AKT1;AKT2;PXDC1;KLRK1;DIP2C;SPEN;SSPO;DIP2A;GSE1;XPO6;PACS2;SSBP2;SSBP3;TMEM184B;PARM1;HEATR5A;ATRNL1;AUTS2;GNAI2;GLTSCR1;IFNGR2;IKBKB;ITGAL;ITGB1;JAK2;YPEL2;LAMC1;LDLR;SMAD2;SMAD3;MET;MLLT6;MUC2;MYD88;NFKBIB;NOS2;ISOC1;CRLF3;LS…
Human Diseases	Infectious diseases: Viral	339	100129792;100134938;100505549;100506658;100529063;10053;10207;1038;10399;10482;10513;10625;10629;10681;109;10906;10985;11030;1108;111;11180;11200;11214;113;113201;11333;114609;115;115004;117583;119504;119559;123355;125488;125950;1278;1287;129293;129531;130340;1364;1366;1387;140775;145282;147650;148223;148362;150709;150864;159195;162;162073;162427;164;1642;170394;1739;1740;1741;182;1855;1936;1956;…	CCDC152;UPK3BL;LOC100505549;OCLN;BCL2L2-PABPN1;AP1M2;PATJ;CDR1;RACK1;NXF1;APPBP2;IVNS1ABP;TAF6L;GNB5;ADCY3;TRAFD1;GCN1;RBPMS;CHD4;ADCY5;WDR6;CHEK2;AKAP13;ADCY7;CASC4;PDAP1;TIRAP;ADCY9;MB21D1;PARD3B;ANAPC16;SFXN4;LRRC28;TTC39C;RAVER1;COL1A2;COL4A5;TRABD2A;MITD1;AP1S3;CLDN4;CLDN7;CREBBP;SMCR8;MIPOL1;SPACA6;C19orf25;BROX;ANKAR;FAM117B;USP54;AP1B1;ITPRIPL2;FAM134C;AP1G1;DDB1;PWWP2B;DLG1;DLG2;DLG3;JAG…
Human Diseases	Neurodegenerative diseases	93	102;10313;1038;10476;10975;11030;111;118424;120892;1212;1213;131177;1345;135;1387;161;1767;2033;205428;22889;22893;22926;23186;246721;25825;259173;25942;25992;2771;291;3064;3092;317;322;351;3709;388364;388403;3915;4217;4705;4708;4719;4724;4726;488;489;51015;51079;513;5332;539;5430;5431;5468;54758;54980;5530;5594;5603;5604;5663;57142;5868;596;598;6263;64764;64800;6653;6874;6875;7326;7385;7417;7419…	ADAM10;RTN3;CDR1;ATP5H;UQCR11;RBPMS;ADCY5;UBE2J2;LRRK2;CLTB;CLTC;FAM3D;COX6C;ADORA2A;CREBBP;AP2A2;DNAH5;EP300;C3orf58;KIAA0907;BAHD1;ATF6;RCOR1;POLR2J2;BACE2;ALS2CL;SIN3A;SNED1;GNAI2;SLC25A4;HTT;HIP1;APAF1;APBB1;APP;ITPR2;TMIGD1;YPEL2;LAMC1;MAP3K5;NDUFA10;NDUFB2;NDUFS1;NDUFS4;NDUFS6;ATP2A2;ATP2A3;ISOC1;NDUFA13;ATP5D;PLCB4;ATP5O;POLR2A;POLR2B;PPARG;KLHDC4;C2orf42;PPP3CA;MAPK1;MAPK13;MAP2K1;PSEN1;R…
Human Diseases	Substance dependence	62	10014;100996485;10645;10681;109;111;112476;113;115;135;155435;156;157;23411;2354;2570;2771;2782;2788;2869;3020;3765;388403;408;4302;4915;5140;5143;5144;5151;51564;54331;5500;5530;5578;5579;55869;5594;5604;5894;59345;64764;64800;6654;6655;6804;775;79885;8028;805;814;817;818;8351;8365;84288;8520;90993;9555;9586;9592;9734	HDAC5;C5orf66;CAMKK2;GNB5;ADCY3;ADCY5;PRRT2;ADCY7;ADCY9;ADORA2A;RBM33;ADRBK1;ADRBK2;SIRT1;FOSB;GABRR2;GNAI2;GNB1;GNG7;GRK5;H3F3A;KCNJ9;YPEL2;ARRB1;MLLT6;NTRK2;PDE3B;PDE4C;PDE4D;PDE8A;HDAC7;GNG2;PPP1CB;PPP3CA;PRKCA;PRKCB;HDAC8;MAPK1;MAP2K1;RAF1;GNB4;CREB3L2;EFCAB6;SOS1;SOS2;STX1A;CACNA1C;HDAC11;MLLT10;CALM2;CAMK4;CAMK2D;CAMK2G;HIST1H3D;HIST1H4H;EFCAB2;HAT1;CREB3L1;H2AFY;CREB5;IER2;HDAC9
Metabolism	Amino acid metabolism	79	100506127;107080644;107303344;11112;1152;122622;124;125;125061;126;138199;139322;1788;1789;18;197322;2145;217;23382;23464;23589;23731;25938;26;26040;262;2673;2730;27324;2744;29072;30;3032;3155;3157;3176;34;3712;445;4548;4843;4967;5095;5351;5352;54497;54904;55293;55748;55870;55904;56922;58508;6310;64324;6472;7468;7799;79180;79723;79746;79813;79823;80127;8085;83852;84193;84444;84656;84680;84747;847…	LOC100506127;CNPY3-GNMT;SETDB2-PHF11;HIBADH;CKB;ADSSL1;ADH1A;ADH1B;AFMID;ADH1C;CARNMT1;APOOL;DNMT3A;DNMT3B;ABAT;ACSF3;EZH1;ALDH2;AHCYL2;GCAT;CARHSP1;TMEM245;HEATR5A;AOC1;SETBP1;AMD1;GFPT1;GCLM;TOX3;GLS;SETD2;ACAA1;HADHB;HMGCL;HMGCS1;HNMT;ACADM;IVD;ASS1;MTR;NOS2;OGDH;PCCA;PLOD1;PLOD2;HEATR5B;WHSC1L1;UEVLD;CNDP2;ASH1L;KMT2E;MCCC1;KMT2C;ATXN1;NSD1;SHMT2;WHSC1;PRDM2;EFHD2;SUV39H2;ECHDC3;EHMT1;CAMKMT;…
Metabolism	Biosynthesis of other secondary metabolites	5	3099;60526;7498;79830;9061	HK2;LDAH;XDH;ZMYM1;PAPSS1
Metabolism	Carbohydrate metabolism	101	10020;10327;10423;10873;113026;124;125;125061;126;130589;1431;1737;18;197258;200576;217;22908;23255;23334;23396;23417;25796;2595;2673;2720;2762;2997;3029;30816;3099;31;3155;3157;32;34;3418;3421;3631;3632;3633;3636;3705;3707;4199;4534;4967;5095;51005;5106;51196;5162;5208;5210;5211;5214;5226;5286;5287;5289;5290;5291;5297;5298;5305;5332;5336;5372;5373;54187;55293;55361;55556;55577;5636;56623;5728;57…	GNE;AKR1A1;CDIPT;ME3;PLCD3;ADH1A;ADH1B;AFMID;ADH1C;GALM;CS;DLAT;ABAT;FUK;PIKFYVE;ALDH2;SACM1L;MTCL1;SZT2;PIP5K1C;MLYCD;PGLS;GANC;GFPT1;GLB1;GMDS;GYS1;HAGH;ERVW-1;HK2;ACACA;HMGCL;HMGCS1;ACACB;ACADM;IDH2;IDH3G;INPP4A;INPP5A;INPP5B;INPPL1;ITPK1;ITPKB;ME1;MTM1;OGDH;PCCA;AMDHD2;PCK2;PLCE1;PDHB;PFKFB2;PFKFB4;PFKL;PFKP;PGD;PIK3C2A;PIK3C2B;PIK3C3;PIK3CA;PIK3CB;PI4KA;PI4KB;PIP4K2A;PLCB4;PLCG2;PMM1;PMM2;NA…
Metabolism	Energy metabolism	23	10476;10975;1345;1953;23474;27068;377677;4705;4708;4719;4724;4726;51079;513;529;535;539;7385;762;771;8578;9061;9377	ATP5H;UQCR11;COX6C;MEGF6;ETHE1;PPA2;CA13;NDUFA10;NDUFB2;NDUFS1;NDUFS4;NDUFS6;NDUFA13;ATP5D;ATP6V1E1;ATP6V0A1;ATP5O;UQCRC2;CA4;CA12;SCARF1;PAPSS1;COX5A
Metabolism	Global and overview maps	285	10005;10020;100534012;10170;10229;10327;1038;10423;10476;10585;10873;10905;10955;10975;11112;11282;113026;11320;11343;1152;122622;124;124975;125;125061;126;129642;130589;131177;133308;133686;1345;1374;138050;139322;1431;147011;148789;1503;151056;152002;1528;158219;1606;1635;1737;1788;1789;18;1806;1953;197258;199857;200576;201595;2137;217;2194;2222;22856;22908;22978;22996;23175;23184;23193;23255;2…	ACOT8;GNE;TNFAIP8L2-SCNM1;DHRS9;COQ7;AKR1A1;CDR1;CDIPT;ATP5H;POMT1;ME3;MAN1A2;SERINC3;UQCR11;HIBADH;MGAT4B;PLCD3;MGAT4A;MGLL;CKB;ADSSL1;ADH1A;GGT6;ADH1B;AFMID;ADH1C;MBOAT2;GALM;FAM3D;SLC9B2;NADK2;COX6C;CPT1A;HGSNAT;APOOL;CS;PROCA1;B3GALNT2;CTPS1;PLB1;XXYLT1;CYB5A;TTC39B;DGKA;DCTD;DLAT;DNMT3A;DNMT3B;ABAT;DPYD;MEGF6;FUK;ALG14;PIKFYVE;STT3B;EXTL3;ALDH2;FASN;FDFT1;CHSY1;SACM1L;NT5C2;TTC39A;LPIN1;MESD…
Metabolism	Glycan biosynthesis and metabolism	61	1038;10585;10905;11282;11320;131177;138050;148789;152002;1831;199857;201595;2137;22856;23193;23275;23324;23556;23563;2524;2530;2590;2720;2822;29063;29880;30815;3423;4122;4124;4126;4166;4245;4249;50515;51227;51363;51809;55969;57037;57171;57688;6185;729920;79053;79573;79719;79746;79796;80055;84620;84747;8702;8703;8869;9197;9215;93010;9326;9334;9487	CDR1;POMT1;MAN1A2;MGAT4B;MGAT4A;FAM3D;HGSNAT;B3GALNT2;XXYLT1;TSC22D3;ALG14;STT3B;EXTL3;CHSY1;GANAB;POFUT2;MAN2B2;PIGN;CHST5;FUT2;FUT8;GALNT2;GLB1;GPLD1;ZCCHC4;ALG5;ST6GALNAC6;IDS;MAN2A2;MAN2A1;MANBA;CHST6;MGAT1;MGAT5;CHST11;PIGP;CHST15;GALNT7;C20orf24;ANKMY2;DOLPP1;ZSWIM6;RPN2;ISPD;ALG8;TTC13;AAGAB;ECHDC3;ALG9;PGAP1;ST6GAL2;UNC119B;B4GALT4;B4GALT3;ST3GAL5;SLC33A1;LARGE;B3GNT7;ZNHIT3;B4GALT5;PIGL
Metabolism	Lipid metabolism	77	10005;10327;10423;11343;117145;124;125;126;129642;133308;1374;147011;151056;1528;158219;1606;1632;217;2194;2222;22996;23171;23175;23305;23646;23659;23761;253558;253782;2710;2720;284001;284161;30;3032;31;3155;3157;32;3294;34;340485;346606;375775;4047;4048;427;5048;51;5130;51703;5337;55297;55500;56261;56654;56994;57104;58489;5920;6342;6646;6901;7871;79154;79746;80142;84188;84747;8526;8527;85465;876…	ACOT8;AKR1A1;CDIPT;MGLL;THEM4;ADH1A;ADH1B;ADH1C;MBOAT2;SLC9B2;CPT1A;PROCA1;PLB1;CYB5A;TTC39B;DGKA;ECI1;ALDH2;FASN;FDFT1;TTC39A;GPD1L;LPIN1;ACSL6;PLD3;PLA2G15;PISD;LCLAT1;CERS6;GK;GLB1;CCDC57;GDPD1;ACAA1;HADHB;ACACA;HMGCL;HMGCS1;ACACB;HSD17B2;ACADM;ACER2;MOGAT3;PNPLA7;LSS;LTA4H;ASAH1;PAFAH1B1;ACOX1;PCYT1A;ACSL5;PLD1;CCDC91;ETNK1;GPCPD1;NPDC1;CHPT1;PNPLA2;ABHD17C;RARRES3;SCP2;SOAT1;TAZ;SLMAP;DHRS11…
Metabolism	Metabolism of cofactors and vitamins	50	100527978;100534012;10170;10229;121053;124;125;126;133686;148534;158219;1728;1806;22978;22996;23184;23530;25938;26010;2643;2677;27010;29785;3163;4548;54497;55007;55034;5860;645;6472;64788;64802;65220;7298;7390;79001;79005;79178;79591;80025;80308;81932;84105;84284;84680;84816;8566;9249;93100	TMEM56-RWDD3;TNFAIP8L2-SCNM1;DHRS9;COQ7;C12orf45;ADH1A;ADH1B;ADH1C;NADK2;TMEM56;TTC39B;NQO1;DPYD;NT5C2;TTC39A;MESDC2;NNT;HEATR5A;SPATS2L;GCH1;GGCX;TPK1;CYP2S1;HMOX2;MTR;HEATR5B;FAM118A;MOCOS;QDPR;BLVRB;SHMT2;LMF1;NMNAT1;NADK;TYMS;UROS;VKORC1;SCNM1;THTPA;C10orf76;PANK2;FLAD1;HDHD3;PCBD2;NTPCR;ACCS;RTN4IP1;PDXK;DHRS3;NAPRT
Metabolism	Metabolism of other amino acids	27	124975;18;1806;217;23417;2730;2744;2936;2944;2946;2948;34;3418;373156;4258;4548;50484;5130;5226;55748;56994;79746;80017;80127;84680;85465;9061	GGT6;ABAT;DPYD;ALDH2;MLYCD;GCLM;GLS;GSR;GSTM1;GSTM2;GSTM4;ACADM;IDH2;GSTK1;MGST2;MTR;RRM2B;PCYT1A;PGD;CNDP2;CHPT1;ECHDC3;C14orf159;BBOF1;ACCS;EPT1;PAPSS1
Metabolism	Metabolism of terpenoids and polyketides	7	10269;217;2339;3156;3157;79703;79947	ZMPSTE24;ALDH2;FNTA;HMGCR;HMGCS1;C11orf80;DHDDS
Metabolism	Nucleotide metabolism	38	109;111;113;115;122622;1503;1635;1806;2272;22978;2977;2984;318;50484;5140;5143;5144;5151;5152;51727;55007;5636;56654;58497;60526;7298;7371;7498;79591;79830;84284;84450;8615;8833;9061;953;955;957	ADCY3;ADCY5;ADCY7;ADCY9;ADSSL1;CTPS1;DCTD;DPYD;FHIT;NT5C2;GUCY1A2;GUCY2C;NUDT2;RRM2B;PDE3B;PDE4C;PDE4D;PDE8A;PDE9A;CMPK1;FAM118A;PRPSAP2;NPDC1;PRUNE;LDAH;TYMS;UCK2;XDH;C10orf76;ZMYM1;NTPCR;ZNF512;USO1;GMPS;PAPSS1;ENTPD1;ENTPD6;ENTPD5
Metabolism	Xenobiotics biodegradation and metabolism	24	124;125;126;1565;1806;25938;283848;2944;2946;2948;29785;373156;4258;50484;51727;54497;60526;7371;7498;79830;84450;8615;8824;8833	ADH1A;ADH1B;ADH1C;CYP2D6;DPYD;HEATR5A;CES4A;GSTM1;GSTM2;GSTM4;CYP2S1;GSTK1;MGST2;RRM2B;CMPK1;HEATR5B;LDAH;UCK2;XDH;ZMYM1;ZNF512;USO1;CES2;GMPS
Organismal Systems	Aging	52	10645;109;111;113;115;143;199870;207;208;221960;2308;2309;23314;23411;256536;26060;3054;3091;317649;3480;3643;4013;4780;51422;5290;5291;5295;5296;5468;55297;5599;5602;5603;57149;57186;5728;57521;6009;6198;64764;7249;7428;79602;79813;814;83786;84188;889;90993;9474;9586;9821	CAMKK2;ADCY3;ADCY5;ADCY7;ADCY9;PARP4;FAM76A;AKT1;AKT2;CCZ1B;FOXO1;FOXO3;SATB2;SIRT1;TCERG1L;APPL1;HCFC1;HIF1A;EIF4E3;IGF1R;INSR;VWA5A;NFE2L2;PRKAG2;PIK3CA;PIK3CB;PIK3R1;PIK3R2;PPARG;CCDC91;MAPK8;MAPK10;MAPK13;LYRM1;RALGAPA2;PTEN;RPTOR;RHEB;RPS6KB1;CREB3L2;TSC2;VHL;ADIPOR2;EHMT1;CAMK4;FRMD8;FAR1;KRIT1;CREB3L1;ATG5;CREB5;RB1CC1
Organismal Systems	Circulatory system	62	10242;109;10975;111;113;115;132320;1345;135;145282;147011;207;208;23190;23335;23365;2771;2977;3709;3778;3784;388403;4033;4638;493;51195;5332;54776;5500;55012;5521;5525;5527;5578;5579;5581;55844;5592;5594;5603;5604;5894;596;6093;64764;64800;6548;7168;7170;7171;7385;775;800;805;817;818;84288;90993;91050;9252;9377;9586	KCNMB2;ADCY3;UQCR11;ADCY5;ADCY7;ADCY9;SCLT1;COX6C;ADORA2A;MIPOL1;PROCA1;AKT1;AKT2;UBXN4;WDR7;ARHGEF12;GNAI2;GUCY1A2;ITPR2;KCNMA1;KCNQ1;YPEL2;LRMP;MYLK;ATP2B4;RAPGEFL1;PLCB4;PPP1R12C;PPP1CB;PPP2R3C;PPP2R2B;PPP2R5A;PPP2R5C;PRKCA;PRKCB;PRKCE;PPP2R2D;PRKG1;MAPK1;MAPK13;MAP2K1;RAF1;BCL2;ROCK1;CREB3L2;EFCAB6;SLC9A1;TPM1;TPM3;TPM4;UQCRC2;CACNA1C;CALD1;CALM2;CAMK2D;CAMK2G;EFCAB2;CREB3L1;CCDC149;RPS6KA5;C…
Organismal Systems	Development	113	10154;10288;10509;10512;10859;10990;11024;11026;117583;125950;145282;149473;1630;1808;1948;1956;2043;2048;2050;205428;207;208;2113;2120;22849;22885;22889;23074;23365;23518;2354;23547;2355;23654;25;25992;26010;2771;3454;3455;3460;353514;3551;3688;3726;388403;3932;3985;4233;4772;4773;4775;5058;51513;5163;5290;5291;5295;5296;5336;5362;54434;5468;54961;54980;55084;55225;5530;55684;55740;5578;5590;559…	PLXNC1;LILRB2;SEMA4B;SEMA3C;LILRB1;LILRB5;LILRA1;LILRA3;PARD3B;RAVER1;MIPOL1;CCDC24;DCC;DPYSL2;EFNB2;EGFR;EPHA4;EPHB2;EPHB4;C3orf58;AKT1;AKT2;ETS1;ETV6;CPEB3;ABLIM3;KIAA0907;UHRF1BP1L;ARHGEF12;R3HDM1;FOSB;LILRA4;FOSL2;PLXNB2;ABL1;SNED1;SPATS2L;GNAI2;IFNAR1;IFNAR2;IFNGR2;LILRA5;IKBKB;ITGB1;JUNB;YPEL2;LCK;LIMK2;MET;NFATC1;NFATC2;NFATC3;PAK1;ETV7;PDK1;PIK3CA;PIK3CB;PIK3R1;PIK3R2;PLCG2;PLXNA2;SSH1;PP…
Organismal Systems	Digestive system	122	10257;10560;1080;109;111;113;113263;114815;115;115111;125950;1278;1287;130872;1317;134429;136853;140803;147011;147650;148223;151056;158219;162073;170394;1755;1811;1954;205428;207;208;2168;221749;22802;22904;22937;22980;22996;23196;23214;23254;23255;23635;23648;254427;255631;25974;27329;2771;283234;286046;2977;30816;3099;3156;3163;343;346606;3475;3709;3778;3781;3784;3949;4043;4363;4638;488;489;489…	ABCC4;SLC19A2;CFTR;ADCY3;ADCY5;ADCY7;GLCCI1;SORCS1;ADCY9;SLC26A7;RAVER1;COL1A2;COL4A5;AHSA2;SLC31A1;STARD4;SSC4D;TRPM6;PROCA1;SPACA6;C19orf25;PLB1;TTC39B;ITPRIPL2;PWWP2B;DMBT1;SLC26A3;MEGF8;C3orf58;AKT1;AKT2;FABP1;PXDC1;CLCA4;SBNO2;SCAP;TCF25;TTC39A;FAM120A;XPO6;KAZN;MTCL1;SSBP2;SSBP3;PROSER2;COL24A1;MMACHC;ANGPTL3;GNAI2;CCDC88B;XKR6;GUCY1A2;ERVW-1;HK2;HMGCR;HMOX2;AQP8;MOGAT3;IFRD1;ITPR2;KCNMA1;K…
Organismal Systems	Endocrine system	277	100129792;10025;10242;10499;10645;10681;10746;10893;109;111;11214;113;113026;11343;114786;114825;115;119504;119559;125488;1278;1287;130872;133308;1374;1387;145282;147650;148223;1508;150864;1509;1528;162073;162427;170394;1855;1938;1956;196074;199870;199990;200186;2033;205428;207;208;2168;2185;2194;221749;221955;2260;22802;22849;22889;23051;2308;2309;23214;23265;23305;23335;23389;23411;23635;23648;…	CCDC152;MED16;KCNMB2;NCOA2;CAMKK2;GNB5;MAP3K2;MMP24;ADCY3;ADCY5;AKAP13;ADCY7;PLCD3;MGLL;XKR4;PWWP2A;ADCY9;ANAPC16;SFXN4;TTC39C;COL1A2;COL4A5;AHSA2;SLC9B2;CPT1A;CREBBP;MIPOL1;SPACA6;C19orf25;CTSB;FAM117B;CTSD;CYB5A;ITPRIPL2;FAM134C;PWWP2B;DVL1;EEF2;EGFR;METTL15;FAM76A;FAAP20;CRTC2;EP300;C3orf58;AKT1;AKT2;FABP1;PTK2B;FASN;PXDC1;DAGLB;FGFR1;CLCA4;CPEB3;KIAA0907;ZHX3;FOXO1;FOXO3;XPO6;EXOC7;ACSL6;WDR7…
Organismal Systems	Environmental adaptation	89	10476;10681;109;10975;111;11180;113;11343;115;133308;1345;1374;137682;1407;1453;1953;2260;23028;23291;23305;23335;27330;2771;2782;2788;2977;3765;388403;4217;4705;4708;4719;4724;4726;4862;51015;51079;513;51422;51703;51780;5187;5332;539;54331;5468;5578;5579;5592;5594;5603;57104;57186;57492;57521;57688;59345;60;6009;6196;6197;6198;6263;64764;64800;6598;6599;6602;6654;6655;71;7249;7385;775;805;817;81…	ATP5H;GNB5;ADCY3;UQCR11;ADCY5;WDR6;ADCY7;MGLL;ADCY9;SLC9B2;COX6C;CPT1A;NDUFAF6;CRY1;CSNK1D;MEGF6;FGFR1;KDM1A;FBXW11;ACSL6;WDR7;RPS6KA6;GNAI2;GNB1;GNG7;GUCY1A2;KCNJ9;YPEL2;MAP3K5;NDUFA10;NDUFB2;NDUFS1;NDUFS4;NDUFS6;NPAS2;ISOC1;NDUFA13;ATP5D;PRKAG2;ACSL5;KDM3B;PER1;PLCB4;ATP5O;GNG2;PPARG;PRKCA;PRKCB;PRKG1;MAPK1;MAPK13;PNPLA2;RALGAPA2;ARID1B;RPTOR;ZSWIM6;GNB4;ACTB;RHEB;RPS6KA2;RPS6KA3;RPS6KB1;RYR3;C…
Organismal Systems	Excretory system	38	109;115;1212;1213;161;1778;1783;1785;23327;2744;3643;388403;4306;5106;51143;51430;51626;529;5290;5291;5295;5296;5332;535;5578;5579;5594;5868;624;6340;64764;6810;6844;7421;762;8671;90993;9586	ADCY3;ADCY9;CLTB;CLTC;AP2A2;DYNC1H1;DYNC1LI2;DNM2;NEDD4L;GLS;INSR;YPEL2;NR3C2;PCK2;DYNC1LI1;SUCO;DYNC2LI1;ATP6V1E1;PIK3CA;PIK3CB;PIK3R1;PIK3R2;PLCB4;ATP6V0A1;PRKCA;PRKCB;MAPK1;RAB5A;BDKRB2;SCNN1G;CREB3L2;STX4;VAMP2;VDR;CA4;SLC4A4;CREB3L1;CREB5
Organismal Systems	Immune system	284	10010;100506658;100528032;10095;10109;10235;10437;10451;10623;10628;10681;10892;109;10906;10985;111;11124;113;114609;115;115004;117583;122773;125950;1278;129531;1326;1364;1366;140609;145282;147650;148223;149233;1495;1500;1508;1520;152007;1536;156;157;162073;170394;1739;1794;182;1994;2;203197;205428;207;208;2185;2217;221749;22889;22900;22914;2309;23150;23184;23214;23241;23264;23291;23335;23365;233…	TANK;OCLN;KLRC4-KLRK1;ARPC1B;ARPC2;RASGRP2;IFI30;VAV3;POLR3C;TXNIP;GNB5;MALT1;ADCY3;TRAFD1;GCN1;ADCY5;FAF1;ADCY7;TIRAP;ADCY9;MB21D1;PARD3B;KLHDC1;RAVER1;COL1A2;MITD1;MAP3K8;CLDN4;CLDN7;NEK7;MIPOL1;SPACA6;C19orf25;IL23R;CTNNA1;CTNND1;CTSB;CTSS;GLIPR2;CYBB;ADRBK1;ADRBK2;ITPRIPL2;PWWP2B;DLG1;DOCK2;JAG1;ELAVL1;A2M;C9orf91;C3orf58;AKT1;AKT2;PTK2B;FCGRT;PXDC1;KIAA0907;CARD8;KLRK1;FOXO3;FRMD4B;MESDC2;XP…
Organismal Systems	Nervous system	136	10019;10497;10681;109;111;11108;11213;112476;113;11343;114815;115;1212;1213;130872;1387;149473;155435;156;1565;157;161;1785;18;2033;207;208;2166;221955;22839;22941;22982;2309;25;2570;25970;27330;2744;2771;2782;2788;2889;2898;2917;2977;3360;3480;351;3551;3709;3717;3765;3781;3784;3799;388403;4067;4214;4217;4302;4705;4708;4719;4724;4726;4793;4794;4804;4915;51079;51430;529;5290;5291;5295;5296;5332;53…	SH2B3;UNC13B;GNB5;ADCY3;ADCY5;PRDM4;IRAK3;PRRT2;ADCY7;MGLL;SORCS1;ADCY9;CLTB;CLTC;AHSA2;CREBBP;CCDC24;RBM33;ADRBK1;CYP2D6;ADRBK2;AP2A2;DNM2;ABAT;EP300;AKT1;AKT2;FAAH;DAGLB;DLGAP4;SHANK2;DIP2C;FOXO3;ABL1;GABRR2;SH2B1;RPS6KA6;GLS;GNAI2;GNB1;GNG7;RAPGEF1;GRIK2;GRM7;GUCY1A2;HTR4;IGF1R;APP;IKBKB;ITPR2;JAK2;KCNJ9;KCNN2;KCNQ1;KIF5B;YPEL2;LYN;MAP3K1;MAP3K5;MLLT6;NDUFA10;NDUFB2;NDUFS1;NDUFS4;NDUFS6;NFKBIB…
Organismal Systems	Sensory system	50	109;11079;111;113;115;130872;156;157;221955;2782;2788;28984;30816;3269;3709;408;4302;5029;51015;5290;5291;5295;5296;5332;5336;5500;55684;5578;5579;5581;5592;5599;5602;5603;56654;60;624;6340;64800;6546;71;775;8028;805;817;818;84067;84288;9147;9592	ADCY3;RER1;ADCY5;ADCY7;ADCY9;AHSA2;ADRBK1;ADRBK2;DAGLB;GNB1;GNG7;RGCC;ERVW-1;HRH1;ITPR2;ARRB1;MLLT6;P2RY2;ISOC1;PIK3CA;PIK3CB;PIK3R1;PIK3R2;PLCB4;PLCG2;PPP1CB;RABL6;PRKCA;PRKCB;PRKCE;PRKG1;MAPK8;MAPK10;MAPK13;NPDC1;ACTB;BDKRB2;SCNN1G;EFCAB6;SLC8A1;ACTG1;CACNA1C;MLLT10;CALM2;CAMK2D;CAMK2G;FAM160A2;EFCAB2;NEMF;IER2
