# Supplementary material for: Improvement of intestinal barrier function, gut microbiota, and metabolic endotoxemia in type 2 diabetes rats by curcumin
Source: Bioengineered. 2021 Dec 19;12(2):11947–58. doi: 10.1080/21655979.2021.2009322 (PMC8810160; doi:10.1080/21655979.2021.2009322)
Supplement: Supplemental Material [file KBIE_A_2009322_SM6765.zip › supplementary details/N-VS-UC.DEGseq_Method.KEGG2Gene.xls]

Pathway_level1	Pathway_level2	Number_of_Genes	Genes
Cellular Processes	Cell growth and death	192	100996485;10274;10533;1075;109;111;11124;11188;11200;113;115;119559;124044;125950;128866;129531;132660;1387;139322;143;1439;146712;1508;1509;1520;1522;153090;1536;1676;1956;1998;199870;2000;2021;203197;2033;207;208;2113;2217;22849;2308;2309;23143;23184;23291;23305;23335;23411;25;254251;25898;25978;27297;2730;27330;286826;28996;291;29882;317;3326;3454;3455;3460;3480;3487;3551;3709;3717;375190;3884…
Cellular Processes	Cell motility	85	10095;10109;10451;10458;10788;10985;130872;145282;1729;1730;1793;1902;1956;200576;221178;2260;23150;23191;23365;23396;26999;2909;2934;3071;3672;3675;3679;3683;3687;3688;3693;3694;388403;3985;4638;5058;5156;5159;5290;5291;5295;5296;5305;54434;54776;54847;54961;5500;55691;55740;55845;5594;5604;57121;57407;57459;5747;57609;5894;60;60685;6093;624;64423;6548;6654;6655;7074;71;7410;7414;7430;752;79140;…
Cellular Processes	Cellular community - eukaryotes	245	100129792;100134938;100505549;100506658;10096;10207;10451;10458;10746;1080;109;10985;111;113;113201;11333;115;117583;119504;123355;125488;1278;1287;129293;1364;1366;1387;140775;145282;1453;146712;147650;148223;148362;1495;1500;150864;159195;162073;162427;170394;1729;1739;1740;1741;1762;1793;1855;1902;1956;196074;199870;199990;2017;2033;2064;207;208;221749;2260;22982;23051;23150;2317;2318;23181;23…
Cellular Processes	Transport and catabolism	312	10005;100129792;100526783;10053;10095;10109;10193;10239;10533;10564;10617;10645;1075;10890;11033;11059;114815;114826;116064;116983;116984;116985;116986;116987;117583;118813;1201;1212;1213;122773;125228;125950;128866;129293;129531;130340;138050;139341;140775;144100;146691;146712;147179;148362;148534;149466;1497;150372;1508;1509;151195;151556;1520;152002;1522;1536;156;157;158219;161;1612;1613;162;1…
Environmental Information Processing	Membrane transport	14	10057;10257;10349;10351;1080;21;22;225;23460;23461;368;4363;5825;8714
Environmental Information Processing	Signal transduction	565	100129792;100134938;10014;100271849;100505549;100527943;100533105;10207;10235;10242;10257;10423;10451;10527;10645;10681;10746;1080;10890;10892;109;10906;10985;111;113;113026;113201;11333;114609;115;116966;116986;117145;117583;119504;123355;125488;125950;126308;1278;128077;1287;129293;130872;1326;132884;135;1374;1387;140775;1439;145282;1453;146691;147011;147650;148223;148362;1487;1488;149233;1495;…
Environmental Information Processing	Signaling molecules and interaction	124	100134938;100505549;100506658;100526694;112476;113201;11333;117583;1272;1278;1287;129293;130872;135;1364;1366;140775;1439;147650;148223;148362;149233;155435;159195;162073;163702;170394;1902;2217;221749;22874;22982;23181;23635;2570;257194;25938;26033;27242;2734;283310;2898;2917;2919;3269;3339;3360;3454;3455;3460;3566;3572;3594;3595;3597;3672;3675;3679;3683;3688;3693;3694;388364;3915;3977;4055;4302…
Genetic Information Processing	Folding, sorting and degradation	221	100134938;100505549;100534012;10054;10075;10130;10200;10228;10277;10427;10483;10484;10766;10802;10905;10950;11059;11060;11231;113201;118424;119559;124491;129531;139322;143187;144100;148534;151525;153443;158219;1642;165324;1656;167227;199990;201595;201931;203197;219771;22803;22872;22888;22926;22996;23019;23184;23193;23198;23231;23291;23295;23327;23335;23478;23624;23645;246175;254295;255967;25898;2…
Genetic Information Processing	Replication and repair	57	100533467;10443;10535;11073;11201;113146;120400;143;1642;1762;201254;2068;2074;2175;2177;22902;22909;23060;29086;3978;4013;4172;4175;4292;4361;472;51455;51720;5423;5424;54827;54841;55120;5558;55680;5591;57507;580;5886;5887;5980;5984;6117;7156;7517;79026;79621;79706;79728;83941;84250;8451;8930;8940;91833;9577;9978
Genetic Information Processing	Transcription	55	1038;10594;10623;10629;10992;11030;11180;11188;11325;144983;162427;1659;196441;2068;22938;22985;23451;246721;256536;27097;3183;4670;51362;51691;5430;5431;54758;54799;55660;55703;55969;57187;6427;6429;6434;6625;6874;6875;6883;79157;79641;79811;80139;8148;8175;8233;83860;84310;84456;84514;85456;91133;9410;9569;9716
Genetic Information Processing	Translation	125	100529063;10171;1039;10419;10460;10482;10667;10914;10940;11097;113452;114786;120400;1207;129401;144404;146177;146712;149466;150372;1762;196441;2193;221749;222229;22794;22803;22985;23008;23078;23080;23165;23191;23195;23279;23293;23381;23548;23731;25963;26019;26151;2617;2631;26999;27341;285237;285527;28998;2935;317649;3376;4928;4931;50628;51095;51096;51263;51602;51808;53371;5411;54552;54558;54676;5…
Human Diseases	Cancers: Overview	369	100129792;100134938;10014;100505549;10235;1039;10443;10653;10681;109;10906;10985;1108;111;113;113201;11333;113452;115;119504;120400;123355;124;125;125488;126;1287;129293;1387;140775;1439;145282;146177;147011;148362;1487;1488;149233;1495;150864;151556;153768;159195;1606;1612;1613;162073;162427;1630;1634;1642;1728;1739;1788;1789;182;1855;1902;1956;196074;199870;199990;2005;2017;2033;2034;205428;206…
Human Diseases	Cancers: Specific types	229	100129792;100131755;100132406;100134938;100288142;100505549;1015;1039;10443;10653;10906;113201;11333;113452;114823;119504;120400;125488;1287;129293;1387;140688;140775;146177;148362;1487;1488;1495;150864;159195;1612;1613;162073;162427;1630;169611;1728;182;1855;1956;196074;196528;199870;199953;199990;2033;2034;205428;2064;207;208;2113;2260;2272;22889;22982;23013;23051;2308;2309;23145;23181;23199;23…
Human Diseases	Cardiovascular diseases	77	109;111;113;115;132320;1495;1728;1756;1838;207;208;2217;22862;23335;25;27;2944;2946;2948;3326;3551;3672;3675;3679;3683;3688;3693;3694;3728;4000;4217;4258;445;4780;51422;51588;5290;5291;5295;5296;54847;55286;5590;5599;5602;5603;5747;596;60;6382;6385;6416;64778;64800;657;659;6934;7040;71;7168;7170;7171;7402;754;775;805;842;84288;8516;8672;8878;92;9204;9352;941;9644;9817
Human Diseases	Drug resistance: Antineoplastic	76	10057;10257;10498;109;111;113;114786;115;1317;1565;182;1956;205428;2064;2065;207;208;22889;23060;2309;25992;2621;286046;2944;2946;2948;317;317649;3480;3551;3714;3717;388403;4193;4217;4233;4258;4292;4363;472;4763;5156;5159;5290;5291;5295;5296;5336;5469;54980;55689;5578;5579;558;5594;5599;5602;5603;5604;5728;5747;57507;5894;596;598;5980;6198;64645;6472;6654;6655;6774;7298;8202;842;8714
Human Diseases	Endocrine and metabolic diseases	164	100129792;10724;109;10975;11000;11091;111;113;113026;115;119504;125488;1278;1287;133522;1345;1363;1374;147650;148223;150864;1536;162073;162427;170394;1729;1855;1956;196074;199870;199990;200186;207;208;2217;221749;23051;2308;23214;23635;23648;2494;25938;2673;27324;27330;2771;2997;3099;3164;3172;32;3382;339487;3551;3643;3709;3717;376940;388403;3949;4087;4088;4217;4705;4708;4719;4724;4726;4772;50809…
Human Diseases	Immune diseases	30	100996485;149233;2217;3020;3460;3566;3594;3595;3683;3932;4087;4088;4772;50615;51279;529;535;6772;6774;6775;695;7040;7247;81;8351;8365;87;8792;941;9555
Human Diseases	Infectious diseases: Bacterial	142	100506658;10095;10109;102;1080;10801;10892;109;10985;11014;114609;115;1212;1213;1387;145282;146712;1495;1509;1520;1729;1778;1783;1785;1793;1956;2017;203197;2033;207;208;23157;2317;2318;23184;23207;23291;23335;23365;23607;23786;25;27297;2771;2919;30001;3059;317;3394;3460;3551;3659;3683;3687;3688;3717;375;3784;3831;388403;3916;4067;4233;4615;4735;4793;4843;5058;50809;51143;51279;51430;5289;529;5290…
Human Diseases	Infectious diseases: Parasitic	111	100131755;100134938;100505549;100528032;113201;11333;114823;125950;1278;1287;129293;140688;140775;147650;148223;148362;1536;159195;162073;169611;170394;1992;199953;207;208;221749;22914;22982;23013;23145;23181;23199;23214;23241;23635;23648;25829;25849;25938;26033;26053;2771;29998;3460;3551;3683;3688;3717;388403;3915;3949;4087;4088;4233;4302;4583;4615;4793;4843;51015;51379;51599;51608;5290;5291;529…
Human Diseases	Infectious diseases: Viral	339	100129792;100134938;100505549;100506658;100529063;10053;10207;1038;10399;10482;10513;10625;10629;10681;109;10906;10985;11030;1108;111;11180;11200;11214;113;113201;11333;114609;115;115004;117583;119504;119559;123355;125488;125950;1278;1287;129293;129531;130340;1364;1366;1387;140775;145282;147650;148223;148362;150709;150864;159195;162;162073;162427;164;1642;170394;1739;1740;1741;182;1855;1936;1956;…
Human Diseases	Neurodegenerative diseases	93	102;10313;1038;10476;10975;11030;111;118424;120892;1212;1213;131177;1345;135;1387;161;1767;2033;205428;22889;22893;22926;23186;246721;25825;259173;25942;25992;2771;291;3064;3092;317;322;351;3709;388364;388403;3915;4217;4705;4708;4719;4724;4726;488;489;51015;51079;513;5332;539;5430;5431;5468;54758;54980;5530;5594;5603;5604;5663;57142;5868;596;598;6263;64764;64800;6653;6874;6875;7326;7385;7417;7419…
Human Diseases	Substance dependence	62	10014;100996485;10645;10681;109;111;112476;113;115;135;155435;156;157;23411;2354;2570;2771;2782;2788;2869;3020;3765;388403;408;4302;4915;5140;5143;5144;5151;51564;54331;5500;5530;5578;5579;55869;5594;5604;5894;59345;64764;64800;6654;6655;6804;775;79885;8028;805;814;817;818;8351;8365;84288;8520;90993;9555;9586;9592;9734
Metabolism	Amino acid metabolism	79	100506127;107080644;107303344;11112;1152;122622;124;125;125061;126;138199;139322;1788;1789;18;197322;2145;217;23382;23464;23589;23731;25938;26;26040;262;2673;2730;27324;2744;29072;30;3032;3155;3157;3176;34;3712;445;4548;4843;4967;5095;5351;5352;54497;54904;55293;55748;55870;55904;56922;58508;6310;64324;6472;7468;7799;79180;79723;79746;79813;79823;80127;8085;83852;84193;84444;84656;84680;84747;847…
Metabolism	Biosynthesis of other secondary metabolites	5	3099;60526;7498;79830;9061
Metabolism	Carbohydrate metabolism	101	10020;10327;10423;10873;113026;124;125;125061;126;130589;1431;1737;18;197258;200576;217;22908;23255;23334;23396;23417;25796;2595;2673;2720;2762;2997;3029;30816;3099;31;3155;3157;32;34;3418;3421;3631;3632;3633;3636;3705;3707;4199;4534;4967;5095;51005;5106;51196;5162;5208;5210;5211;5214;5226;5286;5287;5289;5290;5291;5297;5298;5305;5332;5336;5372;5373;54187;55293;55361;55556;55577;5636;56623;5728;57…
Metabolism	Energy metabolism	23	10476;10975;1345;1953;23474;27068;377677;4705;4708;4719;4724;4726;51079;513;529;535;539;7385;762;771;8578;9061;9377
Metabolism	Global and overview maps	285	10005;10020;100534012;10170;10229;10327;1038;10423;10476;10585;10873;10905;10955;10975;11112;11282;113026;11320;11343;1152;122622;124;124975;125;125061;126;129642;130589;131177;133308;133686;1345;1374;138050;139322;1431;147011;148789;1503;151056;152002;1528;158219;1606;1635;1737;1788;1789;18;1806;1953;197258;199857;200576;201595;2137;217;2194;2222;22856;22908;22978;22996;23175;23184;23193;23255;2…
Metabolism	Glycan biosynthesis and metabolism	61	1038;10585;10905;11282;11320;131177;138050;148789;152002;1831;199857;201595;2137;22856;23193;23275;23324;23556;23563;2524;2530;2590;2720;2822;29063;29880;30815;3423;4122;4124;4126;4166;4245;4249;50515;51227;51363;51809;55969;57037;57171;57688;6185;729920;79053;79573;79719;79746;79796;80055;84620;84747;8702;8703;8869;9197;9215;93010;9326;9334;9487
Metabolism	Lipid metabolism	77	10005;10327;10423;11343;117145;124;125;126;129642;133308;1374;147011;151056;1528;158219;1606;1632;217;2194;2222;22996;23171;23175;23305;23646;23659;23761;253558;253782;2710;2720;284001;284161;30;3032;31;3155;3157;32;3294;34;340485;346606;375775;4047;4048;427;5048;51;5130;51703;5337;55297;55500;56261;56654;56994;57104;58489;5920;6342;6646;6901;7871;79154;79746;80142;84188;84747;8526;8527;85465;876…
Metabolism	Metabolism of cofactors and vitamins	50	100527978;100534012;10170;10229;121053;124;125;126;133686;148534;158219;1728;1806;22978;22996;23184;23530;25938;26010;2643;2677;27010;29785;3163;4548;54497;55007;55034;5860;645;6472;64788;64802;65220;7298;7390;79001;79005;79178;79591;80025;80308;81932;84105;84284;84680;84816;8566;9249;93100
Metabolism	Metabolism of other amino acids	27	124975;18;1806;217;23417;2730;2744;2936;2944;2946;2948;34;3418;373156;4258;4548;50484;5130;5226;55748;56994;79746;80017;80127;84680;85465;9061
Metabolism	Metabolism of terpenoids and polyketides	7	10269;217;2339;3156;3157;79703;79947
Metabolism	Nucleotide metabolism	38	109;111;113;115;122622;1503;1635;1806;2272;22978;2977;2984;318;50484;5140;5143;5144;5151;5152;51727;55007;5636;56654;58497;60526;7298;7371;7498;79591;79830;84284;84450;8615;8833;9061;953;955;957
Metabolism	Xenobiotics biodegradation and metabolism	24	124;125;126;1565;1806;25938;283848;2944;2946;2948;29785;373156;4258;50484;51727;54497;60526;7371;7498;79830;84450;8615;8824;8833
Organismal Systems	Aging	52	10645;109;111;113;115;143;199870;207;208;221960;2308;2309;23314;23411;256536;26060;3054;3091;317649;3480;3643;4013;4780;51422;5290;5291;5295;5296;5468;55297;5599;5602;5603;57149;57186;5728;57521;6009;6198;64764;7249;7428;79602;79813;814;83786;84188;889;90993;9474;9586;9821
Organismal Systems	Circulatory system	62	10242;109;10975;111;113;115;132320;1345;135;145282;147011;207;208;23190;23335;23365;2771;2977;3709;3778;3784;388403;4033;4638;493;51195;5332;54776;5500;55012;5521;5525;5527;5578;5579;5581;55844;5592;5594;5603;5604;5894;596;6093;64764;64800;6548;7168;7170;7171;7385;775;800;805;817;818;84288;90993;91050;9252;9377;9586
Organismal Systems	Development	113	10154;10288;10509;10512;10859;10990;11024;11026;117583;125950;145282;149473;1630;1808;1948;1956;2043;2048;2050;205428;207;208;2113;2120;22849;22885;22889;23074;23365;23518;2354;23547;2355;23654;25;25992;26010;2771;3454;3455;3460;353514;3551;3688;3726;388403;3932;3985;4233;4772;4773;4775;5058;51513;5163;5290;5291;5295;5296;5336;5362;54434;5468;54961;54980;55084;55225;5530;55684;55740;5578;5590;559…
Organismal Systems	Digestive system	122	10257;10560;1080;109;111;113;113263;114815;115;115111;125950;1278;1287;130872;1317;134429;136853;140803;147011;147650;148223;151056;158219;162073;170394;1755;1811;1954;205428;207;208;2168;221749;22802;22904;22937;22980;22996;23196;23214;23254;23255;23635;23648;254427;255631;25974;27329;2771;283234;286046;2977;30816;3099;3156;3163;343;346606;3475;3709;3778;3781;3784;3949;4043;4363;4638;488;489;489…
Organismal Systems	Endocrine system	277	100129792;10025;10242;10499;10645;10681;10746;10893;109;111;11214;113;113026;11343;114786;114825;115;119504;119559;125488;1278;1287;130872;133308;1374;1387;145282;147650;148223;1508;150864;1509;1528;162073;162427;170394;1855;1938;1956;196074;199870;199990;200186;2033;205428;207;208;2168;2185;2194;221749;221955;2260;22802;22849;22889;23051;2308;2309;23214;23265;23305;23335;23389;23411;23635;23648;…
Organismal Systems	Environmental adaptation	89	10476;10681;109;10975;111;11180;113;11343;115;133308;1345;1374;137682;1407;1453;1953;2260;23028;23291;23305;23335;27330;2771;2782;2788;2977;3765;388403;4217;4705;4708;4719;4724;4726;4862;51015;51079;513;51422;51703;51780;5187;5332;539;54331;5468;5578;5579;5592;5594;5603;57104;57186;57492;57521;57688;59345;60;6009;6196;6197;6198;6263;64764;64800;6598;6599;6602;6654;6655;71;7249;7385;775;805;817;81…
Organismal Systems	Excretory system	38	109;115;1212;1213;161;1778;1783;1785;23327;2744;3643;388403;4306;5106;51143;51430;51626;529;5290;5291;5295;5296;5332;535;5578;5579;5594;5868;624;6340;64764;6810;6844;7421;762;8671;90993;9586
Organismal Systems	Immune system	284	10010;100506658;100528032;10095;10109;10235;10437;10451;10623;10628;10681;10892;109;10906;10985;111;11124;113;114609;115;115004;117583;122773;125950;1278;129531;1326;1364;1366;140609;145282;147650;148223;149233;1495;1500;1508;1520;152007;1536;156;157;162073;170394;1739;1794;182;1994;2;203197;205428;207;208;2185;2217;221749;22889;22900;22914;2309;23150;23184;23214;23241;23264;23291;23335;23365;233…
Organismal Systems	Nervous system	136	10019;10497;10681;109;111;11108;11213;112476;113;11343;114815;115;1212;1213;130872;1387;149473;155435;156;1565;157;161;1785;18;2033;207;208;2166;221955;22839;22941;22982;2309;25;2570;25970;27330;2744;2771;2782;2788;2889;2898;2917;2977;3360;3480;351;3551;3709;3717;3765;3781;3784;3799;388403;4067;4214;4217;4302;4705;4708;4719;4724;4726;4793;4794;4804;4915;51079;51430;529;5290;5291;5295;5296;5332;53…
Organismal Systems	Sensory system	50	109;11079;111;113;115;130872;156;157;221955;2782;2788;28984;30816;3269;3709;408;4302;5029;51015;5290;5291;5295;5296;5332;5336;5500;55684;5578;5579;5581;5592;5599;5602;5603;56654;60;624;6340;64800;6546;71;775;8028;805;817;818;84067;84288;9147;9592
