# Supplementary material for: Improvement of intestinal barrier function, gut microbiota, and metabolic endotoxemia in type 2 diabetes rats by curcumin
Source: Bioengineered. 2021 Dec 19;12(2):11947–58. doi: 10.1080/21655979.2021.2009322 (PMC8810160; doi:10.1080/21655979.2021.2009322)
Supplement: Supplemental Material [file KBIE_A_2009322_SM6765.zip › supplementary details/N-VS-UC.DEGseq_Method_P.txt]

GO:0006996	organelle organization	769 of 2891 in the list	2842 of 15382 in the genome	8.66e-30	3636,2033,10269,4839,6829,22976,29072,150365,5592,598,9053,27086,7171,10802,55764,5357,10451,133522,84456,2241,5048,200424,2035,7109,1153,10629,9378,9202,2177,84376,55722,23293,23613,5018,23081,10095,1495,54949,22893,87,23332,4528,54919,345778,11116,4591,9026,10270,25978,4204,2011,9734,89849,222229,4361,11097,10427,5984,6491,2186,9150,3717,23396,89781,9868,1788,81,3275,55288,55052,7750,79895,1504…
GO:0016043	cellular component organization	1136 of 2891 in the list	4836 of 15382 in the genome	1.03e-19	4358,51100,80119,4926,9810,4641,23637,11064,23405,23094,55014,65084,8932,7040,8239,10016,55112,29979,22905,9793,9577,6905,84062,57104,64919,51608,2553,3831,152185,2145,6599,7029,23168,9101,55204,4648,165918,10014,546,10426,55914,10801,94241,51028,53615,10320,23421,9855,3839,221178,118,23207,93343,5537,1453,90993,11004,4915,9742,64097,3071,9578,92140,2140,64780,80025,84747,55785,23028,10730,8175,8…
GO:0071840	cellular component organization or biogenesis	1159 of 2891 in the list	5017 of 15382 in the genome	2.37e-17	79890,64083,5289,1656,84154,23607,10579,116840,3155,2317,23673,100506658,4750,128077,1287,51524,1778,84056,8717,23023,1730,80127,221037,79885,9712,23186,80208,3418,8174,93973,374868,7159,8669,9070,57728,2068,22885,54434,55183,5589,23347,51780,2339,5747,10313,4708,51466,10397,57787,8243,378,143187,4627,55814,558,8502,9200,8085,51678,26037,26130,5159,135,9409,95681,2643,22955,1075,23287,5573,7410,9…
GO:0051128	regulation of cellular component organization	562 of 2891 in the list	2165 of 15382 in the genome	2.53e-15	55611,91,6249,4302,9712,7514,140775,3092,79602,54751,7159,6385,85465,80179,201294,1613,100506658,3099,5899,23411,4216,3566,57154,64083,23607,84079,8997,25771,1778,5792,55843,6711,53916,10458,1642,694,26037,9948,29028,558,4627,54832,100533105,2733,11240,80312,9646,7517,577,5931,302,5573,8897,54869,5589,57551,10193,3176,2068,22885,3675,2889,26000,55183,54434,57669,8743,23102,51466,27296,10188,23368…
GO:0016192	vesicle-mediated transport	409 of 2891 in the list	1488 of 15382 in the genome	2.37e-14	10788,9847,7405,23200,6804,9711,1793,51112,84766,4253,55297,219285,9043,7410,54843,7423,1213,4067,57020,6653,57706,56776,1508,51143,84061,9871,4041,22836,115548,57720,1783,919,9501,25963,54536,22872,6844,156,23032,23265,54828,10075,2580,23760,2919,66008,85477,1938,63971,5336,9217,221960,10483,57534,55610,2017,2060,5298,1808,23184,84501,114876,23256,83696,203062,4680,23259,9545,23233,1522,8452,574…
GO:0033036	macromolecule localization	518 of 2891 in the list	1986 of 15382 in the genome	3.50e-14	26520,29097,4000,6790,11124,387990,529,51057,9907,64901,8943,7014,9980,56681,4534,2898,7414,53405,9972,79158,1729,9817,55293,9231,26005,5530,3551,8615,79648,8546,30846,9927,22853,23214,23301,29887,21,121260,6256,152579,818,32,2934,23353,80223,8976,255231,83860,57122,9472,10351,27342,23203,10890,348110,6729,3069,9961,100526783,57205,5976,27185,5861,5894,10564,26984,337867,9919,399979,5590,5306,104…
GO:0051641	cellular localization	502 of 2891 in the list	1913 of 15382 in the genome	3.73e-14	1783,23204,115548,22836,134429,6400,23381,85440,9501,4134,6844,54536,22872,25963,51362,10142,85477,66008,286077,55745,2580,56912,79568,8100,7072,9217,5336,63971,473,9874,84033,7074,9847,6804,7405,667,9043,4253,79598,55297,5295,51112,23363,9631,1213,54843,3954,56776,4281,23279,6653,57706,23515,7704,51143,9871,83660,6141,55770,25942,22994,7879,1212,55737,9842,1740,3842,3064,51534,5796,8189,26276,18…
GO:0043412	macromolecule modification	688 of 2891 in the list	2803 of 15382 in the genome	1.91e-13	51592,23172,6788,25942,23492,55768,4233,57506,55827,5796,2822,27347,7512,23295,84292,26259,8437,26036,10425,7328,51366,23028,3652,10664,8702,5423,10128,5579,7468,80055,5034,5930,51201,9545,83737,11143,2677,8452,10595,1387,322,55072,55193,23032,10142,1789,55226,66008,51138,84181,51720,6871,729920,9874,7444,127933,63925,5295,5876,9520,55858,57492,5597,7423,23363,23279,23333,5585,9921,23515,7704,849…
GO:0008104	protein localization	455 of 2891 in the list	1740 of 15382 in the genome	3.89e-12	1434,60412,10484,636,55795,51684,10628,23086,29098,23334,22891,10513,55666,27236,200576,972,10228,55707,4843,60561,55764,10802,27086,9135,11119,7428,9053,9744,9378,56995,84668,6814,84248,23645,5048,283987,5125,252983,51429,345778,134957,8394,84447,4193,26019,79774,1495,9113,5018,55722,84376,23293,10053,89781,26088,23499,9868,6491,4040,10427,208,57187,8527,4804,222229,11097,4204,10533,89849,3683,5…
GO:0046907	intracellular transport	317 of 2891 in the list	1125 of 15382 in the genome	6.75e-12	9527,7514,9712,6249,10482,23061,80208,51028,4928,51271,11231,55914,5195,3092,81609,93664,54469,81502,55275,57154,5289,23673,5373,7813,10527,80179,80331,11014,6429,51172,6711,23165,9742,1778,93343,1453,5537,25771,23317,55062,84079,23431,5372,2733,53371,54832,84364,55014,23637,6809,57533,23041,4641,513,79902,10476,10755,1314,9409,372,56850,2646,1075,4642,26000,23163,58533,57728,146691,55291,84062,8…
GO:0016569	covalent chromatin modification	141 of 2891 in the list	397 of 15382 in the genome	8.23e-12	5926,9252,79577,11143,7290,1487,79831,8467,23338,891,80205,84678,23512,5579,7468,23028,10664,64324,8295,7443,84787,54531,80853,81611,79813,65980,23492,25942,121536,8648,55689,221656,23522,79723,6018,51773,5585,8726,29086,57492,3720,63925,54904,23030,9874,84193,9960,27097,51720,6871,84181,6883,81550,11176,6598,10075,51460,55870,55193,79718,200186,472,151636,322,1387,5536,10419,7994,57708,54971,200…
GO:0006464	cellular protein modification process	623 of 2891 in the list	2545 of 15382 in the genome	2.10e-11	54949,4193,119504,8816,10585,23613,23081,6185,285362,10629,4126,51227,4008,84196,254225,2241,25976,200424,50863,200958,4843,695,55504,22976,29072,5592,2033,4214,5682,57708,80067,2005,10617,6850,57118,4124,9666,7150,54496,9462,10724,54790,11060,10645,9334,9354,5868,10765,150465,51530,64788,10498,9818,84444,2935,5500,3275,55288,5257,22888,2590,5495,9150,3717,4591,84236,4204,2011,9734,10559,11097,55…
GO:0036211	protein modification process	623 of 2891 in the list	2545 of 15382 in the genome	2.10e-11	4067,9631,30811,9043,51319,29086,23030,5693,29882,57531,1024,23387,57695,57630,84061,25841,11342,8493,2065,156,55870,8881,5791,5218,200186,6400,2524,5771,5774,27097,29761,11059,1938,5603,6883,84749,23031,10075,7186,64122,84875,891,571,64750,79796,26272,6416,79577,5926,79831,22821,1487,26046,7443,5886,4615,8453,8295,10106,53944,334,5291,26276,80853,4249,90025,1439,5599,4087,4293,351,9487,5768,5373…
GO:0051179	localization	1066 of 2891 in the list	4744 of 15382 in the genome	5.33e-11	348110,9961,100526783,10497,23327,57205,1207,23203,151636,10890,1767,55742,80223,2676,83860,54930,57122,9472,10351,5058,152579,220963,32,2934,23353,151556,6427,8425,283375,5590,5306,10499,337867,9919,55612,9814,5976,27185,6793,665,5250,54453,23543,5894,81611,80230,8943,84255,9980,7014,6654,4534,387990,51057,529,9907,11046,6790,11124,54822,10109,80321,29097,22853,29887,21,121260,23284,440193,9231,…
GO:0051649	establishment of localization in cell	359 of 2891 in the list	1329 of 15382 in the genome	6.23e-11	51534,8189,1855,26276,1130,23295,22994,7879,1212,55737,3064,3842,351,6642,8500,10466,11316,10096,2060,2017,1808,23256,550,891,203062,83696,84501,7385,10128,4976,55610,128866,6745,23325,10483,55201,1522,775,6687,23259,25839,55339,8452,22794,3799,6730,79083,85440,9501,4134,25963,6844,22872,1783,115548,23204,22836,134429,6400,23381,79568,8100,9217,63971,5336,51362,66008,55745,2580,56912,9043,55297,4…
GO:0061024	membrane organization	229 of 2891 in the list	766 of 15382 in the genome	1.15e-10	5018,1453,91754,5537,8411,23165,6711,51429,84079,7057,4155,57154,79890,64083,117145,5048,91869,58513,3099,9378,23673,7109,22931,10802,9135,147650,4928,3092,374868,139322,10939,7029,291,22898,10451,10228,55204,80115,7159,115209,132320,81846,3257,10269,9527,80208,598,10484,408,6249,5870,2339,22905,6810,23216,163486,129401,867,6305,9341,10016,143187,23368,124491,10397,9844,55669,51608,1201,23163,753…
GO:0051234	establishment of localization	872 of 2891 in the list	3789 of 15382 in the genome	2.01e-10	11059,84102,2744,8100,1938,79856,221960,63971,5336,9375,9217,10075,51362,2919,55745,6565,2580,85440,200186,9501,23265,156,1783,115548,23204,6400,134429,919,23381,9871,84061,57510,6141,5205,3954,1508,23120,9885,23780,55297,4253,9043,23229,84766,51319,51112,1213,9631,4067,7410,5693,9711,9847,6542,2168,399512,7405,5599,4087,7249,27067,6397,8578,351,85021,6642,11316,10466,634,3756,10096,50628,334,539…
GO:0006810	transport	849 of 2891 in the list	3678 of 15382 in the genome	2.52e-10	2665,302,372,54020,1075,368,3836,10755,81671,1314,10130,95681,5688,9409,5045,821,6777,6809,26130,9948,10458,157,6263,54832,100533105,2733,11240,6776,6546,558,4627,378,143187,7538,23368,8924,23102,10188,1113,6414,10313,157680,27333,54509,26000,4642,3932,83858,9197,57728,3688,57488,7159,79719,116986,4321,374868,3092,4928,374354,56479,22931,10482,79838,6249,80208,7514,55716,92714,9527,54847,606495,9…
GO:0033043	regulation of organelle organization	304 of 2891 in the list	1105 of 15382 in the genome	8.07e-10	10109,64324,55294,50807,4000,11214,6790,55023,92345,5253,4534,7014,6811,829,1729,79648,9252,23122,51626,54454,8556,10274,9927,6683,25865,6598,51451,26054,2934,5058,5305,6382,8976,9474,84334,10419,7027,9912,348110,91663,472,55486,23158,25923,5976,5581,55869,665,5604,6904,1739,9873,2185,7323,8726,23189,23274,167227,5079,25836,5868,4361,2011,10533,9535,4204,10270,25978,23063,4591,6093,9026,89781,507…
GO:0044267	cellular protein metabolic process	716 of 2891 in the list	3045 of 15382 in the genome	1.25e-09	1612,2145,3480,79612,9261,824,57003,23352,5799,51588,1634,1877,23163,51608,3487,57559,2137,27248,57104,55757,9577,29880,257218,375743,79834,4052,8878,93010,57646,79053,29979,10399,1859,84620,6305,4122,118424,54778,53371,5782,11282,6792,8239,84282,60488,3054,54795,4194,1363,54901,64326,8073,23190,2872,23678,4287,79902,10054,8445,23142,84901,5797,9810,2621,127544,85464,9031,5578,677,11108,9757,2140…
GO:0007010	cytoskeleton organization	246 of 2891 in the list	858 of 15382 in the genome	1.99e-09	6491,23093,5159,9948,1794,23396,10458,26037,3717,11116,4763,6093,9564,4204,2011,4627,23094,4926,4983,2036,11200,5573,150465,85464,7750,81,4287,134549,84062,57591,6905,54434,152185,7408,57669,395,22885,9055,1201,57519,57787,84952,9844,51466,9922,9205,93627,9793,51196,4292,26053,54509,408,5770,6249,85378,29,29072,5592,636,3636,9855,11188,3856,3688,546,5195,80115,4289,253260,133522,27086,7171,3832,9…
GO:0045184	establishment of protein localization	339 of 2891 in the list	1274 of 15382 in the genome	3.44e-09	129401,57231,9341,5870,6810,6850,23216,7037,65082,83874,5189,9779,117177,27131,83548,7531,8516,55746,6103,9818,64788,5868,9679,23011,29916,1755,3916,25930,5906,81,89781,10053,23499,26088,9868,208,10427,57187,8527,4804,222229,11097,10533,89849,51594,10270,25978,84067,55670,84236,252983,51429,345778,134957,84447,26019,4193,79774,5018,84376,23293,9744,9378,6814,84248,5048,5125,283987,10513,27236,556…
GO:0015031	protein transport	322 of 2891 in the list	1204 of 15382 in the genome	7.27e-09	9871,57510,6141,57706,6653,23279,56776,5295,4253,55297,54843,1213,9631,57020,6804,9847,9874,8100,63971,473,79856,51362,56912,6565,55745,66008,9501,54536,6844,22872,23265,23204,23381,6400,9545,23233,57403,55339,25839,79083,6730,22794,2923,2017,2060,7385,84501,550,203062,23256,5579,80055,10483,23325,6745,128866,55610,780776,4087,5468,7249,84747,754,55667,6642,10466,11316,26276,8189,51534,1130,7879,…
GO:0031323	regulation of cellular metabolic process	1183 of 2891 in the list	5425 of 15382 in the genome	9.72e-09	5594,84081,28996,6646,1628,22891,23334,253260,823,56339,114799,3217,7428,26523,7776,25849,57486,6924,51347,23645,8178,2113,9113,79736,23133,55206,124411,10519,153129,8087,6314,5073,79724,208,8662,10533,2194,22904,81669,4804,196528,57680,6093,2064,25836,283149,22992,8764,23019,161882,7037,9779,8028,7023,317,79664,2734,79618,51123,9341,867,129401,54845,55802,1488,84300,6009,55486,22980,10746,23603,…
GO:0015833	peptide transport	326 of 2891 in the list	1228 of 15382 in the genome	1.41e-08	51362,6565,56912,66008,55745,8100,473,63971,79856,23204,23381,6400,9501,54536,22872,6844,23265,23279,57706,6653,56776,57510,9871,6141,6804,9847,9874,5295,4253,55297,54843,57020,9631,1213,6642,55667,10466,11316,5468,7249,780776,4087,84747,754,22994,7879,55770,4363,3842,55737,1212,9842,26276,51534,8189,1130,6730,79083,22794,2923,9545,23233,57403,55339,25839,5579,80055,6745,23325,10483,55610,128866,…
GO:0030036	actin cytoskeleton organization	134 of 2891 in the list	404 of 15382 in the genome	1.49e-08	55909,5297,399687,64780,10096,55785,10109,54822,50488,3059,7430,10049,2037,26499,94134,55971,2909,8452,1265,55604,3551,65979,7429,57698,1729,51474,8476,84501,27032,2017,30846,3693,596,10395,3880,79784,8976,22902,2934,85369,85477,2919,5058,9368,7168,23603,29767,55742,8837,9645,56776,80206,121512,25,23363,55761,116985,4771,1739,5590,5074,10788,84033,57553,752,85464,5573,2036,4983,4287,81,26037,3717…
GO:0035556	intracellular signal transduction	373 of 2891 in the list	1445 of 15382 in the genome	1.89e-08	7023,9462,23019,7531,9647,10645,395,1193,317,6009,5682,10617,6850,57118,4292,57600,23268,208,8527,1794,3717,2064,6093,4763,4804,2011,10498,11200,5260,23365,11123,6608,5906,80005,1760,56995,835,5290,151742,5008,23645,51347,2241,55571,9113,4193,6197,10019,5770,55103,29,22976,4772,598,889,5594,5592,2033,8451,28996,4214,11188,695,4843,253260,55504,200576,10451,4650,6196,26523,57472,55764,7049,7494,41…
GO:0071702	organic substance transport	438 of 2891 in the list	1751 of 15382 in the genome	2.88e-08	144983,6646,1497,29098,23086,11188,10628,6536,55795,10484,1434,133418,60412,9121,27086,9135,7428,11119,10802,60561,55764,5357,4843,55707,10228,26207,695,972,10513,6311,291,27236,55666,91869,5125,283987,6520,5048,84248,6814,9744,84376,23293,153129,81539,79774,26019,134957,84447,252983,51429,345778,84067,55670,4763,84236,10270,51594,25978,4204,10533,89849,4804,10559,11097,10427,284439,208,4040,8527…
GO:0044260	cellular macromolecule metabolic process	1279 of 2891 in the list	5942 of 15382 in the genome	3.08e-08	5693,92906,3376,1213,9631,1508,11342,57630,57695,2926,5774,79088,5378,2524,5218,199704,156,55870,8493,7186,286205,6883,84749,55290,79944,11059,22984,100533467,6625,9640,26272,571,79621,339487,8467,7385,22938,84875,55249,79831,22821,7290,169841,87178,55339,5926,79577,201973,8565,4249,5291,26276,53944,50628,200558,79033,26046,153443,4615,8453,9487,6642,54881,351,5936,4293,634,1439,90025,79979,84154…
GO:0042886	amide transport	328 of 2891 in the list	1247 of 15382 in the genome	4.16e-08	8884,5296,51028,6249,10482,23061,9712,9527,92714,7514,4321,3092,116986,81609,79719,5195,55204,22931,55914,4928,51271,11231,5373,7813,116987,10527,11014,23673,81502,55275,64083,57154,93664,54469,84079,23431,3839,5372,93343,25771,23317,6429,53916,23165,6711,51172,9742,23041,4641,535,23637,57533,6809,821,6774,4627,55014,2733,53371,84364,2646,372,2665,56850,9409,95681,79902,1314,10755,3836,81608,8014…
GO:0010256	endomembrane system organization	117 of 2891 in the list	343 of 15382 in the genome	4.93e-08	57531,23023,9919,51429,5205,23332,54808,23207,10564,93343,25923,91754,1453,23317,23279,84376,1182,23165,6711,5861,27348,23363,9631,51112,10494,64083,5289,399979,5048,9217,57122,9101,55666,55204,80115,10228,22931,2580,23353,54828,4928,6836,9321,51028,199953,259173,165324,9712,10890,22796,23204,5819,10269,10419,23122,57403,23033,129401,25839,10397,8615,143187,124491,6811,8878,57698,9972,10313,288,2…
GO:0019222	regulation of metabolic process	1251 of 2891 in the list	5819 of 15382 in the genome	1.07e-07	127544,80119,51100,4358,9841,2646,9810,4926,8445,64067,23013,64062,22900,132660,4641,9663,2872,90338,23405,7554,8239,8932,7040,149076,10016,7551,29979,493,84775,3428,284996,260425,84062,3659,10766,653121,9577,64800,64919,57104,2553,1877,111,2309,3487,1612,2145,9261,84250,23168,6599,7029,65056,546,10014,165918,100527943,27,10481,3187,55914,339745,3609,6198,94241,1198,51028,5162,7544,26191,53615,84…
GO:0034613	cellular protein localization	315 of 2891 in the list	1197 of 15382 in the genome	1.08e-07	10513,55666,27236,200576,972,10228,55764,10802,7428,9053,1434,60412,10484,636,55795,10628,23086,29098,22891,23334,51429,252983,345778,84447,26019,8394,4193,79774,1495,9113,5018,55722,84376,23293,9378,56995,84668,84248,23645,283987,55746,6103,23095,9818,6608,25836,23167,10498,999,9679,29916,3916,89781,10053,23499,26088,9868,6491,4040,208,10427,57187,222229,4804,11097,3683,23063,55670,84236,6093,12…
GO:0030029	actin filament-based process	147 of 2891 in the list	468 of 15382 in the genome	1.35e-07	5357,4650,27086,7171,3784,64423,4289,133522,253260,3688,80115,11188,3856,3636,9855,5592,408,5770,29,10095,23092,23171,4430,1730,8394,118,3752,87,1495,2035,23022,832,23607,5048,2241,80179,7170,64097,9578,2317,3071,4287,81,85464,4983,2036,5573,9564,9535,4627,6093,4763,1794,23396,10458,26037,3717,5159,9948,26053,54509,6548,51466,9922,93627,4643,9844,84952,395,22885,1201,54434,7408,57669,84062,57591,…
GO:0043170	macromolecule metabolic process	1356 of 2891 in the list	6371 of 15382 in the genome	1.37e-07	83852,220972,30001,11108,2,9757,27125,5980,1500,54811,7057,55062,51172,51095,23165,3218,55813,114049,3394,6668,9555,79871,728642,27154,10905,9969,5229,246175,64895,1509,10939,9402,51271,29883,6733,22890,7375,92822,2673,27248,6768,81608,3423,2494,84436,3480,79612,824,57003,5799,169792,23352,1634,51588,23163,2137,57559,54826,10399,29890,1859,6305,9205,4122,29880,257218,375743,79834,4052,8878,6929,4…
GO:0071705	nitrogen compound transport	370 of 2891 in the list	1453 of 15382 in the genome	1.62e-07	2923,22794,79083,6730,25839,57403,55339,87178,23233,10560,9545,128866,55610,10483,6745,23325,80055,5579,10128,203062,550,23256,7385,84501,2060,2017,10466,11316,6397,8500,6642,55667,754,84747,7419,780776,4087,5468,7249,9842,55737,1212,3842,4363,55770,7879,22994,1130,10165,8189,9962,51534,26276,56776,6653,57706,23279,6141,9871,57510,9874,9847,6542,23200,6804,9631,1213,57020,54843,55297,4253,5295,55…
GO:0006325	chromatin organization	172 of 2891 in the list	573 of 15382 in the genome	1.72e-07	54790,9070,9647,2145,55183,161882,9577,56946,54496,51780,7150,9557,2005,51230,257218,7994,57708,54971,64431,8932,9734,4204,3054,222229,57680,196528,4591,11240,8085,1788,1642,29028,2186,55683,23523,3275,10771,22955,5578,84444,91133,9646,80312,9031,55746,55320,10765,10498,22992,9810,5931,200424,2140,11108,9757,1613,83852,10629,23133,23081,23613,6314,221037,22893,23304,79885,6829,10320,1106,9555,234…
GO:0009894	regulation of catabolic process	227 of 2891 in the list	809 of 15382 in the genome	1.78e-07	823,56339,29883,94241,4928,116986,6599,57602,200576,3688,9704,27,4843,246175,6829,7514,140775,2308,60412,598,5296,26191,5770,55795,4898,51684,5887,5210,1453,5685,23165,153129,23293,51429,119504,4193,8925,9113,25897,57154,996,2043,10644,25976,677,5290,5768,1613,6720,92140,5899,3099,580,1153,23411,3093,5045,7067,10755,8897,4287,79902,5500,5688,127544,1075,167227,55746,51100,149041,9818,2646,5578,49…
GO:0008152	metabolic process	1725 of 2891 in the list	8339 of 15382 in the genome	2.12e-07	2946,1520,79947,161,1374,3091,26999,10494,54952,25962,256356,34,9528,4924,10564,55904,91833,10847,4967,5861,3069,7257,472,4088,5663,1632,9474,8976,1762,10071,5143,57448,54502,25865,11176,3643,818,84124,5305,88745,6256,51015,4999,23338,81552,80205,4140,9572,51255,64771,9927,6901,6683,8301,10940,3594,6760,80345,596,5783,10892,51703,84669,8805,1565,7284,3658,84498,124,55293,79691,9972,54939,26027,57…
GO:0070727	cellular macromolecule localization	315 of 2891 in the list	1204 of 15382 in the genome	2.27e-07	100526783,9912,5284,9321,3841,91663,2803,348110,51194,6729,199953,10890,9727,23339,23203,6342,27342,9472,57122,83860,8976,55705,26286,23353,2934,9368,6427,164,162,161,5590,1739,337867,23158,79971,27185,5976,56681,8943,7014,27241,64901,10049,23059,23399,387990,1756,5190,9146,6790,26520,4000,23527,29887,23633,9927,30846,51626,8546,79648,23122,8615,3551,5530,26005,6811,288,7414,2898,1729,9972,9392,7…
GO:0019538	protein metabolic process	782 of 2891 in the list	3446 of 15382 in the genome	2.38e-07	2193,8428,54822,440275,11124,7322,29904,6787,7706,25820,6790,79813,51444,7347,4534,11213,57674,6654,50488,11183,55293,9817,9972,23139,79158,10892,7284,84669,8805,26005,5530,3551,54788,51667,159195,26058,3594,253982,596,5783,21,23338,79683,22853,4140,9572,51255,84678,2934,57448,10071,3895,92291,818,3643,11176,25865,5058,90850,9960,84193,57122,9474,728294,1762,2676,90864,4090,58490,122769,30815,151…
GO:0016570	histone modification	99 of 2891 in the list	281 of 15382 in the genome	2.56e-07	63925,54904,23030,200424,11108,9757,2140,83852,8726,10629,23081,79723,6018,23133,5585,6314,23613,8648,79885,221656,23304,23522,55689,221037,151636,27154,322,1387,2033,10419,5536,79718,23186,55870,472,53615,22976,29072,200186,11176,6883,10075,23168,6871,51720,27097,84193,9960,8864,165918,10014,9070,54790,2145,23512,9647,5579,7468,891,23338,84678,54496,51780,79831,1487,51230,2005,57708,9252,79577,7…
GO:0048583	regulation of response to stimulus	787 of 2891 in the list	3488 of 15382 in the genome	7.02e-07	1902,695,3958,4843,8935,972,55504,10451,27086,4650,55764,30817,6002,55103,59307,22976,29072,4055,4772,9314,598,5592,2033,4214,4077,4839,1495,54949,23332,1936,252983,4193,134957,10955,23171,54602,23613,26051,10095,9378,55188,83478,133308,2177,5048,2241,254225,26156,200958,10498,51530,9679,55160,149041,11123,55841,5079,9818,23365,84444,3916,55288,81,3275,147179,4651,11024,10906,5984,4040,23499,2339…
GO:0048523	negative regulation of cellular process	891 of 2891 in the list	4011 of 15382 in the genome	7.64e-07	10106,55846,4615,8453,960,3064,55737,831,25825,22985,5998,57142,2917,27161,7249,4087,5599,388364,10096,4072,634,351,6397,5936,10160,51474,8131,22938,84875,23256,23051,891,2060,23654,10229,571,64750,1948,27166,27250,131177,6416,4976,26272,2909,5926,79577,55604,65979,87178,27324,55249,1487,7429,64754,22821,156,55870,8493,2065,9501,5791,8881,28984,285,29767,23204,5771,5774,10395,7072,2354,5336,9991,…
GO:0060255	regulation of macromolecule metabolic process	1148 of 2891 in the list	5324 of 15382 in the genome	8.45e-07	53615,84914,26191,1198,51028,7544,7633,10320,5087,23421,29994,10481,3187,546,100527943,10014,165918,65056,23168,6599,7029,94241,339745,3609,6198,55914,3071,51141,92140,580,163081,2140,11329,677,7716,4150,6772,167153,27327,83593,753,6429,4915,1453,2074,90993,23405,90338,9663,2872,4641,8932,7040,149076,7554,8239,9810,4926,9841,127544,80119,132660,22900,23013,64067,8445,64919,64800,653121,9577,28499…
GO:0080090	regulation of primary metabolic process	1145 of 2891 in the list	5309 of 15382 in the genome	8.67e-07	22891,1628,28996,6646,84081,5594,26523,7428,56339,3217,114799,253260,8178,23645,51347,6924,57486,25849,7776,6314,8087,10519,124411,55206,23133,2222,79736,9113,2113,2064,57680,6093,196528,4804,81669,22904,10533,2194,8662,208,79724,5073,8764,22992,283149,25836,2734,79664,317,7023,8028,7037,23019,161882,3633,84300,1488,55802,54845,129401,51123,867,79618,55905,28988,7027,23603,22980,10746,8720,55486,…
GO:0044238	primary metabolic process	1598 of 2891 in the list	7686 of 15382 in the genome	8.75e-07	5924,3714,6535,3549,1080,7757,8233,7158,267,463,23175,1676,80746,221078,84787,9489,54531,670,55500,3595,7360,113,23269,59339,9252,3156,8492,2627,222235,11177,23275,11073,27329,80139,23244,10318,2585,55749,6382,153090,10327,5591,7644,5917,51451,1503,91748,25921,120892,51460,3200,79718,7620,57162,1195,6342,23198,51809,9736,2050,9517,51422,221656,3172,11320,55656,84937,5581,55174,55884,23189,5971,33…
GO:0048193	Golgi vesicle transport	103 of 2891 in the list	302 of 15382 in the genome	8.96e-07	7405,832,64083,55297,4253,164,7109,51112,10749,11014,57020,6711,5861,4430,6653,11004,1453,5537,51143,1778,10564,9871,26984,9919,55062,1783,29098,9527,22796,10890,2803,64764,60412,3796,22872,6844,10484,6836,3832,60561,2580,10802,23760,10228,26286,1523,55204,374868,63971,9217,10079,83548,3831,10483,6683,55291,117177,2060,83696,23256,288,6810,829,6811,6272,5870,378,1522,143187,23259,8615,25839,23033…
GO:0044237	cellular metabolic process	1622 of 2891 in the list	7817 of 15382 in the genome	1.00e-06	6117,2909,10667,1487,27324,64750,550,2617,23051,891,5424,64122,6416,130507,79796,55218,5599,4087,5297,5860,22985,9584,91661,27161,109,9361,284695,953,167410,80853,334,4199,23314,10106,8295,5886,7443,65980,79152,8566,57157,84061,57510,10658,84441,23387,1024,57531,121536,6141,5205,9967,7536,10170,4258,4940,25841,9885,83394,29086,10973,51319,166968,9043,30811,9400,4067,57038,3183,55034,51317,29882,2…
GO:0051056	regulation of small GTPase mediated signal transduction	97 of 2891 in the list	282 of 15382 in the genome	1.82e-06	8452,2909,9922,84952,22821,6494,8878,3633,23268,26053,54509,10617,51196,6655,9462,9927,26230,395,3675,116984,23263,7204,2889,55114,5924,23365,2665,4983,55160,7249,50650,55785,10160,55288,9265,54869,8437,11214,9411,55701,6654,26037,1124,4233,23094,55200,4763,94134,9743,10564,8997,57522,2048,221178,5894,3707,23092,55843,57568,57706,128272,7410,121512,8036,83478,23229,23189,116985,23779,93663,2,7074…
GO:0051276	chromosome organization	244 of 2891 in the list	906 of 15382 in the genome	2.55e-06	2177,83852,1613,10629,200424,9757,11108,2140,79885,23304,22893,221037,23332,9113,7156,23081,23133,1778,6314,23613,9401,23293,11004,150365,23186,6934,55795,22976,114049,29072,5887,6249,7913,53615,23421,9555,27154,10320,6829,1106,8451,7514,2033,22891,84456,23168,6599,546,8864,10014,9735,165918,93973,114799,4928,22890,56946,23397,161882,9577,51780,57551,7150,54496,23347,2068,9070,54790,9055,2145,551…
GO:0048518	positive regulation of biological process	1091 of 2891 in the list	5052 of 15382 in the genome	2.66e-06	826,10109,6787,7706,11124,6790,3977,6938,9994,22887,4534,11213,6654,7014,10154,941,8943,9817,2898,3551,5530,51667,9231,80714,23284,26058,84678,32,2934,201254,5058,84193,9472,4090,58490,151636,2972,84334,149233,10419,5536,8837,23327,10497,9175,11030,55589,6018,3707,23178,5894,665,6793,27185,5976,55612,2048,10985,55617,10499,5590,5074,2185,9830,283375,8726,55164,5151,861,2869,8036,23011,81,4782,234…
GO:0051171	regulation of nitrogen compound metabolic process	1109 of 2891 in the list	5151 of 15382 in the genome	3.72e-06	1954,65980,3064,25970,57157,23201,80853,4199,10106,8295,23314,5886,9361,55012,284695,4072,4087,5599,9584,5998,22985,109,27161,91661,6416,23654,64750,7008,891,23051,27324,1487,64754,2909,5771,23381,28984,340252,200186,8881,6775,2065,59269,5576,51360,55840,1938,5603,29761,7072,9722,9991,2168,7405,51317,29882,3183,54807,3720,23030,166968,10973,29086,9043,4067,9400,9967,7536,4940,25841,84441,57510,10…
GO:0033554	cellular response to stress	364 of 2891 in the list	1460 of 15382 in the genome	4.03e-06	7156,9401,4255,6197,10519,252983,2113,10585,4193,84447,4780,1495,10463,23645,254225,51347,2241,55571,835,2177,318,115004,6720,8930,9352,7428,57472,55775,133522,55666,55504,10451,26,695,28992,4214,23503,2033,2175,8451,28996,11201,23334,5594,598,9314,2308,64764,3638,5770,29072,22976,57600,9666,9716,6850,54780,25898,9557,659,4292,5682,867,9636,10645,9354,5430,317,7531,2944,56946,23019,81567,7023,233…
GO:0006807	nitrogen compound metabolic process	1500 of 2891 in the list	7196 of 15382 in the genome	4.05e-06	1523,8864,57602,22898,55666,6311,5211,5130,57472,54476,51279,7049,79001,5214,3164,51684,2104,55795,4898,5770,408,415,6934,2308,641339,135228,2175,8451,23503,340481,374569,28992,1635,26133,4780,84447,6197,23382,9401,4255,58508,9586,7156,56995,26173,151742,5008,8930,63922,835,5290,5125,3915,2043,54815,10463,25897,996,11200,138199,27107,55746,340485,1760,55703,56886,10975,7337,5795,54891,26088,85015…
GO:0071704	organic substance metabolic process	1660 of 2891 in the list	8049 of 15382 in the genome	4.11e-06	23670,8476,7494,54878,23563,55596,80142,23512,60313,9097,150962,64332,7068,126070,8202,102,23064,6732,23624,107080644,2034,23077,9534,4774,253461,4585,79791,1756,142940,23399,146057,5253,92345,9146,4775,5521,5636,9410,55294,64324,4603,26152,54897,27044,152002,80146,7323,6875,2948,7371,79154,5702,1739,10625,8869,5604,10260,161742,539,22949,8648,23522,5337,7498,375748,51773,5316,79723,27068,89853,5…
GO:0019058	viral life cycle	53 of 2891 in the list	126 of 15382 in the genome	8.26e-06	1487,8411,93343,89853,5861,1508,23165,23279,9972,3839,129401,1488,83737,128866,11060,9397,5125,1656,7405,9631,3326,2060,6598,5045,7342,3836,51271,4928,79902,55746,57122,5297,9818,11059,9474,2621,5868,11097,6829,89849,9712,558,25978,7514,53371,7879,5819,23327,156,3841,51534,4774,7913
GO:0019219	regulation of nucleobase-containing compound metabolic process	821 of 2891 in the list	3709 of 15382 in the genome	1.41e-05	6314,4255,6197,10519,2000,124411,9586,55206,58508,23133,4780,79736,2113,84662,23645,8178,10463,54815,6924,5290,25849,63922,7776,5008,114799,3217,56339,26523,7428,57472,7049,8864,1523,51379,8451,2175,1628,28996,22891,84081,408,5770,55795,2104,51684,3164,5594,641339,2308,6934,90592,57763,4292,26053,22849,57600,1488,84300,2077,9821,286075,129401,55802,54845,79618,51123,9647,8148,79664,5430,317,865,7…
GO:0010605	negative regulation of macromolecule metabolic process	498 of 2891 in the list	2118 of 15382 in the genome	1.97e-05	27161,64780,5998,22985,4087,7249,5468,10664,23028,634,51366,5936,9093,26036,4615,10106,5884,27347,5796,960,3059,1855,55737,81618,25825,25942,23492,831,51592,79577,5926,85456,8452,2909,87178,6239,1522,83737,64754,1487,55249,8520,9044,22794,51013,891,84875,23051,114609,22938,79621,571,64750,10229,57507,27250,25920,7247,7468,10128,6625,51720,9991,2354,7072,171392,11059,29761,5576,55226,1789,8493,259…
GO:0040029	regulation of gene expression, epigenetic	69 of 2891 in the list	186 of 15382 in the genome	2.00e-05	5926,51490,7538,8520,3428,23019,8467,54496,23347,26058,55183,7247,54454,23512,80312,27161,9031,84444,57597,9188,5931,10664,5936,1788,4641,29066,23405,29028,23318,8932,4204,6774,8085,6602,11240,5253,27327,121536,221656,23304,22893,57510,10658,23133,2074,5976,8726,57492,4343,84629,3720,63925,9757,10014,11176,3784,26523,56339,29883,1789,57472,8493,23264,7913,7257,53615,9555,2033,192670
GO:0048522	positive regulation of cellular process	979 of 2891 in the list	4518 of 15382 in the genome	2.14e-05	51430,149041,84444,23365,10498,3037,10765,150465,999,9679,5868,963,23011,3916,4782,85441,23473,3275,81,1788,23499,89781,3717,2186,5984,3726,4040,4361,9734,4931,4204,2011,10270,84236,4076,4209,9026,11116,10809,57708,155061,5682,31,54971,1998,6272,51447,4124,6850,10025,57118,10617,1015,655,6810,659,54780,2005,7572,57591,83874,10645,1201,54790,9055,92799,8516,1889,133522,972,55504,10451,695,1902,395…
GO:2000112	regulation of cellular macromolecule biosynthetic process	792 of 2891 in the list	3571 of 15382 in the genome	2.19e-05	2115,81856,116071,8544,51230,7994,10443,8243,25988,79800,378,7538,3675,158399,9197,9070,2068,92285,22885,55183,51780,6619,55250,10193,374655,5859,135,5688,22869,22955,3219,9646,80312,5573,9516,22834,5931,90321,6776,6497,100533105,11240,2733,8085,694,4863,29028,896,22926,6777,388561,5685,8717,23288,80709,5602,221037,80155,79885,23304,84450,10644,8661,57154,1656,4207,23770,1613,4216,23411,7298,3431…
GO:0006897	endocytosis	130 of 2891 in the list	429 of 15382 in the genome	2.53e-05	23191,5286,55604,57403,23184,23149,1808,5298,2060,2017,23256,29887,23301,10079,30846,57534,8301,7249,85021,351,8578,6642,634,10109,10096,1785,53944,80230,5291,1956,7879,94134,1212,4041,6455,5581,5861,57706,6653,54453,161,1213,7410,9711,1793,26999,8976,5336,5058,2580,2934,23032,50618,156,6453,115548,27342,57720,28988,919,23603,4643,9844,10188,6850,6272,22905,81567,7037,9261,3949,58533,27131,4037,1…
GO:0010468	regulation of gene expression	872 of 2891 in the list	3988 of 15382 in the genome	4.55e-05	4999,81552,2120,80205,9572,84678,8301,2063,80714,26058,57521,6760,10892,51490,79648,1265,8805,5530,3551,317649,9617,84498,4084,9817,9972,54939,814,11213,7014,941,8863,9209,79813,23318,22887,9994,6938,6787,7706,7322,388558,7543,5989,4000,4799,440275,8726,85451,55164,126017,84626,6427,5151,861,84629,55617,10499,54952,5590,54904,9830,5074,283375,55612,55689,27122,9528,2048,10985,55904,6018,23178,513…
GO:0031324	negative regulation of cellular metabolic process	495 of 2891 in the list	2118 of 15382 in the genome	5.43e-05	571,64750,57507,10229,84875,23256,23051,891,22938,114609,25920,10128,7468,27250,128866,1522,6239,83737,79577,8452,2909,5926,9044,64754,55249,8520,1487,27347,2822,5796,960,5884,4233,1855,3059,4615,10106,23492,25825,25942,51592,831,55737,1740,81618,5468,7249,4087,64780,2917,27161,5998,22985,10160,5936,9093,26036,23028,634,10664,51366,4771,4343,51564,4067,1213,9400,51222,54843,9711,5693,374900,51317…
GO:0050794	regulation of cellular process	1914 of 2891 in the list	9478 of 15382 in the genome	5.50e-05	831,25825,55737,6574,26276,5291,53944,9466,960,254065,200558,4615,8453,10396,153443,10611,5936,8578,6397,10160,351,3756,1737,10096,4293,634,50650,1439,7249,57142,2917,9640,4976,131177,55900,26272,3693,10103,27250,27166,10229,2060,79621,571,22938,8467,84875,23256,4680,3799,23185,55249,22821,79831,169841,7290,87178,65010,5926,55604,79577,5774,64283,23204,79088,919,134429,285,5218,199704,85440,55870…
GO:0016197	endosomal transport	79 of 2891 in the list	228 of 15382 in the genome	5.61e-05	5870,6272,6811,8878,9392,163486,23033,9341,143187,58533,55610,27131,128866,23325,8301,26000,30846,4642,22853,65082,83874,2060,9779,55614,25930,6642,9146,56850,5868,9907,55737,51479,25978,54832,84067,7879,23041,1130,23295,4534,57533,51534,8943,9980,23317,93343,8411,89853,84376,57706,84079,51429,55062,5289,55275,23484,1213,7813,9043,164,7109,66008,55745,51271,84910,81609,200576,22898,63971,10228,15…
GO:0010556	regulation of macromolecule biosynthetic process	805 of 2891 in the list	3655 of 15382 in the genome	6.13e-05	7049,57472,26523,7428,114799,56339,3217,6311,1523,8864,22891,6646,1628,28996,51379,2175,6934,2308,5594,641339,3164,51684,55795,2104,408,55206,23133,58508,9586,2000,124411,10519,6197,6314,8087,2113,79736,4780,6924,54815,10463,8178,84662,23645,5008,7776,63922,25849,5906,340485,6608,25836,23111,283149,55746,11200,27107,22992,22904,10533,4804,81669,57680,196528,23063,2064,79724,5073,8662,208,7337,548…
GO:0009892	negative regulation of metabolic process	545 of 2891 in the list	2367 of 15382 in the genome	7.83e-05	5604,2537,161742,51422,23522,7498,51773,79723,5581,7323,3326,5971,23274,5702,1739,4784,7644,5591,22937,6598,9039,8204,9368,79718,4850,51460,91663,22980,23603,80153,9252,3156,9097,5524,10131,7068,2627,7009,23624,10318,80139,23244,23512,4775,57597,55294,463,64324,7158,1676,27044,9534,4774,253461,64081,10049,1756,92345,26019,9113,8087,6314,6197,5290,996,2043,54815,23645,84662,8178,51347,6311,8864,15…
GO:0009966	regulation of signal transduction	595 of 2891 in the list	2615 of 15382 in the genome	9.17e-05	221178,1500,6772,7057,23547,5527,753,4915,9742,93343,2074,1453,90993,580,197131,92140,150372,55897,11329,90627,2140,2,9397,23294,84270,23240,7029,94241,29883,152007,6198,55914,53615,23362,26191,5296,9855,9969,1859,493,10399,29979,93627,10016,4052,54503,57732,8878,3659,84062,260425,9815,284996,9261,3480,1612,2309,3487,54903,58533,1634,51588,55003,2621,4926,5578,51100,23678,10771,22900,7067,55788,8…
GO:0006793	phosphorus metabolic process	419 of 2891 in the list	1761 of 15382 in the genome	0.00010	91,5296,1198,5162,3418,2530,26191,79871,728642,1407,197258,93100,55277,27,51701,9402,6733,9020,3609,85465,2673,9578,3099,3155,55526,7298,5575,1613,51005,677,2140,5289,57664,125061,117145,10423,8997,2762,4155,5226,80271,5602,6711,4915,5210,9377,5685,4750,1453,5537,2074,5792,23761,8821,253558,55844,535,513,9663,5152,2872,8315,55361,9989,100533105,5782,9200,65268,6792,7040,6774,7086,2621,9031,85464,…
GO:0031329	regulation of cellular catabolic process	187 of 2891 in the list	688 of 15382 in the genome	0.00015	55905,9681,5774,6721,151636,23381,472,8881,23032,55626,23265,5305,32,84749,29761,8100,6625,5693,9711,3183,2168,7405,29882,2272,5702,56829,3326,1374,23274,5208,5976,27185,9967,665,51422,337867,9528,79882,225,9517,11180,23198,51444,529,92345,55737,3064,3842,2822,1855,5291,4233,4615,5886,2021,4534,1676,440275,10425,55294,826,6790,5599,25820,7249,27161,754,10128,26058,57521,128866,7494,9927,2017,2325…
GO:0051172	negative regulation of nitrogen compound metabolic process	458 of 2891 in the list	1955 of 15382 in the genome	0.00016	53615,4302,55611,5296,3394,23186,26191,6668,140775,7514,2771,1407,9555,10320,165918,10014,546,9704,246175,5195,10481,4321,23168,6599,7029,116986,22890,29883,7375,339745,3609,580,92140,7298,23411,5575,3071,83852,163081,55897,1613,677,2,23770,11329,8661,10644,23304,27327,7057,6429,3429,753,3218,5685,4194,6929,896,162989,23405,51374,8085,65268,7554,8239,79899,6497,3054,6774,8932,302,5931,9810,5573,2…
GO:0009893	positive regulation of metabolic process	658 of 2891 in the list	2939 of 15382 in the genome	0.00018	6653,6259,4281,5585,9921,7704,8792,8872,225,4041,9612,23635,7074,805,23779,127933,5295,657,57492,10725,3454,7423,25,5208,54828,92,10142,1789,113251,5781,219771,84181,51720,6871,84105,6434,10595,1387,23414,322,6721,7784,55626,5025,83737,11143,6239,6874,85456,7468,255743,58499,344901,115,114609,9093,10425,51366,2977,129293,10664,23028,5468,754,221477,7879,25942,6788,55827,3059,842,4233,1855,57506,8…
GO:0031325	positive regulation of cellular metabolic process	616 of 2891 in the list	2731 of 15382 in the genome	0.00019	9113,4780,2113,10519,6197,6314,4255,23133,9586,2000,5008,63922,25849,5290,835,51347,8178,84662,23645,2043,10463,25897,25778,996,253260,7428,26523,3217,56339,3164,55795,4898,2104,5770,408,6934,2308,5594,28996,1628,6646,51379,9821,84300,1488,9341,79618,4292,25898,57600,22849,26053,8028,9779,7023,865,23019,161882,7037,8148,3949,9647,317,5430,79664,11200,6608,25836,5510,283149,5906,8764,340485,208,73…
GO:0016482	cytosolic transport	47 of 2891 in the list	115 of 15382 in the genome	0.00020	84910,200576,10228,5868,2580,55614,3916,25930,6642,23041,25963,57533,9980,55737,51479,54832,9527,22836,7879,84067,84079,23033,9341,55062,143187,23317,6272,6811,5870,8411,84376,1213,22853,7813,164,55297,83874,9043,7109,9779,2060,27131,5289,58533,55275,26000,4642
GO:0016032	viral process	142 of 2891 in the list	494 of 15382 in the genome	0.00021	129401,1859,9844,29890,9636,1488,5870,10313,260425,7150,11060,1877,23352,2068,3831,3932,7531,9818,55746,5868,2621,10498,7342,1755,55788,23013,5045,5688,10771,79902,3836,10053,1794,1642,8662,7337,10533,3054,558,7040,89849,4361,11097,53371,25978,64135,3839,93343,5685,8411,23165,54442,10527,3431,7298,9397,8661,23241,5125,8732,1656,291,4928,51271,54476,23186,10992,636,598,4055,7913,10482,3856,6829,97…
GO:0006886	intracellular protein transport	178 of 2891 in the list	652 of 15382 in the genome	0.00024	23673,7813,5373,11014,10527,283987,54469,84248,81502,57154,79774,84447,26019,23431,345778,5372,252983,51429,23293,6429,9742,51172,23165,25771,6249,55795,10482,23061,10484,60412,51028,7514,29098,23086,9712,5195,10228,972,27236,81609,55666,3092,10513,4928,11231,10802,55914,55764,117177,9779,5189,83874,81608,7531,83548,26000,23163,27131,57728,146691,58533,55112,143187,93627,10016,129401,8924,64374,2…
GO:0007049	cell cycle	309 of 2891 in the list	1252 of 15382 in the genome	0.00028	6871,63971,219771,5603,5781,2580,10142,55193,23032,8493,4134,25904,8881,5218,322,10595,28984,1783,192670,11180,57531,57695,11104,8872,51143,10460,56776,129563,23279,1213,9631,9400,5597,116985,29086,51112,127933,805,5001,5693,9874,29882,7405,55909,4735,7249,10096,8453,7443,5884,7430,3064,23172,22994,79577,85456,6117,8452,87178,79831,891,5424,5000,84501,571,9662,4175,79703,128866,5579,9101,7029,546…
GO:0009889	regulation of biosynthetic process	846 of 2891 in the list	3892 of 15382 in the genome	0.00029	10585,4193,4528,22893,1936,23081,53635,2130,23613,23293,1999,55534,2177,22913,6720,10629,1153,8667,23764,57862,200424,2241,347344,55571,133522,972,695,1902,4843,55553,54552,10802,27086,64764,4772,9314,3638,54856,27300,7421,57713,22976,59307,29072,10628,6829,4839,9658,2033,1497,155061,57708,5682,8725,4047,31,54971,51513,1998,7690,6850,10025,57118,655,80095,1831,659,2005,7572,57591,730087,54496,106…
GO:0080135	regulation of cellular response to stress	155 of 2891 in the list	554 of 15382 in the genome	0.00034	6787,754,8428,8578,440275,51366,7158,4293,23028,55294,7014,4233,11183,23201,842,960,2021,50488,4615,6788,10049,83737,87178,10131,9097,6117,3156,9972,2898,7009,5034,79621,7494,114609,4976,7468,26272,27250,57521,5591,29761,171392,153090,57122,51720,5058,7186,818,472,5771,28988,10746,10595,151636,1387,322,57630,7498,337867,5604,161742,23279,4281,5585,8792,5151,5295,29086,9043,657,4067,9631,9400,5074…
GO:0048519	negative regulation of biological process	953 of 2891 in the list	4442 of 15382 in the genome	0.00036	9991,6625,9217,10395,7072,2354,5336,29761,11059,9220,27242,5576,2919,55840,84749,2580,55692,7186,286205,8493,2065,156,55870,5791,8881,9501,285,29767,28984,23381,23204,5774,5771,5205,6141,121536,25776,57522,57630,10658,57510,4940,7536,3954,1630,9967,4067,9400,1213,116985,79598,56829,29086,3720,23030,54807,9711,5693,29882,51317,2168,3183,2917,27161,22985,5998,57142,388364,7249,5599,4087,634,10096,4…
GO:0051130	positive regulation of cellular component organization	266 of 2891 in the list	1056 of 15382 in the genome	0.00040	55072,9139,28984,322,6721,5336,6871,1789,54828,10075,7168,22902,85477,4771,5597,116985,9520,23363,4067,10788,29882,9847,7405,7074,1793,3720,4041,56776,3059,4233,1855,10396,26259,221477,1954,25942,55971,25970,3064,55737,26499,9842,5599,399687,8175,8437,8578,10425,10096,129293,23028,9662,2017,23654,23184,22938,84501,891,80856,4976,26272,57534,10103,11143,162427,23259,6239,6117,8452,2909,55604,23191…
GO:0051252	regulation of RNA metabolic process	741 of 2891 in the list	3370 of 15382 in the genome	0.00044	116986,4321,3092,9704,51701,1044,79811,93973,4928,182,64344,7586,23186,91,80264,23648,7799,4302,7913,23060,1407,1106,7514,140775,80709,5602,23304,79885,221037,80155,8717,388561,5685,23288,1613,5411,56917,23411,7298,3431,57154,10644,84450,10181,4207,23770,9646,80312,22955,3219,5931,5573,9516,22834,135,5859,5688,22869,694,896,22926,6777,4863,29028,6497,90321,6776,79899,8085,100533105,11240,10443,79…
GO:0006796	phosphate-containing compound metabolic process	396 of 2891 in the list	1672 of 15382 in the genome	0.00049	3594,5783,8476,22853,4140,6901,27329,102,23139,79158,4521,6732,23064,3156,59339,9252,2627,5530,8805,3551,5920,113,7360,3595,23399,146057,11213,4534,9489,6654,50488,11183,80230,55500,8428,54822,440275,23175,5521,133686,5924,29904,6787,5636,6790,10494,5702,5590,2185,256356,56261,79947,2869,5151,7371,3707,55589,5894,23178,4967,6793,5581,114884,27068,23198,539,161742,284161,2050,5604,2048,7498,9517,5…
GO:0022604	regulation of cell morphogenesis	118 of 2891 in the list	400 of 15382 in the genome	0.00067	6239,5530,55604,23191,3679,9205,23122,2909,54961,1729,9204,57698,7429,2017,1808,23654,54434,4976,344901,118813,55660,577,150465,3037,23111,283149,85464,57142,29904,7750,8437,81,10611,4651,55785,23011,80005,10109,57619,10096,53944,7337,960,9948,10154,10458,23499,26259,7443,254065,26037,146057,79791,4076,51057,1954,6792,55023,4804,4627,2011,8997,2048,84079,5604,4131,55843,4915,54014,27185,10519,625…
GO:0120035	regulation of plasma membrane bounded cell projection organization	147 of 2891 in the list	525 of 15382 in the genome	0.00072	257194,9378,2043,832,57154,2241,5048,1272,84816,84079,8997,5792,10519,26051,9742,23613,4915,3475,9314,22891,1523,1902,27,10801,5357,89795,5589,55714,3675,118813,1201,54825,2889,54434,51466,22849,26053,54961,57118,655,26037,10458,23499,57187,54849,7337,2011,6792,4804,4076,23111,85464,150465,5868,10498,577,5793,4651,23011,54869,5906,23363,4067,79598,5597,116985,23189,10494,29882,7074,4131,221935,52…
GO:0031326	regulation of cellular biosynthetic process	828 of 2891 in the list	3820 of 15382 in the genome	0.00076	10973,166968,50809,9631,9400,1213,5693,51317,3183,3720,23030,54807,57695,25776,57510,84441,5205,57531,1024,7536,9967,199704,200186,8493,6775,55870,79088,5771,134429,340252,23381,28984,11059,1938,5603,9722,7072,2354,59269,286205,7186,51360,55290,55840,6883,571,64750,7008,10229,84875,23051,8467,22938,26272,55900,9640,6416,27250,7290,169841,79577,2909,5926,23185,79831,64754,55249,27324,1487,80853,15…
GO:0060341	regulation of cellular localization	202 of 2891 in the list	770 of 15382 in the genome	0.00078	5495,26060,89781,4641,57187,10427,208,8379,6809,7203,6546,54795,8650,79899,4804,4763,22930,23063,2064,53371,6608,9818,51100,2621,9516,150465,999,5868,302,4926,135,8445,23011,5906,25930,7067,3916,55288,84062,4836,3176,27248,5144,3675,1193,111,22885,7531,54434,118424,7538,23368,10399,8878,6850,6810,26191,3638,5296,598,5594,29072,51684,5770,408,9555,9527,29098,57602,79567,7029,7159,3688,10228,8864,3…
GO:0010604	positive regulation of macromolecule metabolic process	610 of 2891 in the list	2727 of 15382 in the genome	0.00084	2113,9113,4780,23133,9586,2000,10519,6197,6314,4255,5008,63922,835,5290,25849,2043,25897,10463,25778,996,51347,8178,84662,23645,253260,7428,26523,3217,56339,6934,2308,5594,3164,55795,2104,4898,5770,408,1628,28996,6646,51379,9341,79618,9821,84300,1488,57600,22849,26053,4292,25898,23019,161882,7037,8028,51043,9779,7023,865,317,5430,79664,3949,8148,9647,55833,6608,25836,23095,5510,283149,11200,5906,…
GO:1901564	organonitrogen compound metabolic process	955 of 2891 in the list	4470 of 15382 in the genome	0.00084	23327,813,9175,165324,10277,472,58490,4090,151636,122769,30815,23203,5663,201595,10419,5536,4705,9960,84193,57122,9474,90864,2676,728294,1762,10071,57448,3895,32,92291,5143,2934,220963,25865,11176,818,3643,5058,90850,8726,2946,1520,2869,5151,79947,161,1374,55617,10494,26999,54952,54904,5590,2185,5074,34,284161,55689,2048,4924,27010,55589,6018,3707,23178,91833,5894,23324,6793,4967,665,253782,5861,…
GO:0051173	positive regulation of nitrogen compound metabolic process	589 of 2891 in the list	2623 of 15382 in the genome	0.00085	90993,2074,1453,4915,3429,83593,7057,6772,7716,9757,677,55245,2140,163081,8412,55897,580,51141,6198,3609,152007,94241,29883,23168,6599,7029,65056,10014,165918,546,246175,9969,5087,10320,3394,5296,26191,114049,8878,3428,7551,10016,10399,29979,493,1859,111,169792,2553,1634,51588,2309,3487,23163,3480,1612,2145,79612,84250,9261,3659,2494,9577,4891,64919,84901,23142,64067,7067,22900,4287,79902,127544,…
GO:0043067	regulation of programmed cell death	338 of 2891 in the list	1404 of 15382 in the genome	0.00094	831,6788,50484,25942,3064,79370,81618,5291,4233,842,3059,27347,2822,960,4615,1366,9093,4072,23028,4293,50650,10730,5468,5599,388364,22985,754,57142,399687,64780,4976,6416,27166,27250,2017,26230,5034,27324,2923,83737,1522,79577,23204,192670,5771,28984,322,1387,55072,79658,55626,2065,7186,51768,85477,9220,7417,27242,10395,7072,5336,9722,2168,9618,7074,84033,83931,5295,5876,23229,4771,7423,7410,4067…
GO:0031344	regulation of cell projection organization	148 of 2891 in the list	532 of 15382 in the genome	0.00101	9314,3475,22891,1523,27,1902,89795,10801,5357,9378,257194,2241,1272,5048,2043,832,57154,8997,84816,84079,26051,10519,4915,23613,9742,5792,54849,57187,7337,26037,23499,10458,4076,2011,4804,6792,5868,150465,10498,577,85464,23111,5906,54869,23011,4651,5793,55714,5589,54434,2889,1201,118813,3675,54825,51466,655,54961,57118,26053,22849,348110,2803,9912,4134,23327,50618,9139,5663,8837,23603,8826,322,13…
GO:0000278	mitotic cell cycle	174 of 2891 in the list	647 of 15382 in the genome	0.00105	246175,3688,9735,9101,7029,4928,29883,57472,3832,4172,6198,10426,55159,91,29072,85378,6249,598,22891,51379,8451,728642,9113,23332,4193,119504,51429,10519,55722,5527,11004,6711,23165,5685,23133,91754,1453,5537,1778,7298,116840,83852,835,2241,55571,51347,5048,996,11200,10498,4926,25836,5578,9818,2935,55746,95681,79902,5688,5500,79866,23126,11064,4863,55844,8379,6491,4194,9150,1788,11116,25978,23063…
GO:0051254	positive regulation of RNA metabolic process	311 of 2891 in the list	1279 of 15382 in the genome	0.00117	10463,200424,84662,23645,8178,55534,6720,5008,23764,2000,9586,23133,6314,6197,1999,2113,4780,9658,6829,2033,51379,28996,1628,5594,4772,2308,64764,6934,3638,408,2104,55795,7421,22976,3164,56339,27086,3217,7428,26523,133522,972,55553,79664,10645,5430,54790,8516,8148,57591,7572,161882,23019,865,7023,8028,26053,22849,1998,655,10025,2005,659,155061,79618,1488,54971,81669,4804,4204,22904,2064,57680,420…
GO:0018193	peptidyl-amino acid modification	173 of 2891 in the list	644 of 15382 in the genome	0.00123	79813,3595,146057,8295,84787,7443,26276,27347,53944,7158,26036,5599,3594,7468,23512,5579,253982,23338,891,22853,5034,9972,23139,5926,9252,11143,3551,9545,2677,322,1387,30815,1195,10419,201595,55870,156,200186,23031,6883,51114,26054,818,25865,84193,6871,27097,57122,5603,5591,1938,7444,127933,5590,63925,2185,8869,8726,9631,4067,6018,79723,23515,23279,5581,5585,23333,8648,5604,2048,84061,399818,5568…
GO:0051603	proteolysis involved in cellular protein catabolic process	142 of 2891 in the list	508 of 15382 in the genome	0.00133	55768,79791,7347,8453,5886,57674,55294,10730,267,51366,10425,7328,9361,7706,11124,7322,6790,25820,128866,26272,130507,550,891,64750,51255,7494,9572,9817,23624,5930,9097,8452,1522,51667,54788,84669,83737,151636,6400,201595,79718,23327,23032,8881,10277,165324,84749,10075,9960,29761,11059,5702,5693,29882,7323,1520,25841,89853,1508,123803,84937,23198,57531,9736,57695,8239,64795,54778,84236,85015,1642…
GO:0051640	organelle localization	146 of 2891 in the list	526 of 15382 in the genome	0.00143	152185,7531,1201,54903,55669,5189,55291,117177,65082,84062,4292,6810,9793,5870,57787,1113,867,10016,9341,11116,22981,25978,2011,51479,4627,55014,54849,10427,11064,6809,8379,23396,10053,81,95681,55288,4926,23095,1075,93664,5048,23673,7109,6814,9378,80179,80331,55722,84376,11004,1778,1453,5537,23277,23332,23207,55062,7514,132320,10484,636,150365,80208,60412,4928,10802,5195,10228,695,79567,10128,854…
GO:0044257	cellular protein catabolic process	148 of 2891 in the list	535 of 15382 in the genome	0.00147	5886,8453,57674,7347,79791,7879,55768,6790,25820,11124,7322,7706,7328,10425,9361,267,10730,55294,51366,7494,64750,51255,9572,891,550,26272,130507,128866,54788,1522,51667,83737,84669,8452,9097,5930,23624,9817,10277,165324,8881,79718,23327,23032,201595,6400,151636,11059,29761,9960,10075,84749,161,7323,1213,1520,5693,29882,5702,57695,9736,57531,23198,123803,89853,1508,84937,665,25841,7337,64326,1642…
GO:0007030	Golgi organization	38 of 2891 in the list	90 of 15382 in the genome	0.00156	399687,55666,10228,79895,55204,2580,6836,81671,54828,26259,7443,55361,9321,165324,3064,9712,55014,10419,22796,5205,25839,57531,23122,54808,143187,23207,8615,23332,6811,1453,25923,5861,23363,64225,51112,10494,64083,83548
GO:0098657	import into cell	135 of 2891 in the list	479 of 15382 in the genome	0.00160	7249,6642,8578,351,85021,1785,10096,10109,634,5291,80230,53944,1956,94134,7879,1212,57403,55604,5286,23191,2017,5298,1808,2060,23149,23184,23301,29887,23256,30846,10079,8301,57534,8976,5336,5058,2934,2580,156,23032,50618,28988,27342,115548,57720,6453,23603,919,6455,4041,6653,57706,5581,5861,54453,161,7410,1317,1213,6542,9711,26999,1793,2621,5868,4983,147179,3339,10130,55788,1755,4651,29916,26130,…
GO:0051246	regulation of protein metabolic process	538 of 2891 in the list	2382 of 15382 in the genome	0.00161	8451,6646,28996,408,4898,55795,5770,51684,3164,135228,5594,2308,6934,56339,26523,57472,8864,253260,6311,23645,51347,996,25778,25897,2043,5290,835,5008,4255,8087,6197,10519,9113,2064,6093,4763,81669,4804,25998,10533,7337,5795,208,8662,26088,340485,8764,5906,4983,11200,55746,5510,25836,7531,2734,9647,3949,5430,317,7023,23019,161882,25898,26053,3633,22849,57600,84300,9636,9821,129401,867,55905,57162…
GO:1902275	regulation of chromatin organization	52 of 2891 in the list	141 of 15382 in the genome	0.00211	9555,4204,10270,25942,5253,11240,221477,408,472,29028,4302,22976,55611,23028,25865,64324,10664,6598,51366,26036,1789,23168,80312,6871,9646,5079,25836,9810,546,9474,3720,63925,23030,55201,9874,55183,9757,54454,891,84875,6720,8726,22938,23411,26053,23081,23133,1487,9252,57708,11143,7290
GO:0045935	positive regulation of nucleobase-containing compound metabolic process	355 of 2891 in the list	1496 of 15382 in the genome	0.00211	87178,6239,6874,11143,79577,5926,64754,79831,27324,7008,10229,891,22938,26272,58499,7468,6416,255743,344901,4087,5468,27161,351,10664,23028,4072,2977,55827,23201,3059,80853,57506,1855,4233,200558,25942,84441,1024,4041,9967,7704,9921,56829,57492,657,10725,29086,5295,5208,3454,23635,92906,805,84181,6625,51720,9217,54828,92,59269,55840,51360,7784,200186,55870,6775,6434,84105,1387,23414,322,6721,2898…
GO:0046578	regulation of Ras protein signal transduction	65 of 2891 in the list	191 of 15382 in the genome	0.00241	2889,7204,23263,3675,9927,26230,9462,10617,6655,51196,26053,8878,23268,22821,8452,2909,9922,4763,55200,4233,6654,55701,9265,10160,11214,54869,8437,55785,50650,55160,23365,5924,7074,84033,23229,23189,8036,121512,7410,128272,57706,5894,3707,8997,10564,221178,2048,6453,64283,9855,9267,408,23362,55103,29,50618,9912,4650,286205,1902,3688,79567,9289,10395,10451
GO:0030705	cytoskeleton-dependent intracellular transport	51 of 2891 in the list	138 of 15382 in the genome	0.00253	4131,55112,6687,440193,1778,5870,84376,79083,5861,3799,9742,80179,84062,10749,6683,283234,3091,55201,1201,5590,57728,51626,8546,10128,4976,667,5048,23095,63971,6103,8100,5195,8976,54820,23353,56912,66008,23011,55764,4651,81,55288,351,636,9321,80208,8943,3064,23059,3842,22994
GO:0016571	histone methylation	31 of 2891 in the list	68 of 15382 in the genome	0.00257	55870,8726,83852,84787,22976,29072,54496,54790,79813,200424,4204,9070,54904,63925,7468,23512,8085,11108,9757,10419,2145,5926,84193,84444,9646,23168,10498,6018,79723,64324,3275
GO:0042981	regulation of apoptotic process	332 of 2891 in the list	1390 of 15382 in the genome	0.00279	5924,11124,54463,29904,6787,23087,6790,3549,55294,3572,4000,1676,8428,11214,6654,50488,2021,81611,11183,55023,10049,9994,3156,51703,10892,9231,10131,5524,2627,3551,8805,7009,23064,2898,6655,7188,7494,84678,23263,596,7204,153090,5591,9474,2934,51451,57448,147138,9368,5058,10497,472,4088,84334,2730,10746,8837,6453,8887,5663,7027,5604,2537,8648,4192,7498,5894,3778,51316,3707,64399,665,6793,55164,121…
GO:0033044	regulation of chromosome organization	86 of 2891 in the list	276 of 15382 in the genome	0.00295	4204,4361,11240,92345,5253,221477,10270,23063,25942,5073,7014,29028,7203,8379,51366,4000,23028,10664,64324,26036,64282,5079,25836,7517,167227,80312,80119,9646,9810,4926,55201,54454,84250,26272,55183,22938,891,84875,1487,26053,8452,79618,79648,9252,57708,7290,11143,23381,9555,5594,4302,22976,55611,408,472,55795,26054,51451,25865,54552,6598,1789,55226,23168,6871,9474,546,996,3720,63925,23030,3183,9…
GO:0030163	protein catabolic process	157 of 2891 in the list	581 of 15382 in the genome	0.00311	8451,10269,92714,115209,408,5887,51028,7428,54476,51271,7375,339745,165918,9101,55666,1509,57602,22898,23607,80204,84196,25897,124739,996,57154,81502,54926,197131,54442,5527,5685,93343,23304,26133,4780,10585,119504,84447,4193,54778,84236,64795,8239,7337,64326,1642,85015,23190,152006,25930,4287,5688,56886,3093,57563,9810,302,11200,127544,1075,3949,57003,26249,824,9354,23352,51608,1201,11060,27248,…
GO:0030099	myeloid cell differentiation	60 of 2891 in the list	173 of 15382 in the genome	0.00323	814,8544,116071,3428,10519,8792,7704,5316,55904,118,87,7994,5926,5048,2068,54790,865,5971,4891,861,23411,3071,7037,4067,29887,161882,65082,114609,27086,3217,7067,9644,5305,7049,302,23218,5781,5468,55553,9991,84456,22985,2033,28996,9855,5771,4627,4090,22904,10320,4055,26276,9948,3059,842,3726,9846,135228,3394,2034
GO:0010941	regulation of cell death	357 of 2891 in the list	1512 of 15382 in the genome	0.00333	3549,6790,5924,11124,54463,6787,29904,23087,8428,11214,1676,4000,55294,3572,11183,81611,2021,50488,6654,9994,10049,55023,2627,3551,8805,9231,10131,5524,10892,3156,51703,7188,6655,23064,2898,7009,7494,84678,7204,596,29957,8301,23263,5591,9474,153090,9368,5058,147138,2934,51451,57448,472,10497,7027,8837,6453,5536,5663,8887,10746,84334,4088,2730,7498,4192,8648,2537,5604,665,64399,6793,3707,3778,5894…
GO:0006508	proteolysis	230 of 2891 in the list	915 of 15382 in the genome	0.00401	10404,5527,54442,6314,54858,5685,93343,26133,23304,4780,84447,64135,4193,10585,119504,5125,63929,80204,84196,23607,81502,25897,5289,124739,996,57154,54926,197131,580,835,7428,54476,51271,339745,9159,93973,823,7375,165918,57602,1889,55666,9101,4321,1509,10939,8451,10269,92714,115209,55611,51684,5887,4898,408,64167,51028,3428,25898,6472,10617,57646,84888,9666,8878,56649,1362,29979,9636,867,118424,5…
GO:0010646	regulation of cell communication	641 of 2891 in the list	2912 of 15382 in the genome	0.00432	4087,5599,7249,57590,57142,5998,2917,10160,6397,351,4293,50650,634,5291,960,55846,4615,55971,3064,55737,6574,65979,6117,2909,79577,3799,22821,26230,2060,64750,22938,27032,8131,4976,131177,27250,27166,10395,9722,7186,286205,9501,5218,5791,55870,156,2065,5771,5774,64283,3460,29767,57630,57522,25776,5106,56829,116985,9043,56928,23229,7410,4067,29882,84033,5693,9618,9516,2665,5931,302,1075,3269,54869…
GO:0016050	vesicle organization	90 of 2891 in the list	295 of 15382 in the genome	0.00451	6272,8878,6811,9392,6810,10016,9341,8452,57403,8615,143187,1522,23325,8301,27131,128866,58533,8546,29887,203062,23256,83696,84062,55291,2060,29916,6642,9146,1075,399687,302,55654,55014,51479,7879,84067,25978,55361,56681,1130,89781,10396,10427,26276,8943,6809,51534,5537,1453,8411,93343,23317,1182,84376,5861,9919,9871,26984,10564,64083,5289,399979,6804,9847,7405,5048,23607,54843,7109,23673,164,2192…
GO:0044265	cellular macromolecule catabolic process	197 of 2891 in the list	766 of 15382 in the genome	0.00513	92714,8451,10269,115209,5887,408,55795,51028,57472,29883,51271,26523,54476,7428,339745,7375,246175,165918,9704,22898,57602,55666,9101,84196,1656,55571,79670,80204,23607,677,81502,996,57154,25897,124739,54926,197131,5527,23293,54442,93343,5685,167153,4780,23304,26133,84447,26019,4193,119504,10585,84236,51594,54778,8239,64795,64326,162989,23405,7337,152006,23190,85015,5073,3669,1642,5688,4287,3836,…
GO:0007169	transmembrane receptor protein tyrosine kinase signaling pathway	125 of 2891 in the list	445 of 15382 in the genome	0.00541	6599,9402,7072,10451,27,8976,695,80115,5781,3187,5603,55914,25865,3643,5431,2887,5058,5296,5594,9961,2308,2065,5284,5770,10628,285,8826,26469,6453,64283,5771,252983,2050,161742,8997,2048,10095,23543,5894,1287,4670,4915,4067,5290,7423,284656,6720,7410,161,8036,5295,3071,5590,1793,55824,200958,25976,26999,23294,2043,7074,9847,2241,5578,7249,10109,5793,55614,10096,1536,6654,1956,4641,535,26060,10458…
GO:0023051	regulation of signaling	649 of 2891 in the list	2960 of 15382 in the genome	0.00646	55843,5685,8717,8997,23304,6786,23770,84154,55615,23607,54469,64083,57154,8661,23411,4216,56917,58513,1613,182,9020,3672,51643,7159,51701,3688,9289,79567,4321,3092,116986,2771,140775,92714,9267,1407,91,51196,80114,5140,51230,2339,5747,54509,23368,7994,1113,8743,3932,54434,2889,5144,3675,10193,55250,57551,5688,54869,10755,135,5859,5045,3093,9516,5931,302,2665,3269,1075,11240,65268,100533105,8085,8…
GO:0009057	macromolecule catabolic process	224 of 2891 in the list	894 of 15382 in the genome	0.00729	7186,138050,10075,84749,22803,29761,11059,6382,9960,192670,80153,201595,23381,10595,151636,6400,8881,165324,472,10277,25904,79718,4850,23327,23032,9967,84937,665,129563,89853,1508,5976,123803,25841,10535,57695,57531,23198,9736,6141,29882,7405,5693,5702,161,1520,1213,7323,27044,9361,10425,1676,7328,51366,634,55294,267,10730,25820,6790,7706,7322,11124,7879,7347,79791,25825,55768,23318,960,57674,202…
GO:0007167	enzyme linked receptor protein signaling pathway	168 of 2891 in the list	638 of 15382 in the genome	0.00730	55914,7049,6599,10451,9402,51701,27,695,3187,80115,28996,5594,5296,2308,2530,5770,10628,91,10095,5792,1287,4670,6711,4915,252983,8997,55824,57154,200958,25976,2043,23294,2241,5290,284656,6720,151742,3071,5793,55614,5045,5578,2621,8239,4804,7554,9564,6776,6497,558,6774,7040,54778,2064,3248,6093,5782,4641,535,26060,10458,26037,6777,5795,5159,208,8527,6272,2339,655,6850,51196,659,54845,10188,867,100…
GO:0044403	symbiosis, encompassing mutualism through parasitism	153 of 2891 in the list	571 of 15382 in the genome	0.00747	10318,128866,2060,22938,9972,6732,1487,83737,6874,7879,3842,60489,4774,57506,4233,51534,5886,8453,27044,4799,440275,3572,55294,7249,10005,23157,7706,5297,7405,5693,10625,5702,7444,161,3326,162,164,9631,23279,10847,665,1508,89853,5861,51143,23515,6141,5819,8837,6453,919,1387,200186,23264,3841,156,23327,6256,6598,256987,9474,84181,11059,9217,3880,57122,3831,3932,7531,11060,1877,23352,2068,7150,7023…
GO:0006974	cellular response to DNA damage stimulus	177 of 2891 in the list	679 of 15382 in the genome	0.00757	5984,54891,4194,1642,85015,54778,60488,4361,11200,10498,22992,25836,84444,80119,7517,9031,4287,8445,57551,7023,23019,9577,56946,84250,9261,55183,5430,2309,9070,51588,2068,10397,8243,25988,9636,867,8924,4292,3428,54780,9557,25898,79728,9716,257218,57646,57600,55611,22976,55159,29072,5887,2308,598,5594,11201,28996,2175,8451,23503,2033,1106,28992,1407,246175,546,165918,10451,55666,7029,55775,29883,5…
GO:0045893	positive regulation of transcription, DNA-templated	291 of 2891 in the list	1210 of 15382 in the genome	0.00842	3659,2494,64919,22885,9070,2068,169792,1634,2553,2309,2145,79612,7551,7994,79800,378,25988,8878,2115,3428,9663,22926,6777,6929,29028,4863,6497,6774,8085,54778,11240,9646,80312,3219,1316,79977,9516,84901,64067,7067,79902,163081,55897,51141,7716,9757,4207,80709,80155,6772,90993,2074,23288,5296,3394,64344,4302,7799,91,23648,23060,9969,5087,10320,4321,23168,6599,7029,116986,65056,10014,546,1044,3609,…
GO:1903508	positive regulation of nucleic acid-templated transcription	291 of 2891 in the list	1210 of 15382 in the genome	0.00842	23175,7158,54897,4000,4603,463,64324,3549,4775,6787,5253,22887,6602,6938,253461,55023,2355,4774,941,2034,4773,814,23064,8202,2627,8805,5530,3551,7068,9252,60313,6760,54454,80142,9592,80714,8301,57521,10318,9572,7494,23633,8204,6256,284697,6598,22937,25865,5591,84193,4784,7027,5663,4090,10746,58490,2972,151636,79718,9645,6018,5894,3172,51773,51316,4192,23522,10985,8648,5604,55617,5702,10499,861,59…
GO:0022607	cellular component assembly	482 of 2891 in the list	2135 of 15382 in the genome	0.00856	8233,57597,6790,3549,9146,27341,54822,2193,267,10109,7158,80321,50807,81611,27241,56681,57674,146057,387990,1756,51057,92345,23059,309,54788,9231,440193,57798,8615,26005,3156,10892,23122,288,7414,107080644,55752,6732,23064,1729,9972,829,57698,6811,9927,23149,6901,6683,64225,29887,8556,51626,23284,8301,80139,51237,8976,23639,9474,255231,10806,90550,57122,54930,138050,6256,9368,201254,818,2934,5482…
GO:1902680	positive regulation of RNA biosynthetic process	291 of 2891 in the list	1211 of 15382 in the genome	0.00908	8202,23064,4773,814,60313,9252,8805,7068,5530,3551,2627,10318,57521,8301,9592,80714,80142,54454,6760,23633,7494,9572,4603,64324,463,7158,54897,4000,23175,6787,4775,3549,55023,253461,6602,22887,6938,5253,2034,941,4774,2355,51316,5894,3172,51773,6018,9645,5604,8648,23522,10985,4192,55617,10499,5702,6875,5971,861,25865,6598,284697,22937,6256,8204,4784,84193,5591,151636,2972,10746,58490,4090,5663,702…
GO:0032268	regulation of cellular protein metabolic process	496 of 2891 in the list	2207 of 15382 in the genome	0.01015	1522,26065,83737,11143,23191,85456,22794,23185,64754,60678,1487,115,23654,891,84875,22938,114609,26272,255743,10128,6416,27166,27250,5468,7249,109,27161,64780,5998,754,10425,351,55012,5936,9093,26036,4293,634,23028,129293,10664,51366,27347,2822,960,8189,57506,5291,1855,3059,842,5886,4615,10106,6788,25942,4724,831,221477,55737,3064,79706,57510,57630,151195,9612,4041,10217,5585,23279,4281,6259,6653…
GO:0090304	nucleic acid metabolic process	730 of 2891 in the list	3379 of 15382 in the genome	0.01092	25836,91133,283149,11200,22992,27107,55703,79724,3669,85015,5073,23093,54891,22904,81669,57680,196528,2064,79618,54845,55802,23524,286075,9821,2077,5469,9636,1488,26053,4292,9557,25898,90592,23019,161882,56946,8028,51043,865,79731,5430,79664,6311,55666,1523,64848,8864,57472,26523,56339,115708,636,6934,2308,641339,3164,55795,2104,84081,408,113802,22884,22891,144983,2175,8451,23503,26019,2113,79736…
GO:0035023	regulation of Rho protein signal transduction	44 of 2891 in the list	118 of 15382 in the genome	0.01177	23189,23229,26230,121512,7410,7204,7074,84033,3675,23263,8997,221178,2909,8452,128272,6655,5894,23268,408,29,4233,50618,55701,6654,6453,9855,64283,55200,3688,1902,55160,79567,5924,23365,10395,10451,9289,10160,4650,54869,286205,11214,50650,55785
GO:0032879	regulation of localization	515 of 2891 in the list	2304 of 15382 in the genome	0.01203	9516,302,4638,135,9948,26130,6809,6546,558,6776,79899,100533105,65268,11240,10188,1113,22914,23102,51466,8434,23368,7538,7871,23531,3176,10193,5144,3675,22885,3932,57669,2889,26000,54434,79602,9289,3092,4321,79567,7159,3688,6385,85465,182,3418,91,4302,8174,9712,23060,1407,2771,9527,7514,64135,6786,84079,4155,8997,1778,25771,53916,4794,6711,201294,1613,23411,3099,5899,64083,5289,3566,23607,57142,2…
GO:0051129	negative regulation of cellular component organization	147 of 2891 in the list	549 of 15382 in the genome	0.01266	829,7429,1487,1522,5530,3551,1265,55604,50810,23122,4976,54454,128866,27166,344901,8301,1948,23256,51474,1676,8500,26036,51366,4000,10096,50807,7249,57142,25942,7879,5253,55737,81618,10049,4233,7014,1366,11213,4534,6653,6259,1630,4281,5894,2048,6904,9711,3183,23030,3720,5590,79598,116985,23189,23274,80206,55226,147138,54828,1789,6598,85477,66008,2580,2934,22902,51451,84749,8976,7417,9474,10395,88…
GO:1903506	regulation of nucleic acid-templated transcription	688 of 2891 in the list	3170 of 15382 in the genome	0.01269	51230,8544,116071,81856,2115,7538,25988,79800,378,10443,7994,55183,22885,9070,2068,92285,9197,158399,3675,374655,10193,51780,55250,6619,22869,5688,135,5859,5931,22834,5573,9516,9646,80312,3219,22955,8085,11240,100533105,90321,6497,6776,6777,22926,896,4863,29028,694,23288,8717,5685,388561,79885,23304,80155,221037,5602,80709,23770,4207,57154,84450,56917,5411,3431,23411,7298,1613,182,93973,51701,798…
GO:0006892	post-Golgi vesicle-mediated transport	33 of 2891 in the list	79 of 15382 in the genome	0.01271	6272,6653,4430,288,6711,6810,9341,55062,23033,10564,143187,64083,23256,57020,117177,2060,55297,164,2580,55614,3916,63971,55204,51479,10890,54832,55770,6844,60412,23499,23041,9980,2803
GO:1904375	regulation of protein localization to cell periphery	33 of 2891 in the list	79 of 15382 in the genome	0.01271	3688,4926,8500,10096,5525,818,5357,6809,26060,598,5296,29098,8650,2037,2048,9528,10399,8997,163882,10519,3799,5581,6810,6711,8878,7429,5295,9378,1213,3675,1739,8301,2035
GO:0048534	hematopoietic or lymphoid organ development	144 of 2891 in the list	536 of 15382 in the genome	0.01318	5604,4041,5585,55619,7704,5894,8792,79819,3707,387357,5316,55904,5971,29086,5295,861,4067,1793,3720,9474,5591,5781,1938,9991,5336,5305,9644,54502,472,3200,5771,139818,4090,1265,23335,10892,5926,814,55249,6901,2120,114609,29887,8301,23218,5468,5423,3714,22985,55012,10425,9093,842,3059,26276,9846,55846,2034,25942,6788,167153,87,118,79641,10519,55526,23411,3071,150372,5048,677,25976,695,3688,10014,5…
GO:0006355	regulation of transcription, DNA-templated	687 of 2891 in the list	3167 of 15382 in the genome	0.01398	55827,3059,4233,1855,57506,5796,51592,25942,23492,6788,5468,7627,26036,9093,10664,23028,57507,9569,114609,83696,7468,7678,10128,5579,255743,25920,83879,58499,83737,9326,11143,6239,6874,8452,9044,254251,8520,7784,55072,25904,55193,9139,84105,10608,10595,1387,23414,322,6721,22803,84181,171392,6871,51720,54828,92,1789,23272,22835,66008,5295,4343,657,57492,10725,3454,51222,51564,3899,23635,374900,106…
GO:0001701	in utero embryonic development	88 of 2891 in the list	294 of 15382 in the genome	0.01444	1999,57498,23081,29123,9871,9113,118,5604,8648,8178,374900,677,63925,10653,79893,5702,657,23764,7168,27086,6256,79583,6598,57448,3688,55553,23168,3880,8451,4154,57623,23414,3856,91,29072,7784,53615,5594,598,2530,5930,79728,655,3633,9817,102,4124,3294,25988,2627,26005,4643,4245,8452,130507,824,57669,57534,2068,57728,6692,9927,79621,4836,6768,5589,113026,891,79977,3549,4087,80312,9646,6608,3714,273…
GO:0030097	hemopoiesis	133 of 2891 in the list	489 of 15382 in the genome	0.01617	7067,9841,149041,1316,2621,302,4627,558,6774,23094,22904,9734,8076,2872,1794,9948,3726,90338,6777,6929,116071,8544,3428,1015,6850,7994,4643,255631,54790,2068,9070,3932,161882,65082,7037,3659,4891,64919,865,7049,23215,641649,22890,182,3217,27086,972,84456,55553,10014,695,3688,5087,1106,10320,28996,57623,9855,57217,2033,8451,26191,3394,135228,9314,4055,23648,10019,54856,10519,79641,118,167153,87,25…
GO:0006139	nucleobase-containing compound metabolic process	828 of 2891 in the list	3886 of 15382 in the genome	0.01623	7086,5939,1659,80119,9031,9841,64282,7067,10476,6310,4287,10771,132660,23530,23013,64067,64062,6929,23405,162989,90338,54901,535,513,5152,9663,54778,7554,7040,8932,55798,149076,3054,6774,29890,9205,7551,79728,257218,84775,3428,57646,3096,64800,64919,81608,3659,84436,2494,9577,653121,2145,84250,9153,55669,169792,2553,51588,111,1877,3487,54826,546,10014,165918,10481,246175,3187,64895,6599,23168,702…
GO:0016310	phosphorylation	225 of 2891 in the list	908 of 15382 in the genome	0.01630	28996,728642,1407,4214,55277,197258,5770,91,1198,5296,5594,5592,6733,9020,5214,7049,3609,51701,27,695,5211,253260,200576,9402,55504,677,51347,2241,5289,2043,3099,9578,5575,55526,84668,5290,5008,1613,151742,6711,4915,4719,6197,9377,2074,1453,5685,4750,8997,79736,4155,9113,54949,5602,9989,2064,65268,6093,100533105,4763,6792,2011,6774,9535,4204,208,8527,513,55361,8315,2872,3717,5688,23678,10975,8445…
GO:0043632	modification-dependent macromolecule catabolic process	126 of 2891 in the list	459 of 15382 in the genome	0.01789	26133,23304,57695,4780,9736,84447,4193,57531,23198,119504,84937,129563,5527,123803,54442,89853,5685,93343,25841,54926,197131,7323,80204,29882,84196,5693,23607,5702,25897,124739,57154,996,11059,29761,165918,57602,9960,9101,55666,10075,54476,51271,339745,84749,7375,5887,10277,165324,8881,408,79718,23032,23327,51028,8451,10269,201595,92714,6400,151636,83737,84669,87178,29979,9636,51667,867,9097,5682…
GO:0051248	negative regulation of protein metabolic process	220 of 2891 in the list	886 of 15382 in the genome	0.01816	56339,26523,57472,29883,7375,54552,3609,339745,8864,246175,4843,6599,116986,140775,1407,9555,408,55795,5770,51684,4302,55611,59307,3164,5296,135228,9314,2308,26191,8087,23171,26051,6197,753,23081,5685,9113,119504,27327,7057,23645,2,5048,677,51347,23770,11329,996,8661,10644,2043,23411,7298,3071,5575,1613,3339,340485,22900,10755,5688,10771,135,5859,5045,302,4983,5573,5079,149041,51374,65268,11116,4…
GO:2001141	regulation of RNA biosynthetic process	688 of 2891 in the list	3178 of 15382 in the genome	0.01850	55689,27122,10985,55904,6018,51316,5894,23543,55869,10847,54014,8726,126017,84626,5151,84629,861,10499,55617,5590,54904,9830,5074,283375,9960,84193,84164,83860,57122,29068,8976,25865,11176,9439,6256,23327,9175,2649,11030,4090,58490,151636,2972,5663,8887,8837,3455,10419,10892,79648,8805,3551,5530,84498,4084,9817,54939,814,4999,2120,81552,80205,9572,84678,8301,2063,80714,57521,6760,6787,7706,7322,3…
GO:0022406	membrane docking	53 of 2891 in the list	154 of 15382 in the genome	0.01912	65082,54843,23256,203062,9662,23673,6814,117177,79598,54903,6804,7531,9814,9341,57787,26005,23332,8615,23233,1778,1453,6811,55722,6810,9793,54536,60412,10497,26276,11064,6809,55125,55014,132320,10890,22994,11116,7879,6093,22981,55770,146057,54930,10806,65009,1080,10228,54820,80321,9409,152579,95681,10142
GO:0010629	negative regulation of gene expression	331 of 2891 in the list	1413 of 15382 in the genome	0.01958	6720,9378,25976,54815,84662,23645,55571,26019,4193,22893,23613,8087,54602,1999,23293,2308,6934,57713,55795,7421,54856,51684,10628,113802,6829,2033,3636,133522,8864,55553,4843,1523,27086,56339,26523,7428,3784,57472,7572,23019,7023,11060,2734,9647,3949,155061,55802,8725,79618,51123,1488,51513,2077,22849,1998,57600,655,2005,4292,1831,5073,1788,29066,2186,23181,3726,4204,22904,9734,51594,4591,4076,57…
GO:1905475	regulation of protein localization to membrane	48 of 2891 in the list	135 of 15382 in the genome	0.01972	8301,1739,3675,9847,54434,7531,1213,5295,4836,23184,9378,7429,8878,10519,5581,6810,6711,23613,288,3799,9528,2048,23368,163882,10399,8997,8650,7027,29098,2064,4641,5296,598,26060,208,6809,10096,5525,2934,818,5357,5058,8500,7029,51100,7159,5599,3688
GO:0009896	positive regulation of catabolic process	109 of 2891 in the list	387 of 15382 in the genome	0.02357	25976,5702,57154,996,25897,7405,29882,2168,5693,677,5208,23274,23411,1374,3099,5899,56829,92140,580,5685,1453,5210,6653,665,27185,5581,5976,23198,4193,119504,51429,225,9517,9528,6829,151636,140775,55905,55626,2308,23327,8881,472,4898,5770,94241,29883,5305,56339,246175,23163,10645,1634,26058,3949,1612,23019,891,57104,27329,10193,9927,7494,6811,22849,9817,25898,5682,83737,7538,10399,51667,84300,871…
GO:1903827	regulation of cellular protein localization	139 of 2891 in the list	519 of 15382 in the genome	0.02370	118424,23368,10399,8878,6810,3176,4836,27248,3675,22885,54434,7531,9818,6608,51100,9516,2621,999,4926,8445,7067,5495,89781,4641,26060,208,57187,7203,6809,4804,79899,8650,4763,53371,2064,23063,3687,8997,55722,10519,83593,6711,23613,23171,4794,6720,9378,5899,2035,23607,84662,57602,7029,79567,7159,10228,3688,85465,54552,5357,7428,26191,598,5296,5594,51684,29072,5770,9555,29098,5530,11143,7429,9817,3…
GO:1903076	regulation of protein localization to plasma membrane	30 of 2891 in the list	71 of 15382 in the genome	0.02778	10519,8500,6810,5581,6711,3799,5525,10096,7429,818,5357,8878,9528,2048,163882,8997,10399,3688,29098,8301,1739,3675,8650,5295,6809,9378,598,5296,1213,26060
GO:0006357	regulation of transcription from RNA polymerase II promoter	380 of 2891 in the list	1657 of 15382 in the genome	0.03024	3217,27086,26523,7428,7049,1523,55553,8864,133522,28996,1628,2033,51379,6829,4839,51684,10628,22976,3164,408,7421,2104,6934,3638,4772,64764,2308,6197,1999,23613,6314,23081,2000,4780,4193,2113,23645,84662,8178,200424,6924,10463,23764,10629,6720,5008,55534,85441,4782,7342,10765,5079,84444,6608,55841,25836,283149,23111,4591,57680,4209,2064,4204,22904,9734,81669,4804,4040,3726,7337,2186,9150,1788,200…
GO:0070647	protein modification by small protein conjugation or removal	206 of 2891 in the list	827 of 15382 in the genome	0.03045	51720,57122,9960,11059,1762,90864,29761,5591,51138,57448,84749,26054,10075,9039,90850,7186,23032,23327,4850,10277,8881,55072,122769,151636,55905,57162,9736,57531,23198,221656,57695,57630,25841,91833,7704,9921,11342,84937,23279,9631,7323,9520,29086,55884,5702,5693,29882,5423,90025,7322,9146,7706,6790,25820,1080,267,3652,55294,7158,51366,7328,10425,26036,5886,8453,26259,26046,57674,8295,2034,23295,…
GO:0050789	regulation of biological process	1988 of 2891 in the list	10034 of 15382 in the genome	0.03071	3993,3683,4931,4361,84236,4209,9026,10270,51594,3717,23396,23499,80318,10427,57187,6491,7342,55614,23461,10906,23011,11024,5500,81,23473,4782,55841,149041,51430,167227,55160,10765,3037,999,9679,10498,624,11060,1201,10645,154043,92799,63892,7572,148867,83874,54496,9666,4124,51447,7690,6272,2005,4043,1831,10617,655,57118,4047,57708,155061,51513,308,9658,4839,10914,6829,4077,1497,2033,29098,4154,363…
GO:0010976	positive regulation of neuron projection development	68 of 2891 in the list	216 of 15382 in the genome	0.03089	5597,4067,257194,23363,29882,1272,7074,5048,10494,2043,57154,8997,4131,5604,84079,4915,23613,27185,57498,2803,23327,50618,9139,5663,8837,8826,322,1523,27,1902,5058,22902,23654,55714,4976,2889,118813,3675,162427,9231,2909,23191,23064,655,57118,22849,57698,1855,10154,26259,10458,23499,1954,4076,79791,1756,2011,4804,6792,29904,65009,5906,8437,8175,8578,10096,23028,23011
GO:0007029	endoplasmic reticulum organization	21 of 2891 in the list	42 of 15382 in the genome	0.03135	57698,25923,2580,22931,81671,10313,9919,23033,57142,23023,9217,124491,10890,51608,118813,23204,57003,27348,80856,64225,9980
GO:0030397	membrane disassembly	21 of 2891 in the list	42 of 15382 in the genome	0.03135	91754,4000,9972,23279,79902,4928,23165,23175,9818,5578,57122,129401,55746,11097,5579,53371,23399,5048,7443,9631,891
GO:0051081	nuclear envelope disassembly	21 of 2891 in the list	42 of 15382 in the genome	0.03135	5579,53371,5048,23399,11097,7443,9631,891,9972,23279,79902,4928,23175,23165,4000,91754,5578,9818,57122,55746,129401
GO:0007077	mitotic nuclear envelope disassembly	20 of 2891 in the list	39 of 15382 in the genome	0.03200	5578,9818,55746,129401,57122,79902,4928,9972,23279,23165,23175,91754,4000,891,9631,7443,5579,23399,53371,11097
GO:0019941	modification-dependent protein catabolic process	123 of 2891 in the list	451 of 15382 in the genome	0.03320	54926,197131,7323,80204,84196,29882,5693,23607,5702,25897,124739,57154,996,26133,23304,4780,57695,84447,9736,4193,57531,23198,119504,84937,5527,123803,54442,89853,5685,93343,25841,5887,10277,165324,8881,408,79718,23032,23327,51028,8451,10269,201595,92714,6400,151636,11059,29761,165918,57602,9960,9101,55666,10075,54476,51271,339745,84749,7375,23392,27248,7494,51255,64750,550,891,130507,26249,57003…
GO:0006479	protein methylation	39 of 2891 in the list	104 of 15382 in the genome	0.03807	84787,55870,694,22976,29072,79813,4204,10419,8085,9646,2935,23168,84193,84444,10498,1938,64324,51451,3275,83852,8726,54496,9070,54904,63925,54790,200424,11108,9757,2145,7468,23512,5926,399818,9545,5870,6018,79723,5110
GO:0008213	protein alkylation	39 of 2891 in the list	104 of 15382 in the genome	0.03807	23168,2935,9646,84444,84193,10498,1938,64324,51451,3275,84787,694,55870,22976,29072,4204,79813,10419,8085,5926,399818,9545,5870,79723,6018,5110,83852,8726,54496,54904,63925,9070,200424,54790,11108,9757,2145,23512,7468
GO:0016458	gene silencing	47 of 2891 in the list	134 of 15382 in the genome	0.03810	4343,84629,23019,9757,7247,55183,55571,26058,23304,7538,22893,57510,10658,27327,51490,8520,23405,23264,7257,53615,1788,8493,25904,29066,8085,192670,9555,113802,23318,8932,6774,4204,57597,10014,55553,246175,27161,22955,84444,3784,26523,5936,56339,29883,57472,27044,11176
GO:2000113	negative regulation of cellular macromolecule biosynthetic process	276 of 2891 in the list	1160 of 15382 in the genome	0.03996	10443,7994,7538,25988,8243,8878,3428,3659,58533,1877,51588,169792,2309,55183,1612,9646,80119,64282,22955,5931,2621,5859,23013,7067,6310,4194,6929,896,23405,162989,7554,8239,6497,6774,3054,8932,8085,27327,23304,3429,3218,83852,163081,55897,1613,92140,7298,23411,10644,677,7029,23168,4321,165918,10014,546,5195,246175,10481,3609,22890,29883,3394,23186,53615,1407,9555,10320,6668,7514,79577,2909,8452,5…
GO:0010557	positive regulation of macromolecule biosynthetic process	334 of 2891 in the list	1439 of 15382 in the genome	0.04167	26523,7428,56339,3217,27086,133522,972,55553,6829,9658,51379,2033,28996,1628,6646,2308,64764,9314,4772,5594,6934,3638,2104,55795,7421,408,3164,22976,2000,23133,9586,6314,1999,6197,10585,2113,4780,10463,200424,8178,84662,23645,55534,25849,5008,6720,63922,1153,23764,4782,85441,3275,283149,25836,6608,51430,84444,11200,999,3037,81669,4804,4931,22904,4204,2064,57680,4209,5073,2186,7337,3726,5984,4040,…
GO:0010628	positive regulation of gene expression	360 of 2891 in the list	1565 of 15382 in the genome	0.04172	51594,2064,84236,4209,57680,4804,81669,4204,22904,7337,2186,4040,3726,4782,85441,3275,9188,999,11200,10765,283149,84444,23095,25836,6608,55833,9647,8516,8148,3949,79664,10645,5430,54790,865,7023,51043,8028,7572,57591,161882,655,10025,2005,659,26053,1998,22849,1488,84300,54971,155061,79618,2033,51379,28996,1628,9658,6829,408,2104,55795,7421,22976,3164,4772,5594,2308,64764,3638,6934,56339,3217,2708…
GO:0007163	establishment or maintenance of cell polarity	50 of 2891 in the list	146 of 15382 in the genome	0.04223	3071,4140,9578,667,5048,23150,10494,64083,5590,10653,57787,1495,23332,9231,2909,4131,23122,55612,79648,11004,9793,57698,9948,85440,1741,1794,4134,2011,3064,4627,23094,9267,55742,10890,4926,4983,4034,399687,10806,81609,253260,5058,9053,9368,9265,54820,55691,10096,4000,55914
GO:0140056	organelle localization by membrane tethering	50 of 2891 in the list	146 of 15382 in the genome	0.04223	23256,203062,54843,65082,79598,9662,23673,6814,117177,54903,7531,6804,9341,9814,23233,57787,26005,23332,8615,6811,1778,1453,6810,9793,55722,60412,10497,54536,6809,55125,26276,11064,132320,10890,55014,22981,55770,146057,22994,11116,54930,10806,65009,10228,1080,80321,54820,10142,95681,152579
GO:0044087	regulation of cellular component biogenesis	192 of 2891 in the list	766 of 15382 in the genome	0.04259	55604,23191,23122,6117,2909,9231,3551,7429,55616,23064,829,84875,23256,8131,10274,84501,2017,9662,128866,23284,51626,11124,55909,9146,29904,7419,5599,129293,10109,10096,50807,8500,26036,10611,11214,1366,4534,3059,7014,4233,9842,55737,10049,3064,55971,51057,7879,6904,5205,5337,2048,5894,56776,5581,6653,55164,80206,79598,4771,23189,116985,861,5295,51112,5590,1739,93663,5702,9873,10788,6804,6382,103…
GO:0032269	negative regulation of cellular protein metabolic process	206 of 2891 in the list	831 of 15382 in the genome	0.04275	51422,79706,57630,57510,337867,9528,7498,2048,2537,161742,4041,10217,5976,5581,5585,6653,55869,5894,3326,4771,4343,23274,4067,85451,5693,29882,2168,3720,5590,2272,23030,805,5702,27330,79893,1739,29761,5591,9474,7072,171392,9368,1789,5576,6598,8881,91663,23264,9961,55870,5536,192670,23204,5771,5774,151636,23603,5524,1522,3551,83737,3156,9097,51490,23624,64754,1487,891,84875,10318,26058,27250,8301,…
GO:0002520	immune system development	147 of 2891 in the list	561 of 15382 in the genome	0.04556	116071,8544,4292,3428,1015,6850,4643,255631,7994,3932,54790,2068,9070,4891,64919,865,65082,161882,3659,7037,7067,1316,2621,302,149041,9841,6774,558,4627,23094,22904,9734,8076,9948,3726,90338,6777,8379,6929,2872,1794,10519,118,79641,87,167153,5048,677,25976,23411,3071,55526,150372,182,22890,27086,3217,23215,7049,641649,55553,165918,10014,695,3688,972,84456,57623,28996,9855,57217,2033,8451,5087,110…
GO:0046483	heterocycle metabolic process	856 of 2891 in the list	4054 of 15382 in the genome	0.04608	5106,9967,7536,2984,4940,10658,57510,84441,121536,57531,1024,2926,6141,51317,7405,57038,3183,55034,5001,54807,3720,92906,23030,51319,10973,166968,29086,3376,9400,51362,59269,64802,286205,55692,10075,6883,55290,55840,5603,55133,100533467,9991,22984,6625,27097,79088,5378,23381,340252,200186,199704,6775,8848,55870,8493,4726,55687,55249,27324,22978,10667,1487,79831,7290,169841,54187,87178,2909,6117,5…
GO:0010970	transport along microtubule	42 of 2891 in the list	116 of 15382 in the genome	0.04762	55288,351,54820,56912,23353,23011,66008,55764,8100,5195,23095,63971,6103,22994,23059,3064,3842,8943,636,9321,80208,5861,9742,3799,1778,5870,55112,6687,4131,8546,10128,51626,4976,667,5048,1201,3091,55201,5590,57728,6683,84062
GO:0031056	regulation of histone modification	42 of 2891 in the list	116 of 15382 in the genome	0.04762	472,408,22976,55611,4302,9555,4204,25942,10270,221477,6871,9646,80312,23168,25836,5079,546,9810,9474,6598,64324,10664,25865,23028,51366,1789,26036,891,22938,6720,8726,23411,23030,63925,3720,9757,55183,9252,11143,26053,23081,1487
GO:0099111	microtubule-based transport	42 of 2891 in the list	116 of 15382 in the genome	0.04762	6683,84062,4976,667,51626,8546,10128,5048,3091,1201,55201,57728,5590,6687,55112,4131,3799,9742,5861,1778,5870,8943,9321,636,80208,22994,23059,3064,3842,5195,8100,63971,23095,6103,351,55288,56912,23353,54820,66008,23011,55764
GO:1900006	positive regulation of dendrite development	26 of 2891 in the list	59 of 15382 in the genome	0.04767	5597,10458,23363,26259,4976,4076,29882,5048,7074,5663,79791,2043,8826,6792,1523,9231,1902,8997,29904,23191,84079,655,23613,10096,22849,23011
GO:1903047	mitotic cell cycle process	154 of 2891 in the list	594 of 15382 in the genome	0.05210	8556,5579,23244,128866,26058,4175,9662,6683,571,5000,4999,891,9972,288,11073,79831,5530,5524,85456,8452,23122,6117,79648,22994,23399,23172,79791,5558,3064,5884,8453,7443,23175,4000,80321,6790,55909,3978,29882,5693,5001,5702,805,129531,9631,129563,23279,10460,57695,9814,7027,28984,5218,55125,8881,25904,3796,4850,4134,8493,10142,51451,54820,818,5591,219771,10806,57122,54930,7531,152185,9055,23019,6…
GO:0010639	negative regulation of organelle organization	85 of 2891 in the list	290 of 15382 in the genome	0.05286	8500,26036,51366,4000,5573,7249,5079,64282,80119,167227,80312,9026,7879,5253,4591,23063,25942,4204,9535,10533,4233,7014,29028,8379,4534,829,655,1487,7429,50810,23122,4976,54454,146691,128866,395,27166,10193,51474,23256,89795,1789,55226,2934,84749,6598,54552,85477,9474,546,10395,140775,28984,29767,9555,115209,55611,4302,91663,348110,3638,4134,598,10519,23293,4281,6711,23133,10493,23081,23332,118,6…
GO:0034654	nucleobase-containing compound biosynthetic process	541 of 2891 in the list	2462 of 15382 in the genome	0.05349	54187,7290,169841,79577,6117,2909,55339,5926,79831,55249,27324,1487,571,5424,84875,23051,2617,8467,22938,9640,4087,27161,109,91661,9584,284695,4293,4199,80853,153443,8295,23314,65980,201973,57157,84441,57531,121536,1024,7536,9967,2984,166968,10973,51317,3720,23030,54807,5603,27097,51362,59269,64802,286205,55290,55840,6883,199704,200186,6775,8848,55870,79088,340252,23381,25988,7994,51230,116071,85…
GO:0031346	positive regulation of cell projection organization	86 of 2891 in the list	295 of 15382 in the genome	0.05900	57154,10494,2043,7074,5048,1272,29882,257194,23363,4067,5597,116985,57498,4915,23613,27185,84079,5604,4131,8997,139818,8826,322,23603,8837,5663,9139,50618,23327,2803,10801,22902,89795,54828,5058,1902,8976,27,1523,3675,118813,2889,4976,55714,9662,23654,22849,57698,26053,7429,57118,23064,655,55604,23191,2909,6239,9231,162427,6792,26499,9842,4804,3064,2011,79791,1756,4076,1954,10458,23499,26259,1015…
GO:0032535	regulation of cellular component size	86 of 2891 in the list	295 of 15382 in the genome	0.05900	9113,118,4131,1182,6259,1630,56776,27185,5581,6711,3778,10095,3071,50809,3326,23189,7410,80206,10788,2241,29882,5048,9873,23645,93663,1739,832,80115,8976,10451,253260,27236,9368,5058,2934,22902,5357,85477,91663,2803,348110,1207,3475,5296,29767,9821,57403,23122,2909,55604,23191,51466,829,54961,57698,7429,2017,1808,51474,84501,7408,54434,118813,8301,57521,54825,150465,5868,57142,23111,85464,10096,2…
GO:0051301	cell division	125 of 2891 in the list	466 of 15382 in the genome	0.06697	4750,91754,1778,51143,84056,7704,8872,311,129563,10519,11004,56776,10460,6711,5581,1024,1730,51429,119504,23332,11104,9113,57695,5289,2035,996,29882,984,57553,5048,23607,129531,7813,1213,83852,9400,116840,29086,5899,57448,54820,93973,10801,201254,3832,51362,63971,9101,54930,9735,219771,8976,9727,10890,23421,2771,22891,23503,3796,598,4134,5218,8881,85440,9793,288,10617,55752,51490,23122,8452,79577…
GO:0010558	negative regulation of macromolecule biosynthetic process	283 of 2891 in the list	1201 of 15382 in the genome	0.06775	3429,3218,23304,27327,677,10644,7298,23411,92140,163081,1613,55897,220972,83852,22890,29883,3609,246175,5195,5229,10481,165918,10014,546,23168,4321,7029,6668,7514,10320,1407,9555,53615,23186,3394,3428,8878,8243,7538,25988,7994,10443,55183,1612,2309,58533,1877,169792,51588,3659,6310,7067,5859,23013,2621,5931,64282,22955,80119,9646,8085,3054,6774,8932,7554,8239,6497,162989,23405,4194,896,6929,7704,…
GO:0006259	DNA metabolic process	179 of 2891 in the list	712 of 15382 in the genome	0.07267	4521,5930,11073,23064,199990,11177,11143,85456,6117,55339,7468,7247,26272,23244,51455,79703,4175,571,5000,4999,5424,9361,9093,1676,8940,51366,7158,10664,55218,7706,3978,5423,399687,201973,51444,25942,50484,79813,60489,5558,9907,7014,4774,5884,2021,200558,8295,5886,79033,5976,6018,7011,55904,10535,375748,221656,22909,143,23198,7405,80820,5001,29086,10973,3326,9400,7323,1789,201254,10075,5431,6598,…
GO:0006511	ubiquitin-dependent protein catabolic process	120 of 2891 in the list	445 of 15382 in the genome	0.07682	23392,7494,27248,51255,64750,550,891,130507,26249,57003,26272,11060,23352,9354,83737,84669,29979,51667,867,118424,5682,9097,8452,8924,25898,5930,23624,57646,9666,9817,8878,64326,7337,23190,57674,152006,8453,5886,1642,85015,54778,7347,79791,64795,8239,25820,6790,9810,11124,7322,7706,127544,4287,5688,7328,25930,10425,51366,55294,267,3093,57563,54926,197131,7323,80204,29882,84196,5693,23607,5702,124…
GO:0072384	organelle transport along microtubule	25 of 2891 in the list	57 of 15382 in the genome	0.07879	6683,8943,636,84062,4976,8546,10128,5048,1201,3091,55201,3064,5590,5195,63971,23095,4131,3799,5861,55288,23353,54820,1778,66008,5870
GO:1902532	negative regulation of intracellular signal transduction	117 of 2891 in the list	432 of 15382 in the genome	0.07947	91663,5770,472,9912,26191,55870,2308,5296,598,5771,9681,23334,7417,3688,972,171392,10395,55666,79567,9368,286205,7428,55914,23411,4771,197131,23189,2946,4067,51564,11329,51347,5048,10625,23607,1739,79893,27330,805,84270,8661,6772,2048,7498,23304,4780,84447,4193,7057,161742,10519,6653,23171,90993,4233,5795,960,4534,11213,5495,55846,23295,4763,94134,65268,50484,55654,9516,7249,9146,11124,55841,754,…
GO:1905268	negative regulation of chromatin organization	21 of 2891 in the list	44 of 15382 in the genome	0.07949	23133,51366,1487,6598,23081,1789,26036,5079,80312,9474,4204,23030,9555,3720,54454,5253,25942,55611,23411,29028,4302
GO:0048278	vesicle docking	24 of 2891 in the list	54 of 15382 in the genome	0.08917	10890,55014,55770,6804,60412,23256,10497,203062,65082,54536,54843,6809,23673,26276,6814,6811,6810,152579,65009,9341,23233,10228,8615,1080
GO:0032446	protein modification by small protein conjugation	163 of 2891 in the list	641 of 15382 in the genome	0.09204	10054,5688,79902,3093,57563,84901,23142,54165,9810,51530,55746,127544,9646,9818,10238,56929,53371,8883,54778,92912,4591,8239,64795,11097,54795,84282,7337,22888,1642,8315,152006,10489,257218,25898,9666,10399,129401,8924,80067,5682,118424,867,26249,1877,23352,9354,51588,11060,865,10193,7150,7428,54476,23024,4928,339745,165918,23168,92714,84961,8451,408,55159,64344,23165,5685,4780,26133,23304,119504…
GO:0031328	positive regulation of cellular biosynthetic process	351 of 2891 in the list	1535 of 15382 in the genome	0.09604	1316,9516,79977,3219,3269,9646,80312,79902,7067,135,64067,84901,8445,29028,4863,22926,6777,7203,6929,9663,11240,22930,8085,54778,6774,6497,79800,25988,378,7551,7994,22914,3428,2115,8878,64919,2494,3659,79612,9261,3480,2145,2309,22885,2068,9070,2553,169792,1634,1044,10014,546,65056,23168,4321,6599,7029,116986,182,94241,29883,6198,3609,4302,7799,91,23648,5296,3394,64344,5087,9969,10320,23060,6772,8…
GO:0007015	actin filament organization	60 of 2891 in the list	190 of 15382 in the genome	0.09841	51474,80206,84501,25,7170,23363,134549,55761,2017,116985,1739,395,5074,10788,596,7408,57553,23607,3693,8452,1730,55604,51466,1495,87,118,84952,54509,57698,10095,7429,4430,1729,56776,9645,3717,10458,3059,9948,408,7430,29767,9564,94134,3636,55971,55909,133522,64780,80115,8976,22902,2934,10096,5357,85477,10109,81,7168,7171
GO:0010975	regulation of neuron projection development	106 of 2891 in the list	386 of 15382 in the genome	0.10671	23363,257194,4067,5597,23189,57154,2043,10494,7074,5048,1272,29882,84079,5604,4131,221935,84816,8997,2048,57498,5792,23613,4915,27185,10519,6259,1630,50618,23327,3475,9314,9912,2803,8826,322,8837,5663,22891,9139,1902,27,1523,66008,22902,2580,5058,5589,1948,55714,2017,1808,23654,344901,3675,118813,2889,54434,4976,23191,2909,23122,9231,1522,162427,5530,22849,57698,54961,57118,23064,655,23499,10458,…
GO:0031331	positive regulation of cellular catabolic process	95 of 2891 in the list	338 of 15382 in the genome	0.10687	5899,56829,3099,92140,1374,23274,23411,5208,5693,677,2168,29882,7405,25897,996,57154,5702,9528,9517,225,119504,51429,4193,23198,27185,5976,665,5210,5685,1453,4898,472,5770,8881,2308,55626,55905,140775,151636,6829,246175,56339,29883,94241,5305,7494,9927,57104,891,23019,1612,3949,1634,26058,10645,87178,29979,7538,84300,51667,10399,83737,5682,25898,22849,9817,2822,1855,5291,64326,208,5886,2021,51444…
GO:0006468	protein phosphorylation	183 of 2891 in the list	735 of 15382 in the genome	0.10741	8997,9113,4155,5602,6711,4915,6197,1453,5685,4750,2074,9578,5575,5290,5008,1613,151742,677,2241,51347,5289,2043,695,51701,27,253260,9402,55504,6733,9020,3609,7049,5770,91,5594,1198,5592,28996,4214,1407,728642,7538,57787,1859,10188,5682,6850,57118,79834,57600,57551,7150,9462,7531,1612,3480,9261,3932,2068,10645,11200,2621,5260,9031,5578,23678,5688,8445,4638,5128,5257,1760,208,3717,2872,8315,2064,99…
GO:0018205	peptidyl-lysine modification	72 of 2891 in the list	240 of 15382 in the genome	0.10755	7468,23512,2145,54790,9070,51588,7150,23338,9972,51230,11143,5926,7994,129401,8085,53371,9734,79813,3054,4204,54795,11097,26276,8295,84787,79902,26036,10054,7158,55683,84901,9818,84444,9646,55746,9757,200424,63925,10629,8726,83852,9631,23279,23165,6018,79723,399818,55689,23522,64135,4193,8648,2033,322,1387,27154,5351,200186,22976,29072,5352,53615,55870,4928,114799,6883,26054,84193,27097,6871,5712…
GO:0045944	positive regulation of transcription from RNA polymerase II promoter	218 of 2891 in the list	899 of 15382 in the genome	0.11061	8028,64919,865,2494,161882,3659,57591,7572,8516,2145,2309,54790,22885,9070,2068,1634,169792,2553,1488,378,79800,7551,155061,2005,659,3428,655,2115,26053,8878,29028,4040,3726,22926,7337,6777,6929,9663,4209,57680,8085,54778,6774,22904,81669,4804,6497,1316,9516,79977,84444,3219,25836,6608,283149,9646,80312,85441,4782,7067,84901,23764,51141,6720,163081,5008,55897,55534,4207,84662,7716,8178,200424,104…
GO:0016441	posttranscriptional gene silencing	22 of 2891 in the list	48 of 15382 in the genome	0.11149	51490,27161,27327,57510,10658,7538,57472,29883,56339,26523,5936,29066,23019,4343,7257,23264,23405,6774,23318,26058,192670,7247
GO:0006661	phosphatidylinositol biosynthetic process	37 of 2891 in the list	101 of 15382 in the genome	0.12078	9487,64419,5305,8897,3631,5868,200576,5336,5297,3636,5291,8821,80230,57605,55361,4534,23396,5296,22908,23556,5287,10423,6305,8394,93210,59339,5286,80055,5783,57664,5289,5298,83394,56623,8871,5290,51227
GO:0032880	regulation of protein localization	225 of 2891 in the list	935 of 15382 in the genome	0.13851	89781,4641,26060,5495,6809,7203,208,26130,57187,4804,79899,8650,54795,3993,53371,2064,23063,4763,51100,9818,5578,6608,4926,9516,999,2621,8445,135,79866,7067,25930,22900,8764,5906,27248,3176,4836,23531,111,22885,3709,11060,3675,54434,7531,57669,118424,84300,10399,23368,8878,6810,6850,23216,5594,5296,3418,598,6934,26191,408,5770,51684,29072,9555,23086,29098,7514,79567,5211,4321,7029,27236,291,57602…
GO:1902531	regulation of intracellular signal transduction	372 of 2891 in the list	1644 of 15382 in the genome	0.13947	152007,29883,94241,51643,3672,9020,55914,3688,51701,7159,116986,79567,3092,9289,140775,2771,9855,9267,23362,53615,5296,26191,55843,4915,5527,90993,8717,2074,23304,8997,6772,221178,7057,2,23607,54469,55615,90627,11329,84154,8661,84270,64083,580,197131,92140,56917,4216,23411,22900,54869,10771,8445,5859,55788,2665,5931,9516,2621,55003,5578,843,9743,65268,79899,23094,55200,558,4194,26037,51230,5140,5…
GO:0010506	regulation of autophagy	78 of 2891 in the list	267 of 15382 in the genome	0.13947	153129,665,11180,8925,51422,9517,9528,57154,9711,7405,5290,5768,6720,1613,5899,3099,92140,23274,23411,823,84749,5305,94241,6625,200576,57602,27,8100,6721,6829,140775,9681,23265,5296,598,55626,23032,2308,60412,26191,472,3428,55255,6009,9821,10645,58533,27131,57521,1634,128866,1612,23256,256471,8131,10193,7494,9927,2017,55294,826,8897,440275,51100,7249,5868,5599,55737,10533,3064,54832,22930,529,535…
GO:0022402	cell cycle process	228 of 2891 in the list	950 of 15382 in the genome	0.14702	1877,9055,7531,152185,3659,6905,23397,23019,57551,9793,10617,4292,129401,5682,25988,6009,8243,57519,11097,4361,7040,4204,4627,25978,22981,53371,8883,10270,11116,9150,8379,6491,4194,5984,11064,55844,4863,23126,79866,95681,79902,5500,5688,2935,55746,7517,25836,9818,5578,10498,4926,11200,5573,5289,996,5048,23645,55571,51347,2177,835,55857,580,116840,7298,5685,91754,5537,1453,23133,1778,6711,153129,2…
GO:0018130	heterocycle biosynthetic process	549 of 2891 in the list	2524 of 15382 in the genome	0.15313	7342,4782,7750,85441,5079,10765,9188,9734,4204,4361,4209,4591,10270,9150,57187,5984,2186,1998,7690,659,10025,80095,8725,57708,4733,155061,54971,51513,8833,730087,7572,51586,57508,54496,6002,27086,84456,27297,133522,55553,695,10914,6829,9658,11201,4772,10628,22976,29072,54856,7421,27300,53635,23081,23293,1999,2130,23613,22893,1936,347344,55571,8732,22913,6720,55534,57862,23764,10629,5989,4799,1336…
GO:1905477	positive regulation of protein localization to membrane	34 of 2891 in the list	91 of 15382 in the genome	0.16160	10096,5357,5058,51100,7029,5599,7159,3688,7027,29098,2064,4641,208,6809,7429,8878,10519,5581,6711,6810,3799,288,2048,23368,10399,163882,1739,3675,9847,54434,7531,4836,23184,9378
GO:0034968	histone lysine methylation	22 of 2891 in the list	49 of 15382 in the genome	0.16661	83852,84787,55870,8726,29072,22976,9070,63925,54790,200424,8085,9757,2145,7468,23512,9646,23168,84193,5926,84444,6018,79723
GO:1901698	response to nitrogen compound	216 of 2891 in the list	895 of 15382 in the genome	0.16722	1536,55667,23175,351,10096,1785,267,634,23028,5599,1080,5468,7706,5860,29904,109,27161,113,529,25942,4724,55971,50484,10257,55023,23318,57506,2822,11213,4615,1956,6654,1729,7009,5025,11143,5530,54788,87178,65010,207,51490,5286,23191,7247,57521,23284,1808,115,7494,59345,550,7186,1789,10142,5058,2934,2887,22937,5576,5591,1938,2354,6382,9472,5771,57162,192670,5536,8837,5663,201595,1278,6400,8826,108…
GO:0019438	aromatic compound biosynthetic process	549 of 2891 in the list	2527 of 15382 in the genome	0.17588	25988,7994,51230,116071,8544,81856,2115,374655,55250,6619,51780,26137,22885,2068,9070,92285,158399,5931,22834,7517,80312,9646,3219,22955,2643,22869,29028,4863,8085,6497,90321,6776,55814,79885,80155,221037,5372,388561,5411,3431,23411,7298,5373,51005,1613,4207,84450,51701,79811,3092,57661,93973,7913,80264,3418,64344,23186,7586,140775,1407,23060,93100,1106,54187,7290,169841,79577,6117,2909,55339,592…
GO:0060627	regulation of vesicle-mediated transport	112 of 2891 in the list	418 of 15382 in the genome	0.20057	55589,23317,23158,25771,6653,53916,134957,5604,84079,23332,79774,163882,3566,93664,2241,6804,9847,7405,79772,23607,9711,201294,7813,4067,6814,3071,60682,5899,164,6385,30817,60561,5336,6382,6311,3092,9474,3958,27,8976,23086,9712,10890,9527,636,6844,3638,23327,10497,29,9501,7784,5770,23061,408,4043,23216,57118,6850,3799,6810,867,93627,10188,23122,1265,23102,5530,9545,10399,8301,10103,57534,30846,39…
GO:0043009	chordate embryonic development	134 of 2891 in the list	517 of 15382 in the genome	0.20287	57619,27341,3714,7249,3549,4087,10049,1954,6788,25942,2034,2021,26259,1855,102,9817,5930,8452,2909,26005,65979,2627,3294,57534,130507,891,23654,84678,79621,9927,57448,6598,92,6256,7168,10395,3880,5591,4088,23414,55626,3200,57453,7784,472,57498,8648,5604,9871,5702,1739,79893,63925,10653,374900,657,3219,5079,25836,6608,55746,80312,9646,79977,4627,6497,4763,57680,10427,4040,3726,57187,6491,2186,4124…
GO:0072583	clathrin-dependent endocytosis	13 of 2891 in the list	22 of 15382 in the genome	0.21160	23396,3092,1213,133308,161,821,23149,8301,2580,1212,115548,57720,9026
GO:1902903	regulation of supramolecular fiber organization	78 of 2891 in the list	271 of 15382 in the genome	0.24595	2241,10788,9873,832,93663,1739,5295,3071,116985,23189,4771,80206,4281,10519,6711,5581,56776,10095,118,23332,9113,6904,5663,28984,29767,6249,348110,91663,5296,5058,89795,7168,6385,2934,85477,80115,58497,8976,1902,10395,27236,253260,9647,3949,54434,7408,395,2017,6683,84501,51474,829,54961,55616,7429,23122,2909,50810,23191,51466,55604,6093,9026,55971,4204,9535,4233,9948,3059,4641,10458,11214,8500,33…
GO:0007166	cell surface receptor signaling pathway	425 of 2891 in the list	1916 of 15382 in the genome	0.25064	695,972,10451,253260,79583,11119,26523,4650,30817,25939,7049,55764,10628,51684,4055,5770,6934,2308,5594,4772,598,9314,28996,976,3856,4214,252983,10519,10512,4670,10095,151742,5008,284656,6720,55534,83999,5290,835,2241,8718,1272,2043,58985,25976,200958,9679,5868,6608,283149,147179,10990,8764,5906,55614,5793,11024,4651,963,23523,8527,208,4040,27031,6491,5795,26060,23499,3669,9340,4763,6093,57680,32…
GO:0097435	supramolecular fiber organization	98 of 2891 in the list	358 of 15382 in the genome	0.25137	351,81,10109,10096,302,4926,5573,64780,55909,55971,94134,4763,8076,9564,7430,10049,26276,5159,1855,3059,9948,10458,4534,3717,9793,1729,7429,57698,54509,440193,84952,51466,55604,23122,50810,8452,3693,7408,596,395,283234,2017,134549,51474,84501,27086,7168,7171,10142,85477,10426,5357,54820,2934,22902,8976,3688,80115,133522,3880,8837,3636,1278,29767,3856,408,85378,56776,9645,11004,84376,4430,10519,10…
GO:0006998	nuclear envelope organization	30 of 2891 in the list	78 of 15382 in the genome	0.25208	27348,7443,9631,891,165324,6683,199953,128866,11097,53371,23399,5048,10269,5579,57122,129401,55746,9818,5578,124491,1760,23353,91754,4000,23165,23175,9972,23279,4928,79902
GO:0050775	positive regulation of dendrite morphogenesis	17 of 2891 in the list	34 of 15382 in the genome	0.25258	23011,10096,84079,29904,8997,1523,6792,2043,79791,5048,7074,29882,4976,4076,26259,23363,10458
GO:0035194	posttranscriptional gene silencing by RNA	21 of 2891 in the list	47 of 15382 in the genome	0.27715	7538,57510,10658,27327,27161,51490,5936,26523,56339,29883,57472,23405,23264,7257,4343,23019,29066,7247,192670,23318,6774
GO:1904377	positive regulation of protein localization to cell periphery	21 of 2891 in the list	47 of 15382 in the genome	0.27715	2048,3688,10399,4926,163882,10519,3799,6711,5581,6810,10096,8878,5357,7429,9378,6809,29098,3675,1739,2037,2035
GO:0110053	regulation of actin filament organization	64 of 2891 in the list	213 of 15382 in the genome	0.29379	29767,28984,91663,348110,5296,7168,5058,85477,6385,2934,1902,8976,80115,27236,253260,10395,9873,10788,2241,93663,1739,832,4771,23189,116985,3071,5295,80206,56776,6711,5581,10095,23332,9113,118,55971,9026,6093,9535,9948,3059,4233,10458,4641,8500,10109,10096,85464,7408,54434,9647,395,2017,84501,51474,55616,54961,829,7429,55604,23191,51466,2909,23122
GO:0034641	cellular nitrogen compound metabolic process	921 of 2891 in the list	4437 of 15382 in the genome	0.29559	54778,7554,55798,60488,149076,6774,3054,8932,7040,6929,25974,54901,23405,162989,1363,90338,535,513,9663,5152,10476,7067,132660,6310,10771,4287,23530,64062,64067,23013,7086,5939,1659,9031,80119,2646,64282,9841,23474,2145,9153,84250,1877,111,169792,51588,2553,55669,3487,54826,3096,64800,4891,64919,3659,81608,653121,2494,84436,9577,257218,79728,84775,3428,57646,57407,427,10399,29890,9205,7551,6668,1…
GO:0010608	posttranscriptional regulation of gene expression	123 of 2891 in the list	471 of 15382 in the genome	0.29633	5702,10644,8661,54952,127933,3183,55571,1656,55245,5693,677,23645,85451,1613,9631,8667,7298,4343,1153,5685,23178,8872,9967,23293,6197,23279,8087,5976,23165,23198,9612,7057,27327,5604,79882,10658,57510,10985,4528,23381,9782,192670,7514,25904,5594,23264,7257,55795,3609,5431,6198,113251,4928,29883,57472,26523,90850,6256,56339,7072,6311,57122,1938,246175,8669,8864,2309,5430,26058,9261,57669,10128,161…
GO:0065007	biological regulation	2075 of 2891 in the list	10574 of 15382 in the genome	0.30875	57419,11060,624,10645,54496,83874,63892,148867,2005,57118,10617,655,9666,6272,51447,51513,4047,10270,55013,4361,57187,23499,23396,81,23473,9679,999,55841,51430,167227,2241,1272,8667,55188,92211,284656,6720,55534,54602,55676,23081,54949,87,1936,4528,10585,1497,4154,10914,308,4077,3638,9314,4650,5357,4843,26207,8935,64116,27297,84456,80714,10274,829,317649,26005,5920,207,51667,51490,51057,6938,9994…
GO:0010638	positive regulation of organelle organization	140 of 2891 in the list	549 of 15382 in the genome	0.31793	302,9810,4926,25836,80312,9646,51100,22930,9026,10270,4204,4361,9948,208,7203,10458,89781,5073,4641,26053,23368,79618,118424,8743,51466,57708,84250,9647,7531,7408,55183,1634,10645,22885,4836,3176,23019,89795,57472,6836,6385,85465,10801,7159,246175,80115,546,1902,57602,253260,7029,23168,140775,9555,22976,6249,408,5594,1778,10095,23332,3687,2241,57154,3071,4216,5899,3099,6720,10425,10096,50807,5529…
GO:0044419	interspecies interaction between organisms	158 of 2891 in the list	632 of 15382 in the genome	0.32333	55746,9818,302,10498,5868,2621,999,1755,7342,55788,23013,5045,3836,5688,10771,79902,1794,10053,1642,9150,7337,8662,57187,4361,11097,10533,4204,3054,558,7040,89849,53371,25978,129401,1113,867,1488,9636,9844,1859,29890,5870,10313,260425,7023,7150,1877,23352,2068,11060,7531,3831,3932,291,3958,64848,51271,54476,4928,598,23186,636,10992,10482,4055,7913,3856,6829,9712,2033,8451,7514,28996,3839,64135,15…
GO:0009891	positive regulation of biosynthetic process	353 of 2891 in the list	1566 of 15382 in the genome	0.32435	7716,9757,55245,4207,51141,4216,163081,55897,23288,90993,2074,6772,80155,7057,80709,23060,5087,9969,10320,7799,4302,23648,91,5296,3394,64344,182,94241,29883,6198,3609,10014,546,1044,23168,7029,6599,4321,116986,65056,3480,2145,79612,9261,22885,9070,169792,2068,2553,1634,2309,64919,3659,2494,3428,8878,2115,79800,25988,378,22914,7551,7994,8085,54778,11240,22930,6497,6774,22926,7203,6777,6929,29028,4…
GO:0009792	embryo development ending in birth or egg hatching	134 of 2891 in the list	522 of 15382 in the genome	0.33012	57623,8451,2033,4154,3856,5087,91,29072,23648,51684,53615,2530,5594,598,79583,27086,3217,6385,55764,55553,3688,1889,23168,5125,23770,8178,677,23764,55897,3218,1999,9742,10512,23081,9113,118,29123,3705,57680,4763,4627,6497,3726,57187,10427,4040,2186,6491,79977,6608,25836,5079,3219,80312,9646,55746,824,57669,7408,317,6692,2068,57728,54903,4836,113026,5589,6768,79728,655,4124,3633,50515,4643,55112,2…
GO:0006725	cellular aromatic compound metabolic process	853 of 2891 in the list	4090 of 15382 in the genome	0.33863	27010,7011,55904,6018,23543,55869,10847,4967,54014,5976,8726,2946,126017,6427,861,5151,10499,3091,54904,25962,5074,84193,9960,84164,10020,83860,8976,29068,5143,54502,9439,11176,220963,201254,84124,88745,6256,1207,7257,2649,472,11030,58490,4090,151636,4088,2972,5536,10419,4705,51490,1565,8805,84498,4084,199990,9817,79691,54939,4521,4999,81552,80205,9572,84678,6901,10940,80714,2063,6760,80345,3978,…
GO:0032878	regulation of establishment or maintenance of cell polarity	12 of 2891 in the list	20 of 15382 in the genome	0.34930	10193,23189,253260,889,54828,51057,6093,81704,22902,2934,3993,57698
GO:0010243	response to organonitrogen compound	191 of 2891 in the list	787 of 15382 in the genome	0.35208	25942,4724,55971,50484,113,529,55023,10257,2822,4615,6654,1956,11213,23175,351,1536,55667,267,23028,634,10096,1785,1080,5468,109,5860,29904,7706,57521,23284,115,7494,59345,1808,550,1729,5025,7009,87178,54788,207,65010,11143,5530,5286,23191,5536,8837,5663,201595,5771,6400,1278,8826,10890,2730,10277,6844,1789,10142,5058,22937,5576,2934,2887,5591,1938,9472,2354,6382,7074,9847,5590,5702,3326,5295,940…
GO:0097190	apoptotic signaling pathway	75 of 2891 in the list	261 of 15382 in the genome	0.36447	5591,27242,7159,695,3092,91,10277,472,2065,598,28996,8451,2033,10595,3856,84334,83941,2537,665,3429,5527,1630,2074,5894,8717,8792,23411,5295,1613,835,30001,5074,8718,23645,10494,5163,7818,2272,11200,5578,5423,8428,8764,3916,55288,8445,3093,842,162989,2872,26060,8453,4763,843,9994,309,4804,23368,10016,8452,4292,3428,7009,57646,57600,6272,5025,7494,10193,22938,9647,1612,596,317,2309
GO:0010770	positive regulation of cell morphogenesis involved in differentiation	42 of 2891 in the list	125 of 15382 in the genome	0.37289	10096,22902,10109,23011,80005,5058,29904,1523,3037,4804,6792,1954,4076,79791,26259,10458,23499,10154,2803,91663,57698,10519,4915,27185,4131,23191,84079,5604,55604,8997,6239,2043,118813,10494,1793,29882,4976,5048,7074,201294,23363,23654
GO:0006888	ER to Golgi vesicle-mediated transport	51 of 2891 in the list	161 of 15382 in the genome	0.37996	55014,9527,22796,84364,29098,1783,22872,10484,64764,56681,10427,10802,29097,10466,11316,1314,9217,1075,372,26286,64788,832,10483,83548,23256,83696,55291,7109,51112,4253,6683,1453,5537,51143,1778,6811,829,288,5861,6711,10016,8452,25839,9919,23259,9871,8615,26984,378,143187,1522
GO:0034504	protein localization to nucleus	50 of 2891 in the list	157 of 15382 in the genome	0.38323	1434,10628,199953,1855,51194,3841,10049,3842,6774,64901,7514,23399,53371,473,6608,754,200576,2646,9818,57122,4321,55746,83860,9679,7249,55705,4000,23353,79902,4928,7428,3836,23633,9631,10527,5295,51184,84154,4193,3839,129401,54971,5530,7704,2923,23515,9972,6850,655,6711
GO:0044248	cellular catabolic process	343 of 2891 in the list	1521 of 15382 in the genome	0.40497	5151,23274,1374,161,2948,2946,1520,7323,23417,56261,256356,5702,7498,9528,51422,23198,34,9736,84937,4967,665,5976,5861,89853,123803,139341,165324,10277,79718,23327,4850,6342,5663,23339,201595,80153,151636,9474,9960,10327,1632,124975,120892,5143,3029,9572,51255,27329,64771,7494,9927,23670,10940,1565,84669,51667,54788,9097,23624,4521,7009,9817,57674,2021,645,7347,79791,60489,23318,25820,10005,6790,…
GO:0002768	immune response-regulating cell surface receptor signaling pathway	79 of 2891 in the list	279 of 15382 in the genome	0.40635	5530,9844,3551,9252,23191,22914,5682,10892,6850,4773,163486,596,5579,6416,3932,56667,5144,4584,5599,51324,7322,4775,5688,147179,10109,727897,4651,10096,5795,2822,5291,6654,4641,9846,10458,9564,4585,23198,5602,23547,5581,10095,5894,5685,387357,5971,100528032,3071,4067,5290,150372,7410,5693,2241,1793,55824,200958,5702,26999,8976,695,27242,10451,9402,5336,11119,5058,25865,10071,55072,5296,5594,4772,…
GO:0044085	cellular component biogenesis	510 of 2891 in the list	2350 of 15382 in the genome	0.41121	10594,6674,10658,83660,9871,79582,25776,51300,79140,79026,6141,129563,6259,7536,56776,3954,8872,51112,50809,9043,79598,4253,57492,80206,7410,51564,1213,23363,7405,6804,667,84033,8100,2744,22803,79568,10395,3880,9223,63971,22984,9644,10142,7186,55692,55226,7168,56912,79707,2580,55290,200186,144404,51133,6844,22872,55626,4726,115548,192670,23204,6434,84105,1783,919,23195,29767,1387,1278,7290,1522,6…
GO:0031060	regulation of histone methylation	23 of 2891 in the list	55 of 15382 in the genome	0.43645	22938,8726,22976,23411,4302,4204,23030,9555,3720,63925,9757,55183,5079,80312,9646,23168,546,10664,6598,64324,26053,23081,1789
GO:0032271	regulation of protein polymerization	52 of 2891 in the list	166 of 15382 in the genome	0.44885	2934,10096,10109,85477,89795,5058,27236,253260,7417,80115,8976,58497,4926,4204,9535,29767,9026,55971,10458,4641,5296,3059,4233,6249,91663,348110,10095,7429,829,56776,6711,5581,23122,55604,6904,51466,23191,23332,9113,118,1739,93663,832,10788,2241,7408,9873,80206,84501,3071,2017,23189
GO:0065009	regulation of molecular function	484 of 2891 in the list	2222 of 15382 in the genome	0.45487	147138,120892,5058,9368,25865,3643,6598,54820,32,2934,8976,83860,9472,153090,5663,8887,8837,57162,28988,149233,151636,2730,8826,84334,139818,4088,10746,23603,8720,55125,9175,9961,23327,5861,5581,27185,8751,6793,55869,57498,51773,5894,23158,163882,10985,51422,2048,7498,2537,5604,161742,23198,9814,2185,9830,5590,5702,1739,26999,100528032,3326,1520,121512,129531,2946,1676,440275,11214,267,55294,6432…
GO:0046488	phosphatidylinositol metabolic process	46 of 2891 in the list	142 of 15382 in the genome	0.46989	3636,23396,5296,22908,55361,4534,57605,80230,2822,5291,8821,3631,8897,9487,64419,5305,200576,5297,5336,23167,5868,57664,5289,80055,5783,51227,5290,56623,8871,5298,5295,83394,84668,79887,51447,3633,23556,9807,59339,5286,93210,6305,8394,10423,3632,5287
GO:0051726	regulation of cell cycle	241 of 2891 in the list	1030 of 15382 in the genome	0.51574	10460,5581,6793,55869,8491,8872,51143,55904,51422,23026,151195,5604,10217,1024,9814,11180,23198,4041,5693,29882,7405,127933,10494,1739,5702,3326,4771,79598,29086,2869,23363,1213,9039,10142,9368,5058,26054,54820,57448,51451,219771,5591,5781,51720,10806,54930,10419,5774,7027,4088,322,51696,10595,28984,58490,10746,55125,472,8881,4850,25904,11073,6494,1487,55249,87178,2627,65979,79577,79648,85456,845…
GO:0009890	negative regulation of biosynthetic process	297 of 2891 in the list	1301 of 15382 in the genome	0.52720	5074,10499,1739,84629,5971,8726,85451,7323,5976,79723,23178,23543,51773,55689,9528,27122,23522,5663,8837,4090,22980,2649,51460,23327,79718,9039,6256,8204,2887,11176,22937,7644,9960,4784,83860,9472,23512,80139,2063,23244,26058,9572,84678,4999,2120,4084,7009,7068,8805,2627,10131,51490,79648,9252,8863,79813,10049,23318,253461,7014,4774,9534,4799,440275,463,64324,55294,10005,57597,4775,84662,23645,54…
GO:0016070	RNA metabolic process	618 of 2891 in the list	2902 of 15382 in the genome	0.56146	22828,163081,7716,677,9757,11108,27125,2140,4150,1500,6772,167153,54811,51095,6429,3218,2074,1453,55813,53615,84914,114049,3394,7544,51028,6668,7633,100534012,29994,79871,23421,9969,10320,10014,546,3187,246175,10481,6599,23168,7029,64895,65056,22890,6733,29883,94241,7375,92822,3609,64800,3096,3659,81608,84436,2494,653121,2145,1877,169792,2553,51588,29890,7551,9205,84775,3428,6929,54901,23405,1629…
GO:0009968	negative regulation of signal transduction	243 of 2891 in the list	1041 of 15382 in the genome	0.56512	10617,57732,655,5140,4043,4052,80114,50515,10399,29979,84952,1859,493,9821,8743,8725,5682,10016,867,3480,2734,1612,2889,58533,1634,154043,51588,3487,1193,2309,624,3675,57591,284996,23019,9462,22900,5688,23678,10771,5859,55788,51530,2201,55003,2621,9516,283149,23111,55841,2064,11240,65268,100533105,5782,57680,4763,79899,8650,10146,6497,55654,5795,27031,5495,8315,6314,23171,10519,753,8717,90993,568…
GO:0043414	macromolecule methylation	57 of 2891 in the list	188 of 15382 in the genome	0.56924	54790,54815,200424,9070,25962,63925,54904,7468,23512,11108,196074,9757,2145,8726,83852,54496,6018,79723,55904,5870,5110,5926,9545,399818,221656,79813,4839,4204,55798,113802,54888,10419,8085,55870,694,1788,84787,8493,22976,114049,29072,25821,51451,10664,64324,11176,1789,3275,56339,84193,84444,9646,2935,23168,1938,546,10498
GO:2000114	regulation of establishment of cell polarity	11 of 2891 in the list	18 of 15382 in the genome	0.57445	57698,2934,22902,54828,6093,51057,81704,253260,889,23189,10193
GO:0070936	protein K48-linked ubiquitination	18 of 2891 in the list	39 of 15382 in the genome	0.57760	83737,7322,84447,57531,84937,7328,54476,10425,267,3093,54926,7337,7323,23327,57162,92912,26249,151636
GO:0051058	negative regulation of small GTPase mediated signal transduction	21 of 2891 in the list	49 of 15382 in the genome	0.58554	94134,4763,2889,23607,3675,4233,9927,23189,9912,9462,8437,286205,10617,22821,2048,84952,3688,10395,2909,8452,79567
GO:0006914	autophagy	66 of 2891 in the list	226 of 15382 in the genome	0.58674	1201,55201,128866,55669,9779,9927,7494,64771,10193,65082,3428,7009,8878,9821,5287,29979,55255,143187,57231,7879,25978,55014,89849,2011,10533,9842,167410,5291,51534,9868,81671,8897,9146,54463,51100,23241,7405,9711,5289,57154,23274,23673,1213,5861,128077,93343,139341,9528,51422,55062,140775,5663,23339,4077,165324,26191,2308,51028,55626,94241,64419,120892,84749,9474,23001,1509
GO:0061919	process utilizing autophagic mechanism	66 of 2891 in the list	226 of 15382 in the genome	0.58674	26191,2308,55626,51028,165324,4077,140775,23339,5663,1509,9474,23001,84749,94241,64419,120892,1213,23274,23673,5289,57154,23241,7405,9711,55062,9528,51422,128077,93343,139341,5861,9868,167410,5291,51534,89849,55014,2011,10533,9842,7879,25978,9146,54463,51100,81671,8897,65082,9779,7494,9927,64771,10193,1201,55201,55669,128866,57231,9821,5287,29979,55255,143187,7009,8878,3428
GO:0060998	regulation of dendritic spine development	23 of 2891 in the list	56 of 15382 in the genome	0.60996	221935,29904,9231,1902,8997,22849,50807,10096,27185,23613,10611,10458,9912,26037,5597,7337,6792,2043,7074,5048,5663,4976,4076
GO:1901699	cellular response to nitrogen compound	129 of 2891 in the list	506 of 15382 in the genome	0.62972	5140,22849,493,2889,54434,3480,824,111,5144,3709,2309,5906,5573,999,3269,343,9564,6776,4804,6546,9734,6774,10533,6777,23405,208,1788,535,10458,26060,6263,29066,153129,4915,23304,4780,1495,6772,252983,4193,64135,677,1811,2241,2043,197131,5899,5575,115004,5290,6720,3784,26523,56339,6198,546,10014,80115,6599,26,2771,5770,3164,2308,5296,9314,5594,598,26191,1729,5025,65010,5286,23191,51490,7247,57521,…
GO:0006470	protein dephosphorylation	37 of 2891 in the list	108 of 15382 in the genome	0.63670	5799,23645,54434,5783,9647,2140,5792,5537,6305,5530,54949,79871,58490,5775,26469,5536,9989,23399,5774,5782,5771,8493,10106,9150,5495,4534,26191,5791,5795,5796,5770,55844,5797,8897,5500,85464,5521
GO:0006366	transcription from RNA polymerase II promoter	116 of 2891 in the list	447 of 15382 in the genome	0.64044	9572,51586,57508,51043,55250,6619,3096,865,571,9569,22938,2494,81608,3659,2063,80714,5430,9070,2068,169792,79664,2627,7068,8805,51513,6239,6874,5926,55339,79577,659,4306,8544,10025,22794,23064,2115,254251,57187,1855,8189,9150,2034,79724,6774,3054,9188,4775,5079,9646,4782,7067,4799,463,23764,26173,10725,6875,6720,55534,6427,55174,8732,27125,8178,11108,7716,6924,4150,84441,1024,2113,9967,1999,55656…
GO:0071786	endoplasmic reticulum tubular network organization	9 of 2891 in the list	13 of 15382 in the genome	0.65348	124491,64225,80856,57142,10313,23204,10890,118813,22931
GO:0060968	regulation of gene silencing	32 of 2891 in the list	89 of 15382 in the genome	0.65551	9631,54454,5430,7538,7290,57510,5530,27327,57708,5604,129401,9612,8087,23165,9972,23279,23133,29028,25942,53371,5253,11097,6774,80312,57122,55746,27161,9818,26523,4928,79902,5431
GO:0051270	regulation of cellular component movement	189 of 2891 in the list	786 of 15382 in the genome	0.66556	5894,5581,5585,6793,6653,55619,6259,8751,81704,161742,57531,57522,10653,1793,1739,93663,7074,2185,4067,51564,7423,4771,100528032,657,9043,23189,116985,5295,286077,2919,25865,2934,22902,7168,9368,54828,10142,286205,5058,9722,10395,8976,8826,285,23603,28984,2065,91663,348110,85440,7784,57698,5025,7429,102,7414,4680,1729,55604,1265,23122,9231,6239,775,80139,55749,114609,7494,27329,64750,23654,634,40…
GO:0030260	entry into host cell	16 of 2891 in the list	33 of 15382 in the genome	0.68460	11060,558,7405,5819,156,2060,4233,9972,1508,867,3839,999,83737,2621,1500,11059
GO:0044409	entry into host	16 of 2891 in the list	33 of 15382 in the genome	0.68460	1508,9972,3839,867,11059,1500,83737,999,2621,558,11060,7405,5819,156,2060,4233
GO:0051806	entry into cell of other organism involved in symbiotic interaction	16 of 2891 in the list	33 of 15382 in the genome	0.68460	156,2060,4233,11060,558,5819,7405,3839,867,11059,999,2621,83737,1500,1508,9972
GO:0051828	entry into other organism involved in symbiotic interaction	16 of 2891 in the list	33 of 15382 in the genome	0.68460	3839,867,11059,999,83737,2621,1500,1508,9972,156,4233,2060,11060,558,7405,5819
GO:0022603	regulation of anatomical structure morphogenesis	206 of 2891 in the list	867 of 15382 in the genome	0.68614	4289,1044,1523,1902,54751,10014,64423,3217,27086,3475,9314,889,29,7421,115209,28996,6786,7057,2113,84079,23332,6772,4155,8997,5685,1453,10493,10519,26051,10512,55843,4915,1613,55897,201294,9202,80179,92140,832,2043,57154,3566,2035,90627,5048,6608,149041,5578,23111,283149,85464,3037,150465,577,10498,5797,4651,23011,80005,963,81,5906,5688,7750,3339,26037,694,23499,10458,9948,10427,27031,7337,9734,6…
GO:0050793	regulation of developmental process	476 of 2891 in the list	2191 of 15382 in the genome	0.68693	9921,7704,1630,128272,6259,6653,5585,4041,93663,7444,3720,1793,63925,29882,7074,5693,7423,4067,51564,23363,1213,5295,4343,116985,9043,4771,657,5597,22902,2580,85477,113251,66008,55840,92,1789,55692,7168,10395,171392,9991,79784,5781,27242,28984,285,23414,322,1387,192670,9139,5771,2065,7784,85440,7429,9204,54681,2909,23191,55604,79577,162427,83737,23259,1522,87178,6239,344901,27166,57534,27250,2557…
GO:0006915	apoptotic process	198 of 2891 in the list	830 of 15382 in the genome	0.73656	23095,5578,51100,11200,135,1760,3093,8445,8764,55288,3836,3916,2872,26060,1788,208,23405,162989,4804,9026,84236,4209,6093,4763,8883,843,285237,10016,8743,9844,23368,57646,2339,57600,8878,6272,10313,659,4292,3428,9577,3659,260425,23786,10193,57551,2309,317,2068,9647,1612,55504,3092,291,79811,7159,695,6198,51643,94241,54476,9135,1434,5594,598,64344,2308,4055,3164,91,3856,728642,23421,11188,28996,20…
GO:1901360	organic cyclic compound metabolic process	891 of 2891 in the list	4308 of 15382 in the genome	0.74009	5585,129563,4793,6653,140890,7704,9921,22909,10535,10594,51727,143,51002,9612,4041,374900,2272,63925,10623,57492,10725,4343,1345,4548,51564,5208,3899,51222,55226,23272,54828,1789,57459,23389,79707,22835,5431,10180,84181,22803,51138,6871,51720,171392,10608,9139,84105,192670,6434,23414,1387,322,23195,6721,10595,2976,23264,55193,25904,5930,80308,22794,955,55225,4306,51013,54677,254251,65220,6239,101…
GO:0019079	viral genome replication	14 of 2891 in the list	27 of 15382 in the genome	0.74019	89849,6829,1487,8411,7342,6598,2621,9474,5868,7913,4774,1488,5297,156
GO:0007041	lysosomal transport	30 of 2891 in the list	82 of 15382 in the genome	0.74370	1130,23295,65082,4534,164,8943,55297,151636,55737,51479,55275,23339,25978,8546,84067,7879,81609,22898,9146,63971,66008,6272,2580,51172,138050,3916,84376,79158,9392,6653
GO:0006417	regulation of translation	94 of 2891 in the list	350 of 15382 in the genome	0.77022	208,23405,8662,2872,29066,2733,4076,53371,2064,6774,23318,11097,9818,149041,27161,55746,79902,351,5936,440275,23019,10128,1612,2309,5430,26058,5530,317649,84300,7538,26065,10399,9617,10131,51490,129401,23191,9972,22794,23185,60678,22849,23264,25904,5594,192670,246175,1938,8864,8669,7072,57122,6311,57472,4928,29883,90850,6256,56339,26523,6198,3609,5431,113251,4343,7298,8667,1153,85451,1613,9631,55…
GO:0040012	regulation of locomotion	189 of 2891 in the list	788 of 15382 in the genome	0.77126	57669,9647,54434,3480,3675,1634,10193,659,6810,655,57118,10399,8434,4354,79148,10016,51466,22914,196528,11116,23143,11240,100533105,4763,6093,2064,25978,6774,9734,6546,79899,8650,6776,9564,208,6809,5795,4641,1642,23499,8764,81,23678,81559,23473,25930,135,5797,4638,80005,5793,2621,3037,5578,25836,85464,90627,2241,79772,3071,1613,10519,753,23613,10512,6870,221178,1495,23332,7057,2113,23060,11188,29…
GO:0007034	vacuolar transport	36 of 2891 in the list	105 of 15382 in the genome	0.77222	51479,151636,55737,84067,7879,23339,25978,23295,4534,51028,1130,8943,2580,66008,138050,3916,22898,63971,9146,81609,55275,1201,23484,57154,128866,8546,65082,164,55297,6272,84376,9392,79158,6653,51172,143187
GO:0032844	regulation of homeostatic process	110 of 2891 in the list	422 of 15382 in the genome	0.79404	3954,23171,5581,5976,55676,55869,23293,23543,3172,8792,23178,3707,2113,252983,2537,4041,7074,7782,677,3183,805,9378,133308,4216,3071,60682,30001,4067,2946,22913,55226,92,6598,54552,10802,546,9474,51,133522,9472,5336,972,29098,5774,2730,6721,23381,472,408,91,2308,23327,5594,288,6850,3799,54681,6810,1729,1831,5025,7871,7009,7538,9636,10399,775,3156,79618,596,26272,3932,3949,1634,111,5144,1193,3709,…
GO:2001233	regulation of apoptotic signaling pathway	93 of 2891 in the list	346 of 15382 in the genome	0.80951	56917,23411,835,1613,5008,10625,2140,4780,1495,57630,2537,4193,84447,7057,10955,90993,5894,8717,5770,4055,598,6934,8837,5771,7027,4088,84334,2730,3958,7417,7159,116986,7029,972,7428,147138,94241,9368,7186,2934,6198,57448,7023,7494,5034,4836,2017,57591,7531,1612,596,3932,4976,51588,27166,317,624,29979,10131,23368,10399,9821,8743,51703,8725,6810,2923,7009,960,162989,3717,50484,6788,9026,100533105,4…
GO:0046794	transport of virus	21 of 2891 in the list	50 of 15382 in the genome	0.83212	2060,3841,9631,7514,53371,9397,11097,9818,3839,129401,55746,57122,4928,79902,9972,23279,3836,89853,51271,23165,93343
GO:1901362	organic cyclic compound biosynthetic process	567 of 2891 in the list	2654 of 15382 in the genome	0.85327	7342,4782,7750,85441,5079,9188,10765,4361,4204,9734,10270,4591,4209,9150,2186,57187,5984,7690,1998,80095,10025,659,57708,4733,155061,4047,8725,51513,54971,8833,7572,730087,54496,57508,51586,6002,27086,133522,27297,84456,695,55553,9658,6829,10914,11201,1497,4772,3638,7421,54856,27300,22976,29072,10628,23081,53635,23613,2130,1999,23293,1936,22893,8732,347344,55571,55534,6720,22913,10629,23764,57862…
GO:0035195	gene silencing by miRNA	18 of 2891 in the list	40 of 15382 in the genome	0.86678	4343,23405,23264,29066,23019,192670,6774,23318,57510,7538,51490,27161,27327,57472,29883,56339,26523,5936
GO:0031327	negative regulation of cellular biosynthetic process	291 of 2891 in the list	1281 of 15382 in the genome	0.89817	23051,22938,64750,571,57507,10229,27250,25920,7468,79577,2909,8452,5926,6239,8520,55249,1487,9044,5796,5884,3059,81618,23492,25825,25942,51592,2917,27161,5468,4087,634,23028,10664,5936,9093,26036,51564,1213,9400,51222,4771,4343,3720,54807,374900,51317,3183,5205,9612,25776,57510,7704,8493,23264,7784,6721,1387,23414,322,10595,10608,192670,5771,9139,51720,171392,7072,2354,11059,55226,10142,1789,3659…
GO:0006351	transcription, DNA-templated	467 of 2891 in the list	2152 of 15382 in the genome	0.90235	23093,2186,54891,57187,79724,9150,2064,10270,57680,4209,4591,196528,81669,22904,9734,4204,22992,27107,9188,11200,10765,91133,283149,25836,5079,7750,4782,85441,55703,7342,54496,865,57508,51586,8028,51043,56946,7572,23019,730087,161882,79664,5430,5469,1488,9821,54971,51513,2077,155061,57708,286075,4733,8725,79618,90592,10025,80095,659,1998,7690,26053,55795,54856,27300,2104,7421,408,22976,29072,1062…
GO:0030330	DNA damage response, signal transduction by p53 class mediator	26 of 2891 in the list	68 of 15382 in the genome	0.90878	29883,57472,5527,11200,246175,10397,10498,546,6790,85456,4193,7029,55571,28996,7027,27330,28984,2309,22976,7023,4194,23019,25904,891,4850,835
GO:0097659	nucleic acid-templated transcription	467 of 2891 in the list	2153 of 15382 in the genome	0.94359	54811,1500,80155,221037,6772,79885,2074,388561,6429,3218,163081,1613,3431,5411,84450,4150,27125,2140,4207,7716,9757,11108,65056,3092,23168,6599,7029,79811,246175,10481,10014,51701,546,93973,92822,3609,22890,29883,94241,57661,23186,7586,51028,3394,7544,64344,84914,7913,53615,114049,80264,9969,1106,10320,23060,1407,23421,79871,29994,7633,6668,140775,7994,9205,7551,29890,25988,81856,2115,116071,8544…
GO:0018022	peptidyl-lysine methylation	24 of 2891 in the list	61 of 15382 in the genome	0.96768	29072,22976,84787,83852,8726,55870,9757,8085,2145,23512,7468,63925,9070,200424,54790,79813,399818,23168,9646,84444,5926,84193,79723,6018
GO:0016241	regulation of macroautophagy	46 of 2891 in the list	146 of 15382 in the genome	0.98597	23274,23411,10193,9927,5899,8131,5290,5768,23256,7405,9711,57154,58533,57521,1634,128866,27131,9517,9821,6009,51422,665,153129,57533,4534,23265,535,60412,529,22930,140775,54832,3064,6829,55737,7249,5868,8100,5599,200576,51100,5305,8897,84749,826,823
GO:0010467	gene expression	670 of 2891 in the list	3181 of 15382 in the genome	0.99072	730087,51747,7572,51586,10171,57508,83874,54496,1201,54148,8725,155061,4733,51263,57708,51513,51602,54971,7690,1998,659,80095,9716,10025,9150,29066,22889,57187,2186,4204,9734,11097,4591,4209,10270,5079,9818,2935,54439,10765,64788,9188,25821,7342,85441,4782,7750,55052,6720,22913,55534,23764,57862,8667,10629,84248,7818,26156,347344,55571,8732,60625,196074,1936,22893,4528,53635,23081,196441,1999,232…
GO:0042787	protein ubiquitination involved in ubiquitin-dependent protein catabolic process	41 of 2891 in the list	126 of 15382 in the genome	1	891,64750,51255,23352,25897,996,57154,11060,29882,26249,119504,84447,4193,867,57531,8452,83737,25841,9666,5930,23624,25898,8453,23327,1642,10277,8881,64795,151636,54778,8451,127544,7706,11059,6790,25820,267,57563,339745,10075,10425
GO:0032774	RNA biosynthetic process	468 of 2891 in the list	2160 of 15382 in the genome	1	2972,4088,4090,58490,22980,10419,5536,7027,79718,3200,9321,51460,11030,2649,7620,6598,11176,9439,8204,6256,91748,84124,83860,4784,84164,84193,29068,7644,8976,54904,3091,10499,90594,10625,5074,6427,55174,126017,8726,5971,23189,6875,861,3172,51773,6018,79723,5316,55904,54014,55869,10847,55656,10260,8648,23522,221656,253461,8863,5558,23269,9994,5253,84787,2034,23077,9534,4774,54531,463,64324,26152,5…
GO:0033365	protein localization to organelle	131 of 2891 in the list	521 of 15382 in the genome	1	5189,117177,51608,51184,84250,83548,129401,55802,54971,143187,5870,655,6850,9868,6491,6774,222229,55670,22930,53371,23063,2646,9818,6608,55746,51100,9679,10498,9409,79902,3836,3916,5373,10527,11014,56995,3099,64083,57154,84154,23645,54469,4193,345778,3839,5372,1453,84376,51172,6711,9742,636,51028,1434,10628,9555,23334,7514,200576,79567,4321,5195,546,55764,4928,11231,7428,23633,29887,7385,23527,99…
GO:1905269	positive regulation of chromatin organization	28 of 2891 in the list	76 of 15382 in the genome	1	22976,472,408,22938,6720,8726,891,221477,25942,55183,10270,4204,3720,11143,9810,25836,80312,6871,9646,9252,23168,57708,1789,1487,6598,23028,25865,26053
GO:0045597	positive regulation of cell differentiation	189 of 2891 in the list	793 of 15382 in the genome	1	9043,3326,5597,4771,657,861,4067,23363,7074,29882,63925,1793,5590,10494,2048,5604,4041,4131,8648,27185,57498,7704,3707,2803,91663,50618,23327,5663,8837,10419,149233,9139,322,8826,4090,28984,9472,84193,5058,92,1789,85477,22902,7494,1948,23654,23051,23338,22938,8546,255743,30846,3594,4976,80139,9231,6239,2627,162427,23191,55604,2909,23064,4773,8202,57698,8943,941,1855,3059,10154,26259,79791,6938,67…
GO:0051654	establishment of mitochondrion localization	11 of 2891 in the list	19 of 15382 in the genome	1	66008,3091,55201,55288,4976,5819,10128,80179,4131,23095,6683
GO:0043068	positive regulation of programmed cell death	138 of 2891 in the list	554 of 15382 in the genome	1	10533,4804,4763,9026,3248,3717,694,162989,22926,135,3275,22900,340485,23365,1075,51100,11200,317,2309,51588,3932,9647,7531,1612,23786,4836,4891,7023,6272,8878,51447,57118,655,10016,285237,8743,57787,23368,10399,23421,2308,598,3164,10628,29,4055,7421,1728,3672,94241,6733,6196,10451,7029,3092,7159,3688,1902,10181,5008,1613,835,23411,580,8717,3429,10955,7057,6772,1495,9113,23151,8997,81618,79370,306…
GO:0031571	mitotic G1 DNA damage checkpoint	23 of 2891 in the list	58 of 15382 in the genome	1	79791,55571,7027,26058,28984,4194,55159,891,4850,835,25904,23019,29883,5527,57472,10498,6790,5591,11200,246175,7029,4193,85456
GO:0044819	mitotic G1/S transition checkpoint	23 of 2891 in the list	58 of 15382 in the genome	1	28984,26058,7027,55571,79791,25904,23019,835,4850,891,55159,4194,5527,57472,29883,85456,4193,7029,246175,11200,5591,6790,10498
GO:1900076	regulation of cellular response to insulin stimulus	23 of 2891 in the list	58 of 15382 in the genome	1	5058,6198,55788,2887,5781,7249,51237,5579,9847,5771,4976,55971,4804,5590,208,5295,5791,23189,2822,896,5770,5296,4641
GO:0030865	cortical cytoskeleton organization	15 of 2891 in the list	31 of 15382 in the genome	1	5357,2035,7429,2037,85369,1739,752,5048,55012,30846,6093,2036,3071,9948,3551
GO:0008064	regulation of actin polymerization or depolymerization	47 of 2891 in the list	151 of 15382 in the genome	1	1739,93663,832,2241,10788,7408,9873,54434,80206,51474,84501,3071,2017,23189,10095,7429,829,54961,56776,6711,5581,2909,55604,23191,51466,9113,118,9535,29767,9026,55971,10458,5296,4641,9948,3059,91663,348110,2934,10096,85477,10109,27236,253260,85464,80115,8976
GO:0046854	phosphatidylinositol phosphorylation	14 of 2891 in the list	28 of 15382 in the genome	1	5296,5290,5286,200576,55361,5297,23167,5291,5298,5287,5295,84668,51447,9807
GO:0051253	negative regulation of RNA metabolic process	245 of 2891 in the list	1063 of 15382 in the genome	1	10608,5663,6434,5771,9139,6721,23414,1387,322,4090,22980,10595,2649,7784,8493,79718,23327,51460,9039,6256,8204,1789,11176,7644,11059,4784,83860,9991,51720,171392,9960,2354,374900,51317,3183,5074,3720,10499,54807,1739,5971,84629,51564,9400,7323,8726,51222,55164,9967,51773,23543,7704,79723,25776,23522,79882,55689,27122,5205,9612,25942,23492,51592,92345,253461,8863,79813,10049,5796,9534,4774,3059,46…
GO:0045934	negative regulation of nucleobase-containing compound metabolic process	276 of 2891 in the list	1214 of 15382 in the genome	1	7009,4084,79648,9252,8805,5530,7068,2627,80139,23244,2063,23512,2120,4999,84678,9572,463,55294,64324,7158,4799,1676,4775,57597,253461,8863,10049,79813,92345,9534,7014,4774,51773,23543,79723,23522,55689,27122,10499,1739,5074,7323,8726,55164,5971,84629,11176,6256,9039,8204,83860,4784,9472,9960,7644,4090,22980,5663,79718,23327,51460,2649,22849,1998,57600,655,2005,4292,1831,659,155061,8725,79618,5112…
GO:1903078	positive regulation of protein localization to plasma membrane	18 of 2891 in the list	41 of 15382 in the genome	1	6809,9378,29098,3675,1739,163882,10399,3688,2048,6711,5581,6810,3799,10519,7429,8878,5357,10096
GO:2000145	regulation of cell motility	174 of 2891 in the list	724 of 15382 in the genome	1	7074,2185,1793,10653,93663,9043,23189,4771,100528032,657,5295,4067,51564,7423,5581,5585,81704,8751,6793,55619,6653,5894,57522,161742,57531,285,8826,28984,23603,348110,85440,91663,7784,2065,7168,5058,286205,9368,54828,25865,2919,286077,2934,22902,8976,10395,55749,80139,27329,64750,7494,23654,114609,7414,4680,1729,7429,5025,57698,102,6239,9231,55604,1265,23122,79791,51057,64081,5796,2822,4233,50488…
GO:1903844	regulation of cellular response to transforming growth factor beta stimulus	31 of 2891 in the list	88 of 15382 in the genome	1	283149,55612,7057,4087,27122,2201,50515,7049,10755,26036,753,4052,135228,22938,8425,3326,64750,23411,6497,64081,58533,57154,3675,80139,2734,54778,8837,8516,255743,51592,28996
GO:0032970	regulation of actin filament-based process	81 of 2891 in the list	297 of 15382 in the genome	1	348110,91663,5296,9912,29098,29767,28984,27,8976,1902,80115,9722,27236,253260,10395,7168,5058,54828,10142,85477,2934,6385,23189,116985,4771,5295,3071,80206,1613,23607,9873,10788,2185,2241,93663,1739,832,118,23332,9113,5581,6711,56776,128272,10095,4233,9948,3059,4641,488,10458,55971,6093,9026,4627,9535,54795,85464,11214,8500,10109,10096,2017,51474,84501,54434,7408,9647,395,5144,775,23191,51466,556…
GO:0043065	positive regulation of apoptotic process	137 of 2891 in the list	551 of 15382 in the genome	1	3672,1728,6196,6733,94241,3092,7029,10451,1902,3688,7159,23421,598,2308,7421,4055,29,10628,3164,8717,10955,3429,7057,8997,23151,9113,1495,6772,10181,835,5008,1613,580,23411,135,340485,22900,3275,51100,1075,23365,11200,4804,10533,3248,4763,9026,694,3717,22926,162989,51447,6272,8878,655,57118,8743,285237,10016,10399,23368,51588,2309,317,7531,1612,9647,3932,7023,4891,23786,4836,85477,2934,9368,7186,…
GO:0075733	intracellular transport of virus	20 of 2891 in the list	48 of 15382 in the genome	1	9631,3841,11097,9397,53371,7514,55746,129401,57122,3839,9818,93343,23165,89853,51271,3836,9972,23279,4928,79902
GO:0070544	histone H3-K36 demethylation	7 of 2891 in the list	9 of 15382 in the genome	1	23133,79831,23081,23030,80853,84678,22992
GO:0051336	regulation of hydrolase activity	189 of 2891 in the list	796 of 15382 in the genome	1	7009,55616,5524,3551,27166,8301,11033,23348,255743,27329,23654,55785,10160,1676,9093,64780,5599,5468,1740,10049,3064,9994,221477,831,1956,960,2822,1124,842,10154,7014,23158,5894,4940,5581,6653,55619,57706,128272,81704,161742,2537,9814,163882,7498,57630,5590,26999,805,7074,10788,2185,2168,4067,121512,7410,54843,3326,100528032,116985,51360,25865,2934,54820,7168,54828,7186,6625,9472,153090,23504,103…
GO:0030832	regulation of actin filament length	47 of 2891 in the list	152 of 15382 in the genome	1	80115,8976,85464,253260,27236,10096,2934,85477,10109,9948,3059,348110,91663,5296,4641,10458,9026,55971,9535,29767,118,9113,2909,51466,23191,55604,829,5581,6711,54961,56776,7429,10095,2017,3071,23189,84501,80206,51474,2241,10788,54434,7408,9873,93663,1739,832
GO:0051493	regulation of cytoskeleton organization	107 of 2891 in the list	414 of 15382 in the genome	1	10274,51474,84501,6683,57551,2017,128866,395,7408,152185,54434,9647,824,55604,51466,79648,23191,2909,23122,50810,8243,7429,55616,54961,1729,829,10458,4641,6491,3059,9948,4233,9535,2011,4204,25978,55971,6093,9026,22994,4591,85464,7517,4926,6790,10109,79866,10096,8500,11214,1213,1613,80206,4771,79598,116985,23189,3071,5295,93663,832,1739,5048,9873,23607,2185,10788,2241,6904,23332,9113,118,10095,177…
GO:0007017	microtubule-based process	134 of 2891 in the list	538 of 15382 in the genome	1	6790,10096,4000,55012,351,1855,8943,3064,3842,23059,7430,22994,23172,50810,23122,79648,26005,6687,440193,5524,3799,84501,891,9662,4140,6683,283234,55201,8546,10128,51626,8556,4976,6760,63971,54930,10806,8100,23639,3895,54820,23353,56912,66008,10142,54828,9321,4134,3796,23032,85440,55125,1767,1783,4131,6674,79582,51143,124602,79819,4281,5861,27185,54462,10460,56776,23363,1213,9857,161,1739,3091,55…
GO:0044093	positive regulation of molecular function	301 of 2891 in the list	1338 of 15382 in the genome	1	4041,8792,5585,57706,4793,6653,55619,81704,128272,25,4067,5208,7410,116985,9043,84766,805,5693,7074,9618,2168,29882,9722,5336,9217,10395,219771,5781,51360,256987,5576,6883,7168,7186,10142,54828,23032,2065,55626,8881,85440,55072,200186,10595,28984,65979,55616,3799,83696,891,114609,115,27166,6416,255743,5579,109,5599,5468,4293,23028,10096,351,55012,9093,4615,27347,2822,842,4233,5291,57506,3064,6788…
GO:0006650	glycerophospholipid metabolic process	74 of 2891 in the list	267 of 15382 in the genome	1	51447,3633,23556,9807,59339,5286,6305,93210,5920,5287,23259,80055,5783,6901,8871,5298,26090,79887,171586,8897,23175,9487,51100,84188,5297,23167,5868,151056,4204,56994,23396,9489,55361,4534,9663,80230,57605,55500,2822,23761,5291,8821,253558,8760,114884,10955,23171,8394,10423,5337,3632,57664,5289,23659,56261,129642,5290,51227,56623,5295,83394,84668,256987,85465,3631,64419,5305,5130,200576,5336,3032…
GO:0030334	regulation of cell migration	162 of 2891 in the list	669 of 15382 in the genome	1	8428,10096,4000,634,388364,57142,3714,65009,51057,79791,64081,4233,2822,5796,50488,10396,4615,4680,1729,7414,102,5025,7429,57698,6239,9231,23122,55604,1265,55749,80139,23654,64750,27329,7494,114609,5058,9368,54828,286205,7168,22902,2934,25865,2919,286077,8976,10395,28984,23603,285,8826,7784,348110,85440,91663,81704,8751,6793,55619,6653,5581,57522,57531,161742,2185,7074,1793,5295,23189,9043,657,10…
GO:0016236	macroautophagy	42 of 2891 in the list	132 of 15382 in the genome	1	10533,55014,89849,4077,7879,5663,25978,51028,55626,9868,167410,51534,165324,64419,94241,8897,54463,9146,9474,23001,1201,57154,5289,55669,128866,23241,65082,23673,9779,64771,9927,93343,128077,8878,139341,5861,55062,57231,5287,9821,29979,51422
GO:0050773	regulation of dendrite development	39 of 2891 in the list	120 of 15382 in the genome	1	23363,5597,2043,29882,4976,7074,5048,84816,221935,23191,84079,5530,8997,9231,22849,1630,27185,655,23613,57118,26037,9912,26259,10458,7337,6792,8826,4076,79791,5663,29904,1523,1902,10498,577,10096,50807,23011,10611
GO:0010498	proteasomal protein catabolic process	78 of 2891 in the list	285 of 15382 in the genome	1	11124,7706,6790,56886,267,55294,3093,7328,4287,5688,1642,5886,23190,152006,64326,64795,54778,79791,84236,8924,5682,8452,118424,54788,29979,83737,9817,9666,550,891,55757,27248,10193,51255,23392,9572,9354,11060,51608,26272,130507,57003,55666,11059,339745,54476,7428,79718,23327,10277,165324,8881,408,5887,6400,8451,201595,10585,119504,84447,23198,23304,4780,25841,5685,54442,84937,5527,7323,197131,549…
GO:0006999	nuclear pore organization	9 of 2891 in the list	14 of 15382 in the genome	1	124491,57142,129401,55746,57122,9972,4928,23165,53371
GO:0006281	DNA repair	114 of 2891 in the list	447 of 15382 in the genome	1	2074,91419,7156,9401,4255,5976,23198,143,10535,375748,22909,5980,10463,124739,51347,7405,2140,80820,8930,9400,2177,7323,10973,29086,23411,580,93973,5431,6598,22890,201254,55775,10075,84164,9960,100533467,55666,51720,51138,5591,165918,546,5378,151636,322,11201,23503,5536,8451,2175,5887,55611,22976,29072,55159,472,57646,199990,54780,25898,9557,4292,11073,23064,9716,257218,4521,79728,55339,6117,8545…
GO:0044783	G1 DNA damage checkpoint	23 of 2891 in the list	59 of 15382 in the genome	1	7029,85456,4193,6790,10498,246175,11200,5591,5527,57472,29883,835,891,4850,23019,25904,4194,55159,26058,28984,79791,7027,55571
GO:0031400	negative regulation of protein modification process	132 of 2891 in the list	530 of 15382 in the genome	1	408,5770,4302,51684,55611,5296,135228,2308,26191,140775,1407,9555,8864,7375,54552,339745,3071,23411,5575,23645,5048,51347,23770,11329,996,8661,9113,119504,23171,26051,753,23081,5685,5795,4040,11116,65268,6093,4763,79899,25998,4204,5573,5079,340485,5688,10771,5859,135,7023,84062,284996,3480,2889,7531,9647,58533,154043,1634,624,5144,9636,10399,493,5682,867,655,57732,8881,91663,9961,55870,5536,5771,…
GO:0031047	gene silencing by RNA	26 of 2891 in the list	70 of 15382 in the genome	1	113802,23318,6774,7247,55571,192670,25904,23019,29066,23405,23264,4343,7257,5936,26523,56339,29883,27044,57472,27327,27161,51490,7538,246175,10658,57510
GO:0031058	positive regulation of histone modification	26 of 2891 in the list	70 of 15382 in the genome	1	1487,6598,26053,25865,23028,1789,25836,9646,6871,80312,23168,9252,11143,9810,4204,3720,221477,10270,55183,22938,8726,6720,891,22976,472,408
GO:0046834	lipid phosphorylation	16 of 2891 in the list	35 of 15382 in the genome	1	51447,9807,5297,23167,200576,5286,8526,5287,55361,5290,5296,84668,8527,5295,5291,5298
GO:0018105	peptidyl-serine phosphorylation	46 of 2891 in the list	149 of 15382 in the genome	1	9261,5579,7444,5590,10645,127933,7150,1613,891,22853,6197,23139,6850,57118,5585,5581,1453,23515,1859,3551,9252,100533105,1195,28996,146057,208,27347,53944,2872,156,7443,5594,23678,23031,1760,818,25865,5591,11200,5603,2621,5599,51701,5578,253260,5260
GO:0038127	ERBB signaling pathway	24 of 2891 in the list	63 of 15382 in the genome	1	51196,55914,7429,55614,5781,9252,5286,5578,867,222584,2064,5782,55824,8826,9564,26469,2060,8527,9961,5290,5594,6654,2065,5284
GO:0050767	regulation of neurogenesis	155 of 2891 in the list	639 of 15382 in the genome	1	257194,57154,2043,5048,1272,1656,84079,84816,8997,1495,23081,1453,5792,4915,23613,10519,84376,3475,3418,9314,23060,5087,22891,9289,1902,8864,58497,27,1523,182,5589,64919,55714,23531,3675,118813,6692,2309,2889,54434,3949,6009,22849,4124,57118,54961,655,10458,23499,26037,6929,7337,9948,23405,57187,6792,8650,6497,4804,6774,2011,4076,4763,23111,85464,25836,6608,577,10498,150465,5793,23011,23013,81559…
GO:0023057	negative regulation of signaling	258 of 2891 in the list	1133 of 15382 in the genome	1	51588,1634,58533,3675,3487,2309,1612,2889,3480,284996,5140,57732,80114,4052,8743,10016,29979,10399,1859,493,10146,6497,79899,100533105,5782,65268,11240,8315,55788,5859,22900,23678,10771,5688,2621,9516,55003,84270,8661,57154,23607,11329,2140,55897,58513,197131,56917,23411,90993,8717,5685,753,7057,23547,23304,8997,6772,1500,1407,9969,92714,2771,5296,26191,55914,3672,90007,6198,29883,116986,79567,43…
GO:0035459	cargo loading into vesicle	10 of 2891 in the list	17 of 15382 in the genome	1	10802,8301,5861,56681,22872,63971,10484,4253,9871,10427
GO:0046486	glycerolipid metabolic process	89 of 2891 in the list	336 of 15382 in the genome	1	3633,51447,23556,9807,51196,5286,59339,93210,6305,5920,23259,5287,5783,80055,8871,6901,26090,79887,5298,57104,171586,8897,23175,9487,5500,51100,5297,23167,84188,11343,64788,151056,5868,56994,4204,9489,23396,9663,4534,55361,23761,57605,55500,2822,80230,8821,253558,8527,5291,10955,23171,8760,114884,346606,8394,5337,10423,3632,5289,57664,56261,23659,256356,2168,129642,5290,51227,1374,56623,23411,833…
GO:0002764	immune response-regulating signaling pathway	95 of 2891 in the list	363 of 15382 in the genome	1	25865,10071,11119,5058,10451,9402,5336,8935,8976,695,27242,1387,4214,919,9473,5296,5594,4772,26191,5284,55072,10095,5894,387357,5685,5581,1508,6197,23547,23198,5602,64135,55824,1793,200958,5289,5702,26999,5693,2241,4067,5290,7323,150372,7410,1520,100528032,5971,3071,10109,727897,4651,10096,10695,5688,147179,51324,4775,7322,5599,9564,4585,6654,9846,4641,4615,10458,11213,5795,2822,5291,57506,4773,6…
GO:0017015	regulation of transforming growth factor beta receptor signaling pathway	30 of 2891 in the list	86 of 15382 in the genome	1	3675,80139,64081,6497,57154,58533,8516,51592,255743,28996,54778,2734,22938,8425,135228,23411,3326,64750,7049,50515,753,26036,4052,10755,7057,55612,283149,4087,27122,2201
GO:0030155	regulation of cell adhesion	150 of 2891 in the list	617 of 15382 in the genome	1	2065,7784,91663,28984,919,23603,285,8826,57162,5771,149233,10395,5781,27242,2934,25865,5058,54828,7168,4067,861,5295,23189,100528032,4771,1739,5590,1793,10653,5074,2185,55612,6904,3707,7704,81704,8751,27185,5581,6654,50488,1366,26276,5291,10154,960,8943,941,51057,11124,3714,3549,4072,3572,10109,634,9093,9265,23654,7494,1948,283234,80139,7402,27166,255743,8546,3594,23122,10892,59339,55604,83737,62…
GO:2000026	regulation of multicellular organismal development	367 of 2891 in the list	1671 of 15382 in the genome	1	50807,54897,7158,3572,55294,1536,8428,440275,29904,65009,3549,64081,51057,6938,1756,79791,4534,11213,6654,10154,8943,941,8202,23275,57698,9817,23064,4773,23122,3156,5530,3551,2627,9231,80139,23284,8546,3594,23338,23670,27329,7494,32,25865,5058,6256,153090,9472,8826,149233,5663,8837,10419,51460,9912,50618,23327,2803,91663,55589,55904,3707,57498,23543,3172,27185,23198,55612,4131,221935,8648,5604,16…
GO:0032259	methylation	59 of 2891 in the list	205 of 15382 in the genome	1	5110,55904,79723,6018,5870,9545,399818,221656,5926,23512,7468,196074,9757,11108,2145,200424,54815,54790,63925,54904,9070,25962,3176,54496,8726,83852,4548,3275,1789,56339,51451,25821,11176,10664,64324,1938,546,10498,84444,84193,23168,9646,2935,10419,54888,8085,55798,4204,79813,4839,113802,22976,114049,29072,694,55870,8493,84787,1788
GO:0032989	cellular component morphogenesis	165 of 2891 in the list	688 of 15382 in the genome	1	5290,9378,2317,23022,832,2043,5048,3915,2241,84079,87,9113,118,10512,6711,10519,598,5594,80208,7421,3856,2033,22891,23334,10939,200576,3688,55553,3672,7428,27086,6768,84062,6905,65082,161882,55714,134549,64919,4891,2068,57728,7408,54434,8516,57669,51466,9341,26053,2115,5747,655,79834,10458,9948,23405,57187,5159,10427,8650,4804,8239,23094,4627,558,2064,6093,5578,4983,5573,79977,135,5797,23363,8545…
GO:0010648	negative regulation of cell communication	257 of 2891 in the list	1130 of 15382 in the genome	1	1500,6772,8997,23304,23547,7057,753,5685,8717,90993,23411,56917,197131,58513,55897,11329,2140,23607,57154,8661,84270,51701,23240,3688,79567,4321,116986,29883,6198,90007,3672,55914,26191,5296,2771,92714,9969,1407,1859,493,10399,29979,10016,8743,4052,80114,57732,5140,284996,3480,1612,2889,3487,2309,3675,58533,51588,1634,55003,9516,2621,5688,23678,10771,22900,5859,55788,8315,11240,65268,5782,1005331…
GO:0002431	Fc receptor mediated stimulatory signaling pathway	23 of 2891 in the list	60 of 15382 in the genome	1	9844,8976,10451,5336,23191,5058,147179,5581,10096,10095,10109,4651,5291,3071,7410,4067,5290,5296,4641,10458,26999,919,1793
GO:0032869	cellular response to insulin stimulus	43 of 2891 in the list	138 of 15382 in the genome	1	6844,5296,6654,2308,535,10458,26060,208,2822,5770,9734,9564,10890,55023,5771,529,55971,8837,29904,6599,80115,5468,5591,10014,6198,2887,634,55667,5058,23175,6720,5290,5295,5590,9847,2241,3480,677,252983,23191,5286,6772,5140
GO:0009056	catabolic process	389 of 2891 in the list	1781 of 15382 in the genome	1	246175,9704,165918,9101,1509,4321,130589,94241,29883,51271,6385,339745,7375,5887,56922,2530,26191,64167,51028,92714,140775,60526,11112,167153,4048,23304,55062,5527,128077,5685,1287,93343,55526,3155,23673,197131,3099,54926,126,51005,23241,79670,1656,80204,677,23607,125061,81502,5289,124739,57154,217,302,9810,64282,1075,127544,51100,4287,5688,81671,3836,8897,5045,3093,57563,23405,162989,64326,5152,…
GO:0098927	vesicle-mediated transport between endosomal compartments	12 of 2891 in the list	23 of 15382 in the genome	1	84079,22853,5868,23317,5289,8411,55614,25930,7879,4642,84376,84067
GO:0006890	retrograde vesicle-mediated transport, Golgi to ER	27 of 2891 in the list	75 of 15382 in the genome	1	10749,23256,11014,3796,51594,10079,84364,83548,3831,7405,3064,64083,378,55204,26286,372,374868,25839,5861,6836,1314,3832,11004,60561,5870,11316,23760
GO:0010769	regulation of cell morphogenesis involved in differentiation	67 of 2891 in the list	240 of 15382 in the genome	1	57698,54961,2909,23122,23191,55604,5530,6239,118813,4976,54434,2017,1808,23654,10096,80005,10109,23011,10611,81,29904,57142,85464,23111,3037,150465,577,2011,4804,6792,1954,4076,79791,26037,26259,23499,10458,10154,7337,1630,10519,6259,27185,4915,4131,84079,5604,2048,8997,10494,2043,1793,29882,5048,7074,201294,23363,23189,22902,66008,5058,1523,23603,9912,3475,91663,2803
GO:0016567	protein ubiquitination	138 of 2891 in the list	562 of 15382 in the genome	1	7704,25841,9921,11342,84937,23198,57531,57630,5702,5693,29882,7323,9520,55884,57448,90850,10075,7186,90864,11059,5591,151636,122769,55905,57162,4850,23327,55072,8881,10277,9817,222235,23624,5930,79577,8452,51667,8805,83737,26272,596,23512,891,23338,571,51255,64750,84678,55294,3652,267,51366,10425,7328,7706,90025,7322,6790,25820,7347,79791,51444,51592,26259,26046,8453,57674,23077,2034,23295,55827,…
GO:0042770	signal transduction in response to DNA damage	28 of 2891 in the list	79 of 15382 in the genome	1	28984,2309,27330,7027,28996,55571,25904,23019,835,4850,891,22976,842,4194,7023,5527,57472,29883,85456,4193,7029,10397,246175,11200,5591,6790,10498,546
GO:0038093	Fc receptor signaling pathway	46 of 2891 in the list	151 of 15382 in the genome	1	5688,5058,147179,10096,10109,4651,5599,8976,695,10451,9402,7322,5336,4775,919,4214,5291,5284,4641,4772,9846,6654,5296,10458,5581,4773,5685,10095,5530,3551,9844,23198,5682,5602,23547,10892,23191,2241,6416,5693,5702,26999,1793,3071,7410,5290
GO:0045892	negative regulation of transcription, DNA-templated	224 of 2891 in the list	972 of 15382 in the genome	1	6239,8805,7068,2627,9252,79648,79577,8452,2909,5926,9044,8520,55249,4084,7009,1487,571,84678,64750,57507,10229,9572,2120,23051,4999,22938,25920,23512,7468,27250,80139,2063,57597,5468,4087,4775,4799,9093,26036,23028,64324,10664,463,5796,9534,4774,3059,25942,23492,51592,253461,8863,79813,10049,25776,23522,55689,27122,5205,9612,7704,51773,23543,79723,5971,84629,51564,9400,7323,51222,8726,374900,5131…
GO:0043254	regulation of protein complex assembly	93 of 2891 in the list	356 of 15382 in the genome	1	753,6653,5581,6711,56776,10095,5894,118,9113,23332,51429,84079,6904,6804,10788,2241,9873,5702,93663,1739,832,5590,51112,3071,23189,5899,80206,5058,89795,147138,26054,51451,2934,85477,5195,5781,80115,7417,58497,54751,8976,27236,253260,9855,8451,29767,6249,22976,348110,91663,3394,5296,10497,9557,829,1015,23064,57763,7429,57600,10399,6117,23122,51466,23191,55604,84250,7408,2068,2017,84501,26036,7067…
GO:0006904	vesicle docking involved in exocytosis	16 of 2891 in the list	36 of 15382 in the genome	1	152579,9341,1080,23233,10890,6804,55770,54536,65082,54843,60412,23256,10497,6814,26276,6809
GO:0031057	negative regulation of histone modification	16 of 2891 in the list	36 of 15382 in the genome	1	1789,26036,51366,1487,6598,23081,9474,5079,25942,4204,23030,9555,3720,23411,55611,4302
GO:1902115	regulation of organelle assembly	44 of 2891 in the list	143 of 15382 in the genome	1	1778,9742,2909,8243,128866,51626,152185,23019,8131,10274,23256,51112,9662,79598,5899,2934,6385,26054,50807,10801,5305,11214,57472,8897,6382,200576,6311,51100,9474,5599,8100,5868,246175,7419,4926,3064,22930,4591,25978,140775,4534,4134,6491,57533
GO:2000278	regulation of DNA biosynthetic process	30 of 2891 in the list	87 of 15382 in the genome	1	63922,5594,5073,25849,9314,7014,4216,5984,7203,472,3326,23381,28984,4931,25970,7027,92345,3183,26272,64282,79618,143,167227,80119,79977,54552,25865,23293,659,55226
GO:0002433	immune response-regulating cell surface receptor signaling pathway involved in phagocytosis	22 of 2891 in the list	57 of 15382 in the genome	1	10096,10095,10109,4651,5058,147179,5581,10451,5336,23191,9844,8976,919,26999,1793,7410,5296,5290,4641,10458,5291,3071
GO:0038096	Fc-gamma receptor signaling pathway involved in phagocytosis	22 of 2891 in the list	57 of 15382 in the genome	1	7410,5290,4641,5296,10458,5291,3071,26999,919,1793,10451,5336,23191,9844,8976,10096,10095,10109,4651,5058,147179,5581
GO:0000226	microtubule cytoskeleton organization	94 of 2891 in the list	361 of 15382 in the genome	1	55722,84376,4281,11004,10519,6314,27185,54462,56776,10460,51143,1778,1453,124602,84056,6674,23332,79582,4131,54919,7405,2241,667,5048,1739,5590,25897,116840,9857,55857,10579,23363,3832,9053,10142,54828,54820,23353,10426,5195,23639,546,54930,10806,1783,1767,85378,6249,29072,85440,55125,636,4134,3796,23032,4292,9793,57519,57787,26005,440193,5524,50810,23122,79648,6760,8556,152185,283234,9055,55201,…
GO:0006997	nucleus organization	42 of 2891 in the list	135 of 15382 in the genome	1	891,9631,27348,6683,128866,5048,5579,2113,129401,23198,124491,91754,23165,7536,6732,6314,9972,23279,7443,165324,199953,11097,10269,25978,23399,53371,5819,28996,57122,55746,57142,5578,9818,4926,4000,23353,1760,23760,23175,4928,79902,6733
GO:0032956	regulation of actin cytoskeleton organization	72 of 2891 in the list	263 of 15382 in the genome	1	9113,23332,118,10095,128272,56776,6711,5581,1613,80206,3071,5295,4771,23189,116985,1739,93663,832,2185,10788,2241,9873,23607,10395,27236,253260,80115,1902,27,8976,2934,6385,85477,54828,5058,7168,9912,5296,91663,348110,28984,29767,2909,23122,55604,51466,23191,7429,829,54961,55616,51474,84501,2017,395,9647,7408,54434,85464,10096,10109,8500,11214,10458,4641,3059,9948,4233,9535,6093,9026,55971
GO:0071417	cellular response to organonitrogen compound	108 of 2891 in the list	425 of 15382 in the genome	1	824,2889,54434,3480,5144,2309,3709,57521,111,115,7494,59345,1729,5140,22849,5025,493,65010,5286,23191,113,529,25942,343,55971,6546,9734,10533,6774,6776,9564,55023,4804,208,6777,2822,6263,535,1788,26060,10458,1956,6654,55667,5906,1536,23175,351,1785,10096,23028,634,5573,1080,999,5468,29904,3269,109,2241,9847,677,1811,2043,5590,5575,5295,197131,2946,6720,9400,5290,4915,153129,1495,6772,23304,4780,4…
GO:0046777	protein autophosphorylation	53 of 2891 in the list	181 of 15382 in the genome	1	23178,4915,6850,79834,6793,2050,10188,1859,8805,10645,127933,10494,7444,2043,3480,1612,51347,3932,2241,9261,4067,22853,1613,2869,25865,4293,3643,818,120892,440275,5058,54822,8428,9402,29904,27,51701,6790,695,11200,6792,2011,2064,65268,1195,1198,50488,7443,2872,11213,27347,9175,91
GO:0046580	negative regulation of Ras protein signal transduction	18 of 2891 in the list	43 of 15382 in the genome	1	9912,9462,9927,23189,4233,3675,2889,4763,79567,2909,10395,8452,3688,2048,22821,10617,8437,286205
GO:0010632	regulation of epithelial cell migration	47 of 2891 in the list	156 of 15382 in the genome	1	10014,3037,5578,57142,27086,25930,23473,152007,54828,25865,634,80005,5793,5797,2822,4233,9314,889,23499,4763,285,9564,6776,64081,28984,23603,9734,6239,23332,51466,161742,2113,23122,7057,10016,5581,10519,659,5025,7429,51564,57669,9647,90627,1793,1634,3675
GO:0060999	positive regulation of dendritic spine development	15 of 2891 in the list	33 of 15382 in the genome	1	8997,9231,1902,5597,10458,29904,23613,5663,5048,7074,4076,4976,6792,22849,10096
GO:0042176	regulation of protein catabolic process	90 of 2891 in the list	344 of 15382 in the genome	1	127544,1075,754,9146,11124,9810,302,6790,4983,25820,11200,3093,55294,5045,10425,10755,6642,5688,4287,1642,26088,5886,4534,11213,7337,4194,2822,1855,64326,55737,10533,51374,51444,84236,7879,9097,5682,10399,51667,84300,29979,54971,83737,9817,6811,25898,891,10193,7494,27248,23163,3949,6599,116986,6625,29761,4843,23327,2308,8881,165324,4898,51684,5887,7514,55905,5774,119504,51429,23198,4193,337867,91…
GO:0051865	protein autoubiquitination	21 of 2891 in the list	54 of 15382 in the genome	1	25898,7186,11342,9921,267,83737,90025,7322,4193,4591,11060,151636,51255,10193,7337,10277,57674,23338,26046,4850,7323
GO:0006338	chromatin remodeling	41 of 2891 in the list	132 of 15382 in the genome	1	11177,51773,79723,9557,23198,22893,9757,3183,8467,10629,7150,57492,84629,11176,6598,57459,93973,201254,22890,6599,9031,55320,6871,473,22955,5931,10014,546,57597,23421,64431,8932,6829,6602,11240,57680,55193,81611,2186,7913,53615
GO:0051052	regulation of DNA metabolic process	90 of 2891 in the list	345 of 15382 in the genome	1	51720,7644,165918,546,54552,25865,114799,55226,9314,5594,7913,53615,22976,29072,55611,472,23381,28984,151636,322,7027,22891,8451,10419,143,57695,221656,6018,55869,23293,5976,4255,63922,25849,5290,9400,4216,29086,3326,4771,254225,2140,3183,64282,80312,80119,167227,11200,79977,51366,4000,7158,23028,55294,9361,3836,1676,200558,2021,5073,7014,5984,23201,9466,7203,9534,5884,10533,4931,8932,25970,4361,…
GO:0000902	cell morphogenesis	145 of 2891 in the list	599 of 15382 in the genome	1	55201,8301,596,6760,55740,23256,23338,1948,6683,1808,2017,57698,7414,288,53405,3799,9252,23191,2909,8452,7430,51057,6654,50488,1956,9846,842,5291,4233,1855,57619,10160,440275,351,8428,6642,55909,23218,6790,5599,3549,5590,10653,5306,63925,10494,26999,7074,729920,85451,5295,23543,57498,65059,5861,55619,6259,1630,6904,4131,2048,23026,8826,55742,322,10890,28988,57453,23032,85440,66008,2887,9368,5058,…
GO:0016311	dephosphorylation	46 of 2891 in the list	153 of 15382 in the genome	1	23399,5536,9989,5774,5782,5771,3636,79871,26469,58490,5775,5770,5795,5796,5791,55844,22908,8493,26191,4534,9150,10106,5495,8897,5500,5797,85464,5423,5521,5783,23645,54434,2140,9647,5799,8871,79178,56623,55258,3633,5537,5792,54949,3632,5530,6305
GO:0006606	protein import into nucleus	34 of 2891 in the list	104 of 15382 in the genome	1	55746,57122,4321,473,9818,754,2646,55705,9679,7249,4000,3836,7428,4928,79902,1434,3841,10628,51194,64901,6774,3842,53371,3839,129401,5530,2923,6850,6711,9972,9631,10527,23633,5295
GO:0010942	positive regulation of cell death	144 of 2891 in the list	595 of 15382 in the genome	1	10181,580,23411,835,5008,1613,10955,3429,8717,23151,8997,1495,9113,6772,7057,23421,7421,10628,3164,29,4055,2308,598,27086,6196,94241,6733,3672,1728,1902,3688,7159,3092,7029,10451,1612,7531,54434,3932,9647,51588,317,2309,7023,23786,4836,4891,57118,655,8878,6272,51447,23368,10399,57787,8743,155061,285237,10016,9026,4763,3248,4804,10533,22926,162989,1788,3717,694,22900,340485,3275,135,11200,1075,511…
GO:0060284	regulation of cell development	176 of 2891 in the list	747 of 15382 in the genome	1	26259,1855,10154,81618,1954,79791,6938,1756,29904,57142,65009,6790,10096,50807,54897,3572,23028,10109,10611,11214,8428,8437,8175,351,440275,8578,23338,22938,23654,2017,1808,1948,344901,57534,4976,2909,23122,23191,55604,3551,5530,162427,1522,9231,6239,57698,23064,9912,23327,50618,85440,2803,91663,23603,8826,322,9139,5663,8837,10419,9472,27242,2580,22902,66008,5058,1789,4067,23363,23189,9043,5597,4…
GO:0034248	regulation of cellular amide metabolic process	99 of 2891 in the list	387 of 15382 in the genome	1	10985,4780,4528,57510,27327,5604,7057,9612,8087,23165,5976,6653,6197,23279,23178,8872,1153,7298,8667,4343,9631,85451,1613,677,23645,55571,1656,55245,8661,127933,54952,2043,10644,8669,8864,1938,246175,6625,6311,57122,7072,26523,6256,56339,90850,29883,4928,57472,113251,5431,3609,6198,23264,5594,25904,192670,10131,10399,7538,26065,9617,84300,317649,5530,23191,129401,51490,23185,22794,9972,22849,6067…
GO:1901565	organonitrogen compound catabolic process	209 of 2891 in the list	906 of 15382 in the genome	1	1201,54790,5144,11060,51608,9354,23352,1634,3712,3949,26249,824,57003,55757,3423,23392,26090,3176,27248,10193,57646,9666,10591,8878,25898,55258,5140,867,5682,118424,8924,29979,2262,9636,64795,8239,84236,54778,5152,23190,152006,1642,85015,64326,7337,6051,56886,57563,3093,4287,5688,25930,3339,127544,1075,11200,9810,302,125061,81502,124739,25897,996,57154,80204,84196,23607,8930,3155,54926,197131,568…
GO:0000122	negative regulation of transcription from RNA polymerase II promoter	155 of 2891 in the list	648 of 15382 in the genome	1	2063,7468,23512,25920,22938,4999,23051,2120,10229,9572,57507,64750,84678,571,1487,7009,4084,2909,8452,79577,79648,2627,7068,6239,79813,8863,51592,25942,23492,3059,4774,9534,10664,463,64324,23028,9093,26036,4799,4775,5468,1739,10499,5074,51317,374900,8726,51222,9400,7323,51564,5971,79723,7704,9612,55689,22980,4090,1387,322,6721,5771,9139,10608,5663,79718,23327,2649,1789,8204,6256,9960,2354,171392,…
GO:0051646	mitochondrion localization	16 of 2891 in the list	37 of 15382 in the genome	1	55669,2011,3091,55201,5819,10128,4976,80179,4534,9927,6683,23277,66008,55288,4131,23095
GO:0048008	platelet-derived growth factor receptor signaling pathway	12 of 2891 in the list	24 of 15382 in the genome	1	25976,8826,9564,2241,2889,23122,5286,5781,4643,10628,5795,5770
GO:0070076	histone lysine demethylation	12 of 2891 in the list	24 of 15382 in the genome	1	23133,23081,79831,23028,23030,80853,221037,10765,84678,51780,22992,221656
GO:0030220	platelet formation	10 of 2891 in the list	18 of 15382 in the genome	1	2033,10519,4627,23218,842,87,9948,5781,161882,65082
GO:0031061	negative regulation of histone methylation	10 of 2891 in the list	18 of 15382 in the genome	1	5079,23411,4302,6598,9555,23030,3720,23081,4204,1789
GO:0072413	signal transduction involved in mitotic cell cycle checkpoint	20 of 2891 in the list	51 of 15382 in the genome	1	28984,55571,7027,891,4850,835,23019,25904,4194,29883,57472,5527,7029,85456,4193,10498,6790,11200,5591,246175
GO:0072431	signal transduction involved in mitotic G1 DNA damage checkpoint	20 of 2891 in the list	51 of 15382 in the genome	1	7029,4193,85456,6790,10498,246175,11200,5591,5527,57472,29883,835,891,4850,25904,23019,4194,28984,7027,55571
GO:1902400	intracellular signal transduction involved in G1 DNA damage checkpoint	20 of 2891 in the list	51 of 15382 in the genome	1	28984,55571,7027,23019,25904,4850,891,835,4194,29883,57472,5527,4193,85456,7029,5591,11200,246175,10498,6790
GO:1902402	signal transduction involved in mitotic DNA damage checkpoint	20 of 2891 in the list	51 of 15382 in the genome	1	7027,55571,28984,4194,23019,25904,835,891,4850,57472,5527,29883,246175,11200,5591,6790,10498,85456,4193,7029
GO:1902403	signal transduction involved in mitotic DNA integrity checkpoint	20 of 2891 in the list	51 of 15382 in the genome	1	57472,5527,29883,6790,10498,246175,11200,5591,7029,85456,4193,7027,55571,28984,4194,835,891,4850,23019,25904
GO:0044766	multi-organism transport	23 of 2891 in the list	62 of 15382 in the genome	1	23165,51271,89853,3836,23279,9972,79902,4928,93343,55746,57122,129401,3839,9818,53371,7514,7879,11097,9397,3841,2060,57187,9631
GO:1902579	multi-organism localization	23 of 2891 in the list	62 of 15382 in the genome	1	9631,3841,57187,2060,11097,9397,7514,53371,7879,3839,57122,129401,55746,9818,93343,3836,89853,51271,23165,4928,79902,9972,23279
GO:0030833	regulation of actin filament polymerization	41 of 2891 in the list	133 of 15382 in the genome	1	118,9113,51466,23191,55604,829,6711,5581,56776,7429,10095,2017,3071,23189,80206,84501,10788,2241,9873,7408,1739,93663,832,80115,8976,27236,253260,10096,2934,85477,10109,3059,348110,91663,4641,5296,10458,9026,55971,9535,29767
GO:0045022	early endosome to late endosome transport	11 of 2891 in the list	21 of 15382 in the genome	1	23317,5289,8411,55614,25930,7879,84067,84376,84079,22853,5868
GO:0007018	microtubule-based movement	64 of 2891 in the list	231 of 15382 in the genome	1	23011,10096,55614,55288,351,6103,23095,3842,23059,3064,22994,27031,8943,5870,3799,6687,57519,55112,57728,1201,55201,4976,10128,8546,3831,51626,84062,6683,55764,66008,23353,56912,54820,3895,3832,63971,23639,5195,8100,1767,1783,3796,80208,4134,636,9321,79819,124602,51143,1778,56776,9742,5861,11004,4131,54919,79582,5590,3091,5048,667,1213,161,10749
GO:0000209	protein polyubiquitination	69 of 2891 in the list	253 of 15382 in the genome	1	118424,8452,5682,867,83737,9666,222235,257218,5930,23338,51255,64750,10193,865,9354,11060,26272,596,26249,127544,7322,90025,25820,3093,267,55294,51366,10425,7328,5688,26259,23295,57674,7337,22888,79791,51444,54778,92912,23198,57531,84447,23304,5685,84937,220972,4008,7323,9520,54926,580,57154,996,25897,5702,5693,29882,80204,165918,54476,10075,23327,55072,8881,10277,151636,84961,55905,57162
GO:0001952	regulation of cell-matrix adhesion	29 of 2891 in the list	85 of 15382 in the genome	1	59339,7057,10395,55612,23122,23332,6385,27185,340485,10519,54828,8751,23499,50488,1613,4771,5795,5295,5291,8826,395,5590,23603,7402,4763,6093,51057,9647,57669
GO:0010033	response to organic substance	537 of 2891 in the list	2540 of 15382 in the genome	1	6546,558,6776,6497,11240,79820,694,6263,10458,821,6777,22926,5045,57828,135,3093,5688,2643,10130,9646,1075,3269,7517,9516,5573,302,5931,3675,5144,9197,3932,57669,2889,54434,55183,3176,2339,5140,22914,8743,7538,1407,10954,2771,2530,55611,9020,182,79602,79567,3688,51701,81502,5289,57154,55615,1811,54469,1613,3155,23411,7298,5575,100506658,3099,5899,126,5685,8717,64135,5372,23304,8997,1954,55971,101…
GO:0042326	negative regulation of phosphorylation	95 of 2891 in the list	370 of 15382 in the genome	1	2048,9113,7498,79706,51422,4041,10217,161742,6653,753,5585,6314,23171,5575,23411,4771,4067,51347,23770,11329,23645,9711,5048,805,27330,1739,79893,5590,8661,5591,171392,9368,90007,2887,5576,91663,5770,26191,55870,9961,5296,135228,2308,5771,140775,5536,23603,9555,83737,10399,867,3156,23624,655,57732,64754,7023,84062,891,284996,9647,3480,2889,624,5144,58533,10318,154043,1634,27250,7249,5573,2646,599…
GO:0032273	positive regulation of protein polymerization	31 of 2891 in the list	93 of 15382 in the genome	1	7429,10095,10109,85477,10096,2934,5581,56776,5058,89795,51466,23191,55604,253260,8976,4926,80115,23332,4204,1739,55971,7408,2241,10788,4641,10458,84501,4233,6249,2017,3071
GO:0051668	localization within membrane	31 of 2891 in the list	93 of 15382 in the genome	1	55737,1740,57728,3683,9378,8943,8174,1741,6809,1855,6249,10427,56681,1794,9912,22872,5284,6844,10484,201134,5861,2898,9093,55764,10802,2339,56850,9871,3092,55746,56899
GO:0051656	establishment of organelle localization	91 of 2891 in the list	352 of 15382 in the genome	1	6804,93664,5048,10494,3091,1739,5590,51112,7109,80179,80331,84376,11004,5861,56776,1778,5537,1453,23332,9871,55062,4131,9919,5819,7514,199953,85440,472,10484,6844,636,150365,22872,4134,80208,10497,60412,9368,54820,23353,10802,66008,5195,8976,695,63971,79567,8546,10128,4976,152185,55201,1201,128866,1808,55291,6683,84501,84062,83696,891,23256,4292,79083,6810,3799,5870,6811,8615,1522,1113,8452,23122…
GO:0031532	actin cytoskeleton reorganization	21 of 2891 in the list	55 of 15382 in the genome	1	8394,253260,4289,5058,2934,26053,2017,9578,5770,116985,27032,26037,8476,84062,50488,2241,9855,7430,4627,55742,5590
GO:0006913	nucleocytoplasmic transport	67 of 2891 in the list	245 of 15382 in the genome	1	81611,50628,8189,57187,53371,2733,64901,11097,6774,3842,7249,9679,55746,2646,9818,754,3836,11214,79902,6310,4000,81608,23214,23633,5530,129401,55339,10892,22794,9147,6850,9972,2923,84081,10482,55795,3841,51194,10628,1434,7514,23381,55705,57122,4321,473,7428,51362,4928,22931,51319,5295,10527,6427,9631,57154,55341,84248,57510,3839,26019,6711,5976,23165,23279,6429,23293
GO:0048194	Golgi vesicle budding	25 of 2891 in the list	70 of 15382 in the genome	1	1075,399687,9919,10016,9217,8452,1522,8615,9871,55204,6811,1453,10802,5537,5861,56681,23256,83696,10396,22872,10484,7109,55291,10427,64083
GO:0007346	regulation of mitotic cell cycle	141 of 2891 in the list	584 of 15382 in the genome	1	23026,5604,10217,9814,1024,23198,4041,10460,6793,8491,51143,79598,1213,23363,5693,29882,1739,10494,5702,5591,5781,10806,54930,9368,10142,5058,51451,54820,55125,8881,4850,25904,10419,5774,7027,51696,10746,28984,87178,79577,79648,85456,8452,11073,79621,9662,891,10274,6416,8556,26058,57521,128866,6790,6787,23087,351,8428,80321,5884,27347,11183,50488,10106,25942,6788,79791,22994,55023,25970,23332,119…
GO:0009059	macromolecule biosynthetic process	656 of 2891 in the list	3149 of 15382 in the genome	1	340481,22856,3164,408,55795,2104,6934,641339,135228,2308,57472,26523,1523,8864,55666,5125,8178,57491,6924,54815,10463,26173,7776,63922,257194,6314,9401,9586,58508,23133,7156,4780,79736,84447,2113,196528,57680,2064,10533,22904,81669,208,8662,54891,23093,79724,55703,56886,11200,27107,22992,25836,5260,283149,91133,83548,79731,5430,56667,79664,51043,4836,8028,865,23019,161882,56946,25898,90592,26053,…
GO:1903507	negative regulation of nucleic acid-templated transcription	224 of 2891 in the list	982 of 15382 in the genome	1	51460,8493,23327,79718,7784,2649,22980,4090,10595,6721,23414,322,1387,5771,9139,10608,5663,171392,9960,2354,4784,83860,51720,7644,11059,11176,1789,6256,9039,8204,51222,8726,51564,9400,7323,84629,5971,54807,10499,1739,3720,51317,5074,374900,9612,5205,55689,27122,25776,23522,79723,7704,51773,23543,4774,3059,5796,9534,8863,10049,79813,253461,51592,23492,25942,4775,5468,4087,57597,23028,463,10664,643…
GO:0008286	insulin receptor signaling pathway	26 of 2891 in the list	74 of 15382 in the genome	1	2887,80115,5286,252983,6599,5771,529,2241,9847,3480,55971,9564,55023,5590,5295,208,5770,2822,6720,2308,10458,535,26060,6654,5290,5296
GO:0045936	negative regulation of phosphate metabolic process	122 of 2891 in the list	496 of 15382 in the genome	1	64754,23624,655,57732,8725,867,3156,3551,83737,10399,5524,624,5144,10318,58533,27250,154043,1634,9647,4642,3480,2889,7531,84062,284996,891,7023,5525,135,64062,5859,634,10771,9093,10160,2646,5998,5578,64780,2917,7249,5573,6774,79899,25998,64081,1740,11116,65268,4763,6093,1756,10106,11213,4040,1855,5795,27347,26051,6653,753,221908,6314,5585,23171,4041,10217,9814,161742,2048,9113,7498,163882,79706,5…
GO:0006900	vesicle budding from membrane	28 of 2891 in the list	82 of 15382 in the genome	1	64083,8943,10427,7109,55291,10396,56681,83696,23256,10484,22872,5861,6811,5537,10802,1453,302,8976,1522,55204,8615,9871,9919,399687,1075,8452,9217,10016
GO:1901184	regulation of ERBB signaling pathway	28 of 2891 in the list	82 of 15382 in the genome	1	26469,58533,5774,5782,5771,9026,7879,2241,92799,2064,58513,2065,6654,2060,5795,116985,93343,55294,3672,634,23624,89853,351,57732,867,57142,9146,3092
GO:2000134	negative regulation of G1/S transition of mitotic cell cycle	28 of 2891 in the list	82 of 15382 in the genome	1	246175,11200,5591,23026,6790,10498,85456,10217,4193,7029,79577,57472,5527,3275,29883,55159,4194,10106,23019,25904,835,4850,891,7027,55571,79791,28984,26058
GO:1902807	negative regulation of cell cycle G1/S phase transition	29 of 2891 in the list	86 of 15382 in the genome	1	26058,28984,79791,387695,55571,7027,4850,891,835,25904,23019,10106,4194,55159,29883,3275,5527,57472,79577,7029,85456,10217,4193,10498,6790,5591,11200,23026,246175
GO:1901575	organic substance catabolic process	330 of 2891 in the list	1505 of 15382 in the genome	1	5685,93343,5527,4048,167153,23304,125061,81502,124739,57154,79670,1656,80204,677,23607,51005,3155,55526,3099,54926,197131,126,6385,339745,7375,29883,51271,9101,1509,130589,246175,9704,165918,60526,11112,92714,2530,51028,64167,5887,56922,57646,8878,10591,51196,55258,5140,197322,118424,4245,8924,29979,7538,5144,51608,1634,23352,57003,824,113026,55757,3423,57104,3176,27248,10193,57563,3093,4287,5688…
GO:1902679	negative regulation of RNA biosynthetic process	224 of 2891 in the list	984 of 15382 in the genome	1	23613,1999,3218,3429,23304,22893,4193,23645,84662,54815,92140,23411,83852,55897,163081,6720,7428,27086,29883,22890,3609,546,165918,8864,10014,10481,1523,5195,133522,4321,23168,7029,7514,2033,6668,9555,1407,6829,10320,54856,7421,10628,51684,53615,2308,3394,6934,23186,655,3428,1831,2005,57600,1998,22849,8878,25988,1488,7538,51513,2077,155061,10443,51123,8725,79618,7994,55183,9647,169792,51588,58533…
GO:0010563	negative regulation of phosphorus metabolic process	122 of 2891 in the list	497 of 15382 in the genome	1	1855,4040,5795,27347,11213,10106,6093,4763,11116,65268,1756,6774,64081,25998,1740,79899,5573,7249,5998,5578,2646,64780,2917,10771,9093,10160,135,5525,5859,64062,634,7023,891,284996,84062,4642,9647,2889,7531,3480,5144,624,27250,154043,1634,58533,10318,83737,3551,5524,10399,867,8725,3156,23624,655,57732,64754,5770,55125,91663,1741,26191,55870,2308,5296,9961,135228,5771,2771,5536,140775,23603,8826,9…
GO:0034976	response to endoplasmic reticulum stress	63 of 2891 in the list	229 of 15382 in the genome	1	2923,90993,9666,7009,4780,29979,54788,118,10585,55062,118424,84447,23645,596,57003,9354,81502,5702,6745,2137,317,51608,5034,27248,7494,81567,5295,23392,30001,55757,550,10130,11231,440275,4287,3093,56886,267,51360,2673,4000,1938,55666,9217,7706,5924,153090,2033,201595,10954,84236,6400,10595,22926,5770,8720,10277,5296,488,64764,23190,10106,22872
GO:1902743	regulation of lamellipodium organization	16 of 2891 in the list	38 of 15382 in the genome	1	54961,10096,7429,26053,10109,6239,55909,55604,85464,2241,54434,832,23603,960,23189,348110
GO:0000289	nuclear-transcribed mRNA poly(A) tail shortening	13 of 2891 in the list	28 of 15382 in the genome	1	5073,4850,23019,25904,85456,7538,246175,23318,57472,4292,55571,79670,29883
GO:0006482	protein demethylation	13 of 2891 in the list	28 of 15382 in the genome	1	79831,23028,23081,23030,23133,5253,84678,51780,22992,221656,10765,80853,221037
GO:0008214	protein dealkylation	13 of 2891 in the list	28 of 15382 in the genome	1	84678,221656,51780,22992,10765,221037,80853,5253,23028,79831,23081,23030,23133
GO:0034645	cellular macromolecule biosynthetic process	643 of 2891 in the list	3090 of 15382 in the genome	1	7468,7678,5579,10128,80055,58499,83879,51455,28998,4175,57507,9569,5000,4306,5930,22794,254251,60678,51201,11143,6239,6874,85456,51592,25942,23492,50484,1855,8189,7512,5884,2822,9093,26036,23028,5468,7627,54823,8702,5423,374900,729920,10623,57129,63925,2272,4343,57492,10725,55858,51222,7423,51564,3899,4793,5585,23333,9921,7704,10535,143,9612,9139,10608,10595,1387,23414,322,6721,2976,51363,25904,5…
GO:0001933	negative regulation of protein phosphorylation	87 of 2891 in the list	337 of 15382 in the genome	1	64754,655,23624,57732,3156,867,10399,83737,10318,58533,154043,1634,27250,624,5144,3480,2889,9647,84062,891,284996,7023,634,135,5859,10771,9093,64780,5998,7249,5573,79899,25998,64081,1756,11116,65268,4763,10106,11213,27347,5795,1855,4040,5585,23171,6653,753,161742,4041,10217,79706,51422,2048,9113,7498,5590,8661,805,1739,79893,27330,23645,5048,23770,51347,11329,4067,4771,5575,5576,9368,171392,5591,…
GO:0090066	regulation of anatomical structure size	104 of 2891 in the list	415 of 15382 in the genome	1	6546,9535,54795,6792,9026,1954,55971,10458,23499,4641,3059,9948,10096,135,80005,6558,23011,10109,23028,2643,57142,23111,3269,85464,150465,5868,118813,8301,624,57521,54825,7408,54434,51474,84501,2017,1808,57698,7429,829,54961,57403,2909,23122,1113,5286,55604,3156,51466,23191,9821,29767,2730,5592,1207,3475,5296,91663,2803,348110,2934,22902,5357,85477,3672,9368,5058,10451,27236,1889,253260,9474,4843…
GO:0038094	Fc-gamma receptor signaling pathway	22 of 2891 in the list	60 of 15382 in the genome	1	8976,9844,23191,5336,10451,5581,147179,5058,4651,10095,10109,10096,3071,5291,10458,5290,4641,5296,7410,1793,919,26999
GO:0016577	histone demethylation	12 of 2891 in the list	25 of 15382 in the genome	1	23133,23028,79831,23081,23030,10765,221037,80853,84678,51780,221656,22992
GO:0030010	establishment of cell polarity	30 of 2891 in the list	91 of 15382 in the genome	1	23094,9267,64083,4627,2011,3064,10890,5590,5048,23150,1794,4134,4140,85440,55691,54820,9368,5058,9265,55612,4131,81609,10806,253260,79648,399687,23332,57787,4983,4926
GO:0007264	small GTPase mediated signal transduction	67 of 2891 in the list	248 of 15382 in the genome	1	889,29,55103,85440,139818,11188,1278,9855,28988,6453,10451,9402,9289,79567,22931,5900,5058,4650,7410,8412,8036,5899,93663,1793,7074,2782,57531,5337,8997,54453,55619,81704,8315,9411,6654,1794,10146,4804,9743,4763,6093,5924,2665,50650,80005,54869,9093,5906,51195,395,9261,23348,2889,266747,10188,23191,65979,9844,378,6239,6009,54509,57646,57698,23268,6655,51196
GO:2001251	negative regulation of chromosome organization	32 of 2891 in the list	99 of 15382 in the genome	1	9474,546,5079,64282,167227,80312,80119,1789,26036,55226,51366,6598,54552,55611,7014,4302,29028,8379,5253,25942,23063,4204,9555,23293,1487,23133,23081,23411,3183,54454,23030,3720
GO:2001252	positive regulation of chromosome organization	41 of 2891 in the list	136 of 15382 in the genome	1	3720,84250,55183,26272,22938,8726,6720,891,4216,1487,26053,79618,8452,57708,9252,11143,4204,9555,4361,221477,92345,25942,10270,5594,5073,22976,472,408,7203,6598,23028,25865,1789,25836,80312,6871,9646,23168,546,4926,9810
GO:0045815	positive regulation of gene expression, epigenetic	17 of 2891 in the list	42 of 15382 in the genome	1	2074,23133,9188,9031,80312,6602,2033,9757,5253,11240,54454,9555,57492,7913,29028,4641,8467
GO:0034643	establishment of mitochondrion localization, microtubule-mediated	9 of 2891 in the list	16 of 15382 in the genome	1	6683,23095,4131,10128,4976,55288,3091,55201,66008
GO:0047497	mitochondrion transport along microtubule	9 of 2891 in the list	16 of 15382 in the genome	1	23095,4131,6683,66008,55201,3091,55288,4976,10128
GO:0032456	endocytic recycling	11 of 2891 in the list	22 of 15382 in the genome	1	55275,55610,9727,163486,30846,57706,25930,22853,2060,10228,8943
GO:0065003	macromolecular complex assembly	297 of 2891 in the list	1347 of 15382 in the genome	1	54822,7158,267,2193,10109,8233,27341,92345,1756,387990,309,81611,57674,56681,1729,829,9972,107080644,55752,23064,6732,6811,8615,54788,9231,440193,10892,23122,3156,8301,23149,6901,6683,64225,9368,201254,138050,6256,2934,54820,32,818,23639,255231,8976,51237,90550,57122,28988,5536,4705,10419,80153,2972,1767,6729,1207,10497,5861,25923,5894,51773,23522,2782,6904,9919,2185,5590,55761,3326,1374,6875,551…
GO:0036344	platelet morphogenesis	10 of 2891 in the list	19 of 15382 in the genome	1	65082,161882,23218,5781,9948,842,87,4627,2033,10519
GO:0038179	neurotrophin signaling pathway	10 of 2891 in the list	19 of 15382 in the genome	1	6654,5781,6272,9564,5894,4804,57498,118813,2889,5906
GO:0010821	regulation of mitochondrion organization	55 of 2891 in the list	196 of 15382 in the genome	1	8878,10493,665,8743,3687,118424,23368,23259,27166,57154,22885,10645,1634,64083,7531,4976,80179,7323,6720,9520,10193,9927,3099,3176,2017,23274,4836,55294,85465,84749,4000,10425,10075,64423,9361,51100,7029,57602,7249,5599,7159,115209,6721,84334,55737,10533,3064,65084,54832,7027,9026,89781,598,55072,55486
GO:0000077	DNA damage checkpoint	39 of 2891 in the list	128 of 15382 in the genome	1	7027,79791,28984,4361,55159,5884,472,4194,25904,4850,29883,57472,440275,7158,11200,5591,5781,246175,10498,6790,84444,51720,7029,9261,55571,51347,26058,29086,57551,23019,9577,891,835,5527,11073,57646,25988,85456,4193
GO:0072401	signal transduction involved in DNA integrity checkpoint	20 of 2891 in the list	53 of 15382 in the genome	1	5527,57472,29883,6790,10498,246175,5591,11200,7029,85456,4193,7027,55571,28984,4194,835,4850,891,23019,25904
GO:0072422	signal transduction involved in DNA damage checkpoint	20 of 2891 in the list	53 of 15382 in the genome	1	891,4850,835,23019,25904,4194,28984,55571,7027,7029,4193,85456,10498,6790,11200,5591,246175,29883,57472,5527
GO:0140029	exocytic process	20 of 2891 in the list	53 of 15382 in the genome	1	9341,1080,23233,695,152579,6810,6850,54843,65082,54536,60412,23256,10497,26276,6814,6809,10890,6804,93664,55770
GO:0072659	protein localization to plasma membrane	44 of 2891 in the list	149 of 15382 in the genome	1	3551,9914,23122,9341,8394,6711,288,7871,23555,84668,54843,9847,23241,30846,57154,5590,118813,1201,64083,1739,302,56850,55204,999,2621,63971,23167,55667,9053,9368,2580,2803,91663,4040,208,23499,6844,9912,115548,6093,6342,57217,55737,10890
GO:0045595	regulation of cell differentiation	334 of 2891 in the list	1532 of 15382 in the genome	1	85440,1387,23414,322,28984,192670,5771,9139,9991,171392,27242,66008,85477,22902,2580,1789,92,4067,51564,23363,9043,5597,657,4771,4343,5295,1793,63925,7074,5693,29882,4041,7704,9921,1630,6653,6259,26259,1855,3059,81618,6788,25942,1954,22985,57142,5468,4087,634,23028,10096,351,55012,8578,5936,10611,8437,8175,80856,23051,22938,1948,23654,2017,1808,344901,27166,57534,27250,255743,5579,4976,23191,7957…
GO:0045637	regulation of myeloid cell differentiation	54 of 2891 in the list	192 of 15382 in the genome	1	54681,10519,3218,23543,7704,58508,3707,55904,9636,7538,27327,79577,2113,677,9757,5579,9070,2309,133308,865,10193,3071,4343,60682,861,5295,4067,10766,161882,26523,27086,92,182,634,85477,3958,9646,133522,972,22985,171392,5578,25942,8085,8451,149233,4763,5771,192670,1387,6774,6777,3059,91
GO:0046474	glycerophospholipid biosynthetic process	54 of 2891 in the list	192 of 15382 in the genome	1	5130,5305,64419,9487,23175,8897,3631,85465,171586,5868,5297,5336,84188,200576,51100,3636,56994,8821,253558,5291,23761,80230,57605,55500,4534,9663,55361,9489,5296,23396,22908,23171,8760,23556,23259,5287,5337,10423,6305,93210,8394,5286,59339,5783,80055,5289,57664,83394,5298,6901,8871,56623,5290,51227
GO:0042147	retrograde transport, endosome to Golgi	25 of 2891 in the list	72 of 15382 in the genome	1	6642,6811,5870,143187,10228,9341,200576,84910,22836,7879,9527,26000,51479,55275,27131,55737,58533,7109,9779,57533,83874,9043,25963,7813,1213
GO:0007033	vacuole organization	35 of 2891 in the list	112 of 15382 in the genome	1	55062,29979,9821,5287,4124,51172,5861,84376,79158,65082,256471,9927,55858,23673,5289,57154,1201,23241,9474,94241,1130,89781,80208,55626,165324,8720,55737,55014,89849,10533,3257,23339,5663,7879,84067
GO:0051094	positive regulation of developmental process	250 of 2891 in the list	1118 of 15382 in the genome	1	57669,2889,55183,118813,3675,2309,6692,1634,55714,23531,7037,4292,659,6850,57118,655,4124,22849,9636,7538,6009,10016,10443,4076,51374,6546,9734,54795,2011,6774,4204,558,8650,6792,4804,3726,23405,4040,6929,6777,694,23499,10458,9308,5906,7067,23013,963,23011,80005,10765,2621,3037,2201,10498,577,4926,51430,6608,25836,5578,283149,5048,677,1272,2043,3566,57154,23411,3071,60682,9378,92140,133308,201294…
GO:1903313	positive regulation of mRNA metabolic process	22 of 2891 in the list	61 of 15382 in the genome	1	5976,56339,9967,29883,4928,22849,7538,87178,246175,27161,79577,6625,149041,283375,677,6434,79899,26058,56829,891,23019,22938
GO:0018209	peptidyl-serine modification	48 of 2891 in the list	167 of 15382 in the genome	1	146057,28996,1195,100533105,53944,27347,2590,208,5594,7443,156,2872,23678,25865,818,1760,23031,51701,2621,5591,11200,5599,5603,5260,253260,5578,5579,9261,10645,5590,127933,1634,7444,7150,22853,891,1613,5581,5585,57118,6850,23139,6197,23515,1453,3551,1859,9252
GO:0010720	positive regulation of cell development	106 of 2891 in the list	428 of 15382 in the genome	1	201294,23363,257194,4067,5597,9043,133308,2043,10494,63925,57154,1793,29882,5048,7074,1272,8648,4131,5604,84079,2048,118,8997,1453,57498,23081,10519,10512,4915,23613,27185,23327,50618,2803,91663,8826,322,23060,22891,9139,8837,10419,5663,9472,1523,1902,27,22902,1789,5058,23338,22938,23531,55714,23654,3675,118813,6692,4976,2889,2909,55604,23191,162427,6239,9231,6009,4124,22849,57698,57118,655,23064…
GO:0006977	DNA damage response, signal transduction by p53 class mediator resulting in cell cycle arrest	19 of 2891 in the list	50 of 15382 in the genome	1	25904,23019,4850,891,835,4194,28984,55571,7027,4193,85456,7029,11200,246175,10498,6790,29883,5527,57472
GO:0045017	glycerolipid biosynthetic process	56 of 2891 in the list	202 of 15382 in the genome	1	64419,9487,5130,5305,23175,8897,3631,85465,171586,5868,84188,200576,5336,5297,51100,3636,56994,5291,253558,8821,57605,80230,55500,23761,55361,4534,9663,22908,5296,23396,9489,51196,8760,23171,23556,5287,23259,10423,5337,93210,6305,8394,346606,59339,5286,80055,5783,57664,5289,5298,83394,56623,6901,8871,51227,5290
GO:0000972	transcription-dependent tethering of RNA polymerase II gene DNA at nuclear periphery	5 of 2891 in the list	6 of 15382 in the genome	1	55746,57122,9631,55795,4928
GO:0003062	regulation of heart rate by chemical signal	5 of 2891 in the list	6 of 15382 in the genome	1	7168,7531,9722,6720,5144
GO:0030952	establishment or maintenance of cytoskeleton polarity	5 of 2891 in the list	6 of 15382 in the genome	1	9793,11004,253260,4000,2909
GO:0045852	pH elevation	5 of 2891 in the list	6 of 15382 in the genome	1	1201,1080,596,1811,65010
GO:0051454	intracellular pH elevation	5 of 2891 in the list	6 of 15382 in the genome	1	1201,1080,65010,1811,596
GO:1904683	regulation of metalloendopeptidase activity	5 of 2891 in the list	6 of 15382 in the genome	1	8434,6653,4155,8301,6774
GO:0060147	regulation of posttranscriptional gene silencing	24 of 2891 in the list	69 of 15382 in the genome	1	53371,5430,6774,11097,9631,79902,4928,9972,23279,26523,8087,23165,5431,57510,5530,7538,9818,9612,27327,57122,5604,129401,55746,27161
GO:0060966	regulation of gene silencing by RNA	24 of 2891 in the list	69 of 15382 in the genome	1	53371,5430,6774,11097,9631,4928,79902,23279,9972,26523,8087,23165,5431,5530,57510,7538,9818,9612,27327,57122,55746,5604,129401,27161
GO:1990090	cellular response to nerve growth factor stimulus	17 of 2891 in the list	43 of 15382 in the genome	1	57498,1453,351,10519,5906,9101,867,29904,23095,207,1938,2309,2889,1783,23527,2186,7337
GO:0006741	NADP biosynthetic process	4 of 2891 in the list	4 of 15382 in the genome	1	133686,65220,3418,4199
GO:0006857	oligopeptide transport	4 of 2891 in the list	4 of 15382 in the genome	1	1015,9368,121260,4363
GO:0071787	endoplasmic reticulum tubular network formation	4 of 2891 in the list	4 of 15382 in the genome	1	10313,23204,57142,118813
GO:1903525	regulation of membrane tubulation	4 of 2891 in the list	4 of 15382 in the genome	1	8976,23207,51100,50807
GO:0072395	signal transduction involved in cell cycle checkpoint	20 of 2891 in the list	54 of 15382 in the genome	1	246175,11200,5591,6790,10498,85456,4193,7029,5527,57472,29883,4194,23019,25904,835,4850,891,7027,55571,28984
GO:0050790	regulation of catalytic activity	360 of 2891 in the list	1668 of 15382 in the genome	1	26191,5296,23061,1741,9712,9555,2771,140775,3092,3688,27,1728,6385,90007,3672,9020,7813,5575,23411,4216,3071,5899,10681,11329,7057,84079,6772,4155,23151,4750,5685,2074,25771,8717,221908,3429,4915,694,26037,26130,23637,896,57533,6774,8502,6792,22930,23143,27013,2646,5578,80119,51100,5573,79977,2621,54165,5045,135,64062,23142,5688,2643,22900,84062,55291,23786,23531,4891,1634,5799,58533,111,9261,464…
GO:0044271	cellular nitrogen compound biosynthetic process	600 of 2891 in the list	2884 of 15382 in the genome	1	5411,7298,23411,3431,1613,51005,5373,4207,8661,84450,79885,221037,80155,5372,388561,80264,7913,64344,3418,7586,23186,140775,1407,23060,93100,1106,8669,51701,79811,3092,57661,93973,51780,55250,6619,374655,26137,92285,9070,2068,22885,158399,25988,7994,51230,116071,8544,2115,81856,29028,4863,8085,90321,6776,6497,55748,55814,5931,22834,9646,80312,7517,22955,3219,2643,22869,5045,5859,166968,10973,3376…
GO:0051701	interaction with host	29 of 2891 in the list	89 of 15382 in the genome	1	9217,867,3839,1500,2621,999,83737,11059,9972,6256,1508,3836,440275,156,598,2060,4233,7298,57187,3841,558,10533,7040,11060,10318,5819,28996,7405,7879
GO:0045666	positive regulation of neuron differentiation	76 of 2891 in the list	292 of 15382 in the genome	1	84079,5604,4131,8648,8997,23081,57498,1453,23613,4915,27185,4067,23363,257194,9043,5597,57154,2043,10494,1272,5048,7074,29882,27,1902,1523,22902,5058,1789,23327,50618,2803,8826,322,5663,8837,9139,23191,2909,9231,162427,57698,22849,655,23064,57118,23654,23531,55714,118813,3675,2889,4976,65009,29904,23011,23028,10096,8578,5906,8437,8175,26259,23499,10458,6929,1855,10154,4804,6792,2011,1756,6938,797…
GO:0035278	miRNA mediated inhibition of translation	7 of 2891 in the list	11 of 15382 in the genome	1	27161,27327,6774,7538,26523,5936,192670
GO:0040033	negative regulation of translation, ncRNA-mediated	7 of 2891 in the list	11 of 15382 in the genome	1	192670,7538,5936,26523,6774,27161,27327
GO:0045974	regulation of translation, ncRNA-mediated	7 of 2891 in the list	11 of 15382 in the genome	1	27161,27327,6774,7538,5936,26523,192670
GO:0090110	cargo loading into COPII-coated vesicle	7 of 2891 in the list	11 of 15382 in the genome	1	10484,10802,22872,56681,10427,9871,5861
GO:0070887	cellular response to chemical stimulus	496 of 2891 in the list	2356 of 15382 in the genome	1	351,55667,9361,634,23028,10096,1785,3756,51366,1439,5468,4087,5599,27161,109,5860,55971,25942,1954,4363,5796,2822,960,9466,5291,57506,4233,842,3059,8453,4615,1130,10106,4306,7429,5025,64754,65010,87178,23191,79577,5286,8452,7247,3693,5579,255743,4976,6416,27250,6745,64750,5034,571,59345,115,891,22938,114609,7168,7186,92,54828,10142,1789,5576,51360,55290,2919,51768,5431,84181,5781,1938,27242,6625,…
GO:0002376	immune system process	471 of 2891 in the list	2230 of 15382 in the genome	1	3163,23191,5926,65010,1522,775,26065,83737,9545,2923,55249,4680,114876,114609,1948,27166,3693,5579,5423,22985,5468,634,10695,4072,10096,1785,6397,10425,351,55012,9093,1130,4615,9846,10396,55846,960,2822,9466,3059,842,57506,26276,5291,2635,25942,8566,924,6788,84514,7879,7433,4041,9871,84061,7704,8792,387357,4940,51143,1508,5585,55619,81704,4281,1213,25,57020,4067,7410,3454,56829,657,29086,5295,847…
GO:0050769	positive regulation of neurogenesis	92 of 2891 in the list	366 of 15382 in the genome	1	655,23064,57118,4124,22849,57698,162427,6009,9231,2909,23191,4976,2889,6692,118813,3675,23654,23531,55714,22938,23338,5906,8175,8437,8578,10096,23013,23028,3572,23011,29904,6608,25836,65009,1954,4076,6938,1756,79791,2011,4804,8650,6792,1855,23405,10154,6929,26259,10458,23499,4915,23613,27185,1453,23081,57498,2048,8997,4131,8648,84079,5604,29882,1272,5048,7074,10494,2043,63925,57154,9043,5597,4067…
GO:0071310	cellular response to organic substance	410 of 2891 in the list	1922 of 15382 in the genome	1	25778,2043,58985,25976,23645,2241,8718,115004,5290,5008,6720,7776,4255,153129,4670,10519,10585,252983,84447,4193,4780,1495,9113,3856,2033,28996,2308,64764,9314,598,5594,5770,7421,3164,4055,5214,25939,7049,3784,26523,56339,27086,133522,253260,26,972,1902,695,55553,4843,317,3709,5430,6692,3949,7037,7023,6272,22849,51447,9666,10025,655,659,54845,867,8725,5682,5469,1488,31,9636,9564,4804,9734,22904,2…
GO:0043087	regulation of GTPase activity	72 of 2891 in the list	275 of 15382 in the genome	1	7410,121512,7813,100528032,116985,10681,2043,7074,5048,10788,2185,84079,51429,8394,79774,23158,25771,4915,55619,57706,128272,81704,5592,23061,85440,29,139818,8826,9712,81846,23603,29098,253260,10451,3688,57186,54828,9462,83874,23654,9779,5799,8301,11033,2889,26000,23348,22914,23102,93627,6305,9922,10399,23268,55616,163486,23216,26037,57533,10154,26130,1124,23637,208,8502,6792,2064,4763,22930,2314…
GO:0048585	negative regulation of response to stimulus	290 of 2891 in the list	1322 of 15382 in the genome	1	2201,11200,51530,55841,149041,283149,23111,10906,5795,27031,5495,4763,57680,2064,10533,55654,8650,84952,9821,79148,5682,8725,867,4043,10617,655,50515,23019,9462,57591,2734,624,1193,154043,3958,972,55666,27086,7428,7049,6002,55764,51684,29,59307,408,5770,6934,5592,636,135228,9314,598,4772,2308,28996,23334,1495,9113,23332,54949,4780,84447,4193,2113,10519,6314,23171,9378,83999,254225,51347,2241,2364…
GO:0018107	peptidyl-threonine phosphorylation	23 of 2891 in the list	66 of 15382 in the genome	1	1195,28996,5579,2011,10645,91,27347,1613,156,22853,7443,5594,57118,5585,818,25865,5599,11200,1859,51701,5578,5604,5260
GO:0060964	regulation of gene silencing by miRNA	23 of 2891 in the list	66 of 15382 in the genome	1	5431,23279,9972,79902,4928,23165,8087,26523,9818,9612,57122,5604,55746,129401,27161,27327,5530,7538,6774,5430,11097,53371,9631
GO:2000785	regulation of autophagosome assembly	14 of 2891 in the list	33 of 15382 in the genome	1	57533,5899,5868,8100,51100,23256,200576,8131,4534,140775,8897,5305,22930,128866
GO:0042058	regulation of epidermal growth factor receptor signaling pathway	24 of 2891 in the list	70 of 15382 in the genome	1	58533,2241,5774,5782,9026,5771,7879,92799,58513,6654,2060,116985,5795,93343,634,3672,55294,351,23624,89853,57732,9146,867,3092
GO:0032479	regulation of type I interferon production	32 of 2891 in the list	102 of 15382 in the genome	1	54476,10293,55703,5591,55666,27297,4321,5336,7706,8887,1387,4361,84282,29072,57506,4615,26191,5495,6850,3428,9636,83737,64135,23547,10623,5971,56829,115004,3659,114609,26137,3454
GO:0080134	regulation of response to stress	273 of 2891 in the list	1239 of 15382 in the genome	1	7322,6787,4000,7158,55294,3572,8428,440275,11213,2021,50488,7014,11183,163702,10049,60489,4585,10892,9097,23122,3156,9252,79648,5530,3551,10131,7009,9972,2898,9572,7494,57521,10318,3594,153090,57122,5591,2934,10071,818,5058,10497,472,10746,151636,28988,149233,5819,57162,3455,23198,161742,5604,7498,337867,5894,5581,1520,7323,5151,5971,3326,164,100528032,23189,1739,10494,5702,5074,9818,55746,11200,…
GO:0009226	nucleotide-sugar biosynthetic process	10 of 2891 in the list	20 of 15382 in the genome	1	2673,197258,7360,51005,5373,55577,5372,80146,2762,54187
GO:0031440	regulation of mRNA 3'-end processing	10 of 2891 in the list	20 of 15382 in the genome	1	677,22849,6829,10914,9810,580,79882,79577,891,9646
GO:0048268	clathrin coat assembly	9 of 2891 in the list	17 of 15382 in the genome	1	115548,9026,8301,23149,9685,2060,3092,1213,5286
GO:0032210	regulation of telomere maintenance via telomerase	17 of 2891 in the list	44 of 15382 in the genome	1	472,7203,4216,7014,5594,5073,26272,3183,92345,23381,167227,80119,79618,64282,55226,23293,54552
GO:0002429	immune response-activating cell surface receptor signaling pathway	67 of 2891 in the list	254 of 15382 in the genome	1	6850,4773,163486,3551,9844,22914,9252,23191,10892,5682,596,3932,5579,4584,5144,56667,147179,5688,727897,4651,10109,10096,51324,7322,9564,4585,2822,5795,5291,10458,4641,5581,5894,10095,5685,387357,23198,5693,200958,55824,1793,26999,5702,5971,100528032,3071,5290,4067,7410,150372,11119,5058,25865,10071,695,8976,27242,5336,9402,10451,9473,1387,919,55072,5296,5594,26191
GO:0009225	nucleotide-sugar metabolic process	13 of 2891 in the list	30 of 15382 in the genome	1	197258,2673,7360,55577,5372,4245,80146,10020,2530,51005,5373,54187,2762
GO:1901976	regulation of cell cycle checkpoint	13 of 2891 in the list	30 of 15382 in the genome	1	11200,55159,10397,55795,79621,891,7517,8451,26272,51451,51143,60561,1407
GO:0030218	erythrocyte differentiation	21 of 2891 in the list	59 of 15382 in the genome	1	2068,10320,4090,5771,28996,4067,161882,2034,3071,3059,4891,5316,55904,7049,7067,84456,9991,5926,22985,55553,118
GO:0044088	regulation of vacuole organization	15 of 2891 in the list	37 of 15382 in the genome	1	302,57533,5899,8100,5868,51100,23256,200576,4534,8131,140775,8897,5305,22930,128866
GO:0045646	regulation of erythrocyte differentiation	15 of 2891 in the list	37 of 15382 in the genome	1	92,677,54681,2309,6774,23543,60682,91,3071,7538,9636,6777,161882,4067,2113
GO:0006644	phospholipid metabolic process	85 of 2891 in the list	336 of 15382 in the genome	1	4204,56994,23761,80230,57605,2822,55500,8821,253558,5291,9489,23396,9663,4534,55361,8897,23175,9487,171586,151056,5868,51100,8526,5297,23167,84188,5783,80055,1201,147011,8871,6901,27329,79887,26090,5298,9807,51196,3633,51447,57171,23556,5920,23259,2627,5287,5286,59339,6305,93210,3636,3032,22908,5296,3631,5305,5130,64419,256987,85465,5336,200576,56261,23659,129642,5289,57664,56623,84668,83394,7994…
GO:0098876	vesicle-mediated transport to the plasma membrane	22 of 2891 in the list	63 of 15382 in the genome	1	55770,23339,10890,55737,64083,2803,6809,117177,60412,23499,57020,9912,6844,288,6711,10564,56850,55204,81609,84079,9341,63971
GO:0035303	regulation of dephosphorylation	38 of 2891 in the list	128 of 15382 in the genome	1	805,255743,4642,23645,7531,8178,54843,55291,3071,3326,26051,221908,23293,8725,9814,161742,3551,5524,163882,3064,23381,8826,1740,6093,1741,2822,8189,55125,5525,64062,3672,10160,5510,10395,23504,9472,133522,55105
GO:0044249	cellular biosynthetic process	812 of 2891 in the list	3988 of 15382 in the genome	1	4087,109,27161,91661,9584,5860,5297,5936,284695,9487,4293,1737,4199,5291,80853,153443,8295,23314,8566,79152,201973,65980,57157,8565,4249,54187,3294,169841,7290,79577,6117,55339,2909,5926,79831,55249,27324,10667,1487,571,10229,2617,84875,23051,114876,5424,8467,22938,9640,79796,1938,5603,2744,27097,9217,5336,59269,51362,64802,286205,55290,55840,6883,199704,200186,6775,8848,55870,79088,340252,23381,…
GO:0051170	nuclear import	36 of 2891 in the list	120 of 15382 in the genome	1	10527,9631,23633,5295,129401,3839,5530,2923,6711,6850,9972,1434,3841,50628,51194,10628,64901,6774,3842,53371,57122,55746,4321,2646,754,9818,473,55705,7249,9679,22931,4000,3836,7428,79902,4928
GO:0030866	cortical actin cytoskeleton organization	12 of 2891 in the list	27 of 15382 in the genome	1	2036,3551,3071,752,6093,30846,2035,7429,85369,2037,5357,1739
GO:0046718	viral entry into host cell	12 of 2891 in the list	27 of 15382 in the genome	1	11059,2621,83737,2060,3839,156,1508,5819,9972,7405,11060,558
GO:0070302	regulation of stress-activated protein kinase signaling cascade	50 of 2891 in the list	180 of 15382 in the genome	1	114609,260425,4067,84062,4216,57551,9043,1739,10494,2043,27250,51347,5048,7074,9618,2889,3480,3156,5604,83737,7498,9821,57630,2074,8792,4281,6850,2898,5585,26191,4615,2308,50488,11183,4055,5770,10595,10746,4077,28988,28996,6788,153090,171392,55504,5859,4293,7186,10771,5058
GO:1990778	protein localization to cell periphery	47 of 2891 in the list	167 of 15382 in the genome	1	3551,9914,23122,9341,8394,6711,288,7871,23555,84668,54843,9847,23241,30846,5590,57154,1201,118813,1739,64083,302,56850,55204,999,2621,23095,63971,23167,55667,9053,9368,2580,6809,2803,91663,4040,208,6249,23499,6844,9912,115548,57217,6342,6093,55737,10890
GO:0031570	DNA integrity checkpoint	40 of 2891 in the list	137 of 15382 in the genome	1	6790,10498,246175,5781,5591,11200,7029,51720,84444,440275,57472,29883,7158,4194,5884,472,55159,4850,25904,79791,8883,7027,4361,28984,25988,4193,85456,11073,5527,57646,57551,29086,835,891,9577,23019,51347,9261,55571,26058
GO:1901576	organic substance biosynthetic process	828 of 2891 in the list	4074 of 15382 in the genome	1	51230,116071,8544,51196,57171,2115,23556,81856,8434,25988,378,4245,93210,7994,1048,92285,9070,2068,22885,158399,4584,55250,51780,6619,374655,26137,2643,8897,22869,727897,5045,5859,5931,22834,9646,80312,7517,8526,22955,3219,8085,9200,6497,90321,6776,55748,55814,23761,253558,4863,29028,55361,388561,79885,10423,221037,80155,5372,4207,5289,8661,57664,64083,84450,5411,23411,3155,7298,3431,199857,1613,…
GO:1903829	positive regulation of cellular protein localization	84 of 2891 in the list	333 of 15382 in the genome	1	6653,10519,23171,5581,6711,2048,163882,3687,9847,23607,84662,1739,2035,5295,51112,9378,657,3326,23189,9520,7323,54828,5058,10075,22902,85465,5357,54552,7159,3688,57602,7029,79567,7027,29098,5663,8826,6721,151636,11030,55072,26191,6844,5296,5594,288,3799,6810,8878,7429,11143,5530,10399,23368,118424,7531,54434,3675,22885,4836,3176,23184,10425,51366,10096,55294,5599,999,4926,57142,6608,51100,22994,2…
GO:0007528	neuromuscular junction development	14 of 2891 in the list	34 of 15382 in the genome	1	10939,10497,8997,4898,1855,2339,1287,7402,4915,351,288,2064,23024,9093
GO:0070849	response to epidermal growth factor	14 of 2891 in the list	34 of 15382 in the genome	1	5782,2064,677,8837,10096,7429,8826,5781,5151,7538,6777,867,5594,10458
GO:0043393	regulation of protein binding	49 of 2891 in the list	176 of 15382 in the genome	1	10096,7049,54552,23028,267,351,147138,79567,5195,5599,302,6790,10014,10498,151636,28996,9026,6093,6788,2033,5663,6934,889,23032,1855,4233,408,7009,5792,8751,4043,6653,27185,118,1522,2043,2035,57669,9618,7074,596,114609,161882,129531,84062,9043,5899,3326,54496
GO:0048010	vascular endothelial growth factor receptor signaling pathway	20 of 2891 in the list	56 of 15382 in the genome	1	9844,5603,23191,10451,10016,1536,25865,5291,3071,5290,5296,10458,7423,7410,9261,6093,1793,9564,558,26999
GO:0045945	positive regulation of transcription from RNA polymerase III promoter	6 of 2891 in the list	9 of 15382 in the genome	1	79664,2972,57521,8178,2064,57680
GO:0090239	regulation of histone H4 acetylation	6 of 2891 in the list	9 of 15382 in the genome	1	11143,9474,408,1487,6598,26053
GO:0051960	regulation of nervous system development	166 of 2891 in the list	722 of 15382 in the genome	1	23284,344901,57534,4976,23338,22938,1948,23654,1808,2017,57698,23064,23191,23122,2909,1522,9231,5530,162427,55737,81618,1756,6938,79791,1954,26259,1855,10154,23028,3572,50807,10096,54897,351,440275,8578,10611,8175,8437,8428,65009,29904,57142,63925,10494,1739,7074,29882,4067,23363,9043,23189,4771,5597,657,57498,9921,27185,1630,6259,6653,5604,221935,4131,8648,2048,8826,322,5663,8837,10419,9139,5061…
GO:0007173	epidermal growth factor receptor signaling pathway	17 of 2891 in the list	45 of 15382 in the genome	1	5781,867,9252,5286,51196,55614,7429,55914,2060,8527,5284,5290,6654,222584,55824,8826,9564
GO:1903391	regulation of adherens junction organization	17 of 2891 in the list	45 of 15382 in the genome	1	25930,54828,6385,23332,118,23122,10395,51057,6093,57669,9647,8826,395,23603,5795,23499,1613
GO:0070271	protein complex biogenesis	222 of 2891 in the list	995 of 15382 in the genome	1	2643,51295,23126,3093,302,1075,51100,283149,9818,8085,53371,9026,6497,8932,4194,7203,8527,10427,535,3717,51678,6263,9793,6810,6472,8878,5747,124491,84300,31,25814,51466,10016,4708,9341,7408,92799,3480,9070,395,317,7023,23392,55291,5589,4928,22890,10801,10426,10802,25939,7049,9735,5195,5211,3092,972,8935,2175,2033,9855,4077,10320,81846,140803,56922,23648,85378,22839,10484,6934,54442,23165,4719,871…
GO:0044770	cell cycle phase transition	66 of 2891 in the list	252 of 15382 in the genome	1	23332,9113,57695,9814,55722,10460,5976,1453,5537,23133,1778,7298,805,5001,996,3688,219771,10806,7029,54930,10142,4172,54820,6198,51451,818,91,5218,55125,8493,7027,8451,51379,5530,25988,8452,23122,6117,9793,79831,4175,9662,6683,571,5000,4999,891,7531,128866,11200,6790,2935,95681,5500,79866,80321,11064,55844,4863,9150,8453,22994,11116,10270,22981,5558
GO:0030516	regulation of axon extension	22 of 2891 in the list	64 of 15382 in the genome	1	150465,23191,23122,4131,57142,27185,5058,6259,23011,57698,10096,22902,2803,1808,2017,23499,3475,5048,29882,1954,6792,118813
GO:0034101	erythrocyte homeostasis	22 of 2891 in the list	64 of 15382 in the genome	1	2068,558,4090,10320,28996,5771,4067,2034,161882,4891,3071,3059,7049,5316,55904,7067,9991,84456,22985,5926,118,55553
GO:0010634	positive regulation of epithelial cell migration	30 of 2891 in the list	96 of 15382 in the genome	1	9564,6776,1793,9734,3675,57669,9647,51564,2822,4233,7429,25865,80005,5025,23473,152007,27086,5581,54828,10519,659,2113,57142,10016,23122,7057,5578,6239,23332,3037
GO:0043069	negative regulation of programmed cell death	176 of 2891 in the list	771 of 15382 in the genome	1	7186,51768,57448,5591,9474,7417,9220,5336,192670,23204,8837,6453,8887,5663,2730,55072,79658,2065,55626,665,64399,81704,56776,3707,5894,51316,4192,57630,2537,2168,10625,83931,5590,5295,2869,3326,7423,9093,1676,4072,4000,10730,3572,23028,5599,3549,388364,6790,54463,754,29904,64780,399687,831,25942,50484,10049,3064,55023,3059,4233,960,1366,4615,23064,2898,7009,27324,83737,2627,3551,10131,10892,3156,…
GO:0007229	integrin-mediated signaling pathway	29 of 2891 in the list	92 of 15382 in the genome	1	10451,8452,83986,3679,3687,5781,3688,102,3672,634,55914,8751,10519,1015,6850,55846,2530,203102,27329,8174,4627,3683,3675,3694,1793,9564,8516,667,3693
GO:0031098	stress-activated protein kinase signaling cascade	36 of 2891 in the list	121 of 15382 in the genome	1	9043,57551,677,6416,9261,7538,440193,3551,11143,5604,5602,5585,6850,6793,8491,2074,4750,27347,5770,11183,9175,5594,50488,4615,6788,28988,4214,10746,10595,5599,6787,55504,153090,8428,9020,4293
GO:0071375	cellular response to peptide hormone stimulus	59 of 2891 in the list	221 of 15382 in the genome	1	208,3164,6777,2822,5770,6844,6654,5296,26060,2308,535,10458,5771,113,529,55971,8837,6774,9734,6776,9564,55023,10890,80115,5468,5591,5573,10014,29904,6599,109,5058,55667,23175,6198,2887,5576,634,5295,5575,59345,115,7494,6720,5290,9847,2241,3480,677,5590,111,6772,65010,4780,2782,252983,23191,5286,5140
GO:0018210	peptidyl-threonine modification	24 of 2891 in the list	72 of 15382 in the genome	1	156,1613,5594,22853,7443,91,2590,27347,2011,10645,28996,5579,1195,5578,5604,5260,1859,5599,11200,51701,25865,818,5585,57118
GO:0030838	positive regulation of actin filament polymerization	24 of 2891 in the list	72 of 15382 in the genome	1	85477,10095,7429,10109,2934,10096,56776,5581,253260,55604,51466,23191,8976,80115,1739,7408,55971,10788,2241,10458,4641,84501,3071,2017
GO:0071453	cellular response to oxygen levels	49 of 2891 in the list	177 of 15382 in the genome	1	571,5034,9520,50809,891,7323,30001,677,5693,4976,2168,5702,5163,2309,29979,207,2627,10397,4193,867,2782,5682,23198,56776,5581,665,5685,79723,4194,1788,2308,8453,64344,2021,2034,8837,28996,1387,6546,28984,10533,1902,7322,29904,7428,1789,5688,1536,4000
GO:0099518	vesicle cytoskeletal trafficking	15 of 2891 in the list	38 of 15382 in the genome	1	8976,8943,63971,84062,8546,81,79083,5861,5048,3799,3064,54820,1778,1201,5590
GO:0120036	plasma membrane bounded cell projection organization	218 of 2891 in the list	977 of 15382 in the genome	1	4548,4067,7410,121512,79598,57492,55761,5295,5306,5590,127933,63925,10494,26999,7074,729920,79140,9814,4131,25776,79582,23026,2048,6674,23543,57498,124602,65059,27185,55619,6259,1630,23032,57453,4134,9321,10277,55125,85440,157922,10890,1767,55742,8826,322,5663,28988,5819,10806,54930,473,8976,2676,23639,5781,8100,66008,2887,56912,2934,54820,7168,9368,10142,5058,23338,51474,29887,6683,1948,2017,966…
GO:0072331	signal transduction by p53 class mediator	34 of 2891 in the list	113 of 15382 in the genome	1	55571,2309,27330,2272,7023,22938,23019,835,891,5527,3428,57646,10397,23368,4193,85456,7027,28996,2033,28984,22976,4194,25904,4850,57472,29883,8445,246175,7159,11200,6790,10498,546,7029
GO:0050853	B cell receptor signaling pathway	13 of 2891 in the list	31 of 15382 in the genome	1	3071,695,5336,150372,10451,4067,5594,3932,5579,6850,4773,596,9564
GO:0051031	tRNA transport	13 of 2891 in the list	31 of 15382 in the genome	1	9818,57122,129401,55746,9631,9972,23279,79902,4928,23165,53371,387990,11097
GO:0044772	mitotic cell cycle phase transition	64 of 2891 in the list	244 of 15382 in the genome	1	5530,25988,6117,23122,8452,9793,79831,9662,4175,6683,571,5000,4999,891,7531,128866,11200,6790,2935,95681,5500,79866,80321,11064,4863,55844,9150,8453,11116,22994,22981,5558,9113,23332,57695,9814,55722,10460,1453,5537,23133,1778,7298,5001,805,996,3688,219771,10806,54930,7029,10142,4172,54820,6198,51451,818,91,5218,55125,8493,7027,8451,51379
GO:0051570	regulation of histone H3-K9 methylation	10 of 2891 in the list	21 of 15382 in the genome	1	546,23411,5079,55183,1789,3720,23081,6598,23030,4204
GO:0045664	regulation of neuron differentiation	123 of 2891 in the list	518 of 15382 in the genome	1	27,1902,1523,182,5058,1789,66008,2580,22902,2803,9314,23327,3475,50618,9912,5663,8837,9139,22891,8826,322,5087,8997,2048,5604,84079,84816,221935,4131,8648,23613,4915,27185,1630,6259,10519,23081,57498,5792,1453,9043,23189,5597,4067,257194,23363,1272,5048,7074,29882,1656,57154,2043,10494,10498,577,150465,85464,23111,65009,29904,57142,351,440275,8578,10611,5906,8437,8428,8175,23011,23028,5793,50807,…
GO:1901700	response to oxygen-containing compound	289 of 2891 in the list	1329 of 15382 in the genome	1	3164,10628,29,4055,5770,7421,6934,2308,5594,598,9314,3636,3856,4843,1902,695,26,133522,5211,2720,3784,27086,7049,6814,7776,8930,6720,5290,2241,283987,8718,347732,2043,1495,4780,4193,2113,252983,6197,51150,4255,153129,6870,84918,10095,3726,208,4040,7337,26060,1788,3248,10270,9734,22904,10533,9564,4804,11200,999,10498,6608,23095,8764,5906,340485,7023,1364,3949,3709,10645,31,867,655,6810,6272,22849,…
GO:0072359	circulatory system development	175 of 2891 in the list	768 of 15382 in the genome	1	8131,23670,891,7494,6901,1948,27329,57534,27250,7468,6416,2627,26005,775,57674,2034,26259,6654,5291,2822,5728,51057,1954,6788,57142,65009,4087,3549,7249,4000,1785,55294,634,11214,10611,7410,80206,7423,23363,51564,657,162,3091,79893,2185,34,4041,2050,161742,5604,2048,25776,5316,5894,8751,9645,9321,156,2065,4726,3200,472,10277,9249,22980,23414,1767,1278,55742,285,5663,153090,10395,5591,9474,5781,25…
GO:0033158	regulation of protein import into nucleus, translocation	7 of 2891 in the list	12 of 15382 in the genome	1	51366,5594,84875,57506,2621,5663,3326
GO:1901185	negative regulation of ERBB signaling pathway	16 of 2891 in the list	42 of 15382 in the genome	1	23624,57732,3672,867,9146,2064,5782,5774,5771,7879,58533,26469,5795,2060,2065,58513
GO:0006461	protein complex assembly	221 of 2891 in the list	994 of 15382 in the genome	1	3093,51295,23126,2643,283149,51100,1075,9818,302,6497,8932,53371,8085,9026,535,6263,51678,3717,4194,7203,10427,8527,8878,5747,6810,9793,6472,51466,25814,10016,9341,4708,31,84300,124491,395,9070,317,3480,7408,92799,5589,7023,55291,23392,10426,10801,7049,10802,25939,22890,4928,5211,3092,972,8935,9735,5195,4077,10320,81846,2033,2175,9855,22839,6934,10484,56922,140803,85378,23648,8717,5018,5537,1453,…
GO:0008654	phospholipid biosynthetic process	60 of 2891 in the list	227 of 15382 in the genome	1	57664,5289,5783,80055,129642,51227,5290,56623,8871,6901,5298,83394,79947,57171,23556,8760,23171,59339,5286,8394,6305,93210,10423,5337,9517,5287,23259,56994,3636,23396,5296,22908,9489,55361,9663,4534,57605,55500,80230,23761,5291,8821,253558,171586,256987,85465,8897,3631,23175,64419,9487,5130,5305,51100,8526,200576,84188,5336,5297,5868
GO:0032481	positive regulation of type I interferon production	21 of 2891 in the list	61 of 15382 in the genome	1	1387,4361,84282,10623,4615,115004,3659,26191,3454,26137,56829,29072,57506,55703,6850,3428,27297,4321,64135,5336,5591
GO:0031032	actomyosin structure organization	29 of 2891 in the list	93 of 15382 in the genome	1	27086,7168,54822,3688,2036,87,5573,399687,79784,1265,3880,8452,3693,84033,8837,57669,2037,2035,29767,3856,4627,408,9578,5159,9948,23363,8476,80206,64097
GO:0008360	regulation of cell shape	39 of 2891 in the list	135 of 15382 in the genome	1	55023,55742,4627,146057,51057,10458,7443,254065,53944,9948,10154,4651,55785,57619,7168,9368,79784,4289,10395,1902,54751,2035,93663,7444,1739,55660,752,1613,121512,116985,23654,7429,1453,55843,54014,1729,23191,3679,2909
GO:0010950	positive regulation of endopeptidase activity	39 of 2891 in the list	135 of 15382 in the genome	1	8717,3428,3429,8743,10016,23151,7498,6772,4155,27166,2043,26999,317,8301,1612,3932,9647,835,4067,7023,83874,23786,4891,2934,22900,340485,9093,7186,3092,10395,5468,84334,4088,4804,6774,9994,9026,3717,842
GO:0006895	Golgi to endosome transport	8 of 2891 in the list	15 of 15382 in the genome	1	54832,55614,6272,9980,2060,55062,23033,23041
GO:0071495	cellular response to endogenous stimulus	216 of 2891 in the list	970 of 15382 in the genome	1	3784,7049,6198,80115,3187,55553,10014,51701,79602,26,6599,9101,133522,28996,3157,2771,9969,3164,5770,26191,2530,9314,5296,5594,598,2308,10519,153129,4670,4915,1453,6772,1495,9113,4780,23304,4193,252983,2241,1811,677,2043,57154,25778,23411,5575,197131,6720,5290,5906,7067,55614,5045,10765,5573,11200,999,3037,10498,23095,3269,3248,11240,5782,10270,343,2064,10533,6774,9734,6546,7040,8239,4804,7554,64…
GO:1902850	microtubule cytoskeleton organization involved in mitosis	27 of 2891 in the list	85 of 15382 in the genome	1	10426,54820,1778,10460,3832,79648,23122,4926,5524,6790,11200,23332,3064,4204,9055,5048,23172,152185,8556,891,3796,4134,6905,6683,6491,29072,85378
GO:0036503	ERAD pathway	25 of 2891 in the list	77 of 15382 in the genome	1	84447,118424,7706,55666,10585,54788,29979,9666,56886,267,4287,23190,550,55757,23392,10277,27248,51608,5702,81502,9354,6400,84236,57003,201595
GO:0051568	histone H3-K4 methylation	12 of 2891 in the list	28 of 15382 in the genome	1	8085,9757,200424,54790,6018,63925,9070,22976,84193,5926,23168,9646
GO:0043161	proteasome-mediated ubiquitin-dependent protein catabolic process	67 of 2891 in the list	259 of 15382 in the genome	1	5685,25841,84937,5527,54442,84447,23198,119504,23304,4780,5702,996,57154,29882,5693,23607,7323,197131,54926,339745,54476,55666,11059,6400,8451,201595,79718,23327,5887,10277,165324,8881,408,9666,9817,8452,5682,118424,8924,83737,29979,11060,9354,130507,57003,26272,891,550,23392,27248,51255,267,55294,3093,4287,5688,7328,11124,6790,64795,54778,79791,23190,152006,1642,5886,64326
GO:1903311	regulation of mRNA metabolic process	67 of 2891 in the list	259 of 15382 in the genome	1	114609,22938,23019,891,26058,9261,5682,55802,79577,1859,29890,7538,87178,7009,22849,51013,6732,5073,4615,3842,79899,51594,22985,5578,149041,27161,9646,167227,9810,5688,5936,6427,1153,56829,580,5702,10644,3183,10181,283375,5693,677,23198,79882,5685,140890,23543,6429,9967,5976,84081,55795,6829,10914,728642,6434,4154,7514,7072,6625,246175,79811,9704,6733,29883,4928,56339
GO:1903706	regulation of hemopoiesis	92 of 2891 in the list	374 of 15382 in the genome	1	133308,3071,4343,60682,861,5295,2177,4067,150372,677,5693,9757,5590,3566,5702,4780,27327,2113,23198,3218,10519,7704,23543,3707,5685,58508,55904,55795,91,2175,8451,149233,5771,192670,1387,695,23240,3958,133522,972,171392,26523,27086,92,182,22890,85477,7494,865,10193,51043,10766,3659,161882,3594,8546,5579,9070,27166,2309,7538,9636,83737,79577,10443,5682,54681,6850,4773,941,6929,8943,6777,3059,6654,…
GO:1990089	response to nerve growth factor	17 of 2891 in the list	46 of 15382 in the genome	1	23527,2186,7337,2309,2889,1783,9101,867,23095,29904,207,1938,57498,1453,351,10519,5906
GO:0002757	immune response-activating signal transduction	84 of 2891 in the list	337 of 15382 in the genome	1	23198,64135,5685,387357,10095,5894,6197,5581,1508,150372,1520,7410,5290,4067,7323,3071,100528032,5971,5702,26999,1793,55824,200958,5289,5693,10451,9402,5336,8935,27242,8976,695,10071,25865,5058,11119,26191,5296,5594,55072,919,4214,1387,9473,5682,10892,23191,9252,22914,9844,3551,83737,26065,163486,6850,4773,114609,56667,4584,5144,10318,5579,9261,3932,596,7322,51324,10096,10695,10109,727897,4651,56…
GO:0032872	regulation of stress-activated MAPK cascade	49 of 2891 in the list	179 of 15382 in the genome	1	5058,10771,7186,5859,4293,55504,171392,153090,28996,28988,6788,10746,10595,4077,11183,4055,5770,26191,50488,2308,4615,4281,5585,2898,6850,2074,8792,57630,83737,7498,9821,5604,3156,51347,3480,5048,9618,2889,7074,1739,2043,10494,27250,4216,9043,57551,114609,84062,260425
GO:0050770	regulation of axonogenesis	40 of 2891 in the list	140 of 15382 in the genome	1	57698,6259,1630,54961,27185,4915,2909,23122,4131,5604,23191,2048,10494,118813,2043,29882,5048,7074,54434,23654,2017,1808,22902,10096,23011,66008,5058,57142,23111,85464,150465,2011,6792,4804,1954,26037,3475,23499,10154,2803
GO:0043085	positive regulation of catalytic activity	229 of 2891 in the list	1036 of 15382 in the genome	1	10519,3429,4750,5685,2074,25771,8717,6772,4155,79774,23151,8394,7057,119504,51429,84079,51347,23645,2043,200958,996,25778,5575,23411,4216,5899,9378,10681,7813,63922,25849,835,57186,6385,3672,9020,4843,3688,1902,27,972,10451,133522,3092,2771,29098,9712,4214,29,7421,5770,23061,408,5594,9314,3428,23216,163486,51196,6850,6810,2339,23268,493,378,10399,10016,93627,5682,9922,79618,8743,23102,9261,3932,9…
GO:0006893	Golgi to plasma membrane transport	15 of 2891 in the list	39 of 15382 in the genome	1	57020,23499,60412,63971,6844,9341,2803,10564,55204,117177,10890,64083,55770,6711,288
GO:1905037	autophagosome organization	19 of 2891 in the list	54 of 15382 in the genome	1	5861,94241,55062,29979,9821,9474,5287,5289,57154,89849,55014,10533,5663,7879,23241,55626,165324,9927,23673
GO:0009058	biosynthetic process	837 of 2891 in the list	4139 of 15382 in the genome	1	23175,152002,1536,27044,463,64324,26152,54897,7158,7757,5636,1080,4775,23269,1756,113,7360,5253,64081,253461,4585,9534,55500,4774,54531,9489,84787,23077,2034,11073,23064,23275,11177,8202,64332,126070,2627,7068,3156,59339,60313,55749,80142,23512,23563,10318,80139,3029,8204,25921,91748,1503,6598,51114,5917,7644,124975,4784,10327,6382,6342,7027,2730,22980,7620,79718,3200,9321,51460,27068,55656,11320…
GO:0090162	establishment of epithelial cell polarity	11 of 2891 in the list	25 of 15382 in the genome	1	23150,9265,9368,9267,64083,23094,55691,4983,23332,399687,55612
GO:0012501	programmed cell death	213 of 2891 in the list	959 of 15382 in the genome	1	9220,27242,9474,5591,51237,10395,3880,7072,5058,7186,57448,2934,55840,10277,472,2065,7027,23204,8887,8837,10595,2730,322,84334,79886,57630,4041,2782,83941,2537,1630,665,5585,5581,8792,7704,5894,2869,5295,7323,5074,7074,9618,5163,26999,10494,2272,1793,7249,5599,22985,23087,3714,57142,5521,11124,80013,5423,54822,8428,9093,10293,351,1676,826,4293,842,23254,2021,8453,4615,6788,9994,309,3064,79370,565…
GO:0071364	cellular response to epidermal growth factor stimulus	13 of 2891 in the list	32 of 15382 in the genome	1	6777,7538,5151,5781,10458,867,677,2064,8837,5782,8826,7429,10096
GO:0050684	regulation of mRNA processing	33 of 2891 in the list	111 of 15382 in the genome	1	4928,6733,5936,79811,9810,7072,22985,6625,9646,6434,4154,6829,10914,728642,84081,9967,6429,6732,7009,140890,22849,23543,29890,1859,79882,79577,10181,677,283375,580,22938,6427,891
GO:0033160	positive regulation of protein import into nucleus, translocation	5 of 2891 in the list	7 of 15382 in the genome	1	57506,3326,5663,51366,5594
GO:0034139	regulation of toll-like receptor 3 signaling pathway	5 of 2891 in the list	7 of 15382 in the genome	1	26191,114609,29979,57590,57162
GO:0090160	Golgi to lysosome transport	5 of 2891 in the list	7 of 15382 in the genome	1	164,3916,55297,51479,2580
GO:0031399	regulation of protein modification process	339 of 2891 in the list	1587 of 15382 in the genome	1	2043,10444,25778,996,200958,51347,2241,1272,23645,5048,6720,5008,5290,9378,23081,26051,10519,54602,23171,119504,51429,10585,9113,4077,4214,28996,2033,5594,135228,2308,4055,51684,22976,408,5770,54552,55504,972,253260,8864,1902,624,1201,10645,154043,9647,7531,7023,26053,57600,25898,659,655,6850,5682,867,9821,9636,4204,2011,10533,81669,4361,25998,11116,6093,4763,10270,2064,3717,208,4040,5795,7337,59…
GO:0008154	actin polymerization or depolymerization	16 of 2891 in the list	43 of 15382 in the genome	1	2017,9948,55761,3059,3717,7408,57553,395,8976,64780,51466,1729,9645,2934,7429,10109
GO:0048017	inositol lipid-mediated signaling	31 of 2891 in the list	103 of 15382 in the genome	1	5297,27161,27327,253260,5286,5287,23026,5337,6198,2934,3756,26523,9846,5290,5296,2065,5291,4343,4233,5295,5298,7784,941,5289,192670,55615,4763,3932,3480,677,2064
GO:0031334	positive regulation of protein complex assembly	52 of 2891 in the list	194 of 15382 in the genome	1	9557,1015,5581,23064,56776,10095,7429,57600,23332,10399,6117,23191,51466,51429,55604,84250,10788,2241,7408,5702,1739,2068,2017,3071,84501,5058,89795,50807,10096,2934,10109,85477,129293,80115,5599,8976,4926,11124,51100,253260,9026,55971,8451,4204,4233,6249,22976,3394,4641,10497,10458,1642
GO:0032868	response to insulin	52 of 2891 in the list	194 of 15382 in the genome	1	252983,23191,8743,5286,6772,6272,6429,5140,6720,5290,5295,6814,23411,51141,5590,9847,2241,3480,677,29904,6599,80115,5468,5591,10014,6198,2887,634,22937,5058,55667,23175,6844,6654,5296,2308,10458,535,26060,208,2822,5770,9734,1407,55023,9564,10890,3636,5771,529,55971,8837
GO:0006303	double-strand break repair via nonhomologous end joining	17 of 2891 in the list	47 of 15382 in the genome	1	51720,8924,22992,165918,5591,7158,91419,4292,9577,580,22976,29086,51588,4361,55183,7468,7405
GO:0051017	actin filament bundle assembly	17 of 2891 in the list	47 of 15382 in the genome	1	5074,55971,3693,7430,134549,408,84501,51474,10458,81,4430,56776,5357,80115,118,87,8452
GO:0038095	Fc-epsilon receptor signaling pathway	30 of 2891 in the list	99 of 15382 in the genome	1	5688,5058,4773,5685,5599,5530,3551,695,7322,10892,5336,4775,23198,5682,9402,23547,10451,5602,2241,6416,5693,5702,4214,5291,7410,9846,5290,5296,6654,4772
GO:0008219	cell death	219 of 2891 in the list	991 of 15382 in the genome	1	51100,23095,5578,11200,8445,3093,5045,135,1760,3916,3836,55288,8764,1788,26060,2872,23405,162989,208,8502,4804,843,8883,6093,84236,4209,9026,4763,8743,867,10016,285237,23368,9844,8878,6272,57600,57646,2339,10313,659,3428,4292,6768,260425,3659,9577,7150,57551,10193,23786,2068,317,2309,1612,9647,291,3092,2125,55504,695,7159,79811,823,51643,6198,9135,54476,94241,64344,2308,1434,5594,598,3164,91,4055…
GO:0010611	regulation of cardiac muscle hypertrophy	14 of 2891 in the list	36 of 15382 in the genome	1	9150,5578,5152,9472,2308,493,5530,4000,3572,5025,3720,11214,5058,27086
GO:0061014	positive regulation of mRNA catabolic process	14 of 2891 in the list	36 of 15382 in the genome	1	56339,5976,677,29883,79899,26058,22849,7538,87178,56829,246175,27161,23019,149041
GO:0051716	cellular response to stimulus	1114 of 2891 in the list	5594 of 15382 in the genome	1	23013,8445,4358,80119,51100,7040,8932,54795,7554,8239,23190,2872,4641,8821,23405,54849,57646,3428,79728,10016,118424,493,29979,51608,2309,3487,146691,111,84250,9261,7805,1612,9577,260425,284996,3659,55757,64919,3096,6198,55914,94241,22859,11231,2570,9101,51130,23168,7029,6599,3187,23240,546,165918,10014,27,23421,9855,3157,26191,1453,2074,91419,90993,83593,5527,4915,23547,27327,167153,2762,6772,11…
GO:0090407	organophosphate biosynthetic process	105 of 2891 in the list	439 of 15382 in the genome	1	5287,23259,59339,122622,5286,93210,6305,80308,65220,57171,23556,2631,6901,115,8871,5298,2617,84875,80055,5783,8833,111,7086,5636,5868,80025,109,8526,51100,84188,133686,5297,8897,23175,10476,2643,9487,171586,2977,57605,4199,55500,80230,23761,5291,253558,8821,23396,513,9489,535,55361,9663,4534,10165,50484,8566,113,56994,7040,10423,27010,51422,5337,9517,539,51727,8394,8760,23171,2984,56623,7371,7994…
GO:0000045	autophagosome assembly	18 of 2891 in the list	51 of 15382 in the genome	1	10533,55014,89849,57154,5289,23241,7879,5663,55626,23673,9927,165324,94241,5861,55062,9821,9474,29979
GO:0061572	actin filament bundle organization	18 of 2891 in the list	51 of 15382 in the genome	1	7430,5074,3693,55971,84501,51474,10458,134549,408,5357,57698,4430,81,56776,8452,118,80115,87
GO:0030030	cell projection organization	221 of 2891 in the list	1002 of 15382 in the genome	1	55761,5295,57492,79598,7410,121512,4548,4067,7074,729920,26999,10494,5306,63925,5590,127933,79582,23026,2048,6674,25776,9814,4131,79140,55619,6259,1630,65059,27185,124602,23543,57498,157922,55125,10277,85440,9321,23032,57453,4134,28988,5819,5663,10890,1767,8826,55742,322,23639,8100,5781,2676,8976,473,10806,54930,9368,10142,5058,7168,2934,2887,56912,54820,66008,2017,1808,9662,1948,6683,23338,29887…
GO:0006409	tRNA export from nucleus	12 of 2891 in the list	29 of 15382 in the genome	1	11097,23279,9972,4928,79902,53371,23165,9818,55746,129401,57122,9631
GO:0033619	membrane protein proteolysis	12 of 2891 in the list	29 of 15382 in the genome	1	55486,8720,56928,102,81502,84888,4627,51360,4804,84236,25825,5663
GO:0071431	tRNA-containing ribonucleoprotein complex export from nucleus	12 of 2891 in the list	29 of 15382 in the genome	1	11097,4928,79902,9972,23279,23165,53371,9818,9631,55746,129401,57122
GO:0006513	protein monoubiquitination	19 of 2891 in the list	55 of 15382 in the genome	1	151636,4591,23295,1642,23327,7323,84678,54926,10277,90850,10075,8452,7706,90025,867,79577,9646,9810,165918
GO:0050854	regulation of antigen receptor-mediated signaling pathway	19 of 2891 in the list	55 of 15382 in the genome	1	10892,149041,5079,3958,1998,25865,634,26191,150372,4067,861,5795,865,3932,5771,5074,5579,123920,5819
GO:0043066	negative regulation of apoptotic process	171 of 2891 in the list	757 of 15382 in the genome	1	55023,10049,3064,25942,50484,831,1366,4615,960,3059,10730,3572,23028,4000,4072,1676,9093,64780,399687,754,54463,29904,6790,388364,5599,3549,27250,27166,596,6416,4976,7494,84678,2017,27324,7009,23064,2898,3156,79577,10892,10131,2627,83737,3551,2730,8837,6453,5663,8887,23204,192670,2065,55626,79658,57448,7186,9474,5591,7417,9220,5590,83931,10625,2168,7423,3326,5295,2869,5894,51316,3707,56776,64399,…
GO:0036294	cellular response to decreased oxygen levels	45 of 2891 in the list	164 of 15382 in the genome	1	4194,1788,64344,8453,2034,2021,8837,28996,1387,28984,6546,29904,7322,7428,5688,1536,4000,9520,5034,571,50809,30001,891,7323,5693,677,2168,4976,5163,5702,2309,207,29979,10397,2627,23198,5682,2782,867,4193,5581,56776,665,79723,5685
GO:0048284	organelle fusion	32 of 2891 in the list	108 of 15382 in the genome	1	84749,10451,10939,10228,51479,55014,9527,7879,23339,25978,6844,80208,6809,8411,6811,9392,6810,9341,26984,8615,143187,55669,7405,9847,6804,4976,84895,54843,203062,23673,219285,9927
GO:0043409	negative regulation of MAPK cascade	36 of 2891 in the list	125 of 15382 in the genome	1	171392,5998,5859,9368,10771,5296,2308,55870,11213,26191,5795,5770,65268,4763,5771,3156,161742,2048,83737,23624,655,6653,4067,284996,4771,10318,27250,154043,8661,27330,1739,3480,5048,2889,51347,11329
GO:0046324	regulation of glucose import	20 of 2891 in the list	59 of 15382 in the genome	1	5781,51422,51237,4780,79602,5906,5058,2887,55788,6198,5295,208,3099,26060,5296,4976,9847,344901,4804,5590
GO:0051247	positive regulation of protein metabolic process	313 of 2891 in the list	1461 of 15382 in the genome	1	65009,6787,6790,25820,55294,3572,5525,440275,11214,1536,50488,941,11183,51444,9994,113,3156,9252,10892,5524,51667,5530,9817,6811,7494,57521,10318,8301,9472,153090,6598,22937,3643,25865,2934,6256,120892,201254,5058,23327,11030,472,9175,84334,8826,4088,10746,55905,8837,5663,28988,149233,57162,5604,23198,51422,7498,5894,23178,57498,5581,5861,27185,6793,8726,3326,5151,5590,1739,26999,10494,5702,5074,…
GO:1901701	cellular response to oxygen-containing compound	183 of 2891 in the list	816 of 15382 in the genome	1	9472,6625,5591,5576,2887,8204,7168,5058,7186,1789,10142,10497,156,6844,2730,10890,1278,5663,8837,5536,6434,5771,2782,10594,375748,5894,5976,5581,5106,4793,4067,9400,4548,1374,100528032,5295,5590,10494,9847,2168,109,29904,5468,1080,5599,634,23028,10096,1785,23175,351,1536,55667,6654,1956,4615,2021,5796,2822,941,842,55023,55971,25942,113,529,23191,5286,79577,65010,207,5530,8202,5025,64754,6494,2306…
GO:0009719	response to endogenous stimulus	269 of 2891 in the list	1241 of 15382 in the genome	1	5431,5576,92,1789,10142,7072,2354,6625,5781,1938,1278,5771,1783,156,6844,5106,9967,1508,9612,4041,9847,4067,9400,5295,657,1785,10096,51366,23028,634,55667,9361,351,5860,109,5468,4087,1954,55971,25942,4615,842,3059,5796,2822,960,4199,7429,5025,64754,4306,23191,5286,65010,87178,27250,3693,64750,59345,115,6198,1728,79602,6599,9101,80115,3187,10481,10014,51701,3688,9969,1407,3157,2771,2530,26191,5296…
GO:2001236	regulation of extrinsic apoptotic signaling pathway	39 of 2891 in the list	138 of 15382 in the genome	1	11124,116986,3958,51530,6198,57448,4000,10771,23678,147138,6934,598,4055,162989,3064,81618,79370,2730,55023,4763,100533105,6788,8837,7057,51703,2537,8743,57630,1495,9821,8717,5894,2923,6810,1613,2017,2140,1612,596
GO:0016925	protein sumoylation	21 of 2891 in the list	63 of 15382 in the genome	1	84901,7158,26054,23165,26036,79902,4928,10054,9972,23279,57122,55746,129401,64135,9818,51588,11097,54795,53371,9631,7150
GO:0034204	lipid translocation	9 of 2891 in the list	19 of 15382 in the genome	1	374868,10396,5205,57205,4363,23200,91869,23120,10079
GO:0035024	negative regulation of Rho protein signal transduction	9 of 2891 in the list	19 of 15382 in the genome	1	10395,8452,2909,79567,4233,3688,23189,3675,286205
GO:2001273	regulation of glucose import in response to insulin stimulus	9 of 2891 in the list	19 of 15382 in the genome	1	4976,5058,9847,4804,5295,5781,208,51237,5296
GO:0099175	regulation of postsynapse organization	15 of 2891 in the list	40 of 15382 in the genome	1	2043,10096,55737,4976,4076,10611,5048,7074,23613,9912,26037,29904,10458,8997,7337
GO:0070925	organelle assembly	144 of 2891 in the list	627 of 15382 in the genome	1	5861,27185,25776,79582,6674,79140,9814,84033,79598,23363,80206,7168,10142,201254,9644,2934,56912,54820,23639,9474,8100,10806,54930,3880,8837,5663,80153,28988,5819,1767,55742,29767,23195,55125,165324,3796,55626,9321,7429,26065,26005,8556,51626,128866,9927,9662,29887,10096,80321,50807,84747,6790,4735,9146,27341,146057,23172,1756,51057,7879,22994,3842,23059,10257,51534,27241,9742,55722,4750,1453,515…
GO:0031330	negative regulation of cellular catabolic process	51 of 2891 in the list	191 of 15382 in the genome	1	4233,51684,2822,57533,26191,4534,4615,598,5073,5774,92345,51374,51594,140775,10533,55737,7249,9704,4983,302,29761,6625,6599,10755,1676,5045,84749,32,23274,27248,3326,10193,1153,114609,23256,5290,5768,3183,9261,10128,9711,2043,128866,2272,337867,493,8925,7538,11180,9097,9967
GO:0048015	phosphatidylinositol-mediated signaling	30 of 2891 in the list	100 of 15382 in the genome	1	5287,23026,5297,27161,253260,5286,27327,26523,6198,3756,2934,4343,5291,4233,5298,5295,7784,941,5296,5290,9846,2065,192670,4763,55615,3932,3480,677,2064,5289
GO:0010810	regulation of cell-substrate adhesion	46 of 2891 in the list	169 of 15382 in the genome	1	5581,27185,8751,10519,6239,23332,59339,55604,6904,23122,7057,55612,9647,57669,255743,1793,395,5590,7402,3675,23189,4771,5295,1613,201294,340485,81,4287,54828,10109,80005,6385,3037,10395,4763,51057,9200,6093,285,8826,23603,5795,91663,5291,50488,23499
GO:0009987	cellular process	2585 of 2891 in the list	13535 of 15382 in the genome	1	92241,84678,21,29887,79683,22853,6452,2063,26058,23284,3551,5530,166647,9231,440193,23139,53405,2898,4084,9817,199990,9980,8943,941,81611,4534,645,6654,529,387990,60489,8863,11124,133686,6787,55577,54822,5151,8036,55164,8726,8425,6427,56261,10499,54904,5306,23026,9919,55869,6793,665,23324,65059,55589,813,2649,165324,23327,57205,9961,149233,23305,23203,3455,58490,4090,84334,2972,57579,728294,80223…
GO:0051239	regulation of multicellular organismal process	535 of 2891 in the list	2590 of 15382 in the genome	1	55692,55840,2580,2744,5603,27242,9722,5336,7072,5771,285,28984,85440,64091,2065,156,1630,5693,29882,3720,56829,9043,1213,9631,4067,7410,6397,8578,351,55012,10611,634,10096,4087,5599,57142,22985,1954,79152,55737,9466,26276,4615,200558,7429,162427,79577,2909,4976,27250,27166,1948,64750,23654,23051,891,22938,182,3688,1044,116986,4321,9289,1407,23060,91,3418,6711,8717,5685,5792,8997,4155,84079,64135,…
GO:0031293	membrane protein intracellular domain proteolysis	6 of 2891 in the list	10 of 15382 in the genome	1	84888,4804,51360,84236,56928,8720
GO:0043518	negative regulation of DNA damage response, signal transduction by p53 class mediator	6 of 2891 in the list	10 of 15382 in the genome	1	960,1859,23028,4193,972,754
GO:0051292	nuclear pore complex assembly	6 of 2891 in the list	10 of 15382 in the genome	1	57122,57142,124491,23165,4928,9972
GO:0051573	negative regulation of histone H3-K9 methylation	6 of 2891 in the list	10 of 15382 in the genome	1	23411,1789,5079,6598,23030,23081
GO:1900112	regulation of histone H3-K9 trimethylation	6 of 2891 in the list	10 of 15382 in the genome	1	4204,23081,23030,6598,23411,546
GO:2000341	regulation of chemokine (C-X-C motif) ligand 2 production	6 of 2891 in the list	10 of 15382 in the genome	1	9314,4615,972,114609,255231,4155
GO:2000392	regulation of lamellipodium morphogenesis	6 of 2891 in the list	10 of 15382 in the genome	1	23189,348110,960,6239,7429,23603
GO:0051049	regulation of transport	340 of 2891 in the list	1599 of 15382 in the genome	1	5336,9722,5781,27242,51768,22902,85477,3781,7186,54828,10142,10075,156,6844,2065,7784,9501,55072,28984,6721,322,23204,5774,4041,79026,57510,8792,5106,6653,3454,54843,5208,4067,84766,5295,9520,657,805,127933,9847,6804,7405,9711,7074,2917,399687,64780,7249,5599,10096,51366,634,10425,5936,9846,10396,5291,57506,3059,27347,2822,3064,55737,22994,7879,23191,9545,775,65010,5025,3799,84875,23256,1808,7402…
GO:0051098	regulation of binding	74 of 2891 in the list	296 of 15382 in the genome	1	54552,7049,147138,79567,171392,8864,10014,5195,151636,2033,5663,28996,23032,9314,889,6934,408,51773,5792,27185,55869,6653,8751,118,2035,2043,805,7074,9618,129531,3326,5899,9043,64324,267,23028,10096,351,6608,84444,10498,6790,302,4087,5599,5468,6497,8932,25942,23063,6788,9026,6093,1855,4233,7009,9044,3428,4043,79618,1488,1522,5530,1565,2068,1193,596,58499,57669,84062,161882,114609,54496,7023
GO:0006349	regulation of gene expression by genetic imprinting	8 of 2891 in the list	16 of 15382 in the genome	1	221656,54496,1788,8726,5926,3784,10664,4204
GO:0006491	N-glycan processing	8 of 2891 in the list	16 of 15382 in the genome	1	5589,2530,4122,11282,79158,11320,10905,4124
GO:0010614	negative regulation of cardiac muscle hypertrophy	8 of 2891 in the list	16 of 15382 in the genome	1	4000,3720,5025,5058,27086,9150,2308,493
GO:0090312	positive regulation of protein deacetylation	8 of 2891 in the list	16 of 15382 in the genome	1	221477,10270,2339,1487,25865,1859,6720,25836
GO:0045773	positive regulation of axon extension	13 of 2891 in the list	33 of 15382 in the genome	1	2803,23499,23191,4131,5048,27185,29882,5058,1954,6792,57698,118813,22902
GO:0006950	response to stress	623 of 2891 in the list	3044 of 15382 in the genome	1	4293,634,953,351,5936,6397,9361,5599,4087,55218,25970,201973,8453,4615,1130,5886,55846,8295,10106,200558,9962,960,9466,5291,3163,55604,6117,2909,55339,65010,87178,6745,4976,6416,891,550,23256,5424,22938,8131,571,5576,55290,51360,2919,10075,64802,7186,100533467,9217,5336,1938,5603,27242,285,1278,6400,5378,28984,3460,8493,2065,4940,5693,6542,2168,51317,7405,4067,9400,7410,9043,56829,10973,50809,290…
GO:0033169	histone H3-K9 demethylation	7 of 2891 in the list	13 of 15382 in the genome	1	23030,23081,23028,23133,51780,80853,221037
GO:0033962	cytoplasmic mRNA processing body assembly	7 of 2891 in the list	13 of 15382 in the genome	1	26065,80153,29883,1656,6311,149041,1778
GO:0045579	positive regulation of B cell differentiation	7 of 2891 in the list	13 of 15382 in the genome	1	3071,55012,6777,55795,6850,7494,695
GO:0048011	neurotrophin TRK receptor signaling pathway	7 of 2891 in the list	13 of 15382 in the genome	1	5781,4804,6654,9564,6272,5894,118813
GO:2000188	regulation of cholesterol homeostasis	7 of 2891 in the list	13 of 15382 in the genome	1	51,3949,9572,22913,10802,6721,3172
GO:0051240	positive regulation of multicellular organismal process	298 of 2891 in the list	1390 of 15382 in the genome	1	6929,6777,23405,54849,10458,5152,694,51374,6776,6792,6546,84282,6774,54795,558,577,4926,302,2621,3269,5578,2643,22900,23013,135,23531,3659,10766,26137,2889,55183,9261,57669,3675,118813,5144,2309,22914,10443,10016,1113,3428,91,3394,26191,9555,23060,27,8842,116986,4321,152007,22859,182,22890,6198,92140,3071,23411,55897,150372,677,57154,3566,8997,4155,84079,6786,64135,7057,6711,4915,90993,8717,1453,…
GO:0070988	demethylation	18 of 2891 in the list	52 of 15382 in the genome	1	23133,79831,23081,23028,1565,221037,10765,221656,22992,80312,5253,200424,54790,23030,25974,80853,84678,51780
GO:0021915	neural tube development	38 of 2891 in the list	135 of 15382 in the genome	1	4763,6788,6497,10427,51684,1855,4040,23648,29072,6491,55626,57619,6385,55764,7249,79977,10395,6608,55746,23770,677,7408,6692,317,10653,54903,57728,57534,23654,84678,6768,655,9742,10512,65979,26005,2909,3705
GO:0032092	positive regulation of protein binding	23 of 2891 in the list	72 of 15382 in the genome	1	118,302,10096,267,54552,3326,5899,408,114609,6934,23032,889,9026,57669,28996,9618,7074,5663,2033,6788,2043,151636,2035
GO:0048013	ephrin receptor signaling pathway	23 of 2891 in the list	72 of 15382 in the genome	1	7410,284656,26037,1948,161,2043,23294,6760,6093,64283,6453,7074,10451,2050,2048,5781,8997,8976,102,10096,10109,10095,5058
GO:0019985	translesion synthesis	14 of 2891 in the list	37 of 15382 in the genome	1	22890,11201,25898,201973,51455,5980,199990,124739,5984,9636,7706,6117,5424,55666
GO:0035306	positive regulation of dephosphorylation	14 of 2891 in the list	37 of 15382 in the genome	1	23645,255743,26051,3672,805,5525,8189,3326,5524,2822,133522,9472,10395,5510
GO:1901888	regulation of cell junction assembly	22 of 2891 in the list	68 of 15382 in the genome	1	5906,54828,6385,3551,23332,23122,10395,9647,57669,51057,6093,2889,23603,395,8826,861,5795,865,100506658,1613,4641,23499
GO:0090114	COPII-coated vesicle budding	21 of 2891 in the list	64 of 15382 in the genome	1	10427,55291,7109,10484,22872,56681,23256,83696,9871,8615,1522,9217,8452,10016,9919,1075,5861,5537,10802,1453,6811
GO:0045862	positive regulation of proteolysis	81 of 2891 in the list	330 of 15382 in the genome	1	3092,10395,7186,2934,8881,4898,55905,84334,4088,23151,4155,7498,6772,119504,51429,23198,4193,27185,3429,8717,1453,5685,835,4067,5693,29882,57154,996,25897,5702,26999,2043,6790,9810,5468,25820,127544,1075,10425,340485,22900,5688,9093,4287,55294,5045,2822,1855,64326,842,5886,3717,9994,51444,9026,84236,4804,4627,6774,10399,51667,29979,8743,5682,10016,25898,3428,9817,83874,7023,7494,4891,23786,891,16…
GO:0006898	receptor-mediated endocytosis	40 of 2891 in the list	144 of 15382 in the genome	1	6642,8578,85021,3339,2580,55788,1755,634,5868,3688,3092,9026,28988,115548,57720,55716,1212,4040,821,408,156,1956,23396,157,6653,6850,23317,51429,3949,1201,8301,4037,2017,2060,5298,23149,133308,161,1213,7037
GO:0010452	histone H3-K36 methylation	4 of 2891 in the list	5 of 15382 in the genome	1	55870,84193,7468,29072
GO:0032957	inositol trisphosphate metabolic process	4 of 2891 in the list	5 of 15382 in the genome	1	6342,3707,5336,3705
GO:0033152	immunoglobulin V(D)J recombination	4 of 2891 in the list	5 of 15382 in the genome	1	5591,6929,27086,5423
GO:0051182	coenzyme transport	4 of 2891 in the list	5 of 15382 in the genome	1	284439,9962,115286,8884
GO:0098902	regulation of membrane depolarization during action potential	4 of 2891 in the list	5 of 15382 in the genome	1	5774,288,29098,7871
GO:1902172	regulation of keratinocyte apoptotic process	4 of 2891 in the list	5 of 15382 in the genome	1	677,7538,2934,51588
GO:1903689	regulation of wound healing, spreading of epidermal cells	4 of 2891 in the list	5 of 15382 in the genome	1	23332,6239,23122,2934
GO:1905206	positive regulation of hydrogen peroxide-induced cell death	4 of 2891 in the list	5 of 15382 in the genome	1	2021,2309,5074,27086
GO:0043933	macromolecular complex subunit organization	340 of 2891 in the list	1603 of 15382 in the genome	1	124491,29979,51466,10016,4708,7994,9793,257218,8878,5747,55291,5589,3480,3831,9070,2068,5931,302,1075,7517,51100,55320,2643,3093,4194,7203,23405,9948,535,1642,51678,6263,8085,53371,9200,6497,8932,55014,55814,60488,3839,23023,23165,11004,8717,5537,128077,1453,1778,100506658,3071,3155,23607,1656,93664,10181,84154,55245,8661,81502,546,9735,8669,5195,3092,6599,4928,29883,22890,6733,10801,10426,7375,1…
GO:2001234	negative regulation of apoptotic signaling pathway	49 of 2891 in the list	184 of 15382 in the genome	1	57591,23411,2017,7494,56917,624,27166,2140,4976,1612,10625,596,84447,4193,8725,8743,2537,9821,1495,57630,10131,4780,7009,5894,90993,8717,6934,598,5770,960,3064,55023,2730,100533105,8837,50484,972,754,116986,7417,3958,51530,4000,5859,57448,6198,23028,10771,23678
GO:0120031	plasma membrane bounded cell projection assembly	93 of 2891 in the list	387 of 15382 in the genome	1	10257,3842,23059,54558,25970,22981,1756,146057,22994,11116,6093,51057,23093,27031,27241,11064,55785,10096,50807,80321,4638,282809,25930,95681,79902,6103,84747,4983,4735,54903,22885,57728,7531,51626,8556,29887,2017,9662,117177,57698,9793,7414,23191,25814,55604,26005,57787,55112,132320,55742,1767,3636,28988,9321,55125,55764,54820,2934,56912,9368,10142,79583,54930,10806,10451,1902,8100,23639,2012,64…
GO:0002495	antigen processing and presentation of peptide antigen via MHC class II	28 of 2891 in the list	93 of 15382 in the genome	1	3796,1213,114876,220972,10053,22872,1520,10484,821,164,162,161,10427,832,1783,7879,3831,1509,972,9871,10802,1785,1778,51143,10437,3832,11004,829
GO:0060548	negative regulation of cell death	188 of 2891 in the list	846 of 15382 in the genome	1	7423,3326,5295,5151,2869,5590,83931,10625,2168,2537,57630,4192,51316,5894,3707,56776,81704,64399,6653,665,55626,2065,79658,55072,2730,23414,8887,5663,6453,5536,8837,23204,192670,5336,9220,9474,5591,7417,57448,51768,7186,84678,7494,2017,27166,27250,128866,596,4976,6416,3156,79577,10892,10131,3551,2627,83737,7009,27324,23064,2898,4615,1366,960,4233,3059,55023,55737,3064,10049,50484,25942,831,64780,…
GO:2000649	regulation of sodium ion transmembrane transporter activity	15 of 2891 in the list	41 of 15382 in the genome	1	27347,23327,65268,5774,81,9368,29098,5581,1756,3799,23171,288,7402,7871,154043
GO:0001782	B cell homeostasis	10 of 2891 in the list	23 of 15382 in the genome	1	3091,139818,55619,596,55012,5585,149041,6654,4067,3071
GO:0006851	mitochondrial calcium ion transmembrane transport	10 of 2891 in the list	23 of 15382 in the genome	1	79568,55486,6687,10939,90550,55013,3954,23203,4976,10730
GO:0014065	phosphatidylinositol 3-kinase signaling	12 of 2891 in the list	30 of 15382 in the genome	1	5291,5287,5295,23026,5290,5296,5286,2065,4763,3480,2064,677
GO:0072698	protein localization to microtubule cytoskeleton	12 of 2891 in the list	30 of 15382 in the genome	1	79648,29887,6491,6790,1855,26005,1453,27185,1729,84376,4281,22994
GO:0097064	ncRNA export from nucleus	12 of 2891 in the list	30 of 15382 in the genome	1	53371,23165,79902,4928,23279,9972,11097,9631,55746,129401,57122,9818
GO:0045619	regulation of lymphocyte differentiation	38 of 2891 in the list	136 of 15382 in the genome	1	150372,2177,3659,3071,51043,861,7494,865,10193,5590,27166,3566,3594,8546,677,3707,7704,6850,4773,6654,9308,8943,941,55795,6777,558,149233,5771,2175,2064,149041,972,3549,2621,23240,695,22890,55012
GO:0097193	intrinsic apoptotic signaling pathway	38 of 2891 in the list	136 of 15382 in the genome	1	23368,8452,5527,3428,4292,57600,7009,57646,2074,7494,5295,23411,30001,835,22938,23645,596,9647,2272,5163,317,10494,5591,7159,11200,5423,8428,3093,8445,472,842,598,8453,2033,8451,28996,84334,10595
GO:0042594	response to starvation	43 of 2891 in the list	158 of 15382 in the genome	1	2308,23032,5594,8493,55626,55846,6721,10533,23334,9681,79567,51100,26,9474,5599,2621,440275,8897,54828,8428,8131,6720,5899,7494,23411,3155,23274,9779,5289,57521,283375,79726,93664,122622,867,34,10985,7538,4780,5287,84918,3428,659
GO:2001020	regulation of response to DNA damage stimulus	43 of 2891 in the list	158 of 15382 in the genome	1	598,960,472,7913,7014,22976,29072,55611,55159,842,23201,1407,151636,322,8451,22891,51720,6787,754,972,165918,11200,23028,60561,7158,51366,9400,9577,79621,23411,29086,51588,26272,55183,254225,84250,7468,2140,161742,4193,1859,4255,54780
GO:0071320	cellular response to cAMP	16 of 2891 in the list	45 of 15382 in the genome	1	65010,1080,9472,29904,351,3784,5906,10142,23028,677,1811,2889,343,3709,6546,5144
GO:0051146	striated muscle cell differentiation	47 of 2891 in the list	176 of 15382 in the genome	1	64754,6272,4773,6548,34,6786,25776,87,2627,5530,832,84033,6416,824,23363,891,85461,55897,80206,9043,4000,3756,7168,27086,6256,11214,10611,10939,55909,6608,6382,3880,3688,577,9474,55553,5573,6497,29767,6546,3856,4627,8837,1756,2318,9948,5159
GO:0051028	mRNA transport	37 of 2891 in the list	132 of 15382 in the genome	1	51362,79902,4928,9818,57122,55746,144983,2733,53371,7514,23381,11097,64901,57187,10482,8189,55795,9961,4641,9972,6429,23279,23293,22794,5976,23165,7538,55339,26019,129401,10128,677,10644,84248,9631,6427,81608
GO:0008333	endosome to lysosome transport	17 of 2891 in the list	49 of 15382 in the genome	1	84376,9392,6272,66008,63971,22898,81609,7879,84067,25978,23339,151636,8943,65082,4534,23295,1130
GO:0006903	vesicle targeting	24 of 2891 in the list	77 of 15382 in the genome	1	6811,1453,10802,5537,5861,9919,1075,23122,8452,55062,10016,1522,9871,8615,23332,10053,23256,60412,83696,10484,22872,10427,7109,55291
GO:0000726	non-recombinational repair	18 of 2891 in the list	53 of 15382 in the genome	1	9577,29086,22976,580,4361,51588,7405,7468,55183,51444,8924,51720,5591,165918,22992,91419,7158,4292
GO:0010952	positive regulation of peptidase activity	39 of 2891 in the list	141 of 15382 in the genome	1	3092,10395,5468,2934,340485,22900,7186,9093,3717,842,4804,4088,84334,6774,9994,9026,8743,10016,23151,4155,7498,6772,8717,3429,3428,4067,835,83874,7023,4891,23786,27166,8301,317,26999,2043,1612,9647,3932
GO:0045732	positive regulation of protein catabolic process	58 of 2891 in the list	226 of 15382 in the genome	1	2308,23327,26088,5886,1642,64326,1855,2822,8881,4898,10533,55737,84236,7879,55905,51444,754,127544,1075,25820,9810,6790,5045,55294,6642,5688,4287,10425,891,10193,7494,580,25976,5702,23163,57154,996,25897,29882,3949,5693,5682,23198,4193,51429,119504,83737,84300,10399,51667,29979,1453,5685,9817,6811,25898,6653,27185
GO:0006891	intra-Golgi vesicle-mediated transport	13 of 2891 in the list	34 of 15382 in the genome	1	25839,7109,1523,143187,2802,5870,11316,10466,22796,6653,9527,1314,83548
GO:0044380	protein localization to cytoskeleton	13 of 2891 in the list	34 of 15382 in the genome	1	26005,1855,6491,6790,29887,79648,1729,4281,84376,22994,27185,1453,286077
GO:0046638	positive regulation of alpha-beta T cell differentiation	13 of 2891 in the list	34 of 15382 in the genome	1	9308,8943,941,3071,3549,5590,3566,7704,3707,6850,8546,3594,149233
GO:0061001	regulation of dendritic spine morphogenesis	13 of 2891 in the list	34 of 15382 in the genome	1	8997,7337,29904,26037,9912,10458,10611,4976,4076,7074,5048,10096,2043
GO:0007032	endosome organization	22 of 2891 in the list	69 of 15382 in the genome	1	55361,29887,51028,259173,26276,51534,55654,23325,128866,5289,84067,25978,9146,57403,9101,10564,10228,93343,8878,23317,1182,84376
GO:0017038	protein import	41 of 2891 in the list	150 of 15382 in the genome	1	53371,387990,5190,55670,64901,6774,3842,3841,10628,51194,1434,3836,7428,79902,4928,9409,26520,4000,55705,9679,5195,7249,55746,4321,57122,473,754,9818,2646,5189,5295,9631,10527,23633,6850,6711,9972,2923,5530,3839,129401
GO:0071539	protein localization to centrosome	9 of 2891 in the list	20 of 15382 in the genome	1	79648,29887,6491,6790,26005,1453,27185,84376,22994
GO:0098901	regulation of cardiac muscle cell action potential	9 of 2891 in the list	20 of 15382 in the genome	1	29098,288,10142,7871,54795,1739,775,9722,488
GO:1905508	protein localization to microtubule organizing center	9 of 2891 in the list	20 of 15382 in the genome	1	26005,6790,6491,29887,79648,84376,22994,27185,1453
GO:0002504	antigen processing and presentation of peptide or polysaccharide antigen via MHC class II	28 of 2891 in the list	94 of 15382 in the genome	1	10484,22872,1520,220972,10053,114876,1213,3796,10427,161,164,821,162,832,3831,7879,1783,972,1509,9871,1785,51143,1778,10802,11004,3832,829,10437
GO:0044774	mitotic DNA integrity checkpoint	28 of 2891 in the list	94 of 15382 in the genome	1	835,4850,891,25904,23019,4194,5884,55159,4361,26058,28984,79791,8883,7027,51347,55571,7029,4193,85456,6790,10498,246175,5591,11200,11073,5527,57472,29883
GO:0051168	nuclear export	38 of 2891 in the list	137 of 15382 in the genome	1	9818,57122,55746,11214,51362,79902,4928,6310,57187,10482,55795,8189,23381,11097,64901,2733,53371,7514,55339,10892,26019,129401,57510,23279,9972,6429,23293,23165,22794,5976,9147,9631,23214,81608,6427,55341,84248,57154
GO:0000973	posttranscriptional tethering of RNA polymerase II gene DNA at nuclear periphery	3 of 2891 in the list	3 of 15382 in the genome	1	4928,55795,57122
GO:0002238	response to molecule of fungal origin	3 of 2891 in the list	3 of 15382 in the genome	1	695,6850,4615
GO:0030951	establishment or maintenance of microtubule cytoskeleton polarity	3 of 2891 in the list	3 of 15382 in the genome	1	11004,9793,4000
GO:0045588	positive regulation of gamma-delta T cell differentiation	3 of 2891 in the list	3 of 15382 in the genome	1	6777,6850,3071
GO:0046645	positive regulation of gamma-delta T cell activation	3 of 2891 in the list	3 of 15382 in the genome	1	3071,6777,6850
GO:0060623	regulation of chromosome condensation	3 of 2891 in the list	3 of 15382 in the genome	1	79648,891,23063
GO:0060671	epithelial cell differentiation involved in embryonic placenta development	3 of 2891 in the list	3 of 15382 in the genome	1	79977,6768,10653
GO:0060672	epithelial cell morphogenesis involved in placental branching	3 of 2891 in the list	3 of 15382 in the genome	1	6768,10653,79977
GO:0061357	positive regulation of Wnt protein secretion	3 of 2891 in the list	3 of 15382 in the genome	1	55737,79971,25930
GO:0071596	ubiquitin-dependent protein catabolic process via the N-end rule pathway	3 of 2891 in the list	3 of 15382 in the genome	1	130507,23304,197131
GO:1901300	positive regulation of hydrogen peroxide-mediated programmed cell death	3 of 2891 in the list	3 of 15382 in the genome	1	5074,2309,2021
GO:1903527	positive regulation of membrane tubulation	3 of 2891 in the list	3 of 15382 in the genome	1	23207,50807,51100
GO:1905244	regulation of modification of synaptic structure	3 of 2891 in the list	3 of 15382 in the genome	1	2043,56850,7074
GO:2001293	malonyl-CoA metabolic process	3 of 2891 in the list	3 of 15382 in the genome	1	32,31,23417
GO:0009267	cellular response to starvation	35 of 2891 in the list	124 of 15382 in the genome	1	9681,23334,10533,6721,55846,8493,5594,55626,2308,23032,8428,8897,440275,5599,9474,2621,26,51100,79567,93664,79726,283375,5289,57521,23274,23411,5899,7494,6720,8131,659,3428,5287,4780,10985
GO:0016242	negative regulation of macroautophagy	11 of 2891 in the list	27 of 15382 in the genome	1	84749,128866,140775,9711,4534,23256,5768,5290,23274,7249,10193
GO:0018023	peptidyl-lysine trimethylation	11 of 2891 in the list	27 of 15382 in the genome	1	29072,5926,84193,84787,23168,9646,9757,79723,200424,54790,63925
GO:0031050	dsRNA fragmentation	11 of 2891 in the list	27 of 15382 in the genome	1	7257,23405,23264,29066,51490,27161,192670,56339,7247,26523,23318
GO:0070918	production of small RNA involved in gene silencing by RNA	11 of 2891 in the list	27 of 15382 in the genome	1	23405,23264,7257,51490,29066,27161,192670,26523,56339,7247,23318
GO:0120032	regulation of plasma membrane bounded cell projection assembly	40 of 2891 in the list	146 of 15382 in the genome	1	26053,26051,23613,9742,54961,2909,23191,51466,5205,5337,1201,832,51626,2241,54434,9662,23189,116985,9378,79598,10096,10109,4651,10801,54828,54869,55909,85464,5868,8100,9474,8976,7419,3064,23603,139818,9842,51057,4134,54849
GO:0071363	cellular response to growth factor stimulus	100 of 2891 in the list	423 of 15382 in the genome	1	659,9392,23064,655,2339,6272,7429,2627,10399,7538,207,867,8725,54845,9261,57669,2889,3693,317,118813,6692,5430,2309,27250,9197,64750,23527,5906,351,5045,10096,55614,10765,2621,4087,3037,29904,23095,5782,1954,3248,2064,7040,9564,6497,8239,4804,7554,2186,7337,6777,5796,960,10458,4641,6654,10519,4670,1453,5894,23543,57498,161742,677,283375,10653,57154,25778,5590,5151,657,8036,8425,7323,92,5431,6198,…
GO:0014743	regulation of muscle hypertrophy	14 of 2891 in the list	38 of 15382 in the genome	1	4000,5025,3572,3720,11214,5058,27086,5578,9150,5152,9472,2308,493,5530
GO:0031122	cytoplasmic microtubule organization	14 of 2891 in the list	38 of 15382 in the genome	1	5048,10519,84376,10426,1739,124602,1778,7430,283234,440193,4926,23332,1855,85378
GO:0097581	lamellipodium organization	14 of 2891 in the list	38 of 15382 in the genome	1	10451,121512,7410,23191,55604,2017,221178,25970,832,64083,22885,6642,79902,7414
GO:0016049	cell growth	37 of 2891 in the list	133 of 15382 in the genome	1	26053,7414,65059,6548,23191,93627,4131,51602,57521,5590,2012,26999,7074,6520,6416,57669,23338,55210,55914,440275,10425,3339,351,3275,10611,65009,55909,3688,6790,22803,8826,8239,7040,8085,80208,8527,1855
GO:0030031	cell projection assembly	93 of 2891 in the list	390 of 15382 in the genome	1	4750,1453,1778,51524,55722,9742,27185,9814,8394,54919,80127,79140,23332,79582,6674,221178,25776,64083,832,2012,23607,7410,121512,79598,57492,56912,2934,54820,55764,9368,79583,10142,10451,10806,54930,23639,8100,1902,55742,132320,1767,28988,3636,9321,55125,57698,9793,7414,55604,25814,23191,26005,57787,55112,57728,22885,54903,8556,51626,7531,29887,117177,2017,9662,4638,10096,80321,50807,55785,95681,…
GO:0007162	negative regulation of cell adhesion	56 of 2891 in the list	218 of 15382 in the genome	1	5781,27242,5573,999,3549,3958,23240,10395,972,149041,8764,81,54828,340485,135,6385,4072,634,10154,91663,8379,26191,5592,9314,1366,2065,57162,4763,5771,2064,28984,23603,285,4155,83737,9231,7057,23122,6904,8751,5140,102,6494,5295,23654,23189,4771,3659,57669,5074,80139,1739,395,3566,10653,55824
GO:0022411	cellular component disassembly	94 of 2891 in the list	395 of 15382 in the genome	1	6599,57122,4321,9474,5195,2580,84749,823,6598,4928,55626,10595,6455,4041,55062,4528,128077,124602,91754,139341,8751,11004,23279,9645,23165,1520,9631,7818,57129,5048,3915,2,57553,5578,54463,22985,9818,2935,64780,55746,999,2201,5045,4000,826,79902,1676,55052,3836,3339,23175,2021,7443,162989,23405,167410,9948,4040,1855,51534,960,55014,60488,2011,10533,11097,7092,196528,25978,23399,6602,53371,51263,5…
GO:0072657	protein localization to membrane	84 of 2891 in the list	348 of 15382 in the genome	1	5590,57154,1739,64083,7074,9847,6804,23241,9631,54843,9378,84668,5018,6711,9914,6141,8394,10890,115548,27342,23204,57217,6342,60412,9912,6844,5284,1741,8174,2803,91663,6249,6729,55764,2580,11231,9053,9368,63971,79568,55204,57728,128866,6745,1201,118813,51608,30846,117177,7871,2339,23555,2898,288,6730,23122,9341,3551,55737,1740,3683,53371,55670,6093,22930,4641,23499,6809,8943,1855,4040,208,1363,26…
GO:0045652	regulation of megakaryocyte differentiation	15 of 2891 in the list	42 of 15382 in the genome	1	58508,55904,9070,85477,10519,192670,26523,25942,8085,9757,161882,27327,4343,861,865
GO:0051893	regulation of focal adhesion assembly	15 of 2891 in the list	42 of 15382 in the genome	1	8826,395,6385,23603,6093,54828,51057,9647,57669,23499,1613,10395,23122,5795,23332
GO:0090109	regulation of cell-substrate junction assembly	15 of 2891 in the list	42 of 15382 in the genome	1	23499,10395,23122,1613,5795,23332,395,8826,23603,6385,9647,57669,54828,6093,51057
GO:0010921	regulation of phosphatase activity	29 of 2891 in the list	99 of 15382 in the genome	1	10160,221908,3672,64062,55105,163882,5524,3551,133522,161742,9472,9814,23504,8725,8178,23645,6093,4642,255743,1740,805,3064,3326,55125,1741,2822,3071,55291,54843
GO:0045056	transcytosis	8 of 2891 in the list	17 of 15382 in the genome	1	5868,2217,8615,1213,5284,4043,55737,8301
GO:0051084	'de novo' posttranslational protein folding	8 of 2891 in the list	17 of 15382 in the genome	1	2580,56886,54788,972,30001,55757,27348,51100
GO:2001235	positive regulation of apoptotic signaling pathway	43 of 2891 in the list	160 of 15382 in the genome	1	5771,4763,9026,7027,6788,79370,81618,4088,84334,162989,4055,3717,598,9368,94241,7186,2934,135,55294,7159,5599,11124,1075,7029,51100,3932,7531,317,51588,23411,4836,7023,5008,1613,835,10955,2923,8717,1495,23368,10399,7057,8743
GO:0042692	muscle cell differentiation	55 of 2891 in the list	214 of 15382 in the genome	1	8837,1756,2318,29767,6497,6546,3856,4204,4627,9948,5159,3475,488,7168,27086,6256,10611,11214,23028,3756,4000,577,3688,55553,5573,9474,10939,6608,55909,3880,6382,84033,8516,6416,255743,824,832,9043,891,23363,57591,85461,55897,80206,4773,6548,6272,64754,25776,7290,87,2627,5530,6786,34
GO:0051648	vesicle localization	53 of 2891 in the list	205 of 15382 in the genome	1	10484,22872,6844,23396,10053,80208,10497,60412,26276,10427,6809,8943,51479,3064,63971,1075,8976,54820,10802,81,65082,84062,23256,80331,83696,1808,7109,55291,9378,1201,5590,4645,8546,6804,93664,5048,55062,8452,23122,10016,9919,9871,23332,8615,1522,1778,5537,1453,6811,79083,6810,5861,3799
GO:0048699	generation of neurons	283 of 2891 in the list	1325 of 15382 in the genome	1	54820,2887,5058,9368,4784,10806,2676,8976,10890,8826,28988,23305,5663,10419,8837,9912,9321,50618,23327,157922,57224,10277,2803,57498,23543,64399,4967,27185,65059,4131,221935,8648,5604,6904,23026,2048,10494,26999,5306,5590,85451,861,23189,50807,54897,3572,8428,440275,29904,3714,65009,3549,6790,51057,1756,6938,79791,50488,6654,10154,57698,23064,288,7414,53405,23122,9252,5530,9231,8301,2063,9592,232…
GO:0051249	regulation of lymphocyte activation	90 of 2891 in the list	377 of 15382 in the genome	1	5573,3549,2621,149041,9093,8764,3916,55012,7158,135,3572,634,8943,8379,941,6929,6777,9466,200558,4615,6654,9308,2064,558,83737,9231,10892,22914,4292,4773,6850,51043,7494,1948,10193,865,114609,3659,7037,3594,3932,7468,8546,596,55183,283234,27166,27242,695,23240,51237,3958,972,9402,10451,253260,22890,5058,6385,2934,9020,7784,22976,55795,26191,149233,5771,57162,2175,919,81704,5585,3707,7704,3071,861…
GO:0032204	regulation of telomere maintenance	22 of 2891 in the list	70 of 15382 in the genome	1	5594,5073,4216,7014,472,7203,23381,4361,3183,92345,26272,79618,64282,167227,80119,546,4000,54552,23293,55869,55226,5976
GO:0043244	regulation of protein complex disassembly	28 of 2891 in the list	95 of 15382 in the genome	1	9948,23274,6683,11213,51474,2733,7405,9711,140775,3480,832,29767,23332,118,9617,50810,23122,55604,89795,10519,829,4281,6711,5976,23064,2934,7429,85477
GO:0071897	DNA biosynthetic process	28 of 2891 in the list	95 of 15382 in the genome	1	25898,22890,23293,79728,199990,7156,9636,3978,79618,6117,7706,85456,7517,55666,11201,201973,51455,23381,4361,5980,124739,7014,5984,7298,23411,3326,580,5424
GO:0030032	lamellipodium assembly	12 of 2891 in the list	31 of 15382 in the genome	1	121512,7410,10451,55604,23191,221178,64083,25970,832,22885,79902,7414
GO:0030316	osteoclast differentiation	12 of 2891 in the list	31 of 15382 in the genome	1	9846,135228,7037,29887,302,3726,8792,22904,27086,5048,9644,9855
GO:0042059	negative regulation of epidermal growth factor receptor signaling pathway	12 of 2891 in the list	31 of 15382 in the genome	1	58533,3672,5774,7879,5771,57732,23624,9146,58513,867,2060,5795
GO:0047496	vesicle transport along microtubule	12 of 2891 in the list	31 of 15382 in the genome	1	8943,63971,84062,8546,5861,5048,3799,54820,3064,1778,1201,5590
GO:0060491	regulation of cell projection assembly	40 of 2891 in the list	147 of 15382 in the genome	1	2909,5205,23191,51466,5337,26053,26051,23613,9742,54961,9662,23189,116985,79598,9378,1201,832,51626,2241,54434,55909,85464,8100,5868,9474,8976,7419,10096,10109,10801,4651,54828,54869,4134,54849,3064,23603,139818,9842,51057
GO:0000288	nuclear-transcribed mRNA catabolic process, deadenylation-dependent decay	20 of 2891 in the list	62 of 15382 in the genome	1	677,80153,55571,1656,79670,23318,4850,5073,23019,25904,4292,29883,57472,51013,7538,246175,167227,55802,85456,149041
GO:0010507	negative regulation of autophagy	19 of 2891 in the list	58 of 15382 in the genome	1	84749,8925,7249,6625,11180,140775,9711,128866,10533,10193,57533,23274,4233,23256,5290,598,5768,26191,4534
GO:0043502	regulation of muscle adaptation	19 of 2891 in the list	58 of 15382 in the genome	1	5530,493,5578,9472,5058,11214,27086,4000,6198,818,5025,3572,9569,5152,9150,2308,488,7402,3720
GO:0006013	mannose metabolic process	5 of 2891 in the list	8 of 15382 in the genome	1	5372,4122,4124,5373,23324
GO:0030042	actin filament depolymerization	5 of 2891 in the list	8 of 15382 in the genome	1	9948,9645,57553,64780,7429
GO:0031936	negative regulation of chromatin silencing	5 of 2891 in the list	8 of 15382 in the genome	1	54454,5253,29028,23133,80312
GO:0033601	positive regulation of mammary gland epithelial cell proliferation	5 of 2891 in the list	8 of 15382 in the genome	1	116986,80139,57142,6239,10765
GO:0034982	mitochondrial protein processing	5 of 2891 in the list	8 of 15382 in the genome	1	23203,7385,115209,10939,10730
GO:0048143	astrocyte activation	5 of 2891 in the list	8 of 15382 in the genome	1	5663,351,6608,135,1956
GO:0048820	hair follicle maturation	5 of 2891 in the list	8 of 15382 in the genome	1	26133,54888,4763,64434,2068
GO:0051014	actin filament severing	5 of 2891 in the list	8 of 15382 in the genome	1	9535,2934,7429,85477,752
GO:0070102	interleukin-6-mediated signaling pathway	5 of 2891 in the list	8 of 15382 in the genome	1	6774,9646,3572,23318,2241
GO:0019886	antigen processing and presentation of exogenous peptide antigen via MHC class II	27 of 2891 in the list	91 of 15382 in the genome	1	3832,11004,829,10437,1778,1785,51143,10802,9871,972,1509,3831,7879,1783,832,10427,161,162,821,164,10484,1520,22872,10053,3796,1213,114876
GO:0007051	spindle organization	34 of 2891 in the list	121 of 15382 in the genome	1	6683,891,55857,6905,152185,7405,8556,9055,1739,5524,57519,23332,23122,9793,55722,4292,1778,1453,6491,55125,85378,4134,3796,23172,4204,7430,4627,6790,4926,546,11200,54930,3832,10426
GO:0043001	Golgi to plasma membrane protein transport	10 of 2891 in the list	24 of 15382 in the genome	1	6711,288,10890,64083,2803,55204,23499,6844,63971,9341
GO:0051642	centrosome localization	10 of 2891 in the list	24 of 15382 in the genome	1	51490,6790,199953,54820,23353,1739,1783,5048,3799,10142
GO:0106027	neuron projection organization	10 of 2891 in the list	24 of 15382 in the genome	1	3675,3480,5663,55619,22891,85461,8976,2017,1855,2048
GO:0039694	viral RNA genome replication	7 of 2891 in the list	14 of 15382 in the genome	1	9474,5868,89849,6829,5297,8411,6598
GO:0099632	protein transport within plasma membrane	7 of 2891 in the list	14 of 15382 in the genome	1	6809,8943,56850,3092,55737,9912,6844
GO:0099637	neurotransmitter receptor transport	7 of 2891 in the list	14 of 15382 in the genome	1	6844,9912,55737,3092,56850,8943,6809
GO:1901524	regulation of mitophagy	7 of 2891 in the list	14 of 15382 in the genome	1	54832,9927,10193,23274,7249,57154,84749
GO:0044773	mitotic DNA damage checkpoint	26 of 2891 in the list	87 of 15382 in the genome	1	4361,26058,28984,79791,7027,51347,55571,835,891,4850,23019,25904,4194,55159,11073,5527,57472,29883,7029,85456,4193,6790,10498,246175,5591,11200
GO:0008361	regulation of cell size	36 of 2891 in the list	130 of 15382 in the genome	1	57698,3778,27185,1630,6259,1182,23191,4131,23122,118,9821,57521,118813,5048,29882,7410,3326,1808,2017,23011,23028,6558,10096,22902,5058,9368,23111,10451,57142,150465,6792,1954,3475,23499,1207,2803
GO:0034622	cellular macromolecular complex assembly	162 of 2891 in the list	726 of 15382 in the genome	1	149041,7517,55320,5931,3093,23523,51295,23126,55052,3717,22889,535,1642,10427,8662,23405,55814,8932,9200,9026,7994,4708,9341,84300,124491,5747,9557,257218,6810,9793,51747,23392,54496,395,2068,3092,6311,8669,546,7049,10802,7375,10426,6733,29883,4928,26523,10484,636,85378,5887,4839,9555,23421,4154,8451,54919,51429,54949,23332,9685,1778,5018,1453,4719,23165,8667,1153,8661,84154,55245,93664,1656,1018…
GO:0051271	negative regulation of cellular component movement	60 of 2891 in the list	238 of 15382 in the genome	1	10193,23189,657,100528032,4771,90627,79772,10653,1634,1495,23332,87,57522,8434,9231,79148,23122,7057,51466,1265,161742,22914,8751,753,6259,23613,7414,29,5795,348110,5796,889,9314,3418,196528,23143,11240,4763,28984,6774,23603,285,11188,64081,10014,8976,9289,10395,65009,8428,9368,94241,81,286205,89795,7168,25930,5797,7049,5793
GO:0009790	embryo development	188 of 2891 in the list	854 of 15382 in the genome	1	200424,8178,677,5125,23770,83852,55897,51141,23764,23081,9742,10512,3218,1999,3705,29123,9113,118,3856,5087,8451,2033,4154,57623,28996,60412,5594,598,2530,3638,10019,91,29072,29,23648,51684,5887,53615,55764,6385,27086,3217,79583,253260,1889,23168,3688,55553,2068,57728,54903,3675,317,6692,7408,8516,57669,824,5589,6768,113026,161882,2494,7150,80144,4836,6468,3633,50515,4124,79728,655,4245,10016,843…
GO:0043484	regulation of RNA splicing	33 of 2891 in the list	117 of 15382 in the genome	1	84081,1198,4154,6434,1195,3187,9991,6625,22985,7072,5936,284695,6733,4928,5295,6427,22938,283375,10181,92906,5430,10658,1859,29890,79026,54845,6732,23064,6429,9967,140890,23543,7009
GO:0061951	establishment of protein localization to plasma membrane	13 of 2891 in the list	35 of 15382 in the genome	1	64083,55737,10890,288,6711,6844,63971,9912,9341,23499,55204,56850,2803
GO:0030100	regulation of endocytosis	49 of 2891 in the list	188 of 15382 in the genome	1	3071,9779,60682,79772,2889,23607,9711,3949,10103,57534,8301,10399,5530,1265,867,10188,6850,57118,53916,4043,55589,5770,408,80230,29,5291,23327,1794,636,9026,558,51479,4983,8976,3958,27,302,2621,9474,7249,5868,6311,399687,3092,5336,29904,81,5906,23011
GO:0031647	regulation of protein stability	58 of 2891 in the list	229 of 15382 in the genome	1	2934,54552,7375,55294,9093,10755,3916,7428,6608,57142,9960,51100,3092,6871,5591,11200,6790,51701,8863,3054,3064,55737,1387,6400,9026,5190,2033,6788,89781,5886,23032,1855,4194,7203,57646,23515,55869,4047,84447,4193,252983,79577,8805,80155,440193,2043,51608,10103,79612,26272,83548,6720,284996,23673,5295,23411,4771,7494
GO:1904752	regulation of vascular associated smooth muscle cell migration	6 of 2891 in the list	11 of 15382 in the genome	1	80005,8826,5058,85440,54434,7168
GO:0051345	positive regulation of hydrolase activity	111 of 2891 in the list	479 of 15382 in the genome	1	57533,2822,208,842,23637,1956,26037,3717,9994,2064,22930,221477,9026,4804,8502,6792,6774,64788,5468,5599,340485,22900,5906,9093,83874,7023,9779,4891,23786,26000,1612,2889,255743,9647,23348,3932,27166,395,8301,317,5524,10399,378,23102,8743,9922,10016,93627,55616,163486,23216,3428,23268,2339,23061,85440,5770,29,29098,84334,139818,4088,23603,9712,27,3688,1902,3092,9472,133522,10395,9217,153090,57186…
GO:0046328	regulation of JNK cascade	40 of 2891 in the list	148 of 15382 in the genome	1	4293,5058,7186,10771,55504,171392,153090,10746,10595,6788,28996,28988,50488,4615,26191,5770,4055,11183,8792,2074,5585,2898,6850,57630,9821,83737,27250,2043,3480,9618,5048,2889,7074,51347,84062,260425,114609,9043,57551,4216
GO:0002694	regulation of leukocyte activation	102 of 2891 in the list	436 of 15382 in the genome	1	558,2064,200558,9846,9308,6654,4615,9466,6777,8379,8943,941,6929,135,7158,3572,634,8764,9093,55012,3916,149041,399687,5573,2621,3549,283234,27166,8546,3932,3594,3949,7468,55183,596,114609,7037,3659,51043,865,10193,7494,1948,4292,6810,4773,6850,10892,22914,83737,9231,919,57162,5819,149233,5771,2175,26191,22976,29,7784,472,55795,2934,30817,6385,9020,5058,22890,9402,10451,972,253260,27242,3958,51237…
GO:0061387	regulation of extent of cell growth	24 of 2891 in the list	79 of 15382 in the genome	1	23111,23191,57142,4131,23122,150465,57698,23011,22902,10096,27185,6259,5058,1630,23499,3475,2803,2017,1808,6792,118813,5048,29882,1954
GO:0009895	negative regulation of catabolic process	59 of 2891 in the list	234 of 15382 in the genome	1	9097,11180,493,54971,337867,8925,7538,9967,5140,56776,114609,5290,5768,23256,23274,1153,10193,27248,3326,2043,2272,128866,10128,3183,9261,9711,6599,116986,6625,7249,4843,302,29761,4983,9704,32,84749,5045,10755,1676,11213,4534,26191,598,5073,4615,51684,4233,4194,2822,57533,10533,6774,55737,92345,5774,140775,51594,51374
GO:0071456	cellular response to hypoxia	42 of 2891 in the list	157 of 15382 in the genome	1	56776,5581,665,5685,79723,29979,2627,10397,4193,23198,5682,2782,5693,677,4976,2168,5702,5163,2309,9520,5034,571,50809,891,7323,30001,7428,1536,5688,4000,7322,8837,28996,1387,6546,28984,4194,1788,64344,8453,2021,2034
GO:0002028	regulation of sodium ion transport	22 of 2891 in the list	71 of 15382 in the genome	1	288,23171,3799,5581,9368,81,7871,5025,1760,493,1756,29098,1272,5774,65268,154043,6546,5652,7402,27347,4302,23327
GO:0040013	negative regulation of locomotion	63 of 2891 in the list	253 of 15382 in the genome	1	7414,23613,6259,753,8751,22914,1265,161742,51466,23122,7057,9231,79148,8434,57522,23332,1495,1634,10653,79772,90627,657,4771,100528032,23189,10193,5793,5797,135,7168,25930,81559,286205,9368,94241,8428,89795,65009,10395,7706,9289,23087,9217,10014,8976,11188,64081,285,23603,6774,28984,4763,5771,11240,196528,23143,3418,889,9314,5796,5795,348110,29
GO:0032648	regulation of interferon-beta production	15 of 2891 in the list	43 of 15382 in the genome	1	3659,114609,64135,26191,3454,26137,5495,56829,5971,57506,55703,84282,10623,54476,10293
GO:0019751	polyol metabolic process	27 of 2891 in the list	92 of 15382 in the genome	1	8821,27329,56623,6526,9562,113026,6342,84105,3636,256356,4204,5332,3632,9517,5336,346606,5860,3705,80271,9807,51196,2643,3631,340485,3707,3633,51447
GO:0090174	organelle membrane fusion	27 of 2891 in the list	92 of 15382 in the genome	1	6844,54843,203062,80208,23673,219285,6809,55014,51479,55669,9527,7879,7405,9847,6804,25978,23339,9341,10451,8615,26984,10228,143187,8411,6811,9392,6810
GO:0006517	protein deglycosylation	11 of 2891 in the list	28 of 15382 in the genome	1	4124,10905,55768,267,6400,56886,23324,4122,84447,55757,10724
GO:2000249	regulation of actin cytoskeleton reorganization	11 of 2891 in the list	28 of 15382 in the genome	1	10458,1613,27,80115,3059,9535,10096,23607,55971,2185,54828
GO:0007507	heart development	102 of 2891 in the list	437 of 15382 in the genome	1	9645,10512,9742,8751,5894,25776,5604,2050,161742,34,4193,677,5125,3091,657,162,83852,23363,80206,7423,55897,27086,6256,7168,182,55764,2997,7049,205428,3688,5781,55553,9474,5591,7029,1889,10395,79602,2033,23414,9782,1767,55742,22980,9249,472,10277,53615,51684,29072,5594,2065,156,9321,6548,655,4052,51196,659,80114,775,26005,2627,9821,7468,6416,57534,27250,3675,6901,891,8131,161882,10611,11214,4000,…
GO:0006487	protein N-linked glycosylation	21 of 2891 in the list	67 of 15382 in the genome	1	55858,5373,2530,55757,11282,8869,201595,4249,30815,84061,84447,58505,84620,5372,29880,2673,79053,57171,6185,11320,56886
GO:0050864	regulation of B cell activation	30 of 2891 in the list	105 of 15382 in the genome	1	5074,7468,57162,596,677,55183,22976,3071,55795,6929,7494,6777,9466,114609,200558,150372,7037,4067,4292,4773,6850,55012,5585,7158,27242,695,51237,972,149041,10451
GO:0010922	positive regulation of phosphatase activity	9 of 2891 in the list	21 of 15382 in the genome	1	255743,23645,805,3672,5524,2822,3326,9472,133522
GO:0050855	regulation of B cell receptor signaling pathway	9 of 2891 in the list	21 of 15382 in the genome	1	4067,150372,5079,26191,865,861,1998,5579,123920
GO:0051125	regulation of actin nucleation	9 of 2891 in the list	21 of 15382 in the genome	1	7429,85477,9535,2934,9026,23191,27236,348110,8976
GO:0051569	regulation of histone H3-K4 methylation	9 of 2891 in the list	21 of 15382 in the genome	1	63925,26053,9555,1789,9757,22938,23168,9646,22976
GO:0071985	multivesicular body sorting pathway	9 of 2891 in the list	21 of 15382 in the genome	1	6272,23484,23086,25978,9711,7405,1130,51028,51534
GO:0097061	dendritic spine organization	9 of 2891 in the list	21 of 15382 in the genome	1	55619,22891,3480,3675,2048,1855,2017,8976,85461
GO:0097120	receptor localization to synapse	9 of 2891 in the list	21 of 15382 in the genome	1	201134,1740,9378,56850,6809,1741,6844,9912,56899
GO:0097150	neuronal stem cell population maintenance	9 of 2891 in the list	21 of 15382 in the genome	1	2309,6760,84376,182,2177,2308,10893,79648,5599
GO:0008630	intrinsic apoptotic signaling pathway in response to DNA damage	19 of 2891 in the list	59 of 15382 in the genome	1	2033,28996,598,835,22938,472,842,23411,5295,8445,57600,57646,2074,4292,3428,5527,5423,11200,5591
GO:1904356	regulation of telomere maintenance via telomere lengthening	17 of 2891 in the list	51 of 15382 in the genome	1	23381,92345,3183,26272,5594,5073,7014,4216,7203,472,54552,23293,55226,64282,79618,80119,167227
GO:0006986	response to unfolded protein	38 of 2891 in the list	140 of 15382 in the genome	1	23190,10106,22872,64764,22926,8720,5770,84236,10954,64224,201595,2033,9217,153090,2673,4000,51768,267,51360,56886,10130,11231,30001,55757,27348,9927,7494,2137,6745,23645,118424,55062,84447,118,4780,9666,7009,90993
GO:0051100	negative regulation of binding	38 of 2891 in the list	140 of 15382 in the genome	1	8864,6790,10498,5195,5599,79567,171392,6608,147138,23028,54552,4233,1855,23032,5663,23063,25942,6093,1522,1565,5530,9044,27185,8751,4043,3428,6653,51773,5792,7009,9043,5899,7023,84062,129531,161882,58499,57669
GO:2001237	negative regulation of extrinsic apoptotic signaling pathway	26 of 2891 in the list	88 of 15382 in the genome	1	6934,598,2017,3064,2730,55023,2140,100533105,596,1612,8837,2537,8743,116986,57630,1495,9821,3958,51530,57448,6198,4000,8717,5894,23678,10771
GO:0034599	cellular response to oxidative stress	50 of 2891 in the list	194 of 15382 in the genome	1	695,84181,5599,133522,4358,7168,9352,9361,94241,7186,8428,1536,55290,5796,2308,488,5594,9314,2021,2034,25942,5536,8837,79899,6546,558,87178,4780,207,375748,2113,23064,4255,5034,23411,4891,318,2177,4548,30001,1612,29957,2241,2168,2936,10645,10494,7444,5163,2309
GO:0072594	establishment of protein localization to organelle	74 of 2891 in the list	305 of 15382 in the genome	1	7385,23633,9927,5189,128866,8546,129401,143187,5530,2923,5870,6850,9972,79158,6730,9868,8943,64901,222229,3842,6774,53371,387990,5190,22930,7879,55670,55746,9146,9818,754,2646,9679,7249,9409,26520,4000,3836,3916,79902,9631,10527,5373,3099,5295,57154,54469,6141,3839,5372,345778,51172,6711,6653,51028,1434,3841,10628,6729,51194,9555,10890,23203,4321,57122,473,55705,79568,5195,55764,2580,11231,7428,4…
GO:1901653	cellular response to peptide	65 of 2891 in the list	263 of 15382 in the genome	1	55971,113,529,55023,6776,9564,4804,9734,6774,6777,2822,208,10458,26060,535,6654,23175,55667,634,5573,5468,109,29904,3480,111,2309,7494,115,59345,5140,65010,5286,23191,8837,5663,5771,10890,5770,3164,2308,5296,6844,26191,5058,5576,2887,6198,10014,5591,80115,6599,677,2241,9847,5590,2043,5575,5295,5290,6720,4780,6772,252983,4193,2782
GO:0043281	regulation of cysteine-type endopeptidase activity involved in apoptotic process	46 of 2891 in the list	176 of 15382 in the genome	1	835,57591,7023,4891,23786,317,1612,7531,9647,2168,3932,2537,8743,7057,10016,23151,57630,7498,6772,8717,5894,4255,6197,3429,9314,3717,960,3164,842,4804,84334,4088,10049,9994,23204,9026,64780,3092,10395,5468,135,2934,340485,22900,9093,7186
GO:0010564	regulation of cell cycle process	139 of 2891 in the list	617 of 15382 in the genome	1	5682,493,8243,9793,655,23019,7023,146691,2068,1877,84250,7531,152185,51100,7517,5573,150465,11200,10498,4926,79866,3275,95681,5688,10755,1642,11064,208,6929,8379,6491,4194,4204,8502,4361,4591,11116,23063,25978,22981,8883,4193,119504,252983,23332,5685,1453,1778,5527,55722,1613,5008,835,80179,5289,996,55571,51347,677,387695,7029,246175,546,9735,60561,29883,57472,3832,29072,22976,55159,55795,5087,95…
GO:0060759	regulation of response to cytokine stimulus	39 of 2891 in the list	145 of 15382 in the genome	1	11240,3460,5771,8887,3455,558,3977,57506,59307,55072,5770,11213,9314,7186,10293,29883,9093,22900,3093,3572,5468,2621,171392,972,4321,5048,7444,51588,861,56928,865,3326,3454,6850,84888,8717,3551,26065,64135
GO:0034620	cellular response to unfolded protein	31 of 2891 in the list	110 of 15382 in the genome	1	10130,11231,267,90993,56886,51360,2673,9666,4000,51768,4780,118,55062,9217,84447,153090,2033,23645,84236,10954,2137,6745,22926,8720,5770,7494,30001,55757,64764,10106,22872
GO:0030336	negative regulation of cell migration	54 of 2891 in the list	213 of 15382 in the genome	1	9314,889,3418,29,5796,5795,348110,23603,28984,6774,64081,11188,285,4763,196528,23143,11240,10395,9289,65009,10014,8976,5797,5793,9368,94241,89795,8428,286205,25930,7168,657,4771,100528032,10193,23189,1634,90627,79772,7057,23122,1265,22914,161742,51466,23332,9231,8434,79148,57522,753,8751,7414,23613
GO:0001843	neural tube closure	23 of 2891 in the list	76 of 15382 in the genome	1	6692,317,10653,54903,6497,7408,6768,51684,10427,1855,23654,4040,29072,6491,84678,57619,6385,55764,2909,10395,65979,7249,79977
GO:0048814	regulation of dendrite morphogenesis	23 of 2891 in the list	76 of 15382 in the genome	1	26259,10458,23363,26037,9912,7337,6792,2043,79791,5048,7074,29882,4076,4976,84079,29904,8997,577,5530,1523,23011,10096,10611
GO:0060606	tube closure	23 of 2891 in the list	76 of 15382 in the genome	1	10395,2909,65979,7249,79977,55764,57619,6385,6768,6491,84678,51684,1855,10427,4040,23654,29072,10653,54903,6497,6692,317,7408
GO:0045786	negative regulation of cell cycle	113 of 2891 in the list	492 of 15382 in the genome	1	29086,580,3326,5008,835,55571,51347,5693,677,23645,387695,1739,5702,127933,9113,23026,51422,4193,10217,11180,23198,7057,2113,5604,5527,153129,5685,55904,8872,55159,3164,472,25904,6934,4850,598,5774,7027,8451,10595,28984,322,4088,9555,51696,5591,7159,246175,5781,546,9735,51720,7029,9368,94241,29883,57472,6196,57551,7023,23019,9577,891,3659,9261,8556,57521,146691,26058,27250,1877,8243,25988,87178,6…
GO:2001056	positive regulation of cysteine-type endopeptidase activity	33 of 2891 in the list	119 of 15382 in the genome	1	835,23786,4891,7023,83874,26999,317,3932,9647,1612,10016,8743,6772,7498,23151,8717,3428,3429,3717,842,4088,84334,4804,9026,9994,10395,3092,5468,2934,9093,7186,22900,340485
GO:0070848	response to growth factor	104 of 2891 in the list	449 of 15382 in the genome	1	2530,5594,9314,3164,57530,4090,4088,1278,8826,285,2730,28996,8837,1783,7072,6625,9101,55553,1938,5781,3187,51701,5431,6198,7049,25865,92,8425,7323,5151,657,8036,5590,57154,10653,25778,2241,677,283375,161742,1453,5894,23543,57498,10519,4670,10458,4641,6654,2186,7337,5796,6777,960,7040,9564,6497,4804,7554,8239,5782,3248,1954,2064,29904,23095,4087,2621,10765,3037,5045,10096,55614,463,5906,351,23527,…
GO:0051653	spindle localization	13 of 2891 in the list	36 of 15382 in the genome	1	84501,79648,4134,23332,8976,4926,10096,54820,1778,4627,3064,56776,5048
GO:1901796	regulation of signal transduction by p53 class mediator	40 of 2891 in the list	150 of 15382 in the genome	1	51230,11073,7156,54971,8805,1859,51422,6874,23368,4193,6117,7994,161742,84154,624,23411,580,6875,94241,8445,23028,11200,7159,55003,5931,6790,972,754,83860,28996,10419,50484,4839,79813,4361,5984,53615,5884,4194,960
GO:1902905	positive regulation of supramolecular fiber organization	40 of 2891 in the list	150 of 15382 in the genome	1	1739,7408,9647,2241,10788,84501,6683,4771,2017,3071,10095,7429,5581,56776,23191,51466,55604,23332,4204,28984,55971,5663,4641,10458,6249,4233,9948,10109,85477,10096,6385,2934,7168,5058,89795,253260,8976,4926,1902,80115
GO:0010827	regulation of glucose transport	21 of 2891 in the list	68 of 15382 in the genome	1	5781,4780,51237,51422,79602,5058,5906,6198,55788,2887,208,5295,3099,5296,26060,5579,9847,4976,344901,4804,5590
GO:0035967	cellular response to topologically incorrect protein	35 of 2891 in the list	128 of 15382 in the genome	1	90993,9666,10585,8452,55062,84447,4780,54788,118,2137,6745,23645,30001,55757,7494,267,51360,56886,2673,4000,51768,10130,11231,4287,9217,153090,2033,84236,10954,64764,10106,22872,22926,8720,5770
GO:0014741	negative regulation of muscle hypertrophy	8 of 2891 in the list	18 of 15382 in the genome	1	9150,2308,493,4000,3720,5025,5058,27086
GO:0032527	protein exit from endoplasmic reticulum	8 of 2891 in the list	18 of 15382 in the genome	1	4253,84447,550,55666,84236,29098,81502,6400
GO:0045332	phospholipid translocation	8 of 2891 in the list	18 of 15382 in the genome	1	374868,10396,5205,57205,23200,23120,10079,4363
GO:0061003	positive regulation of dendritic spine morphogenesis	8 of 2891 in the list	18 of 15382 in the genome	1	29904,10458,8997,10096,4976,4076,5048,7074
GO:1902254	negative regulation of intrinsic apoptotic signaling pathway by p53 class mediator	8 of 2891 in the list	18 of 15382 in the genome	1	624,23028,50484,4193,972,754,23411,960
GO:0016071	mRNA metabolic process	132 of 2891 in the list	585 of 15382 in the genome	1	23013,64062,1659,54439,2935,167227,149041,64282,51594,6774,57187,22889,5073,9716,4292,7538,29890,55802,54845,23524,2068,5430,54496,79005,81608,51747,23019,26523,56339,29883,57661,22890,57472,6733,7375,9704,3958,246175,3187,64895,4154,100534012,144983,55147,6829,10914,55795,84081,53938,10992,4670,23293,6429,125950,167153,1936,26019,11325,60625,677,55571,8732,79670,10181,1656,5411,22828,22913,6720,…
GO:0001841	neural tube formation	26 of 2891 in the list	89 of 15382 in the genome	1	6768,51684,10427,1855,23654,4040,29072,6491,84678,6692,317,10653,54903,57534,6497,6788,7408,2909,10395,7249,65979,79977,57619,6385,55764,655
GO:0032386	regulation of intracellular transport	80 of 2891 in the list	335 of 15382 in the genome	1	6850,3799,288,118424,22885,30846,84875,23256,3176,27248,51366,10096,55294,23011,5906,3916,25930,10425,55288,11124,65009,51100,2621,9516,5868,302,4926,79899,22930,22994,2064,5495,488,89781,9846,4641,57187,10427,208,57506,1778,23317,665,10519,6653,4131,3687,5604,337867,4924,3566,2241,9847,6804,201294,6720,7323,4067,3326,9520,30817,22902,85465,60561,54828,5058,10075,57602,79567,6721,6342,5663,6844,3…
GO:0030511	positive regulation of transforming growth factor beta receptor signaling pathway	10 of 2891 in the list	25 of 15382 in the genome	1	54778,10755,255743,28996,8516,7049,3326,55612,7057,22938
GO:0060669	embryonic placenta morphogenesis	10 of 2891 in the list	25 of 15382 in the genome	1	29072,79977,8648,6768,655,677,374900,6692,10049,10653
GO:0061842	microtubule organizing center localization	10 of 2891 in the list	25 of 15382 in the genome	1	51490,199953,6790,23353,1739,54820,10142,5048,3799,1783
GO:1903846	positive regulation of cellular response to transforming growth factor beta stimulus	10 of 2891 in the list	25 of 15382 in the genome	1	55612,7057,22938,3326,7049,54778,10755,28996,255743,8516
GO:0032270	positive regulation of cellular protein metabolic process	291 of 2891 in the list	1376 of 15382 in the genome	1	91,26191,2771,3092,23168,152007,9020,3672,6385,6198,5899,23411,5575,4216,8412,55615,55245,57154,23151,6772,4155,7057,4915,83593,3429,8717,4750,5685,1453,2074,896,64326,54778,22930,79899,4627,6774,9810,54165,302,5573,2621,1075,9646,127544,80312,5578,22900,4287,5688,23142,3093,5045,57551,23531,23786,4891,2889,1612,55183,9261,3932,51588,111,3487,29979,10399,1859,493,8743,10016,10188,3428,51196,8878,…
GO:0001959	regulation of cytokine-mediated signaling pathway	37 of 2891 in the list	137 of 15382 in the genome	1	11213,55072,5770,57506,59307,3977,558,8887,3455,3460,11240,5771,4321,171392,972,5468,2621,3093,3572,22900,29883,7186,9093,10293,3454,56928,865,3326,861,51588,7444,5048,26065,3551,8717,84888,6850
GO:0040007	growth	89 of 2891 in the list	378 of 15382 in the genome	1	8826,4088,8837,6668,4726,79718,3475,80208,598,472,55914,2934,205428,7049,6256,23168,546,3688,22803,5781,83931,2012,5590,26999,677,7074,6520,23770,55897,657,7298,2074,65059,10404,8751,4131,29123,118,8239,7040,8085,5782,196528,6654,7337,6491,8527,4040,1855,440275,10425,3339,351,3275,10611,9646,65009,55909,25836,6608,6790,4087,5573,79977,10765,3549,57521,2068,26058,344901,5144,2309,6416,57669,891,23…
GO:0048207	vesicle targeting, rough ER to cis-Golgi	19 of 2891 in the list	60 of 15382 in the genome	1	23256,83696,10484,22872,10427,55291,7109,6811,1453,10802,5537,5861,9919,1075,8452,10016,1522,9871,8615
GO:0048208	COPII vesicle coating	19 of 2891 in the list	60 of 15382 in the genome	1	5861,6811,10802,5537,1453,1522,8615,9871,1075,9919,10016,8452,7109,55291,10427,23256,83696,22872,10484
GO:0006909	phagocytosis	43 of 2891 in the list	164 of 15382 in the genome	1	4641,5296,23396,3394,80208,10458,5291,4627,558,3683,919,23603,94134,7879,10451,5336,8976,5868,2621,10109,4651,10096,2934,10130,5058,147179,5290,23256,7410,201294,23184,81567,3071,1793,26999,9711,23191,7057,8394,9844,10095,5581,311
GO:1902305	regulation of sodium ion transmembrane transport	16 of 2891 in the list	48 of 15382 in the genome	1	493,7871,5581,3799,23171,288,9368,81,23327,27347,154043,7402,29098,1756,65268,5774
GO:1903146	regulation of autophagy of mitochondrion	16 of 2891 in the list	48 of 15382 in the genome	1	6720,10193,3099,9927,2017,23274,57154,6721,10645,3064,54832,57602,7249,55294,84749,665
GO:0043647	inositol phosphate metabolic process	17 of 2891 in the list	52 of 15382 in the genome	1	5332,6342,3636,113026,9562,56623,8821,3633,51447,3707,3631,9807,51196,3705,80271,5336,3632
GO:0022008	neurogenesis	299 of 2891 in the list	1418 of 15382 in the genome	1	5530,9231,23122,9252,23064,288,7414,53405,57698,6683,23338,2120,596,8301,9592,2063,23284,26058,3549,6790,29904,3714,65009,8428,440275,50807,54897,3572,10154,1956,50488,6654,51057,79791,6938,1756,2048,23026,4131,221935,8648,5604,6904,4967,64399,27185,65059,57498,23543,861,23189,85451,10494,26999,5306,5590,8976,2676,4784,10806,5058,9368,54820,23353,2887,2934,157922,57224,2803,10277,9912,9321,50618,…
GO:0002252	immune effector process	185 of 2891 in the list	847 of 15382 in the genome	1	149041,1075,79895,11026,302,2665,1755,55313,963,4651,55703,5906,147179,10771,81559,3916,3669,4641,1794,10458,535,9948,5795,9535,10533,6774,3683,22904,11240,6093,1113,867,22914,9844,9636,1992,54509,427,5870,163486,4292,3428,1015,6850,161882,3659,81567,29952,317,23352,5799,83858,10451,26,972,1509,5211,2720,27297,3958,165918,695,56888,22931,3609,25939,9020,823,182,29883,27086,6836,51279,5296,29072,9…
GO:0000910	cytokinesis	24 of 2891 in the list	81 of 15382 in the genome	1	10617,6711,56776,288,311,10096,23157,51429,9101,1730,63971,55909,23503,22891,128866,5289,9727,9055,4627,6683,116840,598,84501,129531
GO:0014020	primary neural tube formation	24 of 2891 in the list	81 of 15382 in the genome	1	655,55764,6385,57619,79977,7249,65979,10395,2909,7408,6497,10653,54903,317,6692,84678,6491,29072,51684,10427,1855,23654,4040,6768
GO:0070482	response to oxygen levels	77 of 2891 in the list	322 of 15382 in the genome	1	4843,1902,7049,22937,818,1789,5058,7428,2308,64344,5352,472,28984,1387,285,5351,28996,8837,2033,4193,23198,2782,2113,5685,79723,139341,5894,3778,665,56776,5581,7423,7323,30001,50809,9520,5702,5163,2168,5693,677,7322,29904,5423,4000,9361,81,5688,1536,2021,2034,8453,1788,4194,6546,4204,10533,4763,867,5682,3163,2627,10397,29979,207,891,23256,4891,571,5034,317,3709,2309,2068,4976,5579,824
GO:0035966	response to topologically incorrect protein	42 of 2891 in the list	160 of 15382 in the genome	1	153090,9217,4000,51768,2673,267,56886,51360,4287,11231,10130,22872,10106,23190,64764,8720,5770,22926,84236,10954,201595,64224,2033,84447,118424,8452,55062,10585,118,54788,4780,9666,7009,90993,30001,55757,27348,7494,9927,2137,6745,23645
GO:0000904	cell morphogenesis involved in differentiation	110 of 2891 in the list	480 of 15382 in the genome	1	4131,6904,9113,2048,87,57498,23543,1630,55619,10519,6259,65059,6711,5861,10512,85451,5290,5295,2317,9378,2043,5306,10653,23022,2241,729920,5048,3915,473,10939,5781,8976,2676,3688,2887,66008,9368,27086,5594,80208,57453,23032,85440,322,10890,55742,23334,22891,2033,2909,8452,9341,9252,23191,51466,5747,2115,26053,57698,79834,655,53405,7414,288,3799,6905,65082,161882,84062,6768,1808,4891,64919,1948,66…
GO:0001953	negative regulation of cell-matrix adhesion	11 of 2891 in the list	29 of 15382 in the genome	1	10395,23122,7057,5295,4771,23603,395,8751,4763,54828,340485
GO:0006984	ER-nucleus signaling pathway	11 of 2891 in the list	29 of 15382 in the genome	1	3638,488,51141,22926,4780,8720,7494,4000,51360,22937,57003
GO:0031062	positive regulation of histone methylation	11 of 2891 in the list	29 of 15382 in the genome	1	22976,23168,80312,9646,8726,22938,55183,1789,3720,26053,4204
GO:0035307	positive regulation of protein dephosphorylation	11 of 2891 in the list	29 of 15382 in the genome	1	5510,10395,9472,5524,3326,8189,5525,805,3672,26051,23645
GO:0051298	centrosome duplication	11 of 2891 in the list	29 of 15382 in the genome	1	6491,55125,26005,85378,9662,116840,23032,9793,55722,10426,54820
GO:1900077	negative regulation of cellular response to insulin stimulus	11 of 2891 in the list	29 of 15382 in the genome	1	5579,5771,55788,6198,2887,5590,7249,23189,51237,5791,5770
GO:1903670	regulation of sprouting angiogenesis	11 of 2891 in the list	29 of 15382 in the genome	1	10014,51564,9314,161742,23670,26051,10519,90627,4804,634,9734
GO:0006919	activation of cysteine-type endopeptidase activity involved in apoptotic process	23 of 2891 in the list	77 of 15382 in the genome	1	8717,9093,7186,3429,340485,10016,10395,8743,3092,7498,6772,5468,317,4088,4804,9026,3932,9994,3717,835,23786,842,4891
GO:0007006	mitochondrial membrane organization	30 of 2891 in the list	107 of 15382 in the genome	1	7531,387990,4976,9026,7027,55669,115209,117145,9927,3099,6901,4836,513,598,3954,10476,55288,665,26520,79568,23368,6687,7159,5599,539,291,7029,139322,10939,51100
GO:0051090	regulation of DNA binding transcription factor activity	82 of 2891 in the list	346 of 15382 in the genome	1	408,55072,200186,59307,9175,51684,9314,6934,8837,2175,2033,8887,57162,28996,28984,5087,9969,695,10014,5195,133522,83860,171392,7186,6598,51360,25865,55914,6883,10629,92140,23411,2177,150372,84662,2241,9830,5590,4041,5602,10519,4793,8717,8792,6929,4040,57506,4615,11213,6788,100533105,4591,23318,10498,5599,2621,5468,6608,7706,440275,22900,9093,3275,23678,23028,7158,10193,83696,84875,114609,5579,515…
GO:0046931	pore complex assembly	7 of 2891 in the list	15 of 15382 in the genome	1	7203,23165,124491,9972,4928,57122,57142
GO:0080182	histone H3-K4 trimethylation	7 of 2891 in the list	15 of 15382 in the genome	1	200424,54790,5926,23168,63925,9646,9757
GO:2000001	regulation of DNA damage checkpoint	7 of 2891 in the list	15 of 15382 in the genome	1	79621,8451,26272,55159,11200,1407,60561
GO:2001275	positive regulation of glucose import in response to insulin stimulus	7 of 2891 in the list	15 of 15382 in the genome	1	4976,5058,208,9847,5781,5295,5296
GO:0045814	negative regulation of gene expression, epigenetic	22 of 2891 in the list	73 of 15382 in the genome	1	5931,10014,57597,23304,22893,121536,84444,1789,11176,8520,53615,84629,8493,1788,8726,55183,8085,23512,3720,9555,4204,8932
GO:0045921	positive regulation of exocytosis	22 of 2891 in the list	73 of 15382 in the genome	1	6810,6850,3916,6385,5868,9545,1080,23332,23122,6382,9146,134957,6804,93664,7879,3566,23086,164,7784,9846,10497,201294
GO:0061025	membrane fusion	41 of 2891 in the list	156 of 15382 in the genome	1	147650,9135,84749,2621,10228,10451,10939,9527,7879,5819,25978,23339,55014,10533,51479,30816,26276,165324,6809,6844,80208,9392,6810,8411,6811,8615,26984,143187,9341,57531,4976,9847,6804,7405,55669,23673,9927,219285,54843,84895,203062
GO:0048524	positive regulation of viral process	26 of 2891 in the list	90 of 15382 in the genome	1	7023,7113,5034,22938,9150,2494,5886,1642,7879,25978,2033,6829,5430,128866,64848,972,9217,29883,6733,81559,6732,89853,5431,93343,51773,6598
GO:0097711	ciliary basal body-plasma membrane docking	26 of 2891 in the list	90 of 15382 in the genome	1	11116,22994,7531,146057,22981,132320,54903,117177,11064,9662,55125,79598,10142,95681,55722,9793,1453,80321,54820,1778,23332,57787,26005,9814,10806,54930
GO:0070201	regulation of establishment of protein localization	163 of 2891 in the list	740 of 15382 in the genome	1	22994,64081,55737,2822,3059,57506,10425,55294,51366,10096,5599,1080,399687,11124,7468,131177,9572,84875,23256,3799,288,3382,9817,7009,775,5530,3156,5663,7027,322,9727,6721,28984,8720,11030,55072,9501,55486,10497,6844,10075,9368,54828,7186,5058,22902,51768,80223,27242,9474,5781,90550,7074,6804,9847,5590,127933,3326,657,1374,23189,9520,5295,7323,5208,4067,3454,5581,6653,665,5106,3172,79971,163882,4…
GO:1902904	negative regulation of supramolecular fiber organization	29 of 2891 in the list	103 of 15382 in the genome	1	116985,23189,348110,91663,4233,80206,51474,3949,9026,395,29767,9535,832,118,23332,6904,50810,10395,23122,6711,3339,829,4281,8500,89795,10519,7429,85477,2934
GO:0006887	exocytosis	153 of 2891 in the list	691 of 15382 in the genome	1	9501,10497,9961,23265,9912,54536,5284,6844,28988,8826,10890,25852,80223,1938,138050,10075,152579,5058,2919,85477,2934,161,200081,84766,57020,4067,1520,54843,7423,57553,11322,10788,399979,23200,6804,10184,5702,10564,5337,84061,1508,6793,51316,51143,334,960,26276,10396,8566,55770,84514,7879,10257,23218,1080,1536,634,23256,121260,80142,1522,23233,8492,9545,5286,1265,3163,23191,7414,4680,1729,102,604…
GO:0052548	regulation of endopeptidase activity	61 of 2891 in the list	248 of 15382 in the genome	1	2537,8743,7057,10016,23151,8434,57630,4155,7498,6772,8717,5894,4255,6197,3429,3428,6653,57591,835,4067,83874,7023,4891,23786,27166,8301,317,26999,2043,1612,7531,9647,2168,3932,64780,3092,10395,5468,135,5045,2934,340485,22900,7186,9093,9314,3717,960,4898,55795,3164,842,4804,84334,4088,6774,10049,9994,23204,831,9026
GO:0006607	NLS-bearing protein import into nucleus	9 of 2891 in the list	22 of 15382 in the genome	1	53371,3836,7428,3842,3841,23633,473,129401,3839
GO:0045648	positive regulation of erythrocyte differentiation	9 of 2891 in the list	22 of 15382 in the genome	1	92,2309,6774,9636,6777,91,3071,60682,2113
GO:1900078	positive regulation of cellular response to insulin stimulus	9 of 2891 in the list	22 of 15382 in the genome	1	5590,4976,5058,9847,5296,4641,5295,5781,208
GO:0034141	positive regulation of toll-like receptor 3 signaling pathway	4 of 2891 in the list	6 of 15382 in the genome	1	57590,57162,114609,26191
GO:0035405	histone-threonine phosphorylation	4 of 2891 in the list	6 of 15382 in the genome	1	5578,7443,5579,5585
GO:0035635	entry of bacterium into host cell	4 of 2891 in the list	6 of 15382 in the genome	1	867,1500,4233,999
GO:0035973	aggrephagy	4 of 2891 in the list	6 of 15382 in the genome	1	8878,29979,23001,9474
GO:0048096	chromatin-mediated maintenance of transcription	4 of 2891 in the list	6 of 15382 in the genome	1	6602,57492,9757,11240
GO:0090235	regulation of metaphase plate congression	4 of 2891 in the list	6 of 15382 in the genome	1	1778,150465,8379,4926
GO:0090240	positive regulation of histone H4 acetylation	4 of 2891 in the list	6 of 15382 in the genome	1	11143,408,6598,26053
GO:0097062	dendritic spine maintenance	4 of 2891 in the list	6 of 15382 in the genome	1	2017,3480,3675,85461
GO:1900113	negative regulation of histone H3-K9 trimethylation	4 of 2891 in the list	6 of 15382 in the genome	1	23411,6598,23030,23081
GO:1901033	positive regulation of response to reactive oxygen species	4 of 2891 in the list	6 of 15382 in the genome	1	2021,2309,5074,27086
GO:1901525	negative regulation of mitophagy	4 of 2891 in the list	6 of 15382 in the genome	1	84749,10193,23274,7249
GO:1902959	regulation of aspartic-type endopeptidase activity involved in amyloid precursor protein catabolic process	4 of 2891 in the list	6 of 15382 in the genome	1	2043,8301,4067,6653
GO:1905245	regulation of aspartic-type peptidase activity	4 of 2891 in the list	6 of 15382 in the genome	1	4067,2043,8301,6653
GO:2000586	regulation of platelet-derived growth factor receptor-beta signaling pathway	4 of 2891 in the list	6 of 15382 in the genome	1	3092,5782,9026,5771
GO:2001040	positive regulation of cellular response to drug	4 of 2891 in the list	6 of 15382 in the genome	1	2309,2021,5074,27086
GO:0048199	vesicle targeting, to, from or within Golgi	20 of 2891 in the list	65 of 15382 in the genome	1	1522,8615,9871,9919,1075,55062,8452,10016,5861,6811,10802,5537,1453,10427,55291,7109,23256,83696,10484,22872
GO:0043903	regulation of symbiosis, encompassing mutualism through parasitism	51 of 2891 in the list	202 of 15382 in the genome	1	972,9217,23087,7706,302,64848,2934,3609,5431,6598,29883,6733,440275,81559,9150,4615,5886,1642,3394,3669,23265,57506,7113,6829,60489,7879,5819,25978,2033,55770,9636,7538,4940,93343,51773,8878,3428,89853,6732,22938,114609,2494,84875,7023,56829,5034,5702,5430,128866,10318,9830
GO:2000116	regulation of cysteine-type endopeptidase activity	51 of 2891 in the list	202 of 15382 in the genome	1	8743,2537,10016,7057,23151,7498,6772,57630,5894,8717,4255,3428,3429,6197,835,57591,7023,83874,23786,4891,317,26999,1612,7531,3932,2168,9647,3092,64780,10395,5468,2934,135,22900,340485,9093,7186,9314,3717,55795,960,842,3164,4088,84334,4804,10049,9994,9026,23204,831
GO:0001568	blood vessel development	103 of 2891 in the list	448 of 15382 in the genome	1	57534,6692,2889,113026,23670,8131,7494,1948,27329,5747,6850,5140,659,4052,10016,5469,8434,2627,4643,5728,4627,4763,196528,1954,3248,26259,6654,2034,57674,2822,3726,5159,5291,10427,634,4638,7342,1785,3339,6608,5578,302,3549,3037,79893,3091,25976,2260,677,5311,7716,5125,2185,5290,51564,55897,7410,7423,657,9378,83478,23411,5316,10512,4915,10519,8751,161742,2050,2113,5604,4193,4041,7057,2048,80155,55…
GO:1900034	regulation of cellular response to heat	19 of 2891 in the list	61 of 15382 in the genome	1	9631,10049,57521,11097,1387,9261,7531,53371,6117,9818,129401,55746,57122,818,79902,4928,23279,9972,23165
GO:0036293	response to decreased oxygen levels	73 of 2891 in the list	305 of 15382 in the genome	1	5579,824,4976,2068,3709,2309,317,5034,571,4891,891,23256,207,29979,10397,2627,3163,5682,867,4763,4204,6546,4194,1788,8453,2034,2021,1536,5688,81,9361,4000,29904,7322,677,5693,2168,5702,5163,9520,50809,30001,7323,7423,5581,56776,665,139341,5894,3778,79723,5685,2113,23198,2782,4193,2033,8837,28996,285,5351,1387,28984,472,5352,64344,7428,5058,1789,22937,818,7049,4843
GO:0008088	axo-dendritic transport	14 of 2891 in the list	41 of 15382 in the genome	1	84062,80208,23095,6683,8943,6687,23011,66008,3091,5048,351,667,4976,8546
GO:0010458	exit from mitosis	6 of 2891 in the list	12 of 15382 in the genome	1	128866,23122,9150,6683,23332,55844
GO:0051571	positive regulation of histone H3-K4 methylation	6 of 2891 in the list	12 of 15382 in the genome	1	22938,9646,23168,26053,22976,1789
GO:2000651	positive regulation of sodium ion transmembrane transporter activity	6 of 2891 in the list	12 of 15382 in the genome	1	154043,288,3799,1756,81,65268
GO:0010508	positive regulation of autophagy	27 of 2891 in the list	95 of 15382 in the genome	1	5305,665,94241,440275,51100,9528,9517,7249,6829,3064,10533,1634,10645,57154,22930,7405,1612,140775,2308,55626,23274,23411,5291,92140,9927,5899,3099
GO:0097306	cellular response to alcohol	17 of 2891 in the list	53 of 15382 in the genome	1	999,1495,31,2782,6608,1536,94241,5581,4040,2822,9314,1788,9400,3157,113,10270,3709
GO:0043434	response to peptide hormone	78 of 2891 in the list	329 of 15382 in the genome	1	252983,4041,2782,4780,6772,6429,5290,6720,5295,23411,6814,5575,51141,5590,677,9847,2241,6599,10014,80115,5591,5576,22937,6198,7049,2887,5058,5296,2308,6844,5770,3164,1407,8826,10890,8837,3636,5771,23191,8743,5286,65010,207,87178,6272,655,5140,59345,7494,115,111,3480,109,29904,5860,9810,5468,5573,634,23175,55667,1536,6654,26060,10458,535,694,2822,6777,208,6776,9564,55023,6774,9734,55971,529,113
GO:0006301	postreplication repair	15 of 2891 in the list	45 of 15382 in the genome	1	9636,5984,55666,5424,6117,7706,55339,201973,25898,11201,22890,199990,124739,5980,51455
GO:0060711	labyrinthine layer development	15 of 2891 in the list	45 of 15382 in the genome	1	79977,3726,8648,5604,26259,5594,113026,6768,655,677,6692,57448,79893,10049,10653
GO:0044092	negative regulation of molecular function	192 of 2891 in the list	886 of 15382 in the genome	1	135,64062,22900,5688,3275,80119,2646,5578,6608,302,10498,2621,5573,4804,23063,11116,23143,4591,4763,6093,5795,4040,6272,655,57732,4043,3428,22914,5682,8725,867,7538,29979,8434,493,58533,51588,5799,1634,1193,1201,11060,3480,7531,57669,9647,4642,57591,84062,63892,161882,2631,7023,55914,54552,1728,90007,3784,79567,55105,8864,5195,9555,9969,5087,140775,2771,9314,6934,636,26191,408,1741,55795,5770,516…
GO:0065008	regulation of biological quality	667 of 2891 in the list	3314 of 15382 in the genome	1	1536,57619,6558,55294,3549,1080,92345,5190,113,1756,146057,4585,309,55023,64081,1465,2034,288,7009,57698,7068,2627,23122,3156,80142,23348,10079,55660,4645,27329,7494,9368,8204,6598,5591,90550,7027,6342,2730,9727,139818,27163,91663,2803,5284,9912,5581,27068,5316,3172,7498,2782,4131,23198,8648,2537,9873,5702,1739,23189,100528032,3326,5906,1760,80005,2201,11200,6608,23111,196528,4763,9535,4804,25998…
GO:0090287	regulation of cellular response to growth factor stimulus	53 of 2891 in the list	212 of 15382 in the genome	1	283149,23111,153090,4926,2201,4087,25865,7049,2887,10755,26036,92,135228,4641,5770,64081,6497,1756,54778,8837,28996,51592,23191,55612,7057,10016,27122,2627,7498,50515,4052,64399,659,753,8425,7423,22938,64750,9378,3326,23411,58533,57154,25778,1634,80139,26999,3675,2734,23770,5579,255743,8516
GO:0032990	cell part morphogenesis	103 of 2891 in the list	449 of 15382 in the genome	1	23026,2048,84079,4131,6711,65059,10512,1630,55619,6259,57498,23543,9378,5295,5290,729920,7074,5048,5306,63925,5590,10494,26999,2043,8976,2676,3688,5781,10939,79784,473,27086,5058,66008,3672,2887,85440,80208,5594,598,57453,23032,4726,5819,28988,22891,23334,322,8826,10890,87178,9252,23191,51466,2909,655,7414,3799,288,26053,57698,5747,2115,6683,1948,2017,1808,4891,64919,84062,6905,23338,596,7408,557…
GO:0051962	positive regulation of nervous system development	98 of 2891 in the list	425 of 15382 in the genome	1	55714,23531,23654,23338,22938,2889,4976,23284,118813,3675,6692,9231,6009,162427,23191,2909,57118,23064,655,22849,57698,4124,6929,10154,23405,1855,23499,10458,26259,79791,6938,1756,4076,1954,8650,6792,4804,4204,2011,577,65009,6608,25836,29904,8578,8437,8175,5906,23028,3572,23011,23013,10096,5597,9378,9043,257194,23363,4067,7074,5048,1272,29882,57154,63925,2043,10494,8997,2048,5604,84079,8648,4131,…
GO:0009653	anatomical structure morphogenesis	399 of 2891 in the list	1933 of 15382 in the genome	1	5087,64344,80208,23648,1741,6385,3672,6733,182,79602,9289,8842,23168,6599,10939,4321,1044,10481,546,3688,10644,90627,2140,677,7716,5311,55897,201294,8412,83852,23411,51141,2317,3218,9742,4915,6711,6786,7057,3687,84079,80155,79641,118,8925,29123,23094,7040,6774,558,4627,6497,8239,22930,9200,55084,10458,23405,9948,1363,5159,4638,135,5797,7067,22955,5578,80312,9646,23287,79977,5573,577,302,3675,2309…
GO:0002682	regulation of immune system process	275 of 2891 in the list	1303 of 15382 in the genome	1	5530,3551,9231,10892,9252,4773,7009,102,9572,7494,8546,3594,596,283234,10318,3549,7322,4775,51324,440275,7158,10109,3572,163702,941,8943,11213,6654,6938,4585,60489,23198,6793,5581,55904,3707,23543,5894,861,164,5971,3326,100528032,1520,7323,5074,2185,5702,1739,26999,5590,5591,9474,51237,8976,5058,10071,2934,25865,472,5284,5819,57162,9473,149233,3455,151636,9636,4354,79148,5682,1831,4292,6810,6850,…
GO:0017148	negative regulation of translation	34 of 2891 in the list	126 of 15382 in the genome	1	23405,23264,29066,192670,4076,6774,23318,246175,7072,149041,27161,57472,29883,56339,5936,440275,26523,3609,4343,7298,1613,85451,23019,677,1612,10644,26058,57510,7538,51490,27327,8087,5976,22849
GO:0031441	negative regulation of mRNA 3'-end processing	5 of 2891 in the list	9 of 15382 in the genome	1	9646,6829,580,9810,79882
GO:0033182	regulation of histone ubiquitination	5 of 2891 in the list	9 of 15382 in the genome	1	55611,9810,51366,9646,23028
GO:0035493	SNARE complex assembly	5 of 2891 in the list	9 of 15382 in the genome	1	6810,6804,7405,9341,6844
GO:0043201	response to leucine	5 of 2891 in the list	9 of 15382 in the genome	1	23304,197131,6198,57521,5289
GO:1901298	regulation of hydrogen peroxide-mediated programmed cell death	5 of 2891 in the list	9 of 15382 in the genome	1	2021,2309,5074,4233,10131
GO:1904754	positive regulation of vascular associated smooth muscle cell migration	5 of 2891 in the list	9 of 15382 in the genome	1	8826,80005,85440,54434,5058
GO:2000402	negative regulation of lymphocyte migration	5 of 2891 in the list	9 of 15382 in the genome	1	23143,11240,100528032,8976,22914
GO:2000644	regulation of receptor catabolic process	5 of 2891 in the list	9 of 15382 in the genome	1	151636,5045,302,5770,83737
GO:0035264	multicellular organism growth	22 of 2891 in the list	74 of 15382 in the genome	1	472,6491,79718,4726,6654,23770,677,6668,5144,2068,26058,83931,3549,79977,118,5781,546,29123,6608,79728,5930,2074
GO:0045621	positive regulation of lymphocyte differentiation	22 of 2891 in the list	74 of 15382 in the genome	1	7704,3707,6850,55012,22890,972,695,3549,2621,3566,5590,558,149233,3594,8546,9308,55795,8943,941,7494,6777,3071
GO:2001038	regulation of cellular response to drug	10 of 2891 in the list	26 of 15382 in the genome	1	2309,5074,27086,8648,2021,4233,5151,4780,10399,10131
GO:0033135	regulation of peptidyl-serine phosphorylation	31 of 2891 in the list	113 of 15382 in the genome	1	10399,2621,9113,493,253260,85456,23171,4915,10142,5058,64754,64324,5894,57600,25865,9378,960,85440,408,3059,5290,5008,8412,23645,1756,9647,57521,154043,79893,5144,624
GO:0071158	positive regulation of cell cycle arrest	21 of 2891 in the list	70 of 15382 in the genome	1	246175,2627,11200,6790,10498,4193,85456,7029,57472,5527,29883,4194,25904,23019,835,891,4850,7027,55571,51379,28984
GO:0006906	vesicle fusion	25 of 2891 in the list	87 of 15382 in the genome	1	80208,203062,54843,6844,6809,219285,23673,51479,55014,23339,9847,7405,6804,7879,9527,10451,9341,10228,143187,26984,8615,6811,8411,6810,9392
GO:0032091	negative regulation of protein binding	25 of 2891 in the list	87 of 15382 in the genome	1	79567,5599,5195,10498,1522,6790,5792,7009,54552,23028,6653,4043,8751,27185,147138,129531,161882,23032,84062,1855,4233,5899,9043,6093,57669
GO:0051591	response to cAMP	25 of 2891 in the list	87 of 15382 in the genome	1	1811,4724,677,2889,343,3709,6546,5144,3726,6720,5906,10142,351,3784,23028,1080,6772,65010,10498,87178,29904,6382,2354,9472,133522
GO:0006406	mRNA export from nucleus	28 of 2891 in the list	100 of 15382 in the genome	1	55339,9818,26019,57122,55746,129401,9972,6429,51362,23279,79902,23293,4928,22794,5976,23165,9631,81608,6427,57187,10482,8189,55795,23381,84248,11097,2733,53371
GO:0071427	mRNA-containing ribonucleoprotein complex export from nucleus	28 of 2891 in the list	100 of 15382 in the genome	1	9631,6427,81608,57187,10482,8189,55795,23381,84248,11097,2733,53371,9818,55339,26019,57122,55746,129401,9972,51362,23279,6429,79902,23293,4928,5976,22794,23165
GO:0030258	lipid modification	41 of 2891 in the list	158 of 15382 in the genome	1	5286,34,5825,30,5287,3632,225,54677,51447,3633,9807,5290,56623,1374,8871,5298,5295,84668,3712,84129,1632,8526,200576,79602,5297,23167,10005,2108,51,8897,5296,22908,55361,4534,5291,8527,3032,6646,3636,79152,6342
GO:0031929	TOR signaling	8 of 2891 in the list	19 of 15382 in the genome	1	55615,27185,6198,79899,57521,23274,8131,253260
GO:0061912	selective autophagy	8 of 2891 in the list	19 of 15382 in the genome	1	23001,29979,9821,9474,55626,54463,7879,8878
GO:2000146	negative regulation of cell motility	56 of 2891 in the list	227 of 15382 in the genome	1	51466,22914,1265,161742,7057,23122,57522,8434,9231,79148,23332,1495,23613,7414,8751,753,10193,23189,657,4771,100528032,10653,1634,79772,90627,65009,10395,9289,10014,8976,5793,5797,7168,25930,9368,94241,8428,286205,89795,889,3418,9314,348110,5795,5796,29,285,11188,64081,6774,28984,23603,23143,196528,11240,4763
GO:0007052	mitotic spindle organization	20 of 2891 in the list	66 of 15382 in the genome	1	891,3796,4134,6905,6683,6491,85378,9055,4204,152185,23172,8556,23122,6790,5524,23332,11200,10426,1778,3832
GO:0003382	epithelial cell morphogenesis	11 of 2891 in the list	30 of 15382 in the genome	1	23094,23022,10653,6093,57669,6768,79977,64919,3549,2317,4233
GO:0007031	peroxisome organization	11 of 2891 in the list	30 of 15382 in the genome	1	10005,5825,51,5189,5195,54469,55670,6342,5190,9409,65084
GO:0043631	RNA polyadenylation	11 of 2891 in the list	30 of 15382 in the genome	1	351,10914,167153,8189,87178,64282,55339,79577,81608,64895,2926
GO:0006901	vesicle coating	19 of 2891 in the list	62 of 15382 in the genome	1	1522,8615,9871,1075,9919,10016,8452,5861,6811,5537,10802,1453,55291,7109,10427,23256,83696,22872,10484
GO:0035305	negative regulation of dephosphorylation	23 of 2891 in the list	79 of 15382 in the genome	1	54843,3071,55125,1741,1740,8826,6093,4642,7531,8178,23645,9814,23504,8725,161742,3551,55105,163882,5524,64062,221908,26051,10160
GO:0042325	regulation of phosphorylation	279 of 2891 in the list	1327 of 15382 in the genome	1	57521,10318,2898,23624,9972,440193,3551,3156,79648,9252,10892,1756,113,64081,55023,941,11183,50488,11213,440275,11214,64324,55294,3572,5525,65009,9146,29904,6787,2185,5590,27330,1739,10494,3326,5151,5581,6793,5894,57498,3707,10985,51422,2048,7498,161742,5604,8837,5536,10419,5663,149233,28988,8826,23603,10746,11030,91663,472,9175,9961,120892,9368,5058,3643,25865,2887,5591,57122,153090,9647,154043,…
GO:0030968	endoplasmic reticulum unfolded protein response	29 of 2891 in the list	105 of 15382 in the genome	1	22872,10106,64764,30001,55757,8720,5770,7494,22926,2137,6745,10954,23645,2033,84447,153090,9217,55062,118,4780,4000,2673,9666,90993,267,51360,56886,11231,10130
GO:0006101	citrate metabolic process	12 of 2891 in the list	34 of 15382 in the genome	1	4967,3421,1737,23530,6776,1431,55526,54949,8801,6777,5162,3418
GO:0042733	embryonic digit morphogenesis	17 of 2891 in the list	54 of 15382 in the genome	1	7704,50515,55764,79583,9742,4041,1889,79977,3549,26005,1387,54903,51057,80856,6468,657,64327
GO:2000573	positive regulation of DNA biosynthetic process	17 of 2891 in the list	54 of 15382 in the genome	1	25865,79977,79618,26272,92345,4931,28984,3326,472,7203,4216,5984,5073,5594,25849,9314,63922
GO:0072358	cardiovascular system development	109 of 2891 in the list	481 of 15382 in the genome	1	51564,5290,7423,7410,55897,9378,83478,657,23411,25976,79893,3091,5311,7716,677,2260,5125,2185,5604,2113,2050,161742,4041,7057,4193,2048,80155,5316,4915,10512,8751,10519,5594,3200,889,64344,2308,4726,6934,51684,22976,3164,29072,285,55742,23414,1278,5663,10451,9289,79602,153090,3688,10481,25865,7049,27086,3784,7428,6733,182,79583,54828,113026,23670,8131,27329,1948,7494,57534,6692,2889,10016,8434,54…
GO:0033762	response to glucagon	13 of 2891 in the list	38 of 15382 in the genome	1	113,6198,5576,1407,111,5575,5573,59345,115,6720,2782,5860,109
GO:0048584	positive regulation of response to stimulus	383 of 2891 in the list	1857 of 15382 in the genome	1	55072,7784,2065,5771,23204,322,29767,1387,919,10595,28984,5603,27242,5781,51720,9722,5336,7186,92,2919,56829,657,9043,116985,29086,5295,4067,7410,7423,5693,7074,9618,9847,6804,23779,1793,805,10623,1508,5585,4258,6259,4281,8792,387357,960,2822,9466,23201,3059,4233,5291,1855,57506,4615,9846,25942,6788,1954,55737,6574,81618,79370,3064,57590,5599,4087,57142,8578,351,4293,51366,10695,10096,64750,22938…
GO:0044839	cell cycle G2/M phase transition	33 of 2891 in the list	123 of 15382 in the genome	1	22994,11116,10270,22981,11064,5218,55125,8493,10142,95681,5500,79866,80321,54820,51451,11200,219771,6790,10806,54930,7531,805,9662,571,891,55722,9793,1453,1778,79831,9113,23332,9814
GO:0051223	regulation of protein transport	155 of 2891 in the list	707 of 15382 in the genome	1	4794,54602,6711,10519,3429,4155,3687,252983,134957,64135,5289,3566,64083,9378,580,133308,6720,27086,10802,90007,85465,8864,4843,55204,27236,291,5211,79567,4321,57602,7514,23086,5770,408,29072,51684,5296,3418,5594,26191,6934,6850,6810,10399,84300,118424,7531,22885,111,11060,3709,27248,3176,25930,22900,7067,8764,5906,8445,135,9516,2621,999,51100,6608,9818,5578,2064,53371,4763,79899,54795,3993,57187…
GO:0061515	myeloid cell development	15 of 2891 in the list	46 of 15382 in the genome	1	2068,5048,2033,27086,5305,84456,9991,161882,5926,302,55553,3071,5781,26276,4891
GO:1903708	positive regulation of hemopoiesis	39 of 2891 in the list	150 of 15382 in the genome	1	7494,133308,3071,60682,861,677,3594,8546,3566,5590,2309,9636,2113,10443,6850,7704,3707,941,55795,8943,6777,3059,91,9308,149233,6774,558,695,3549,2621,133522,972,5578,22985,55012,92,22890,182,85477
GO:0051235	maintenance of location	35 of 2891 in the list	132 of 15382 in the genome	1	134429,1407,60526,6646,6777,51684,85477,2934,23353,7067,8204,10142,83860,11124,2201,64083,51608,5048,7405,11014,148867,3099,27329,2317,57104,9817,2923,23515,4794,288,6653,4052,51490,9113,83660
GO:0032147	activation of protein kinase activity	63 of 2891 in the list	261 of 15382 in the genome	1	114609,25,5575,4216,9043,115,1739,5590,111,200958,6416,2185,9261,2889,9618,7057,10892,5604,2074,4750,57498,5894,51196,6793,5585,6850,3717,5594,5291,11183,9175,408,27347,5770,10746,2011,10595,4214,113,2771,28988,5663,6788,6787,972,153090,109,5781,2621,5573,1902,4293,9020,5576,3672,3643,5906,5058,11214,7186,351,55012,120892
GO:0030335	positive regulation of cell migration	88 of 2891 in the list	380 of 15382 in the genome	1	1729,4680,659,655,6810,57118,102,5025,7429,57698,10399,6239,23122,10016,55604,9647,57669,54434,55749,3480,80139,3675,64750,27329,7494,114609,8764,81,23473,10096,4638,80005,2621,3037,5578,25836,57142,85464,11116,79791,6546,9734,6776,8650,9564,208,4233,2822,4641,10396,81704,10519,5581,10512,23332,7057,2113,2241,7074,1793,5295,3071,9043,7423,1613,51564,4067,5058,54828,27086,152007,6198,22902,25865,2…
GO:0051272	positive regulation of cellular component movement	94 of 2891 in the list	409 of 15382 in the genome	1	3037,2621,5578,57142,25836,85464,8764,81,23473,10096,4638,4072,80005,208,4233,2822,4641,10396,1366,11116,1954,79791,54795,9734,6546,8650,9564,6776,10399,6239,23122,10016,55604,1729,659,4680,655,6810,57118,102,7429,5025,57698,64750,27329,7494,114609,9647,57669,55749,54434,3480,80139,3675,3958,1902,972,9722,79567,5058,54828,27086,152007,6198,22902,25865,286077,2919,91,7784,8174,85440,91663,5594,230…
GO:0071407	cellular response to organic cyclic compound	94 of 2891 in the list	409 of 15382 in the genome	1	2782,64135,8648,1495,23543,9967,4255,2946,9400,115004,5899,3326,25976,1811,677,26,9472,133522,9101,6198,10142,1789,56339,27086,8204,3784,26523,9314,5594,2308,7257,23264,2649,7421,4090,9969,2730,192670,3157,8837,8725,51490,493,7538,65010,5469,8202,5025,64754,4306,1729,655,10025,891,7023,2309,3709,80139,5144,111,7247,54434,2889,29904,6608,27161,109,3269,11200,999,1080,10498,10096,1785,51366,23028,5…
GO:0048589	developmental growth	75 of 2891 in the list	318 of 15382 in the genome	1	65059,8751,10404,2074,29123,118,4131,7074,677,23770,83931,5590,26999,657,7298,55897,6256,7049,2934,205428,546,3688,5781,23168,6668,8837,4088,8826,472,80208,79718,4726,3475,7414,79728,5930,26053,50515,23191,57669,6416,344901,26058,2068,2309,5144,891,23338,6905,351,10425,440275,10611,3275,6790,5573,79977,3549,4087,10765,65009,9646,6608,55909,25836,8085,196528,5782,8239,7040,7337,6491,4040,1855,6654
GO:1901987	regulation of cell cycle phase transition	89 of 2891 in the list	385 of 15382 in the genome	1	60561,54820,51451,29883,10142,57472,10806,7029,54930,9735,5591,246175,9555,5087,28984,8451,7027,4850,25904,55125,55795,8881,22976,55159,1453,5685,51143,1778,55722,5527,119504,252983,4193,10217,9814,23198,23026,23332,996,5702,677,5693,387695,55571,29882,51347,835,55294,80321,351,3275,95681,5688,7517,10498,6790,11200,4361,4204,25942,8883,22981,79791,22994,11116,1642,10106,8379,5884,6929,4194,11064,…
GO:0050792	regulation of viral process	44 of 2891 in the list	173 of 15382 in the genome	1	29883,6733,440275,81559,5431,2934,3609,6598,64848,972,9217,23087,7706,7879,5819,25978,2033,6829,60489,57506,7113,9150,1642,5886,3669,3428,6732,89853,4940,93343,51773,9636,7538,9830,5430,5702,128866,10318,7023,56829,5034,22938,2494,84875
GO:0043280	positive regulation of cysteine-type endopeptidase activity involved in apoptotic process	30 of 2891 in the list	110 of 15382 in the genome	1	23151,5468,6772,7498,3092,8743,10395,10016,340485,22900,3429,7186,9093,8717,2934,7023,4891,842,23786,835,3717,9994,1612,9647,9026,3932,4804,84334,4088,317
GO:0045580	regulation of T cell differentiation	30 of 2891 in the list	110 of 15382 in the genome	1	3707,7704,22890,4773,6850,149041,972,3549,23240,27166,5590,3566,5771,3594,149233,8546,2175,2064,2177,6654,9308,3659,3071,51043,861,7494,941,8943,865,6777
GO:0071822	protein complex subunit organization	254 of 2891 in the list	1203 of 15382 in the genome	1	10016,9341,4708,51466,57231,51263,129401,25814,31,84300,29979,124491,5747,8878,6472,6810,9793,65082,5589,23392,55291,7023,1201,317,395,9070,54148,3480,7408,92799,9818,55746,51100,283149,1075,2935,302,3093,51295,23126,55052,2643,6263,51678,3717,535,10427,4040,8527,9948,4194,7203,60488,8932,55014,6497,9026,4763,53371,8085,25978,54919,23023,4193,3839,3752,1495,23332,54949,9685,5018,128077,140766,145…
GO:1903205	regulation of hydrogen peroxide-induced cell death	9 of 2891 in the list	23 of 15382 in the genome	1	27086,5074,2309,10131,10399,4780,4233,5151,2021
GO:0034249	negative regulation of cellular amide metabolic process	36 of 2891 in the list	137 of 15382 in the genome	1	7538,57510,27327,51490,8087,5976,6653,22849,4343,7298,85451,1613,23019,1612,677,26058,10644,246175,27161,6625,7072,149041,56339,440275,5936,26523,57472,29883,3609,23405,23264,29066,192670,4076,23318,6774
GO:0000731	DNA synthesis involved in DNA repair	20 of 2891 in the list	67 of 15382 in the genome	1	5424,23411,5984,580,51455,4361,5980,124739,11201,201973,7706,6117,7517,55666,9636,199990,7156,25898,22890,79728
GO:0050772	positive regulation of axonogenesis	20 of 2891 in the list	67 of 15382 in the genome	1	23499,2803,10154,23654,6792,4804,10494,118813,5048,7074,1954,29882,5604,23191,4131,57698,22902,27185,4915,5058
GO:0051492	regulation of stress fiber assembly	20 of 2891 in the list	67 of 15382 in the genome	1	6385,8500,5058,55616,7168,23122,10395,55604,51466,23332,1902,28984,395,6093,9647,5296,5295,4233,4771,116985
GO:0048745	smooth muscle tissue development	7 of 2891 in the list	16 of 15382 in the genome	1	25976,4638,1739,27086,8516,3549,4763
GO:0002262	myeloid cell homeostasis	23 of 2891 in the list	80 of 15382 in the genome	1	2034,161882,4067,4891,3071,3059,4090,558,10320,2068,28996,5771,22985,5926,9991,84456,118,55553,5316,55904,7049,3707,7067
GO:0006928	movement of cell or subcellular component	275 of 2891 in the list	1311 of 15382 in the genome	1	27185,5861,4967,23543,79819,124602,5337,2048,4192,5604,2050,4131,55612,752,5590,10653,2196,3091,161,85451,54820,3895,23353,2887,8976,2676,255231,23639,10806,6382,1767,55742,23603,199953,57224,23327,3796,9321,4773,7414,829,57698,9252,51626,8546,23284,55660,9592,6683,8476,10109,267,65009,1756,51057,23059,8943,6654,23171,10512,10095,3752,2113,54919,8394,6520,347732,3915,5048,2241,23022,832,2043,1333…
GO:0044089	positive regulation of cellular component biogenesis	97 of 2891 in the list	425 of 15382 in the genome	1	10788,2241,5702,1739,3071,116985,4771,9378,5899,5581,23613,4915,56776,1778,10095,2048,23332,51429,8451,28984,8826,139818,6249,22976,114049,3394,10497,5058,57472,5305,22859,89795,54828,7168,6385,2934,85477,10801,80115,246175,8976,1902,6382,253260,9647,57669,84250,7408,23284,2068,9662,2017,84501,23019,9557,1015,655,23064,7429,26053,57600,10399,9231,2909,23122,6117,1113,23191,51466,55604,22930,7879,…
GO:0010762	regulation of fibroblast migration	10 of 2891 in the list	27 of 15382 in the genome	1	7057,6546,23603,6385,10096,79899,2241,51057,5058,5581
GO:0046627	negative regulation of insulin receptor signaling pathway	10 of 2891 in the list	27 of 15382 in the genome	1	7249,5770,5791,23189,5771,5579,2887,6198,55788,5590
GO:0072666	establishment of protein localization to vacuole	10 of 2891 in the list	27 of 15382 in the genome	1	8943,143187,51028,9146,51172,7879,6653,8546,79158,57154
GO:0007596	blood coagulation	62 of 2891 in the list	258 of 15382 in the genome	1	10130,5576,23028,79001,953,5868,5573,2621,8526,64780,5578,10451,5336,11234,23414,1278,139818,4627,558,308,25970,10019,5291,1465,8527,89781,23186,5581,7414,829,81704,11216,5025,5894,3172,2677,221037,2627,3705,55604,2782,2,51317,8546,5579,30846,3932,23348,1793,3709,832,9927,23764,6814,5575,5290,4067,80856,84062,3659,7410,161882
GO:0006397	mRNA processing	95 of 2891 in the list	416 of 15382 in the genome	1	6429,9967,7536,4670,140890,23543,10658,10594,167153,125950,2926,3183,10181,8732,60625,11325,677,25962,92906,51319,5411,22913,6427,22828,6733,51362,57661,55692,56339,5431,7375,3187,246175,22803,3958,9991,22984,64895,6625,6434,144983,55147,100534012,4154,10419,6829,10595,10914,84081,11030,1207,10992,53938,6732,55225,23064,22794,9716,5930,29890,10147,87178,55339,23524,79577,54845,55749,5430,55596,20…
GO:0002637	regulation of immunoglobulin production	17 of 2891 in the list	55 of 15382 in the genome	1	200558,7037,22976,7494,9466,3566,7468,55183,5591,51237,7158,7009,4292,7186,6810,27086,5585
GO:0035304	regulation of protein dephosphorylation	17 of 2891 in the list	55 of 15382 in the genome	1	26051,5525,3672,3551,5524,10395,5510,9472,6093,7531,23645,805,3064,3071,55291,8189,3326
GO:0016575	histone deacetylation	11 of 2891 in the list	31 of 15382 in the genome	1	11176,9734,25942,2005,79718,57708,23186,79885,8864,10014,54531
GO:0034333	adherens junction assembly	11 of 2891 in the list	31 of 15382 in the genome	1	7414,80139,395,2017,87,5796,9231,10395,8394,23396,6904
GO:0051293	establishment of spindle localization	11 of 2891 in the list	31 of 15382 in the genome	1	1778,54820,4627,3064,5048,56776,84501,4134,79648,23332,4926
GO:0090311	regulation of protein deacetylation	11 of 2891 in the list	31 of 15382 in the genome	1	25836,6720,6871,161742,1859,1487,2339,25865,221477,10270,2033
GO:1901031	regulation of response to reactive oxygen species	11 of 2891 in the list	31 of 15382 in the genome	1	27086,2643,5074,23334,2309,4780,10399,10131,5151,4233,2021
GO:0051650	establishment of vesicle localization	48 of 2891 in the list	193 of 15382 in the genome	1	10427,8943,6809,6844,22872,10484,10497,60412,23396,10053,80208,3064,8976,63971,1075,81,10802,54820,55291,7109,1808,80331,23256,83696,84062,93664,8546,6804,5048,1201,5590,23332,8615,9871,1522,10016,8452,55062,23122,9919,79083,3799,5861,6810,5537,1453,1778,6811
GO:0050865	regulation of cell activation	105 of 2891 in the list	465 of 15382 in the genome	1	9093,8764,3916,55012,7158,135,634,3572,2621,5573,3549,149041,5578,399687,2064,558,26276,8379,941,6929,8943,6777,9466,200558,4615,9846,9308,6654,4292,6850,4773,6810,83737,9231,10892,22914,3932,3594,3949,7468,8546,596,55183,283234,27166,51043,1948,7494,865,10193,114609,7037,3659,22890,5058,30817,2934,6385,9020,27242,23240,695,51237,3958,972,10451,9402,253260,149233,5771,5819,57162,2175,919,7784,229…
GO:0110020	regulation of actomyosin structure organization	21 of 2891 in the list	72 of 15382 in the genome	1	55604,51466,23122,10395,1902,23332,6385,55616,7168,8500,11214,5058,5296,4771,116985,4233,5295,395,28984,6093,9647
GO:0071359	cellular response to dsRNA	15 of 2891 in the list	47 of 15382 in the genome	1	23318,192670,26523,56339,7247,64135,51490,29066,115004,27161,23264,23405,7257,57506,5899
GO:0003254	regulation of membrane depolarization	12 of 2891 in the list	35 of 15382 in the genome	1	5774,23171,288,29098,55012,54795,1634,2730,7871,10399,23327,2537
GO:0051898	negative regulation of protein kinase B signaling	12 of 2891 in the list	35 of 15382 in the genome	1	4534,10016,10399,5795,7249,7498,23411,55788,1739,2889,10519,9368
GO:0072665	protein localization to vacuole	12 of 2891 in the list	35 of 15382 in the genome	1	79158,8546,6653,23334,7879,51172,57154,143187,8943,9146,51100,51028
GO:1901990	regulation of mitotic cell cycle phase transition	83 of 2891 in the list	359 of 15382 in the genome	1	80321,5688,95681,3275,351,7517,11200,6790,10498,4204,4361,11116,22994,8883,79791,22981,25942,10106,1642,11064,4194,8379,5884,6929,11073,9793,8452,5682,85456,79577,57521,2068,26058,8556,7531,23019,891,9662,79621,7023,51451,54820,60561,57472,10142,29883,7029,54930,10806,246175,5591,9735,5087,28984,7027,8451,25904,4850,55159,8881,55125,55795,51143,1778,5685,1453,55722,5527,23198,10217,4193,9814,1195…
GO:0035065	regulation of histone acetylation	13 of 2891 in the list	39 of 15382 in the genome	1	9252,6871,408,9474,22976,11143,26053,10664,6598,4204,1487,25942,26036
GO:0051972	regulation of telomerase activity	13 of 2891 in the list	39 of 15382 in the genome	1	4931,23293,92345,80119,25849,9314,5073,5594,143,79618,3326,4216,79977
GO:0007165	signal transduction	835 of 2891 in the list	4208 of 15382 in the genome	1	266747,10016,4643,9844,57646,8878,3428,11216,163486,9577,2494,260425,113026,55757,3659,64919,3096,118813,2309,3487,2137,1634,146691,51588,111,9261,57003,1612,3480,5578,2621,23013,5797,8445,23678,7067,5152,2872,535,4641,162989,1363,8821,54849,4194,7040,54795,6774,10146,7554,8239,9743,22930,5782,23143,54778,23547,55062,553158,3687,27327,2762,6772,1500,118,1453,5029,2074,90993,83593,5527,3429,4915,8…
GO:0046822	regulation of nucleocytoplasmic transport	44 of 2891 in the list	175 of 15382 in the genome	1	5295,657,3326,580,23189,84875,7531,127933,5530,57510,55612,3429,9972,4794,9817,29072,3059,57187,51684,57506,11030,8720,26191,6934,5495,5296,5594,4763,7514,53371,5663,64081,2621,9516,999,5781,11124,6608,9818,9368,5936,7067,51366,8445
GO:0001666	response to hypoxia	70 of 2891 in the list	297 of 15382 in the genome	1	5702,5163,677,5693,2168,7323,30001,7423,9520,50809,5894,139341,3778,5685,79723,56776,5581,665,2113,4193,2782,23198,1387,285,5351,28984,8837,2033,28996,64344,472,5352,22937,818,7049,7428,1789,5058,4843,2068,317,2309,3709,4976,5579,824,891,23256,5034,571,4891,3163,5682,29979,2627,10397,6546,4204,4763,1788,8453,2021,2034,4194,4000,81,9361,5688,1536,7322
GO:0007265	Ras protein signal transduction	37 of 2891 in the list	143 of 15382 in the genome	1	6654,9411,8315,6093,28988,9855,4763,4804,11188,1278,10146,79567,9289,9402,4650,5058,5906,54869,50650,5900,5899,8036,7074,2889,9261,395,8997,5337,6239,9844,65979,23191,57531,2782,51196,57698,57646
GO:0055002	striated muscle cell development	31 of 2891 in the list	116 of 15382 in the genome	1	3856,6546,832,29767,6497,6416,2318,1756,84033,8837,80206,891,23363,5159,9948,4000,64754,10611,27086,4773,7168,3880,6382,6608,55909,10939,5530,5573,9474,87,3688
GO:0006044	N-acetylglucosamine metabolic process	6 of 2891 in the list	13 of 15382 in the genome	1	10724,55577,23563,10020,51005,4166
GO:0006896	Golgi to vacuole transport	6 of 2891 in the list	13 of 15382 in the genome	1	2580,51479,164,3916,55297,143187
GO:0010881	regulation of cardiac muscle contraction by regulation of the release of sequestered calcium ion	6 of 2891 in the list	13 of 15382 in the genome	1	775,1756,2946,6546,805,1193
GO:0031065	positive regulation of histone deacetylation	6 of 2891 in the list	13 of 15382 in the genome	1	221477,10270,1487,25836,6720,25865
GO:0032516	positive regulation of phosphoprotein phosphatase activity	6 of 2891 in the list	13 of 15382 in the genome	1	5524,23645,3326,3672,9472,805
GO:0060038	cardiac muscle cell proliferation	6 of 2891 in the list	13 of 15382 in the genome	1	5573,196528,6256,205428,7049,65009
GO:2000178	negative regulation of neural precursor cell proliferation	6 of 2891 in the list	13 of 15382 in the genome	1	10653,6692,2889,84678,4763,1495
GO:2000369	regulation of clathrin-dependent endocytosis	6 of 2891 in the list	13 of 15382 in the genome	1	10188,55589,8976,5291,60682,9026
GO:2000811	negative regulation of anoikis	6 of 2891 in the list	13 of 15382 in the genome	1	5290,598,1048,4915,596,3688
GO:0002253	activation of immune response	91 of 2891 in the list	398 of 15382 in the genome	1	387357,5685,10095,5894,6197,5581,1508,23198,64135,5702,26999,1793,55824,5289,200958,5693,150372,1520,7410,4067,5290,7323,115004,3071,5971,100528032,10071,25865,5058,51279,11119,10451,9402,5336,8935,27242,5591,8976,695,28984,919,4214,9782,1387,9473,26191,5296,5594,55072,163486,3428,4773,6850,5682,10892,9252,23191,22914,3551,9844,83737,26065,56667,4584,5144,10318,5579,9261,3932,596,114609,10096,106…
GO:0006359	regulation of transcription from RNA polymerase III promoter	8 of 2891 in the list	20 of 15382 in the genome	1	79664,55290,57521,2972,10623,2064,8178,57680
GO:0010880	regulation of release of sequestered calcium ion into cytosol by sarcoplasmic reticulum	8 of 2891 in the list	20 of 15382 in the genome	1	1193,805,5144,6546,1756,9472,2946,775
GO:0031935	regulation of chromatin silencing	8 of 2891 in the list	20 of 15382 in the genome	1	25942,5253,54454,23133,29028,7290,57708,80312
GO:0046856	phosphatidylinositol dephosphorylation	8 of 2891 in the list	20 of 15382 in the genome	1	3636,8897,3633,3632,56623,8871,4534,22908
GO:0060713	labyrinthine layer morphogenesis	8 of 2891 in the list	20 of 15382 in the genome	1	8648,6768,79977,10049,6692,10653,677,655
GO:0061157	mRNA destabilization	8 of 2891 in the list	20 of 15382 in the genome	1	7538,246175,149041,56339,5976,677,26058,22849
GO:0098751	bone cell development	8 of 2891 in the list	20 of 15382 in the genome	1	5305,5048,2033,27086,26276,5781,302,161882
GO:1900739	regulation of protein insertion into mitochondrial membrane involved in apoptotic signaling pathway	8 of 2891 in the list	20 of 15382 in the genome	1	7531,7027,7029,51100,23368,4836,5599,7159
GO:1900740	positive regulation of protein insertion into mitochondrial membrane involved in apoptotic signaling pathway	8 of 2891 in the list	20 of 15382 in the genome	1	7531,7027,23368,7159,4836,5599,7029,51100
GO:1901522	positive regulation of transcription from RNA polymerase II promoter involved in cellular response to chemical stimulus	8 of 2891 in the list	20 of 15382 in the genome	1	22926,84181,79800,7494,8648,6256,2033,4090
GO:0040017	positive regulation of locomotion	98 of 2891 in the list	432 of 15382 in the genome	1	1793,7074,2241,4067,51564,7423,1613,9043,5295,3071,6870,5581,10512,81704,10519,2113,7057,23332,23060,8826,5594,8174,85440,91663,7784,91,25865,2919,286077,6198,22902,27086,152007,5058,54828,79567,9217,972,3958,1902,128866,80139,3675,54434,3480,55749,57669,9647,114609,64750,27329,7494,5025,7429,57698,102,655,6810,57118,1729,4680,659,55604,23122,10016,10399,6239,6776,55737,8650,9564,9734,6546,79791,…
GO:0050778	positive regulation of immune response	126 of 2891 in the list	569 of 15382 in the genome	1	6850,4773,6810,3428,4292,163486,22914,9252,23191,10892,5682,26065,83737,9844,3551,10318,4584,5144,56667,596,2889,55183,3594,3932,7468,9261,5579,7037,114609,7494,727897,55703,4651,3093,3572,10109,7158,10695,10096,3916,440275,147179,8764,5688,5906,51324,7322,57590,9564,4585,25942,4615,10458,4641,9846,11213,941,9466,5795,2822,6777,5291,57506,5894,10095,387357,5685,5581,1508,6197,64135,23198,5289,200…
GO:0006499	N-terminal protein myristoylation	3 of 2891 in the list	4 of 15382 in the genome	1	4836,9397,5495
GO:0006990	positive regulation of transcription from RNA polymerase II promoter involved in unfolded protein response	3 of 2891 in the list	4 of 15382 in the genome	1	7494,2033,22926
GO:0010499	proteasomal ubiquitin-independent protein catabolic process	3 of 2891 in the list	4 of 15382 in the genome	1	4780,9817,23198
GO:0010606	positive regulation of cytoplasmic mRNA processing body assembly	3 of 2891 in the list	4 of 15382 in the genome	1	246175,57472,23019
GO:0010694	positive regulation of alkaline phosphatase activity	3 of 2891 in the list	4 of 15382 in the genome	1	2822,255743,133522
GO:0010749	regulation of nitric oxide mediated signal transduction	3 of 2891 in the list	4 of 15382 in the genome	1	7057,9722,493
GO:0018916	nitrobenzene metabolic process	3 of 2891 in the list	4 of 15382 in the genome	1	2946,2944,2948
GO:0022615	protein to membrane docking	3 of 2891 in the list	4 of 15382 in the genome	1	7879,6814,9409
GO:0032911	negative regulation of transforming growth factor beta1 production	3 of 2891 in the list	4 of 15382 in the genome	1	23607,2627,5045
GO:0033088	negative regulation of immature T cell proliferation in thymus	3 of 2891 in the list	4 of 15382 in the genome	1	3549,2064,23240
GO:0035509	negative regulation of myosin-light-chain-phosphatase activity	3 of 2891 in the list	4 of 15382 in the genome	1	3551,6093,3071
GO:0035587	purinergic receptor signaling pathway	3 of 2891 in the list	4 of 15382 in the genome	1	111,5025,2771
GO:0035701	hematopoietic stem cell migration	3 of 2891 in the list	4 of 15382 in the genome	1	2822,2621,64919
GO:0038028	insulin receptor signaling pathway via phosphatidylinositol 3-kinase	3 of 2891 in the list	4 of 15382 in the genome	1	5290,9847,2241
GO:0038165	oncostatin-M-mediated signaling pathway	3 of 2891 in the list	4 of 15382 in the genome	1	5008,3572,3977
GO:0042991	transcription factor import into nucleus	3 of 2891 in the list	4 of 15382 in the genome	1	6850,51194,5295
GO:0044331	cell-cell adhesion mediated by cadherin	3 of 2891 in the list	4 of 15382 in the genome	1	2241,10893,54825
GO:0045586	regulation of gamma-delta T cell differentiation	3 of 2891 in the list	4 of 15382 in the genome	1	3071,6850,6777
GO:0046368	GDP-L-fucose metabolic process	3 of 2891 in the list	4 of 15382 in the genome	1	2762,197258,2530
GO:0046643	regulation of gamma-delta T cell activation	3 of 2891 in the list	4 of 15382 in the genome	1	3071,6850,6777
GO:0048549	positive regulation of pinocytosis	3 of 2891 in the list	4 of 15382 in the genome	1	81,558,51479
GO:0048625	myoblast fate commitment	3 of 2891 in the list	4 of 15382 in the genome	1	3475,2034,6934
GO:0050882	voluntary musculoskeletal movement	3 of 2891 in the list	4 of 15382 in the genome	1	28996,143187,55737
GO:0051138	positive regulation of NK T cell differentiation	3 of 2891 in the list	4 of 15382 in the genome	1	8943,8546,7704
GO:0061082	myeloid leukocyte cytokine production	3 of 2891 in the list	4 of 15382 in the genome	1	1113,2621,23411
GO:0061356	regulation of Wnt protein secretion	3 of 2891 in the list	4 of 15382 in the genome	1	55737,79971,25930
GO:0070940	dephosphorylation of RNA polymerase II C-terminal domain	3 of 2891 in the list	4 of 15382 in the genome	1	9150,58490,79871
GO:0071455	cellular response to hyperoxia	3 of 2891 in the list	4 of 15382 in the genome	1	10533,2308,1789
GO:0072385	minus-end-directed organelle transport along microtubule	3 of 2891 in the list	4 of 15382 in the genome	1	5870,1778,636
GO:0086023	adrenergic receptor signaling pathway involved in heart process	3 of 2891 in the list	4 of 15382 in the genome	1	1113,5144,11214
GO:1900045	negative regulation of protein K63-linked ubiquitination	3 of 2891 in the list	4 of 15382 in the genome	1	51366,84875,55611
GO:1900825	regulation of membrane depolarization during cardiac muscle cell action potential	3 of 2891 in the list	4 of 15382 in the genome	1	288,29098,7871
GO:1901624	negative regulation of lymphocyte chemotaxis	3 of 2891 in the list	4 of 15382 in the genome	1	100528032,11240,22914
GO:1902308	regulation of peptidyl-serine dephosphorylation	3 of 2891 in the list	4 of 15382 in the genome	1	26051,23645,7531
GO:1903373	positive regulation of endoplasmic reticulum tubular network organization	3 of 2891 in the list	4 of 15382 in the genome	1	80856,25923,22930
GO:1904016	response to Thyroglobulin triiodothyronine	3 of 2891 in the list	4 of 15382 in the genome	1	10499,8648,2720
GO:1904684	negative regulation of metalloendopeptidase activity	3 of 2891 in the list	4 of 15382 in the genome	1	8301,8434,6653
GO:1990809	endoplasmic reticulum tubular network membrane organization	3 of 2891 in the list	4 of 15382 in the genome	1	64225,23204,57142
GO:0001892	embryonic placenta development	23 of 2891 in the list	81 of 15382 in the genome	1	655,57448,79977,3880,8648,5604,57623,6788,677,374900,6692,3856,10049,79893,10653,29072,3726,2186,2034,5594,26259,6768,113026
GO:0005975	carbohydrate metabolic process	100 of 2891 in the list	442 of 15382 in the genome	1	4245,84620,4122,54187,9821,50515,23275,55293,4124,107080644,79158,27329,9572,9334,2585,23563,55556,5260,2646,8702,7086,3037,217,3572,55830,1737,5257,23193,5500,10165,9962,4199,1528,208,10559,4204,3421,7360,11282,10585,5226,5372,346606,34,4041,51809,93432,51422,3632,5210,11320,54414,6476,23171,51172,4967,23324,5106,5208,5290,5373,51005,3099,4126,1374,25796,56623,55526,7355,283310,1431,83931,5163,6…
GO:0050851	antigen receptor-mediated signaling pathway	40 of 2891 in the list	157 of 15382 in the genome	1	5579,3932,596,5693,5702,5144,55824,3071,150372,5290,4067,163486,6850,4773,387357,5685,3551,5682,23198,10892,9473,919,9564,5291,55072,5795,26191,5296,5594,5688,5058,11119,25865,27242,695,9402,10451,5336,7322,51324
GO:0010876	lipid localization	57 of 2891 in the list	236 of 15382 in the genome	1	6256,80765,8204,634,23760,32,23461,57488,26207,114883,4843,1080,374868,10351,10349,6646,6342,134429,26020,1407,60526,10257,4363,6777,3069,4040,10396,57205,114884,23120,6653,9885,54677,23780,31,51422,5825,5205,8648,10079,91869,23200,3949,6578,5306,27166,624,10499,147011,1374,27329,23460,57104,23673,8714,114876,21
GO:0015931	nucleobase-containing compound transport	48 of 2891 in the list	194 of 15382 in the genome	1	84248,10644,9153,10128,677,29957,81608,9631,6427,23293,23279,9972,6429,9793,5976,23165,22794,26019,55339,129401,57510,87178,7538,23381,64901,11097,10559,54847,2733,144983,7514,53371,387990,4641,9961,57187,284439,55795,8189,10482,79902,4928,51362,9818,291,6311,57122,55746
GO:0000086	G2/M transition of mitotic cell cycle	32 of 2891 in the list	121 of 15382 in the genome	1	11116,22994,22981,8493,11064,5218,55125,79866,80321,51451,54820,10142,95681,5500,10806,54930,11200,219771,6790,805,7531,891,9662,571,1453,1778,79831,55722,9793,9814,23332,9113
GO:0050817	coagulation	62 of 2891 in the list	260 of 15382 in the genome	1	7410,161882,5290,4067,80856,84062,3659,6814,23764,5575,9927,3709,832,1793,8546,5579,51317,3932,30846,23348,2,2782,3705,55604,2627,221037,2677,5025,5894,3172,829,81704,11216,5581,7414,23186,89781,1465,5291,8527,10019,308,4627,558,25970,1278,23414,139818,11234,5578,10451,5336,8526,64780,5868,5573,2621,953,23028,5576,79001,10130
GO:2000147	positive regulation of cell motility	91 of 2891 in the list	399 of 15382 in the genome	1	4641,10396,1366,208,4233,2822,9734,6546,6776,8650,9564,11116,79791,5578,57142,25836,85464,2621,3037,10096,4072,4638,80005,8764,81,23473,114609,27329,64750,7494,80139,3675,9647,57669,55749,54434,3480,23122,10016,55604,10399,6239,102,5025,7429,57698,1729,659,4680,655,6810,57118,5594,91,7784,85440,8174,91663,23060,8826,972,79567,3958,1902,6198,22902,25865,286077,2919,5058,54828,27086,152007,7423,161…
GO:0043242	negative regulation of protein complex disassembly	18 of 2891 in the list	60 of 15382 in the genome	1	118,23332,50810,23122,6711,829,4281,10519,89795,7429,85477,2934,23274,51474,11213,9711,29767,832
GO:1903362	regulation of cellular protein catabolic process	59 of 2891 in the list	246 of 15382 in the genome	1	9113,337867,29979,84300,10399,51667,4193,5682,9097,23198,119504,25898,27185,5685,1453,9817,23274,3326,7494,27248,891,3949,29882,5693,2043,5702,25897,2272,57154,996,25820,4983,29761,9810,302,6790,754,127544,1075,6599,4287,5688,10755,10425,5045,55294,3093,64326,51684,1855,5887,7337,8881,4534,5886,51444,55905,51374,55737
GO:0090087	regulation of peptide transport	159 of 2891 in the list	734 of 15382 in the genome	1	64081,55737,22994,2822,57506,3059,55294,10096,51366,10425,399687,11124,1080,131177,84875,23256,9572,9817,7009,288,3799,3382,3156,775,65010,5530,6721,322,9727,28984,5663,10497,6844,55072,11030,8720,55486,9501,22902,51768,10075,5058,9368,7186,54828,90550,80223,5781,27242,9474,5590,127933,7074,9847,6804,5208,4067,7323,3454,1374,23189,9520,3326,657,5295,23178,3172,79971,5581,5106,665,6653,4041,55612,…
GO:0035196	production of miRNAs involved in gene silencing by miRNA	9 of 2891 in the list	24 of 15382 in the genome	1	27161,29066,51490,23264,23405,23318,56339,26523,192670
GO:1901797	negative regulation of signal transduction by p53 class mediator	9 of 2891 in the list	24 of 15382 in the genome	1	754,4193,972,1859,23411,960,624,23028,50484
GO:0006110	regulation of glycolytic process	17 of 2891 in the list	56 of 15382 in the genome	1	53371,11097,6774,5208,9631,23165,9972,23279,79902,4928,5210,51422,55746,57122,129401,2646,9818
GO:1903008	organelle disassembly	17 of 2891 in the list	56 of 15382 in the genome	1	55626,7443,6683,10533,2011,3831,54463,55062,4528,9821,9474,139341,6811,8878,84749,124602,3799
GO:0043506	regulation of JUN kinase activity	21 of 2891 in the list	73 of 15382 in the genome	1	26191,84062,4216,11183,5770,9043,2043,10595,10746,27250,28988,51347,7074,153090,171392,2074,8792,4293,5058,6850,5585
GO:0001956	positive regulation of neurotransmitter secretion	5 of 2891 in the list	10 of 15382 in the genome	1	84062,10497,135,6804,22930
GO:0006768	biotin metabolic process	5 of 2891 in the list	10 of 15382 in the genome	1	5095,8884,32,56922,31
GO:0016322	neuron remodeling	5 of 2891 in the list	10 of 15382 in the genome	1	9855,351,577,8578,23294
GO:0036444	mitochondrial calcium uptake	5 of 2891 in the list	10 of 15382 in the genome	1	79568,55013,4976,90550,10939
GO:0046321	positive regulation of fatty acid oxidation	5 of 2891 in the list	10 of 15382 in the genome	1	1374,208,225,2168,23417
GO:0050872	white fat cell differentiation	5 of 2891 in the list	10 of 15382 in the genome	1	23411,1488,8864,1487,79718
GO:0060211	regulation of nuclear-transcribed mRNA poly(A) tail shortening	5 of 2891 in the list	10 of 15382 in the genome	1	27161,22849,23019,7538,29883
GO:0060213	positive regulation of nuclear-transcribed mRNA poly(A) tail shortening	5 of 2891 in the list	10 of 15382 in the genome	1	7538,29883,22849,27161,23019
GO:1900363	regulation of mRNA polyadenylation	5 of 2891 in the list	10 of 15382 in the genome	1	6829,22849,9646,79882,9810
GO:2000010	positive regulation of protein localization to cell surface	5 of 2891 in the list	10 of 15382 in the genome	1	29098,6809,6810,23171,3326
GO:0022407	regulation of cell-cell adhesion	86 of 2891 in the list	376 of 15382 in the genome	1	9314,26191,5592,91663,7784,919,28984,2175,149233,5771,57162,253260,972,9402,23240,3958,27242,9020,2934,6385,22890,5058,2177,5290,4067,4771,100528032,3071,861,5590,3566,10653,55824,1739,55615,5074,2113,4155,7704,3707,81704,50488,9308,6654,8379,941,8943,960,6777,26276,2064,149041,5578,3549,5573,3037,999,4651,3572,634,4072,135,25930,9093,8764,3659,7037,1948,7494,865,51043,27166,80139,283234,3932,359…
GO:0050657	nucleic acid transport	43 of 2891 in the list	172 of 15382 in the genome	1	9793,22794,23165,5976,23293,6429,9972,23279,129401,26019,55339,87178,7538,57510,84248,10644,677,10128,9631,81608,6427,79902,4928,51362,6311,55746,57122,9818,11097,64901,23381,7514,53371,387990,54847,144983,2733,9961,4641,55795,8189,10482,57187
GO:0050658	RNA transport	43 of 2891 in the list	172 of 15382 in the genome	1	9972,6429,23279,23293,5976,22794,23165,9793,57510,7538,87178,55339,26019,129401,10128,677,10644,84248,6427,9631,81608,51362,4928,79902,9818,57122,55746,6311,144983,2733,54847,387990,53371,7514,23381,11097,64901,57187,10482,55795,8189,4641,9961
GO:0032940	secretion by cell	188 of 2891 in the list	880 of 15382 in the genome	1	535,1794,23396,821,5795,6809,9948,3683,55014,3993,9535,10533,4204,558,4763,6093,11240,1075,9749,2665,302,64788,11026,79895,963,5045,55313,10755,3916,81671,81,5906,65082,81567,5799,23352,317,29952,83858,9341,867,1113,54676,5870,427,54509,1992,6850,6810,6414,60412,135228,6536,11188,27154,976,93100,308,5211,139322,2720,1509,26,695,3958,4843,823,22931,56888,11119,27086,6836,374354,80331,5768,201294,1…
GO:0006486	protein glycosylation	59 of 2891 in the list	247 of 15382 in the genome	1	201595,11282,30815,4585,4249,2524,10905,2590,2530,9321,152002,66008,727897,56886,10071,2673,64788,8702,80312,729920,83548,8869,9334,200958,79796,25976,200424,2137,56667,54790,4584,55858,79947,55757,84875,7423,148789,5373,23333,51172,29880,11320,6185,23275,4124,79053,57171,93010,378,84061,4245,84620,10585,5372,51809,4122,143,84447,58505
GO:0043413	macromolecule glycosylation	59 of 2891 in the list	247 of 15382 in the genome	1	2530,9321,2590,4249,2524,10905,4585,30815,11282,201595,80312,8702,64788,10071,2673,727897,56886,66008,152002,7423,148789,5373,84875,55757,79947,55858,4584,54790,25976,2137,200424,79796,56667,200958,9334,8869,83548,729920,84447,143,58505,4122,51809,4245,84620,10585,5372,84061,378,57171,93010,4124,79053,6185,11320,23275,29880,23333,51172
GO:0050871	positive regulation of B cell activation	20 of 2891 in the list	69 of 15382 in the genome	1	3071,22976,6777,7494,55795,6929,114609,7037,57162,7468,55183,596,695,10451,972,4292,55012,6850,4773,7158
GO:0010765	positive regulation of sodium ion transport	10 of 2891 in the list	28 of 15382 in the genome	1	4302,154043,5652,1272,1756,23171,288,3799,65268,81
GO:0032728	positive regulation of interferon-beta production	10 of 2891 in the list	28 of 15382 in the genome	1	55703,84282,10623,56829,57506,3659,26191,64135,3454,26137
GO:0045010	actin nucleation	10 of 2891 in the list	28 of 15382 in the genome	1	2934,10096,7429,10095,85477,10109,10788,56776,84501,51466
GO:0002573	myeloid leukocyte differentiation	23 of 2891 in the list	82 of 15382 in the genome	1	9855,5048,4627,22904,4055,3726,23411,5971,29887,161882,7037,9846,135228,116071,8544,9644,3428,27086,814,8792,5468,302,84456
GO:0032922	circadian regulation of gene expression	15 of 2891 in the list	48 of 15382 in the genome	1	8864,5971,7150,9572,23411,4804,1407,463,8863,2673,10499,1453,10419,8204,5500
GO:0046637	regulation of alpha-beta T cell differentiation	15 of 2891 in the list	48 of 15382 in the genome	1	9308,149041,8943,941,51043,3549,3071,3566,5590,7704,3707,6850,8546,3594,149233
GO:0006991	response to sterol depletion	4 of 2891 in the list	7 of 15382 in the genome	1	51141,22937,3638,4000
GO:0007270	neuron-neuron synaptic transmission	4 of 2891 in the list	7 of 15382 in the genome	1	23095,29767,7419,57492
GO:0010603	regulation of cytoplasmic mRNA processing body assembly	4 of 2891 in the list	7 of 15382 in the genome	1	6311,23019,57472,246175
GO:0030953	astral microtubule organization	4 of 2891 in the list	7 of 15382 in the genome	1	4926,23332,7430,1739
GO:0031340	positive regulation of vesicle fusion	4 of 2891 in the list	7 of 15382 in the genome	1	9847,208,302,3799
GO:0032000	positive regulation of fatty acid beta-oxidation	4 of 2891 in the list	7 of 15382 in the genome	1	225,208,2168,1374
GO:0032933	SREBP signaling pathway	4 of 2891 in the list	7 of 15382 in the genome	1	4000,3638,22937,51141
GO:0035280	miRNA loading onto RISC involved in gene silencing by miRNA	4 of 2891 in the list	7 of 15382 in the genome	1	27161,23405,192670,26523
GO:0035357	peroxisome proliferator activated receptor signaling pathway	4 of 2891 in the list	7 of 15382 in the genome	1	5468,81,6256,84498
GO:0050861	positive regulation of B cell receptor signaling pathway	4 of 2891 in the list	7 of 15382 in the genome	1	150372,4067,123920,5579
GO:0051299	centrosome separation	4 of 2891 in the list	7 of 15382 in the genome	1	54820,3832,116840,6790
GO:0071501	cellular response to sterol depletion	4 of 2891 in the list	7 of 15382 in the genome	1	3638,4000,22937,51141
GO:0071635	negative regulation of transforming growth factor beta production	4 of 2891 in the list	7 of 15382 in the genome	1	5045,2627,3326,23607
GO:0090045	positive regulation of deacetylase activity	4 of 2891 in the list	7 of 15382 in the genome	1	221477,5599,25865,2339
GO:0090232	positive regulation of spindle checkpoint	4 of 2891 in the list	7 of 15382 in the genome	1	7517,51143,55795,10397
GO:1901339	regulation of store-operated calcium channel activity	4 of 2891 in the list	7 of 15382 in the genome	1	5336,6786,84766,29979
GO:1903624	regulation of DNA catabolic process	4 of 2891 in the list	7 of 15382 in the genome	1	2021,317,472,1676
GO:2000343	positive regulation of chemokine (C-X-C motif) ligand 2 production	4 of 2891 in the list	7 of 15382 in the genome	1	114609,972,4155,255231
GO:0019048	modulation by virus of host morphology or physiology	11 of 2891 in the list	32 of 15382 in the genome	1	28996,440275,3836,6256,7040,10533,7298,3841,9217,3839,598
GO:0097035	regulation of membrane lipid distribution	11 of 2891 in the list	32 of 15382 in the genome	1	374868,10396,5205,57205,91869,23200,23120,10079,4363,50636,27166
GO:0035690	cellular response to drug	65 of 2891 in the list	276 of 15382 in the genome	1	546,4843,9101,26,3784,94241,1789,7186,6198,9314,5594,2308,156,26191,5536,8837,2771,2730,4780,1495,2113,2782,5581,3326,23411,9400,4548,1317,2946,677,2168,10494,5599,1080,999,2621,11200,109,5860,340485,1536,5906,1785,2822,842,10458,1788,6263,25942,113,10533,558,6546,5530,122622,23064,5025,64754,7023,7037,284996,54434,9647,111,3709
GO:0032480	negative regulation of type I interferon production	13 of 2891 in the list	40 of 15382 in the genome	1	84282,8887,54476,10293,55666,5495,23547,7706,64135,9636,5971,57506,83737
GO:0060976	coronary vasculature development	12 of 2891 in the list	36 of 15382 in the genome	1	161742,7423,55897,51684,10427,29072,2627,7049,196528,1954,4052,5125
GO:0098760	response to interleukin-7	19 of 2891 in the list	65 of 15382 in the genome	1	941,6777,5291,4233,4343,2065,5296,5290,2064,3932,55615,192670,6776,695,253260,27327,27161,26523,54014
GO:0098761	cellular response to interleukin-7	19 of 2891 in the list	65 of 15382 in the genome	1	26523,54014,695,253260,27327,27161,3932,55615,192670,2064,6776,4343,5291,4233,941,6777,2065,5296,5290
GO:0010640	regulation of platelet-derived growth factor receptor signaling pathway	7 of 2891 in the list	17 of 15382 in the genome	1	5795,9368,5782,9026,5771,65009,3092
GO:0010882	regulation of cardiac muscle contraction by calcium ion signaling	7 of 2891 in the list	17 of 15382 in the genome	1	6546,2946,805,1193,488,775,1756
GO:0032211	negative regulation of telomere maintenance via telomerase	7 of 2891 in the list	17 of 15382 in the genome	1	55226,3183,7014,80119,167227,54552,64282
GO:0032506	cytokinetic process	7 of 2891 in the list	17 of 15382 in the genome	1	51429,4627,84501,55909,6683,311,116840
GO:0033002	muscle cell proliferation	7 of 2891 in the list	17 of 15382 in the genome	1	205428,7049,65009,5573,196528,6256,8997
GO:0050996	positive regulation of lipid catabolic process	7 of 2891 in the list	17 of 15382 in the genome	1	5581,1374,27329,57104,208,2168,225
GO:1901889	negative regulation of cell junction assembly	7 of 2891 in the list	17 of 15382 in the genome	1	395,23603,10395,23122,6093,54828,3551
GO:2001269	positive regulation of cysteine-type endopeptidase activity involved in apoptotic signaling pathway	7 of 2891 in the list	17 of 15382 in the genome	1	7023,7186,4088,8743,8717,2934,3717
GO:0002521	leukocyte differentiation	66 of 2891 in the list	281 of 15382 in the genome	1	9846,1794,55846,6777,6929,3726,6774,558,4627,9734,22904,149041,3714,302,1316,5468,2621,9093,3659,7037,29887,161882,865,64919,3932,10892,55249,1015,6850,814,8544,116071,3428,135228,26191,472,54856,4055,139818,10320,2033,9855,5771,84456,972,5336,10014,695,3688,5591,9474,27086,9644,22890,4067,150372,5971,5295,23411,5048,677,8792,5316,387357,3707,55619
GO:1902806	regulation of cell cycle G1/S phase transition	35 of 2891 in the list	136 of 15382 in the genome	1	55571,387695,57521,26058,23019,891,835,5527,23026,493,10217,85456,4193,79577,252983,7027,8451,79791,28984,55159,6929,4194,25904,10106,4850,3275,29883,57472,55294,5591,11200,246175,10498,6790,7029
GO:0019827	stem cell population maintenance	33 of 2891 in the list	127 of 15382 in the genome	1	8243,79648,79577,4041,84376,129563,5894,657,2177,55183,6760,1656,2309,5430,5599,10893,23168,283149,80312,9646,25836,56339,27086,182,5431,9314,2308,2034,8451,23318,6497,5087,6774
GO:0055001	muscle cell development	33 of 2891 in the list	127 of 15382 in the genome	1	64754,4773,87,5530,832,84033,6416,891,23363,80206,23028,4000,7168,27086,10611,10939,55909,6608,3880,6382,3688,9474,5573,29767,6497,6546,3856,8837,1756,2318,488,9948,5159
GO:0043467	regulation of generation of precursor metabolites and energy	29 of 2891 in the list	109 of 15382 in the genome	1	6774,11097,27166,53371,891,9631,5290,5208,208,2887,8445,5210,23178,79902,4928,5500,9972,23279,23165,2646,9818,57122,55746,129401,4843,87178,51422,10131,84300
GO:0046683	response to organophosphorus	31 of 2891 in the list	118 of 15382 in the genome	1	4724,1811,677,2889,343,54434,5144,6546,3709,7298,3726,6263,6720,10142,5906,3784,351,10096,23028,5025,1080,6772,87178,1902,10498,65010,2354,29904,6382,133522,9472
GO:0051236	establishment of RNA localization	43 of 2891 in the list	173 of 15382 in the genome	1	6427,9631,81608,677,10128,84248,10644,87178,7538,57510,129401,26019,55339,9793,23165,5976,22794,23293,9972,6429,23279,8189,55795,10482,57187,9961,4641,7514,53371,387990,54847,144983,2733,64901,11097,23381,6311,55746,57122,9818,4928,79902,51362
GO:0051174	regulation of phosphorus metabolic process	320 of 2891 in the list	1551 of 15382 in the genome	1	7498,2048,163882,10985,51422,9814,5604,161742,6793,5581,3707,57498,5894,5151,3326,2185,5163,27330,10494,1739,5590,5591,153090,57122,9472,5058,9368,120892,2887,25865,3643,9175,91663,55125,11030,472,9961,79718,28988,149233,5663,8837,10419,5536,10746,23603,8826,3551,5524,440193,10892,79648,9252,3156,9972,23624,2898,6901,10318,57521,6787,29904,9146,65009,11214,440275,5525,3572,55294,64324,11183,941,1…
GO:0031345	negative regulation of cell projection organization	36 of 2891 in the list	141 of 15382 in the genome	1	66008,5793,50807,10096,22902,2580,1902,10498,23111,57142,22891,9139,4804,81618,7337,348110,57187,4134,3475,1630,10519,6259,1522,5530,2048,51466,5048,344901,832,3675,2043,23189,79598,9378,1948,5589
GO:0006109	regulation of carbohydrate metabolic process	41 of 2891 in the list	164 of 15382 in the genome	1	51422,34,129401,9972,23279,23165,5581,107080644,23178,5210,9572,23411,57486,5208,9631,1213,23417,3487,10499,5163,3037,2646,9818,3269,55746,57122,5500,4928,79902,32,51451,2887,90007,8445,208,2822,2308,5771,53371,6774,11097
GO:0019637	organophosphate metabolic process	180 of 2891 in the list	843 of 15382 in the genome	1	93210,6305,4708,122622,51196,9807,5140,57171,23556,51447,10591,3633,79887,26090,2631,8871,113026,8833,5144,1201,147011,111,55669,5868,151056,7086,84188,23167,8526,51100,8897,10476,2643,23530,10975,8821,253558,57605,23761,55361,5152,9663,23396,513,535,4204,56994,7040,54949,10423,79736,8394,3705,80271,5226,4719,10955,23171,2222,9377,5210,55526,7298,84668,25796,3099,79178,8930,51227,5290,115004,1250…
GO:0051262	protein tetramerization	30 of 2891 in the list	114 of 15382 in the genome	1	2193,32,5018,25939,6256,107080644,6472,54822,5211,51466,3156,9818,972,31,302,25776,2744,81502,919,81846,53371,3480,7408,84105,80146,6263,4199,140803,200186,3155
GO:0007599	hemostasis	62 of 2891 in the list	263 of 15382 in the genome	1	11216,81704,829,7414,5581,5894,3172,5025,221037,2627,2677,2782,55604,3705,23348,30846,3932,5579,8546,51317,2,832,3709,1793,6814,23764,5575,9927,7410,161882,84062,5290,80856,4067,3659,10130,953,79001,5576,23028,5573,2621,5868,5336,10451,5578,8526,64780,11234,25970,4627,558,308,23414,1278,139818,8527,1465,5291,10019,23186,89781
GO:0033673	negative regulation of kinase activity	51 of 2891 in the list	211 of 15382 in the genome	1	9093,90007,135,5525,5576,634,5573,7249,5998,171392,2646,4763,5771,11116,140775,23603,9555,4040,1855,5770,5795,11213,26191,9961,6653,23624,5585,655,57732,64754,2048,9113,51422,79706,867,4041,3156,161742,11329,9647,9711,3480,79893,27250,1634,58533,5575,7023,4771,4067,84062
GO:0006282	regulation of DNA repair	23 of 2891 in the list	83 of 15382 in the genome	1	8451,55183,84250,22891,7468,2140,254225,322,151636,55611,29072,23201,29086,7014,7913,9400,9577,4255,23028,51366,7158,165918,51720
GO:0019220	regulation of phosphate metabolic process	317 of 2891 in the list	1538 of 15382 in the genome	1	5291,1855,57506,3059,2822,4199,27347,960,8189,5884,10106,4615,6788,4724,3064,1740,7249,5998,2917,109,64780,9093,55012,351,10160,2977,634,4293,23654,115,114609,891,255743,6416,344901,27250,83737,85456,64754,7784,85440,55870,55626,2065,5771,23381,28984,10595,5781,219771,10395,9217,171392,23504,6871,7186,92,10142,5576,5295,9043,657,4771,3454,7423,54843,7410,5208,4067,9631,25,7405,9711,7074,9618,805,…
GO:0048813	dendrite morphogenesis	16 of 2891 in the list	53 of 15382 in the genome	1	8301,22891,84062,50488,4891,1855,23543,66008,57498,10160,55619,473,3688,8976,5599,2048
GO:0043549	regulation of kinase activity	152 of 2891 in the list	704 of 15382 in the genome	1	972,10451,1902,90007,6385,9020,3672,26191,5296,5594,5770,408,9555,4214,2771,140775,7057,51429,9113,4750,2074,10519,23411,5575,4216,9378,5899,2043,200958,25778,11329,51347,2646,51100,5573,2621,135,5906,3717,4040,896,5795,2011,81669,4361,4763,11116,2064,27013,867,493,51196,6850,57732,655,84062,23531,7023,1634,10645,58533,111,9261,9647,2889,3480,153090,171392,9217,5781,219771,3643,5576,7186,9368,505…
GO:0000002	mitochondrial genome maintenance	8 of 2891 in the list	21 of 15382 in the genome	1	80119,291,4358,50484,201973,4976,9093,9361
GO:0035561	regulation of chromatin binding	8 of 2891 in the list	21 of 15382 in the genome	1	8932,151636,23028,23063,9044,79618,5530,1488
GO:0071514	genetic imprinting	8 of 2891 in the list	21 of 15382 in the genome	1	3784,4204,10664,221656,54496,5926,8726,1788
GO:1903393	positive regulation of adherens junction organization	8 of 2891 in the list	21 of 15382 in the genome	1	118,5795,57669,9647,6093,25930,6385,8826
GO:0001944	vasculature development	105 of 2891 in the list	472 of 15382 in the genome	1	4763,196528,1954,3248,4627,5728,3726,5291,5159,10427,2822,57674,2034,6654,26259,3339,4638,7342,1785,55294,634,3549,3037,302,6608,5578,2889,6692,57534,7494,1948,27329,8131,23670,113026,659,4052,6850,5140,5747,2627,4643,8434,5469,10016,5663,55742,23414,1278,285,22976,29072,3164,51684,6934,2308,64344,5594,3200,889,79583,54828,6733,182,7428,7049,25865,10481,3688,153090,79602,9289,10451,5125,2185,2260…
GO:0061178	regulation of insulin secretion involved in cellular response to glucose stimulus	15 of 2891 in the list	49 of 15382 in the genome	1	9378,408,133308,2822,9572,1080,3156,252983,4041,7074,3799,6810,5581,111,54795
GO:0045321	leukocyte activation	175 of 2891 in the list	820 of 15382 in the genome	1	6093,11240,3683,9734,22904,9535,4627,10533,558,6774,6929,896,6777,5795,535,1794,3916,5906,963,55313,2665,302,79895,11026,1316,1075,149041,3932,83858,23352,5799,317,29952,81567,865,64919,3659,161882,6850,1015,4292,116071,5870,427,54509,1992,10397,22914,867,7551,1113,2033,54518,10320,976,93100,54856,4055,26191,11119,6836,27086,22890,823,56888,22931,695,3688,10014,3958,165918,81609,5211,1509,2720,26…
GO:0070997	neuron death	14 of 2891 in the list	45 of 15382 in the genome	1	867,2021,9223,2065,5423,598,27242,208,472,317,4804,351,2898,8883
GO:0017157	regulation of exocytosis	39 of 2891 in the list	156 of 15382 in the genome	1	6850,6810,23332,5530,9545,134957,23122,93664,2241,6804,3566,164,5899,6814,4067,201294,3916,5906,23011,634,6385,30817,1080,5868,64780,9146,6382,7879,22930,10890,23086,3993,7784,9501,29,10497,488,9846,6844
GO:0002230	positive regulation of defense response to virus by host	9 of 2891 in the list	25 of 15382 in the genome	1	25942,440275,149233,3594,151636,60489,57506,115004,26191
GO:0006515	protein quality control for misfolded or incompletely synthesized proteins	9 of 2891 in the list	25 of 15382 in the genome	1	55768,10730,56886,115209,4287,9361,8452,10585,55757
GO:0043491	protein kinase B signaling	9 of 2891 in the list	25 of 15382 in the genome	1	5290,2621,7249,5287,117145,6198,558,677,23064
GO:0045577	regulation of B cell differentiation	9 of 2891 in the list	25 of 15382 in the genome	1	55012,677,6850,3071,6777,55795,695,7494,150372
GO:0046785	microtubule polymerization	9 of 2891 in the list	25 of 15382 in the genome	1	10426,54820,1453,9793,10142,50810,23122,85378,23332
GO:0050685	positive regulation of mRNA processing	9 of 2891 in the list	25 of 15382 in the genome	1	22938,6625,79577,891,6434,4928,9967,283375,22849
GO:0070536	protein K63-linked deubiquitination	9 of 2891 in the list	25 of 15382 in the genome	1	4287,6472,23172,29086,29761,9577,51720,23032,9101
GO:0071826	ribonucleoprotein complex subunit organization	48 of 2891 in the list	198 of 15382 in the genome	1	26523,55052,55692,29883,8175,6733,7375,8233,8669,6311,27161,149041,27341,10419,4154,80153,192670,92345,23195,4839,50628,23405,8662,22889,636,1207,3799,6732,7536,23064,1778,4528,26065,10594,10658,79577,1656,10181,84154,3831,8661,3326,54496,1153,8667,51747,22938,55164
GO:0014855	striated muscle cell proliferation	6 of 2891 in the list	14 of 15382 in the genome	1	196528,5573,6256,7049,205428,65009
GO:0071361	cellular response to ethanol	6 of 2891 in the list	14 of 15382 in the genome	1	1788,3709,5581,1536,94241,113
GO:0090231	regulation of spindle checkpoint	6 of 2891 in the list	14 of 15382 in the genome	1	10397,55795,51451,51143,7517,891
GO:0031648	protein destabilization	13 of 2891 in the list	41 of 15382 in the genome	1	26272,2033,2934,3064,1387,55737,5591,23411,7494,440193,4193,79577,5886
GO:0051196	regulation of coenzyme metabolic process	21 of 2891 in the list	75 of 15382 in the genome	1	57122,55746,129401,9818,2646,51422,5210,1737,23165,23279,9972,79902,4928,5162,5208,9631,4199,11097,6774,5163,53371
GO:0050691	regulation of defense response to virus by host	12 of 2891 in the list	37 of 15382 in the genome	1	4321,115004,26191,163702,57506,151636,60489,440275,25942,54476,149233,3594
GO:0072350	tricarboxylic acid metabolic process	12 of 2891 in the list	37 of 15382 in the genome	1	55526,54949,8801,6777,3418,5162,4967,3421,1737,23530,6776,1431
GO:0007257	activation of JUN kinase activity	11 of 2891 in the list	33 of 15382 in the genome	1	6850,5585,28988,4293,10595,10746,2074,5770,9043,11183,153090
GO:0031113	regulation of microtubule polymerization	11 of 2891 in the list	33 of 15382 in the genome	1	89795,5058,832,4204,23332,6249,4233,4926,58497,23122,6904
GO:0043666	regulation of phosphoprotein phosphatase activity	11 of 2891 in the list	33 of 15382 in the genome	1	9472,3326,5524,55291,3071,3551,3672,3064,805,23645,6093
GO:0051193	regulation of cofactor metabolic process	23 of 2891 in the list	84 of 15382 in the genome	1	5208,5162,9631,4199,5163,6774,11097,1497,53371,9818,2646,57122,129401,55746,4780,51422,1737,5210,23279,9972,4928,79902,23165
GO:0098727	maintenance of cell number	33 of 2891 in the list	129 of 15382 in the genome	1	8451,5087,6774,23318,6497,2034,9314,2308,182,27086,56339,5431,5599,25836,283149,10893,23168,9646,80312,6760,1656,55183,5430,2309,657,2177,84376,129563,5894,8243,4041,79648,79577
GO:0002275	myeloid cell activation involved in immune response	104 of 2891 in the list	469 of 15382 in the genome	1	6844,5284,9961,28988,25852,976,93100,10890,8826,1938,695,3958,26,1509,5211,2720,138050,10075,6836,2934,22931,56888,2919,823,6814,3071,84766,4126,161,1520,201294,150372,80331,57020,5768,10788,23200,11322,5702,4048,84061,30,5337,11333,3687,6793,53916,1508,5581,1778,51143,10493,23317,51316,960,5795,535,10396,1794,84514,7879,6093,11240,8566,22904,3683,10533,9535,79895,11026,2665,23218,302,1075,5906,1…
GO:0030048	actin filament-based movement	25 of 2891 in the list	93 of 15382 in the genome	1	9631,7170,23327,80179,4627,55742,6093,57669,1756,79784,4643,3752,775,8976,57698,7429,79083,4430,81,7171,23171,3784,7168,4650,6548
GO:0010923	negative regulation of phosphatase activity	20 of 2891 in the list	71 of 15382 in the genome	1	10160,221908,64062,55105,5524,163882,3551,161742,8725,9814,23504,23645,8178,6093,4642,1740,1741,55125,3071,54843
GO:0000493	box H/ACA snoRNP assembly	2 of 2891 in the list	2 of 15382 in the genome	1	55164,92345
GO:0000738	DNA catabolic process, exonucleolytic	2 of 2891 in the list	2 of 15382 in the genome	1	3669,22803
GO:0001973	adenosine receptor signaling pathway	2 of 2891 in the list	2 of 15382 in the genome	1	111,2771
GO:0006657	CDP-choline pathway	2 of 2891 in the list	2 of 15382 in the genome	1	56994,5130
GO:0008050	female courtship behavior	2 of 2891 in the list	2 of 15382 in the genome	1	7068,7067
GO:0009405	pathogenesis	2 of 2891 in the list	2 of 15382 in the genome	1	4204,57583
GO:0009644	response to high light intensity	2 of 2891 in the list	2 of 15382 in the genome	1	208,112724
GO:0009826	unidimensional cell growth	2 of 2891 in the list	2 of 15382 in the genome	1	55909,57669
GO:0010848	regulation of chromatin disassembly	2 of 2891 in the list	2 of 15382 in the genome	1	11240,55201
GO:0010878	cholesterol storage	2 of 2891 in the list	2 of 15382 in the genome	1	134429,6646
GO:0010934	macrophage cytokine production	2 of 2891 in the list	2 of 15382 in the genome	1	2621,23411
GO:0014010	Schwann cell proliferation	2 of 2891 in the list	2 of 15382 in the genome	1	4771,22938
GO:0014916	regulation of lung blood pressure	2 of 2891 in the list	2 of 15382 in the genome	1	2643,659
GO:0015866	ADP transport	2 of 2891 in the list	2 of 15382 in the genome	1	291,284439
GO:0018008	N-terminal peptidyl-glycine N-myristoylation	2 of 2891 in the list	2 of 15382 in the genome	1	9397,4836
GO:0019075	virus maturation	2 of 2891 in the list	2 of 15382 in the genome	1	89853,93343
GO:0019417	sulfur oxidation	2 of 2891 in the list	2 of 15382 in the genome	1	9645,64780
GO:0021691	cerebellar Purkinje cell layer maturation	2 of 2891 in the list	2 of 15382 in the genome	1	372,473
GO:0021699	cerebellar cortex maturation	2 of 2891 in the list	2 of 15382 in the genome	1	473,372
GO:0032472	Golgi calcium ion transport	2 of 2891 in the list	2 of 15382 in the genome	1	55858,27032
GO:0032804	negative regulation of low-density lipoprotein particle receptor catabolic process	2 of 2891 in the list	2 of 15382 in the genome	1	5045,302
GO:0033578	protein glycosylation in Golgi	2 of 2891 in the list	2 of 15382 in the genome	1	64788,2530
GO:0034635	glutathione transport	2 of 2891 in the list	2 of 15382 in the genome	1	9368,4363
GO:0035261	external genitalia morphogenesis	2 of 2891 in the list	2 of 15382 in the genome	1	4040,25836
GO:0035279	mRNA cleavage involved in gene silencing by miRNA	2 of 2891 in the list	2 of 15382 in the genome	1	27161,4343
GO:0035408	histone H3-T6 phosphorylation	2 of 2891 in the list	2 of 15382 in the genome	1	5579,5578
GO:0035574	histone H4-K20 demethylation	2 of 2891 in the list	2 of 15382 in the genome	1	23133,80853
GO:0035588	G-protein coupled purinergic receptor signaling pathway	2 of 2891 in the list	2 of 15382 in the genome	1	2771,111
GO:0035672	oligopeptide transmembrane transport	2 of 2891 in the list	2 of 15382 in the genome	1	1015,4363
GO:0036228	protein localization to nuclear inner membrane	2 of 2891 in the list	2 of 15382 in the genome	1	9631,53371
GO:0038016	insulin receptor internalization	2 of 2891 in the list	2 of 15382 in the genome	1	55788,634
GO:0038155	interleukin-23-mediated signaling pathway	2 of 2891 in the list	2 of 15382 in the genome	1	149233,3594
GO:0039519	modulation by virus of host autophagy	2 of 2891 in the list	2 of 15382 in the genome	1	440275,10533
GO:0039692	single stranded viral RNA replication via double stranded DNA intermediate	2 of 2891 in the list	2 of 15382 in the genome	1	6829,6598
GO:0042357	thiamine diphosphate metabolic process	2 of 2891 in the list	2 of 15382 in the genome	1	79178,27010
GO:0042939	tripeptide transport	2 of 2891 in the list	2 of 15382 in the genome	1	9368,4363
GO:0042986	positive regulation of amyloid precursor protein biosynthetic process	2 of 2891 in the list	2 of 15382 in the genome	1	5074,6646
GO:0043321	regulation of natural killer cell degranulation	2 of 2891 in the list	2 of 15382 in the genome	1	164,3916
GO:0043323	positive regulation of natural killer cell degranulation	2 of 2891 in the list	2 of 15382 in the genome	1	3916,164
GO:0043376	regulation of CD8-positive, alpha-beta T cell differentiation	2 of 2891 in the list	2 of 15382 in the genome	1	51043,3071
GO:0043519	regulation of myosin II filament organization	2 of 2891 in the list	2 of 15382 in the genome	1	10096,1613
GO:0043622	cortical microtubule organization	2 of 2891 in the list	2 of 15382 in the genome	1	1739,5048
GO:0045053	protein retention in Golgi apparatus	2 of 2891 in the list	2 of 15382 in the genome	1	6653,64083
GO:0051012	microtubule sliding	2 of 2891 in the list	2 of 15382 in the genome	1	4134,79582
GO:0051066	dihydrobiopterin metabolic process	2 of 2891 in the list	2 of 15382 in the genome	1	2643,5860
GO:0051389	inactivation of MAPKK activity	2 of 2891 in the list	2 of 15382 in the genome	1	3480,2048
GO:0060086	circadian temperature homeostasis	2 of 2891 in the list	2 of 15382 in the genome	1	9572,8792
GO:0060125	negative regulation of growth hormone secretion	2 of 2891 in the list	2 of 15382 in the genome	1	5781,8997
GO:0060318	definitive erythrocyte differentiation	2 of 2891 in the list	2 of 15382 in the genome	1	7049,161882
GO:0060327	cytoplasmic actin-based contraction involved in cell motility	2 of 2891 in the list	2 of 15382 in the genome	1	57698,7429
GO:0060935	cardiac fibroblast cell differentiation	2 of 2891 in the list	2 of 15382 in the genome	1	7049,27250
GO:0060936	cardiac fibroblast cell development	2 of 2891 in the list	2 of 15382 in the genome	1	27250,7049
GO:0060938	epicardium-derived cardiac fibroblast cell differentiation	2 of 2891 in the list	2 of 15382 in the genome	1	7049,27250
GO:0060939	epicardium-derived cardiac fibroblast cell development	2 of 2891 in the list	2 of 15382 in the genome	1	7049,27250
GO:0061187	regulation of chromatin silencing at rDNA	2 of 2891 in the list	2 of 15382 in the genome	1	23133,5253
GO:0061188	negative regulation of chromatin silencing at rDNA	2 of 2891 in the list	2 of 15382 in the genome	1	23133,5253
GO:0061709	reticulophagy	2 of 2891 in the list	2 of 15382 in the genome	1	54463,9821
GO:0070104	negative regulation of interleukin-6-mediated signaling pathway	2 of 2891 in the list	2 of 15382 in the genome	1	5771,3572
GO:0070425	negative regulation of nucleotide-binding oligomerization domain containing signaling pathway	2 of 2891 in the list	2 of 15382 in the genome	1	26191,55914
GO:0070433	negative regulation of nucleotide-binding oligomerization domain containing 2 signaling pathway	2 of 2891 in the list	2 of 15382 in the genome	1	26191,55914
GO:0070487	monocyte aggregation	2 of 2891 in the list	2 of 15382 in the genome	1	960,655
GO:0071226	cellular response to molecule of fungal origin	2 of 2891 in the list	2 of 15382 in the genome	1	695,6850
GO:0071484	cellular response to light intensity	2 of 2891 in the list	2 of 15382 in the genome	1	167153,208
GO:0072135	kidney mesenchymal cell proliferation	2 of 2891 in the list	2 of 15382 in the genome	1	6772,655
GO:0072136	metanephric mesenchymal cell proliferation involved in metanephros development	2 of 2891 in the list	2 of 15382 in the genome	1	6772,655
GO:0072530	purine-containing compound transmembrane transport	2 of 2891 in the list	2 of 15382 in the genome	1	9153,284439
GO:0075732	viral penetration into host nucleus	2 of 2891 in the list	2 of 15382 in the genome	1	3839,9972
GO:0090038	negative regulation of protein kinase C signaling	2 of 2891 in the list	2 of 15382 in the genome	1	91663,23171
GO:0090164	asymmetric Golgi ribbon formation	2 of 2891 in the list	2 of 15382 in the genome	1	399687,64083
GO:0090285	negative regulation of protein glycosylation in Golgi	2 of 2891 in the list	2 of 15382 in the genome	1	340485,9528
GO:0097241	hematopoietic stem cell migration to bone marrow	2 of 2891 in the list	2 of 15382 in the genome	1	2621,2822
GO:0098795	mRNA cleavage involved in gene silencing	2 of 2891 in the list	2 of 15382 in the genome	1	4343,27161
GO:0099532	synaptic vesicle endosomal processing	2 of 2891 in the list	2 of 15382 in the genome	1	8411,8943
GO:1901301	regulation of cargo loading into COPII-coated vesicle	2 of 2891 in the list	2 of 15382 in the genome	1	10427,3638
GO:1902037	negative regulation of hematopoietic stem cell differentiation	2 of 2891 in the list	2 of 15382 in the genome	1	10443,4780
GO:1902174	positive regulation of keratinocyte apoptotic process	2 of 2891 in the list	2 of 15382 in the genome	1	51588,2934
GO:1902594	multi-organism nuclear import	2 of 2891 in the list	2 of 15382 in the genome	1	9972,3839
GO:1902896	terminal web assembly	2 of 2891 in the list	2 of 15382 in the genome	1	5357,7429
GO:1902954	regulation of early endosome to recycling endosome transport	2 of 2891 in the list	2 of 15382 in the genome	1	6653,23317
GO:1902962	regulation of metalloendopeptidase activity involved in amyloid precursor protein catabolic process	2 of 2891 in the list	2 of 15382 in the genome	1	6653,8301
GO:1902963	negative regulation of metalloendopeptidase activity involved in amyloid precursor protein catabolic process	2 of 2891 in the list	2 of 15382 in the genome	1	8301,6653
GO:1903233	regulation of calcium ion-dependent exocytosis of neurotransmitter	2 of 2891 in the list	2 of 15382 in the genome	1	488,22930
GO:1903385	regulation of homophilic cell adhesion	2 of 2891 in the list	2 of 15382 in the genome	1	634,25930
GO:1903626	positive regulation of DNA catabolic process	2 of 2891 in the list	2 of 15382 in the genome	1	2021,472
GO:1903756	regulation of transcription from RNA polymerase II promoter by histone modification	2 of 2891 in the list	2 of 15382 in the genome	1	23613,1487
GO:1903758	negative regulation of transcription from RNA polymerase II promoter by histone modification	2 of 2891 in the list	2 of 15382 in the genome	1	1487,23613
GO:1903921	regulation of protein processing in phagocytic vesicle	2 of 2891 in the list	2 of 15382 in the genome	1	4627,2934
GO:1903923	positive regulation of protein processing in phagocytic vesicle	2 of 2891 in the list	2 of 15382 in the genome	1	2934,4627
GO:1904017	cellular response to Thyroglobulin triiodothyronine	2 of 2891 in the list	2 of 15382 in the genome	1	10499,8648
GO:1904211	membrane protein proteolysis involved in retrograde protein transport, ER to cytosol	2 of 2891 in the list	2 of 15382 in the genome	1	81502,84236
GO:1904562	phosphatidylinositol 5-phosphate metabolic process	2 of 2891 in the list	2 of 15382 in the genome	1	200576,8897
GO:1904580	regulation of intracellular mRNA localization	2 of 2891 in the list	2 of 15382 in the genome	1	7538,677
GO:1904582	positive regulation of intracellular mRNA localization	2 of 2891 in the list	2 of 15382 in the genome	1	7538,677
GO:1904685	positive regulation of metalloendopeptidase activity	2 of 2891 in the list	2 of 15382 in the genome	1	4155,6774
GO:1904761	negative regulation of myofibroblast differentiation	2 of 2891 in the list	2 of 15382 in the genome	1	94241,27250
GO:1905292	regulation of neural crest cell differentiation	2 of 2891 in the list	2 of 15382 in the genome	1	655,10512
GO:1905294	positive regulation of neural crest cell differentiation	2 of 2891 in the list	2 of 15382 in the genome	1	10512,655
GO:1905310	regulation of cardiac neural crest cell migration involved in outflow tract morphogenesis	2 of 2891 in the list	2 of 15382 in the genome	1	10512,655
GO:1905312	positive regulation of cardiac neural crest cell migration involved in outflow tract morphogenesis	2 of 2891 in the list	2 of 15382 in the genome	1	10512,655
GO:1905449	regulation of Fc-gamma receptor signaling pathway involved in phagocytosis	2 of 2891 in the list	2 of 15382 in the genome	1	5906,2889
GO:1905451	positive regulation of Fc-gamma receptor signaling pathway involved in phagocytosis	2 of 2891 in the list	2 of 15382 in the genome	1	2889,5906
GO:2000393	negative regulation of lamellipodium morphogenesis	2 of 2891 in the list	2 of 15382 in the genome	1	23189,348110
GO:2000588	positive regulation of platelet-derived growth factor receptor-beta signaling pathway	2 of 2891 in the list	2 of 15382 in the genome	1	3092,9026
GO:2000669	negative regulation of dendritic cell apoptotic process	2 of 2891 in the list	2 of 15382 in the genome	1	558,2621
GO:2000707	positive regulation of dense core granule biogenesis	2 of 2891 in the list	2 of 15382 in the genome	1	5578,1113
GO:2001045	negative regulation of integrin-mediated signaling pathway	2 of 2891 in the list	2 of 15382 in the genome	1	1495,65979
GO:2001228	regulation of response to gamma radiation	2 of 2891 in the list	2 of 15382 in the genome	1	472,5591
GO:2001295	malonyl-CoA biosynthetic process	2 of 2891 in the list	2 of 15382 in the genome	1	31,32
GO:0002283	neutrophil activation involved in immune response	98 of 2891 in the list	440 of 15382 in the genome	1	10075,138050,6836,2934,22931,56888,823,2919,1938,3958,26,5211,1509,2720,28988,25852,976,93100,10890,8826,5284,9961,6793,53916,1508,1778,10493,51143,23317,51316,4048,84061,5337,30,11333,3687,10788,23200,11322,5702,6814,3071,84766,4126,161,201294,1520,150372,80331,5768,57020,5906,1536,3916,55313,963,634,11026,79895,2665,23218,302,1075,84514,6093,7879,11240,8566,3683,10533,9535,960,5795,535,10396,17…
GO:0015711	organic anion transport	75 of 2891 in the list	328 of 15382 in the genome	1	5205,115111,762,8648,81539,51422,151473,4915,153129,4794,23120,1374,8714,5306,10499,6520,1811,23200,6542,6804,6578,374868,291,26207,2744,4843,220963,23760,32,9121,6256,80765,9368,8884,57205,133418,10497,6844,6536,6541,606495,377677,6342,1497,10809,771,65010,31,5825,54677,124565,27166,624,147011,6509,1201,29957,10079,8671,3949,6535,1080,634,10755,8500,10396,10165,81796,9962,284439,10559,4363,10257…
GO:0030162	regulation of proteolysis	130 of 2891 in the list	598 of 15382 in the genome	1	9314,55795,4898,3164,5887,51684,339745,3092,6599,25897,57154,996,2043,2,835,8717,1453,5685,4255,6197,3429,119504,51429,4193,7057,23151,6772,9113,4155,4804,4627,6774,84236,9026,3717,7337,64326,3093,5045,135,10755,22900,340485,4287,5688,1075,127544,4983,9810,317,1201,1612,7531,2734,3932,9647,57591,27248,7023,83874,23786,4891,3633,3428,25898,8743,10016,5682,29979,8434,10399,84334,4088,55905,5774,232…
GO:0032006	regulation of TOR signaling	22 of 2891 in the list	80 of 15382 in the genome	1	153129,7249,6009,23304,93627,10016,253260,79726,9681,23334,140775,64083,55654,57521,23411,23274,472,197131,55846,4534,8131,5290
GO:0052547	regulation of peptidase activity	61 of 2891 in the list	261 of 15382 in the genome	1	8743,2537,10016,7057,23151,8434,6772,7498,57630,4155,5894,8717,4255,6653,3428,3429,6197,57591,4067,835,7023,83874,23786,4891,27166,317,26999,2043,8301,1612,7531,3932,2168,9647,3092,64780,10395,5468,2934,5045,135,22900,340485,7186,9093,9314,3717,55795,4898,960,3164,842,84334,4088,4804,10049,6774,9994,9026,23204,831
GO:0016358	dendrite development	24 of 2891 in the list	89 of 15382 in the genome	1	2048,5599,8976,378,3688,4131,473,55619,351,8578,10160,66008,57498,23543,1855,4891,57492,5592,50488,84062,10458,22891,8301,4204
GO:0051403	stress-activated MAPK cascade	24 of 2891 in the list	89 of 15382 in the genome	1	5602,55504,153090,7538,3551,5599,4293,8491,2074,5585,6850,50488,5594,4615,9043,5770,11183,9175,10746,10595,677,9261,28988,6416
GO:0031175	neuron projection development	127 of 2891 in the list	584 of 15382 in the genome	1	1272,729920,5048,7074,5306,5590,63925,127933,26999,10494,832,2043,57492,9378,5295,4067,5290,4548,65059,6711,10512,1630,55619,6259,57498,23543,5792,8925,23026,1495,2048,84079,4131,28988,22891,23334,322,8826,10890,85440,10277,157922,4134,5594,80208,57453,23032,9321,5592,27086,5058,9368,66008,3672,2887,6385,8976,2676,3688,79789,5781,10939,473,596,7408,55740,54903,8301,55201,118813,1948,6683,2017,180…
GO:0032434	regulation of proteasomal ubiquitin-dependent protein catabolic process	26 of 2891 in the list	98 of 15382 in the genome	1	1453,9817,3093,25898,10755,10425,4193,9097,127544,6599,25820,29979,6790,10399,51667,25897,2272,55905,51444,4534,5886,23274,5887,1855,64326,3326
GO:0010633	negative regulation of epithelial cell migration	15 of 2891 in the list	50 of 15382 in the genome	1	7057,161742,889,51466,9314,10014,23603,5797,28984,1634,5793,64081,285,90627,25930
GO:0010812	negative regulation of cell-substrate adhesion	15 of 2891 in the list	50 of 15382 in the genome	1	395,285,23603,340485,81,4763,54828,8751,6904,10395,23122,7057,4771,23189,5295
GO:0043535	regulation of blood vessel endothelial cell migration	15 of 2891 in the list	50 of 15382 in the genome	1	10519,4763,90627,6776,25865,5025,285,9734,28984,10014,161742,51564,9314,5578,7057
GO:0060761	negative regulation of response to cytokine stimulus	15 of 2891 in the list	50 of 15382 in the genome	1	5468,2621,59307,171392,11213,4321,9314,11240,5771,9093,29883,10293,22900,3572,51588
GO:0010586	miRNA metabolic process	7 of 2891 in the list	18 of 15382 in the genome	1	192670,57510,23405,129563,26523,23318,27161
GO:0016601	Rac protein signal transduction	7 of 2891 in the list	18 of 15382 in the genome	1	9844,28988,9855,7074,57531,23191,11188
GO:0034199	activation of protein kinase A activity	7 of 2891 in the list	18 of 15382 in the genome	1	5573,5575,113,115,111,5576,109
GO:0045738	negative regulation of DNA repair	7 of 2891 in the list	18 of 15382 in the genome	1	9400,7158,51366,55183,7014,254225,55611
GO:0051497	negative regulation of stress fiber assembly	7 of 2891 in the list	18 of 15382 in the genome	1	395,10395,23122,116985,4233,8500,23332
GO:0060969	negative regulation of gene silencing	7 of 2891 in the list	18 of 15382 in the genome	1	54454,5530,29028,5253,80312,23133,9612
GO:0070911	global genome nucleotide-excision repair	7 of 2891 in the list	18 of 15382 in the genome	1	54778,8451,5887,9557,85015,2068,1642
GO:0090049	regulation of cell migration involved in sprouting angiogenesis	7 of 2891 in the list	18 of 15382 in the genome	1	9734,161742,9314,51564,90627,10519,10014
GO:0006869	lipid transport	51 of 2891 in the list	214 of 15382 in the genome	1	10257,4363,134429,26020,6646,6342,10396,57205,4040,3069,32,23760,23461,634,6256,80765,10349,374868,10351,114883,4843,1080,57488,26207,624,10499,147011,5306,27166,23200,91869,3949,6578,10079,21,114876,23673,8714,23460,1374,23780,9885,54677,23120,6653,114884,8648,5205,31,5825,51422
GO:2000045	regulation of G1/S transition of mitotic cell cycle	31 of 2891 in the list	121 of 15382 in the genome	1	55159,6929,4194,25904,23019,10106,891,4850,835,55571,7027,8451,79791,28984,57521,26058,5591,23026,11200,246175,10498,6790,85456,10217,4193,79577,7029,3275,29883,57472,5527
GO:0001960	negative regulation of cytokine-mediated signaling pathway	14 of 2891 in the list	46 of 15382 in the genome	1	5468,2621,59307,171392,11213,4321,11240,10293,9093,5771,29883,22900,3572,51588
GO:0010803	regulation of tumor necrosis factor-mediated signaling pathway	14 of 2891 in the list	46 of 15382 in the genome	1	84888,51588,8717,7186,5771,10293,6850,22900,8887,171392,2621,3551,56928,55072
GO:0043112	receptor metabolic process	23 of 2891 in the list	85 of 15382 in the genome	1	7405,57154,8301,408,161,1213,22853,157,7037,2530,156,6850,6642,823,634,55614,2339,55788,10564,3688,5868,5468,51100
GO:0051053	negative regulation of DNA metabolic process	29 of 2891 in the list	112 of 15382 in the genome	1	9400,7014,55611,9534,4771,5884,10533,23244,4361,254225,3183,55183,23063,64282,167227,80312,80119,8243,11200,7644,7158,51366,54552,55294,23293,4292,659,55226,1676
GO:0045807	positive regulation of endocytosis	27 of 2891 in the list	103 of 15382 in the genome	1	867,5336,29904,3092,399687,2621,5530,302,8976,23011,81,5906,57118,6850,636,23327,1794,3071,29,9779,408,558,51479,10103,57534,3949,2889
GO:0003334	keratinocyte development	5 of 2891 in the list	11 of 15382 in the genome	1	2355,2317,64919,23086,23022
GO:0006089	lactate metabolic process	5 of 2891 in the list	11 of 15382 in the genome	1	5208,57380,3029,8864,728294
GO:0010642	negative regulation of platelet-derived growth factor receptor signaling pathway	5 of 2891 in the list	11 of 15382 in the genome	1	65009,5782,9368,5771,5795
GO:0010763	positive regulation of fibroblast migration	5 of 2891 in the list	11 of 15382 in the genome	1	7057,10096,6546,5581,5058
GO:0031000	response to caffeine	5 of 2891 in the list	11 of 15382 in the genome	1	6263,135,6546,2946,1789
GO:0033127	regulation of histone phosphorylation	5 of 2891 in the list	11 of 15382 in the genome	1	10270,472,9252,9555,891
GO:0035067	negative regulation of histone acetylation	5 of 2891 in the list	11 of 15382 in the genome	1	4204,1487,9474,26036,25942
GO:0036270	response to diuretic	5 of 2891 in the list	11 of 15382 in the genome	1	1789,135,6263,6546,2946
GO:0048009	insulin-like growth factor receptor signaling pathway	5 of 2891 in the list	11 of 15382 in the genome	1	2887,26058,5295,7249,3480
GO:0051085	chaperone cofactor-dependent protein refolding	5 of 2891 in the list	11 of 15382 in the genome	1	30001,27348,972,2580,54788
GO:0051645	Golgi localization	5 of 2891 in the list	11 of 15382 in the genome	1	9368,7405,84376,79567,10494
GO:0055119	relaxation of cardiac muscle	5 of 2891 in the list	11 of 15382 in the genome	1	488,5025,1113,2946,6546
GO:0060628	regulation of ER to Golgi vesicle-mediated transport	5 of 2891 in the list	11 of 15382 in the genome	1	3638,23256,60561,6653,10427
GO:0090161	Golgi ribbon formation	5 of 2891 in the list	11 of 15382 in the genome	1	10228,143187,10419,64083,399687
GO:0097284	hepatocyte apoptotic process	5 of 2891 in the list	11 of 15382 in the genome	1	2934,3856,1788,598,6788
GO:0098877	neurotransmitter receptor transport to plasma membrane	5 of 2891 in the list	11 of 15382 in the genome	1	6844,9912,55737,56850,6809
GO:0036230	granulocyte activation	100 of 2891 in the list	452 of 15382 in the genome	1	1938,3958,26,5211,1509,2720,6836,10075,138050,56888,22931,2934,823,2919,5284,6844,9961,28988,93100,25852,976,8826,10890,84061,4048,5337,30,11333,3687,53916,6793,1508,55904,10493,1778,51143,51316,23317,84766,6814,3071,161,4126,150372,201294,1520,57020,5768,80331,23200,10788,11322,5702,11026,79895,302,2665,23218,1075,1536,5906,3916,55313,963,634,5795,960,10396,1794,535,11240,7879,84514,6093,8566,10…
GO:0046626	regulation of insulin receptor signaling pathway	13 of 2891 in the list	42 of 15382 in the genome	1	5579,5771,55971,6198,55788,2887,5590,7249,5295,23189,5791,896,5770
GO:2000756	regulation of peptidyl-lysine acetylation	13 of 2891 in the list	42 of 15382 in the genome	1	6598,10664,26053,1487,4204,25942,26036,6871,9252,408,22976,11143,9474
GO:0031669	cellular response to nutrient levels	43 of 2891 in the list	177 of 15382 in the genome	1	5025,659,3428,8648,867,4780,10985,5287,5289,57521,54434,283375,93664,79726,6720,8131,7494,5899,23274,23411,8897,440275,1536,8428,51100,79567,26,5599,9474,2621,6721,10533,9681,23334,8493,55626,5594,23032,2308,10458,6263,55846,7421
GO:0032414	positive regulation of ion transmembrane transporter activity	20 of 2891 in the list	72 of 15382 in the genome	1	1520,2946,2631,27347,84766,154043,3064,805,1756,65268,9472,9722,5336,6786,1080,2048,288,3799,10142,81
GO:0014074	response to purine-containing compound	32 of 2891 in the list	126 of 15382 in the genome	1	4724,343,3157,6546,3726,6263,3784,351,10142,1789,5906,23028,135,10498,1080,133522,9472,2354,29904,6382,1811,677,2889,54434,5144,3709,2946,6720,5025,87178,65010,6772
GO:0048638	regulation of developmental growth	59 of 2891 in the list	253 of 15382 in the genome	1	2627,9113,4131,23122,23191,1630,6259,27185,7429,51316,57698,2017,1808,657,5290,891,29882,5048,118813,344901,3720,57154,5781,150465,5591,10498,6608,57142,55841,25836,9472,10939,23111,5058,8437,27086,351,10096,7049,32,6198,22902,23011,5357,7784,6777,2803,9150,4534,23499,23327,3475,50618,1954,6788,6774,6776,23414,6792
GO:0043507	positive regulation of JUN kinase activity	17 of 2891 in the list	59 of 15382 in the genome	1	5585,6850,5058,8792,4293,2074,153090,7074,51347,28988,10746,2043,10595,9043,5770,11183,4216
GO:0016572	histone phosphorylation	8 of 2891 in the list	22 of 15382 in the genome	1	5579,5585,472,5578,891,9031,9252,7443
GO:0032594	protein transport within lipid bilayer	8 of 2891 in the list	22 of 15382 in the genome	1	55737,3092,6844,9912,8943,56850,6809,6249
GO:0050779	RNA destabilization	8 of 2891 in the list	22 of 15382 in the genome	1	7538,246175,149041,56339,5976,677,26058,22849
GO:0120039	plasma membrane bounded cell projection morphogenesis	95 of 2891 in the list	428 of 15382 in the genome	1	5578,4983,6790,5599,5797,135,10160,440275,351,8428,6642,10458,9846,50488,6654,23405,1855,5291,8650,8239,4804,7430,2064,23191,9252,51466,2909,57698,26053,2115,5747,3799,7414,288,655,84062,23338,6905,6683,1948,64919,2017,1808,4891,55201,8301,7408,596,55740,10939,473,3688,8976,2676,5781,3672,66008,2887,27086,5058,57453,23032,80208,5594,85440,322,8826,10890,28988,22891,23334,84079,4131,2048,23026,235…
GO:0001954	positive regulation of cell-matrix adhesion	12 of 2891 in the list	38 of 15382 in the genome	1	6385,7402,5590,8826,9647,57669,10519,6093,27185,55612,59339,5795
GO:0032007	negative regulation of TOR signaling	12 of 2891 in the list	38 of 15382 in the genome	1	23411,7249,472,23304,197131,4534,10016,8131,55846,9681,23334,55654
GO:0051099	positive regulation of binding	35 of 2891 in the list	140 of 15382 in the genome	1	1488,118,79618,7074,9618,57669,2035,2068,805,1193,2043,5899,3326,114609,23028,54552,267,10096,302,5468,79567,6788,2033,5663,28996,9026,151636,6497,8932,408,4233,9314,889,23032,6934
GO:0032411	positive regulation of transporter activity	22 of 2891 in the list	81 of 15382 in the genome	1	2048,1080,9472,9722,5336,6786,3799,288,23678,81,10142,2631,27347,84766,1520,2946,1756,100533105,65268,154043,805,3064
GO:0045185	maintenance of protein location	22 of 2891 in the list	81 of 15382 in the genome	1	11124,83860,2201,9113,83660,2934,23353,23515,85477,9817,2923,4052,6653,288,4794,7067,11014,51684,2317,3099,64083,51608
GO:0048588	developmental cell growth	22 of 2891 in the list	81 of 15382 in the genome	1	1855,80208,23338,8085,7074,6416,8826,8239,5590,26999,3688,6790,23191,4131,7414,440275,351,65059,10425,3275,10611,26053
GO:0043312	neutrophil degranulation	97 of 2891 in the list	438 of 15382 in the genome	1	30,5337,84061,4048,3687,11333,1508,53916,6793,51316,23317,1778,10493,51143,161,4126,84766,3071,6814,57020,5768,80331,150372,201294,1520,11322,23200,10788,5702,3958,1938,5211,1509,2720,26,6836,10075,138050,823,2919,56888,22931,2934,9961,5284,28988,8826,10890,93100,976,25852,1522,9545,23191,3163,1265,7414,1729,4680,5870,1992,54509,427,102,81567,121260,80142,83858,23352,5799,29952,317,302,23218,2665…
GO:0016579	protein deubiquitination	56 of 2891 in the list	239 of 15382 in the genome	1	5887,57506,55611,4194,54891,8295,85015,23032,5886,7347,23172,3054,84282,8239,1080,29761,1762,7706,9960,57602,9146,5423,51720,9101,5688,4287,55288,93973,84749,7375,29086,64750,580,9577,84196,5693,5702,57559,159195,10318,124739,84669,57695,221656,5682,23198,9097,64135,9736,6472,6314,10617,57646,5685,9817,91833
GO:0000768	syncytium formation by plasma membrane fusion	9 of 2891 in the list	26 of 15382 in the genome	1	9644,824,22904,3756,4627,30816,577,85461,135228
GO:0030041	actin filament polymerization	9 of 2891 in the list	26 of 15382 in the genome	1	3717,55761,3059,2017,2934,395,7429,10109,1729
GO:0044068	modulation by symbiont of host cellular process	9 of 2891 in the list	26 of 15382 in the genome	1	10318,10533,7040,440275,3836,598,3839,9217,3841
GO:0060419	heart growth	9 of 2891 in the list	26 of 15382 in the genome	1	7049,205428,196528,10611,6416,6256,55897,65009,5573
GO:1901030	positive regulation of mitochondrial outer membrane permeabilization involved in apoptotic signaling pathway	9 of 2891 in the list	26 of 15382 in the genome	1	7029,51100,4836,7159,5599,23368,9026,7027,7531
GO:0098930	axonal transport	11 of 2891 in the list	34 of 15382 in the genome	1	5048,4976,667,8546,23011,3091,6683,8943,6687,84062,23095
GO:0043299	leukocyte degranulation	101 of 2891 in the list	458 of 15382 in the genome	1	83858,80142,29952,317,5799,23352,81567,121260,1729,4680,7414,1992,102,427,54509,5870,9545,1522,1113,867,3163,23191,1265,11240,84514,6093,7879,8566,9535,10533,3683,960,5795,10396,1794,535,1536,5906,3916,55313,634,963,79895,11026,302,23218,2665,1075,23200,10788,11322,5702,84766,3071,6814,161,4126,150372,1520,201294,5768,57020,80331,53916,6793,1508,51143,1778,10493,51316,23317,4048,84061,5337,30,113…
GO:0006099	tricarboxylic acid cycle	10 of 2891 in the list	30 of 15382 in the genome	1	1737,1431,23530,4967,3421,3418,5162,54949,55526,8801
GO:0007223	Wnt signaling pathway, calcium modulating pathway	10 of 2891 in the list	30 of 15382 in the genome	1	6934,2782,27327,4772,27161,5530,4343,51701,192670,26523
GO:0099173	postsynapse organization	10 of 2891 in the list	30 of 15382 in the genome	1	55619,22891,3480,3675,2048,2017,1855,9378,8976,85461
GO:0022618	ribonucleoprotein complex assembly	45 of 2891 in the list	187 of 15382 in the genome	1	7375,29883,8175,6733,55052,26523,55692,149041,27341,6311,27161,8233,8669,4839,23195,192670,92345,10419,4154,80153,636,1207,22889,23405,8662,50628,1778,7536,6732,23064,79577,10658,10594,26065,8661,1656,10181,84154,55164,22938,51747,8667,54496,3326,1153
GO:0097194	execution phase of apoptosis	16 of 2891 in the list	55 of 15382 in the genome	1	57551,842,162989,23405,835,2021,843,8837,6093,10595,22985,3836,1676,10904,8428,2339
GO:1903845	negative regulation of cellular response to transforming growth factor beta stimulus	16 of 2891 in the list	55 of 15382 in the genome	1	2734,8837,64081,6497,58533,57154,23411,64750,135228,753,26036,4052,7049,50515,2201,283149
GO:1903037	regulation of leukocyte cell-cell adhesion	68 of 2891 in the list	297 of 15382 in the genome	1	1948,7494,865,51043,7037,3659,3932,3594,8546,27166,283234,9231,83737,22914,10892,4773,6850,941,8379,8943,960,6777,9308,6654,2064,5573,3549,3037,149041,9093,8764,3572,634,135,100528032,3071,861,2177,5290,55615,5074,3566,5590,55824,1739,2113,81704,7704,3707,7784,9314,26191,2175,149233,5771,57162,919,23240,3958,27242,253260,972,9402,5058,22890,9020,2934,6385
GO:0031338	regulation of vesicle fusion	19 of 2891 in the list	68 of 15382 in the genome	1	23216,3799,23158,25771,79774,302,93627,23102,84079,9847,26000,9712,23637,208,9779,23061,57533,83874,7813
GO:0034329	cell junction assembly	31 of 2891 in the list	122 of 15382 in the genome	1	81671,7414,81,829,6904,8394,5578,10395,9231,4983,54751,87,83660,79977,1495,8502,5339,395,1739,80139,3915,7408,2318,667,51564,23396,100506658,92140,5796,9948,2017
GO:0048812	neuron projection morphogenesis	94 of 2891 in the list	424 of 15382 in the genome	1	3672,66008,2887,27086,5058,10939,473,2676,8976,3688,5781,8826,10890,322,28988,22891,23334,80208,5594,23032,57453,85440,57498,23543,6711,65059,10512,1630,6259,55619,84079,4131,23026,2048,63925,5306,5590,10494,26999,2043,729920,5048,7074,5290,9378,5295,135,5797,351,10160,440275,8428,5578,6790,4983,5599,8239,4804,8650,7430,2064,6654,50488,9846,10458,1855,5291,23405,26053,57698,5747,2115,655,3799,741…
[truncated: 5,236 more rows]
