# Supplementary material for: Improvement of intestinal barrier function, gut microbiota, and metabolic endotoxemia in type 2 diabetes rats by curcumin
Source: Bioengineered. 2021 Dec 19;12(2):11947–58. doi: 10.1080/21655979.2021.2009322 (PMC8810160; doi:10.1080/21655979.2021.2009322)
Supplement: Supplemental Material [file KBIE_A_2009322_SM6765.zip › supplementary details/UC-1-VS-UC-2.PossionDis_Method.DiffExpFilter.xls]

GeneID	Length	UC-1-Expression	UC-2-Expression	log2FoldChange(UC-2/UC-1)	FDR	Up/Down-Regulation(UC-2/UC-1)	Pvalue
chr14:20811305|20811436	NA	0	528	19.0101784040205	2.6185207e-110	Up	5.5654e-113
chr1:46105881|46108171	NA	0	254	17.9544689714343	1.48961106571429e-52	Up	1.108106e-54
chr12:121220457|121222396	NA	0	211	17.6868834733693	1.469934218e-43	Up	1.562098e-45
chr9:138773478|138774924	NA	0	190	17.535639892993	3.32301844615385e-39	Up	4.59078e-41
chr6:79752559|79770535	NA	0	190	17.535639892993	3.08565998571429e-39	Up	4.59078e-41
chr12:46622935|46637097	NA	0	169	17.3666637209443	6.34780721e-35	Up	1.349162e-36
chr5:109049220|109065214	NA	0	169	17.3666637209443	6.04553067619048e-35	Up	1.349162e-36
chr5:137320945|137324004	NA	0	169	17.3666637209443	5.77073382727273e-35	Up	1.349162e-36
chr12:46633461|46637097	NA	0	159	17.2786672399464	7.4067910173913e-33	Up	1.810374e-34
chr2:58449076|58459247	NA	0	159	17.2786672399464	7.098174725e-33	Up	1.810374e-34
chr12:28378727|28412375	NA	0	148	17.175237650291	1.28657413793103e-30	Up	3.965e-32
chr20:30954186|30956926	NA	0	148	17.175237650291	1.24368833333333e-30	Up	3.965e-32
chr1:1430865|1464711	NA	0	137	17.0638163676226	2.4034081e-28	Up	8.68394e-30
chr19:13039155|13039661	NA	0	116	16.8237652797897	5.00314016666667e-24	Up	2.55208e-25
chr19:18650180|18650530	NA	0	116	16.8237652797897	4.90103526530612e-24	Up	2.55208e-25
chr11:18312988|18314523	NA	0	106	16.6937047392253	5.19753761290323e-22	Up	3.42452e-23
chr7:43679047|43680248	NA	0	106	16.6937047392253	5.11503701587302e-22	Up	3.42452e-23
chr6:3076997|3078169	NA	0	106	16.6937047392253	5.0351145625e-22	Up	3.42452e-23
chr2:209179916|209185083	NA	0	106	16.6937047392253	4.95765126153846e-22	Up	3.42452e-23
chrY:2821949|2829687	NA	0	95	16.535639892993	1.0693466969697e-19	Up	7.5002e-21
chr2:242346951|242352836	NA	0	95	16.535639892993	1.05338629850746e-19	Up	7.5002e-21
chr4:100208007|100266423	NA	0	95	16.535639892993	1.03789532352941e-19	Up	7.5002e-21
chr6:82920530|82922510	NA	0	95	16.535639892993	1.02285336231884e-19	Up	7.5002e-21
chr14:106994221|107042666	NA	0	95	16.535639892993	1.00824117142857e-19	Up	7.5002e-21
chr3:127456145|127456245	NA	0	95	16.535639892993	9.94040591549296e-20	Up	7.5002e-21
chr1:2038094|2038269	NA	0	85	16.3751752207998	8.76884790740741e-18	Up	1.006414e-18
chr10:7285519|7327916	NA	0	85	16.3751752207998	8.68839976146789e-18	Up	1.006414e-18
chr11:33307958|33309057	NA	0	85	16.3751752207998	8.60941430909091e-18	Up	1.006414e-18
chr17:169210|171206	NA	0	85	16.3751752207998	8.53185201801802e-18	Up	1.006414e-18
chr15:90760670|90763123	NA	0	85	16.3751752207998	8.45567476785714e-18	Up	1.006414e-18
chr19:47474571|47474851	NA	0	85	16.3751752207998	8.38084578761062e-18	Up	1.006414e-18
chr7:73100965|73101425	NA	0	85	16.3751752207998	8.30732959649123e-18	Up	1.006414e-18
chr1:145592632|145595220	NA	0	85	16.3751752207998	8.23509194782609e-18	Up	1.006414e-18
chr1:26772806|26774151	NA	0	85	16.3751752207998	8.16409977586207e-18	Up	1.006414e-18
chr19:18258252|18258434	NA	0	85	16.3751752207998	8.09432114529914e-18	Up	1.006414e-18
chr7:157864136|157864349	NA	0	85	16.3751752207998	8.02572520338983e-18	Up	1.006414e-18
chr1:33760537|33760906	NA	0	74	16.175237650291	1.72846016666667e-15	Up	2.2042e-16
chr20:32413753|32413888	NA	0	74	16.175237650291	1.71417537190083e-15	Up	2.2042e-16
chr18:46889530|46906128	NA	0	74	16.175237650291	1.70012475409836e-15	Up	2.2042e-16
chr1:29362337|29365938	NA	0	74	16.175237650291	1.68630260162602e-15	Up	2.2042e-16
chr1:205585605|205593019	NA	0	74	16.175237650291	1.67270338709677e-15	Up	2.2042e-16
chr17:4186092|4200109	NA	0	74	16.175237650291	1.65932176e-15	Up	2.2042e-16
chr7:100410368|100410830	NA	0	74	16.175237650291	1.64615253968254e-15	Up	2.2042e-16
chr8:71071739|71075089	NA	0	74	16.175237650291	1.63319070866142e-15	Up	2.2042e-16
chr6:136709530|136710655	NA	0	63	15.943064208162	2.42925943315508e-13	Up	4.82754e-14
chr3:195507856|195515344	NA	0	63	15.943064208162	2.41633784042553e-13	Up	4.82754e-14
chr4:54292038|54294350	NA	0	63	15.943064208162	2.40355298412698e-13	Up	4.82754e-14
chr2:39559057|39564722	NA	0	63	15.943064208162	2.39090270526316e-13	Up	4.82754e-14
chr21:38792600|38845182	NA	0	63	15.943064208162	2.37838489005236e-13	Up	4.82754e-14
chr14:65922339|65924925	NA	0	63	15.943064208162	2.36599746875e-13	Up	4.82754e-14
chr4:110412482|110416012	NA	0	63	15.943064208162	2.35373841450777e-13	Up	4.82754e-14
chr6:158994451|159010814	NA	0	63	15.943064208162	2.34160574226804e-13	Up	4.82754e-14
chr17:80858526|80869665	NA	0	63	15.943064208162	2.32959750769231e-13	Up	4.82754e-14
chr15:62325639|62336454	NA	0	63	15.943064208162	2.31771180612245e-13	Up	4.82754e-14
chr1:208383624|208391347	NA	0	63	15.943064208162	2.3059467715736e-13	Up	4.82754e-14
chr1:45223227|45223812	NA	0	63	15.943064208162	2.29430057575758e-13	Up	4.82754e-14
chr12:121408101|121412401	NA	0	63	15.943064208162	2.28277142713568e-13	Up	4.82754e-14
chr21:30701807|30702014	NA	0	63	15.943064208162	2.27135757e-13	Up	4.82754e-14
chr13:99890680|99896878	NA	0	63	15.943064208162	2.26005728358209e-13	Up	4.82754e-14
chr2:37264997|37268435	NA	0	63	15.943064208162	2.24886888118812e-13	Up	4.82754e-14
chr19:11230767|11231198	NA	0	63	15.943064208162	2.23779070935961e-13	Up	4.82754e-14
chr11:62406454|62407203	NA	0	63	15.943064208162	2.22682114705882e-13	Up	4.82754e-14
chr14:50053438|50053592	NA	0	63	15.943064208162	2.21595860487805e-13	Up	4.82754e-14
chr1:155646338|155649303	NA	0	63	15.943064208162	2.20520152427184e-13	Up	4.82754e-14
chr16:11114049|11154879	NA	0	63	15.943064208162	2.19454837681159e-13	Up	4.82754e-14
chr1:144618082|144813844	NA	0	63	15.943064208162	2.18399766346154e-13	Up	4.82754e-14
chr15:89656955|89659752	NA	0	63	15.943064208162	2.1735479138756e-13	Up	4.82754e-14
chr17:59996760|60002460	NA	0	63	15.943064208162	2.16319768571429e-13	Up	4.82754e-14
chr11:108172374|108175579	NA	0	63	15.943064208162	2.15294556398104e-13	Up	4.82754e-14
chr16:29845053|29845387	NA	0	63	15.943064208162	2.14279016037736e-13	Up	4.82754e-14
chr7:157864118|157864499	NA	0	63	15.943064208162	2.13273011267606e-13	Up	4.82754e-14
chr19:19750893|19751380	NA	0	63	15.943064208162	2.12276408411215e-13	Up	4.82754e-14
chr19:50719441|50721028	NA	0	63	15.943064208162	2.1128907627907e-13	Up	4.82754e-14
chr7:2269618|2270362	NA	0	63	15.943064208162	2.10310886111111e-13	Up	4.82754e-14
chr6:159221823|159222202	NA	0	63	15.943064208162	2.09341711520737e-13	Up	4.82754e-14
chr10:7318853|7327916	NA	0	63	15.943064208162	2.08381428440367e-13	Up	4.82754e-14
chr20:3199162|3199640	NA	0	63	15.943064208162	2.07429915068493e-13	Up	4.82754e-14
chr7:128655032|128658211	NA	0	63	15.943064208162	2.06487051818182e-13	Up	4.82754e-14
chr6:16753463|16754322	NA	0	53	15.6937047392253	2.74577865765766e-11	Up	6.47782e-12
chr11:108098321|108106561	NA	0	53	15.6937047392253	2.73346574887892e-11	Up	6.47782e-12
chr3:101389973|101391057	NA	0	53	15.6937047392253	2.72126277678571e-11	Up	6.47782e-12
chr19:49416267|49416821	NA	0	53	15.6937047392253	2.70916827555556e-11	Up	6.47782e-12
chr2:47596480|47596611	NA	0	53	15.6937047392253	2.69718080530973e-11	Up	6.47782e-12
chr4:76711302|76711950	NA	0	53	15.6937047392253	2.68529895154185e-11	Up	6.47782e-12
chr1:110203786|110233186	NA	0	53	15.6937047392253	2.6735213245614e-11	Up	6.47782e-12
chr7:100550858|100551011	NA	0	53	15.6937047392253	2.66184655895197e-11	Up	6.47782e-12
chr1:9991948|9994918	NA	0	53	15.6937047392253	2.65027331304348e-11	Up	6.47782e-12
chr3:9460417|9460566	NA	0	53	15.6937047392253	2.63880026839827e-11	Up	6.47782e-12
chr7:156619298|156629579	NA	0	53	15.6937047392253	2.62742612931034e-11	Up	6.47782e-12
chr5:122881110|122893258	NA	0	53	15.6937047392253	2.6161496223176e-11	Up	6.47782e-12
chr19:41089303|41089623	NA	0	53	15.6937047392253	2.6049694957265e-11	Up	6.47782e-12
chr9:140007213|140007540	NA	0	53	15.6937047392253	2.59388451914894e-11	Up	6.47782e-12
chr14:23378691|23380612	NA	0	53	15.6937047392253	2.58289348305085e-11	Up	6.47782e-12
chr10:124350181|124390797	NA	0	53	15.6937047392253	2.57199519831224e-11	Up	6.47782e-12
chr3:195415403|195416309	NA	0	53	15.6937047392253	2.56118849579832e-11	Up	6.47782e-12
chr19:40360855|40361055	NA	0	53	15.6937047392253	2.55047222594142e-11	Up	6.47782e-12
chr2:96499992|96501274	NA	0	53	15.6937047392253	2.53984525833333e-11	Up	6.47782e-12
chr2:242435812|242437764	NA	0	53	15.6937047392253	2.5293064813278e-11	Up	6.47782e-12
chr3:63991039|63991146	NA	0	42	15.3581017074408	3.0410847881549e-09	Up	1.418742e-09
chr2:201283972|201284219	NA	0	42	15.3581017074408	3.03417323181818e-09	Up	1.418742e-09
chr14:21698478|21702388	NA	0	42	15.3581017074408	3.02729302040816e-09	Up	1.418742e-09
chr10:104695130|104695449	NA	0	42	15.3581017074408	3.02044394117647e-09	Up	1.418742e-09
chr1:48821341|48825442	NA	0	42	15.3581017074408	3.01362578329571e-09	Up	1.418742e-09
chr21:34793787|34805178	NA	0	42	15.3581017074408	3.00683833783784e-09	Up	1.418742e-09
chr4:2705251|2705414	NA	0	42	15.3581017074408	3.00008139775281e-09	Up	1.418742e-09
chr17:8192575|8192906	NA	0	42	15.3581017074408	2.99335475784753e-09	Up	1.418742e-09
chr19:49136700|49136912	NA	0	42	15.3581017074408	2.9866582147651e-09	Up	1.418742e-09
chr17:27401584|27401841	NA	0	42	15.3581017074408	2.97999156696429e-09	Up	1.418742e-09
chrX:117788564|117788924	NA	0	42	15.3581017074408	2.97335461469933e-09	Up	1.418742e-09
chr15:90414706|90432372	NA	0	42	15.3581017074408	2.96674716e-09	Up	1.418742e-09
chr14:55600901|55601586	NA	0	42	15.3581017074408	2.96016900665188e-09	Up	1.418742e-09
chr2:233127916|233128150	NA	0	42	15.3581017074408	2.95361996017699e-09	Up	1.418742e-09
chr16:354303|360069	NA	0	42	15.3581017074408	2.94709982781457e-09	Up	1.418742e-09
chr5:39002636|39021238	NA	0	42	15.3581017074408	2.9406084185022e-09	Up	1.418742e-09
chr4:40596274|40598817	NA	0	42	15.3581017074408	2.93414554285714e-09	Up	1.418742e-09
chr19:40861994|40862116	NA	0	42	15.3581017074408	2.92771101315789e-09	Up	1.418742e-09
chr17:79660683|79661883	NA	0	42	15.3581017074408	2.92130464332604e-09	Up	1.418742e-09
chr5:79441913|79443107	NA	0	42	15.3581017074408	2.9149262489083e-09	Up	1.418742e-09
chr14:71492833|71502874	NA	0	42	15.3581017074408	2.90857564705882e-09	Up	1.418742e-09
chr22:42204878|42206295	NA	0	42	15.3581017074408	2.90225265652174e-09	Up	1.418742e-09
chr4:3216565|3216672	NA	0	42	15.3581017074408	2.89595709761388e-09	Up	1.418742e-09
chr12:120995084|120995485	NA	0	42	15.3581017074408	2.88968879220779e-09	Up	1.418742e-09
chr12:66597493|66622150	NA	0	42	15.3581017074408	2.8834475637149e-09	Up	1.418742e-09
chr17:56293448|56294097	NA	0	42	15.3581017074408	2.87723323706897e-09	Up	1.418742e-09
chr17:10747328|10747498	NA	0	42	15.3581017074408	2.87104563870968e-09	Up	1.418742e-09
chr3:136183722|136196254	NA	0	42	15.3581017074408	2.86488459656652e-09	Up	1.418742e-09
chr15:94983404|95001475	NA	0	42	15.3581017074408	2.85874994004283e-09	Up	1.418742e-09
chr11:63436550|63436788	NA	0	42	15.3581017074408	2.8526415e-09	Up	1.418742e-09
chr17:58711214|58725443	NA	0	42	15.3581017074408	2.846559108742e-09	Up	1.418742e-09
chr2:11905658|11907984	NA	0	42	15.3581017074408	2.8405026e-09	Up	1.418742e-09
chr7:100624538|100624662	NA	0	42	15.3581017074408	2.8344718089172e-09	Up	1.418742e-09
chr2:25458575|25459874	NA	0	42	15.3581017074408	2.8284665720339e-09	Up	1.418742e-09
chr2:15555669|15557836	NA	0	42	15.3581017074408	2.82248672727273e-09	Up	1.418742e-09
chr3:120053708|120054800	NA	0	42	15.3581017074408	2.81653211392405e-09	Up	1.418742e-09
chr5:176963358|176966148	NA	0	42	15.3581017074408	2.81060257263158e-09	Up	1.418742e-09
chr18:59739905|59770135	NA	0	42	15.3581017074408	2.80469794537815e-09	Up	1.418742e-09
chr2:240929490|240946787	NA	0	42	15.3581017074408	2.7988180754717e-09	Up	1.418742e-09
chr14:106994222|107057656	NA	0	42	15.3581017074408	2.79296280753138e-09	Up	1.418742e-09
chr3:11372813|11421526	NA	0	42	15.3581017074408	2.7871319874739e-09	Up	1.418742e-09
chr12:116668337|116675510	NA	0	42	15.3581017074408	2.7813254625e-09	Up	1.418742e-09
chr17:27430616|27434207	NA	0	42	15.3581017074408	2.77554308108108e-09	Up	1.418742e-09
chr7:4826657|4826818	NA	0	42	15.3581017074408	2.76978469294606e-09	Up	1.418742e-09
chr12:70193988|70195501	NA	0	42	15.3581017074408	2.76405014906832e-09	Up	1.418742e-09
chr19:1823513|1823724	NA	0	42	15.3581017074408	2.75833930165289e-09	Up	1.418742e-09
chr1:21097422|21100103	NA	0	42	15.3581017074408	2.75265200412371e-09	Up	1.418742e-09
chr5:138979956|138994551	NA	0	42	15.3581017074408	2.74698811111111e-09	Up	1.418742e-09
chr2:30748452|30756180	NA	0	42	15.3581017074408	2.74134747843943e-09	Up	1.418742e-09
chr9:33953282|33956144	NA	0	42	15.3581017074408	2.73572996311475e-09	Up	1.418742e-09
chr19:49348626|49348873	NA	0	42	15.3581017074408	2.73013542331288e-09	Up	1.418742e-09
chr16:16250063|16250549	NA	0	42	15.3581017074408	2.72456371836735e-09	Up	1.418742e-09
chr7:99621041|99621930	NA	0	42	15.3581017074408	2.71901470875764e-09	Up	1.418742e-09
chr2:171872511|171872761	NA	0	42	15.3581017074408	2.71348825609756e-09	Up	1.418742e-09
chr7:77326009|77326133	NA	0	42	15.3581017074408	2.70798422312373e-09	Up	1.418742e-09
chr1:232632844|232632971	NA	0	42	15.3581017074408	2.70250247368421e-09	Up	1.418742e-09
chr15:25638892|25657118	NA	0	42	15.3581017074408	2.69704287272727e-09	Up	1.418742e-09
chr7:157015947|157018233	NA	0	42	15.3581017074408	2.69160528629032e-09	Up	1.418742e-09
chr2:61743135|61743314	NA	0	42	15.3581017074408	2.68618958148893e-09	Up	1.418742e-09
chr19:42460872|42461005	NA	0	42	15.3581017074408	2.68079562650602e-09	Up	1.418742e-09
chr12:123030722|123036243	NA	0	32	14.9657842846621	3.56856067330677e-07	Up	1.903738e-07
chr17:40462702|40462857	NA	0	32	14.9657842846621	3.56146611928429e-07	Up	1.903738e-07
chr3:195543249|195543934	NA	0	32	14.9657842846621	3.55439971825397e-07	Up	1.903738e-07
chr18:47656439|47656851	NA	0	32	14.9657842846621	3.5473613029703e-07	Up	1.903738e-07
chr12:56325860|56326071	NA	0	32	14.9657842846621	3.54035070750988e-07	Up	1.903738e-07
chr6:43479748|43479898	NA	0	32	14.9657842846621	3.53336776725838e-07	Up	1.903738e-07
chr3:171969049|171979873	NA	0	32	14.9657842846621	3.52641231889764e-07	Up	1.903738e-07
chr1:207102333|207102942	NA	0	32	14.9657842846621	3.51948420039293e-07	Up	1.903738e-07
chr1:229759509|229759761	NA	0	32	14.9657842846621	3.51258325098039e-07	Up	1.903738e-07
chr22:23948711|23948858	NA	0	32	14.9657842846621	3.5057093111546e-07	Up	1.903738e-07
chr16:4727463|4730098	NA	0	32	14.9657842846621	3.49886222265625e-07	Up	1.903738e-07
chr11:108046972|108047817	NA	0	32	14.9657842846621	3.49204182846004e-07	Up	1.903738e-07
chr15:59204761|59205895	NA	0	32	14.9657842846621	3.48524797276265e-07	Up	1.903738e-07
chr16:23722365|23724417	NA	0	32	14.9657842846621	3.47848050097087e-07	Up	1.903738e-07
chr19:54758228|54843499	NA	0	32	14.9657842846621	3.47173925968992e-07	Up	1.903738e-07
chr14:105628808|105628994	NA	0	32	14.9657842846621	3.4650240967118e-07	Up	1.903738e-07
chr3:195343019|195447954	NA	0	32	14.9657842846621	3.45833486100386e-07	Up	1.903738e-07
chr22:41833121|41833271	NA	0	32	14.9657842846621	3.4516714026975e-07	Up	1.903738e-07
chr11:70265851|70265962	NA	0	32	14.9657842846621	3.44503357307692e-07	Up	1.903738e-07
chr20:60557285|60557402	NA	0	32	14.9657842846621	3.43842122456814e-07	Up	1.903738e-07
chr9:36997131|36997287	NA	0	32	14.9657842846621	3.43183421072797e-07	Up	1.903738e-07
chr5:149132375|149132784	NA	0	32	14.9657842846621	3.42527238623327e-07	Up	1.903738e-07
chr7:158580694|158591763	NA	0	32	14.9657842846621	3.41873560687023e-07	Up	1.903738e-07
chr21:18981105|18981233	NA	0	32	14.9657842846621	3.41222372952381e-07	Up	1.903738e-07
chr17:29226327|29226453	NA	0	32	14.9657842846621	3.4057366121673e-07	Up	1.903738e-07
chr18:60792536|60793884	NA	0	32	14.9657842846621	3.39927411385199e-07	Up	1.903738e-07
chr2:233715986|233716159	NA	0	32	14.9657842846621	3.39283609469697e-07	Up	1.903738e-07
chr6:17646297|17648136	NA	0	32	14.9657842846621	3.38642241587902e-07	Up	1.903738e-07
chr17:27487232|27488622	NA	0	32	14.9657842846621	3.38003293962264e-07	Up	1.903738e-07
chr17:1516488|1520063	NA	0	32	14.9657842846621	3.37366752919021e-07	Up	1.903738e-07
chr3:129391513|129391629	NA	0	32	14.9657842846621	3.36732604887218e-07	Up	1.903738e-07
chr11:128932174|128997200	NA	0	32	14.9657842846621	3.36100836397749e-07	Up	1.903738e-07
chr18:32912925|32913079	NA	0	32	14.9657842846621	3.35471434082397e-07	Up	1.903738e-07
chr15:59204761|59209198	NA	0	32	14.9657842846621	3.34844384672897e-07	Up	1.903738e-07
chr12:117383168|117402659	NA	0	32	14.9657842846621	3.34219675e-07	Up	1.903738e-07
chr6:2231944|2232197	NA	0	32	14.9657842846621	3.33597291992551e-07	Up	1.903738e-07
chr5:172359438|172362313	NA	0	32	14.9657842846621	3.3297722267658e-07	Up	1.903738e-07
chr2:61749745|61761038	NA	0	32	14.9657842846621	3.32359454174397e-07	Up	1.903738e-07
chr9:14639893|14674383	NA	0	32	14.9657842846621	3.31743973703704e-07	Up	1.903738e-07
chr1:162039565|162039704	NA	0	32	14.9657842846621	3.3113076857671e-07	Up	1.903738e-07
chr3:33725850|33738425	NA	0	32	14.9657842846621	3.30519826199262e-07	Up	1.903738e-07
chr3:164783048|164785279	NA	0	32	14.9657842846621	3.29911134069982e-07	Up	1.903738e-07
chr9:114190321|114199388	NA	0	32	14.9657842846621	3.29304679779412e-07	Up	1.903738e-07
chr11:13750421|13750626	NA	0	32	14.9657842846621	3.28700451009174e-07	Up	1.903738e-07
chr19:17212469|17213367	NA	0	32	14.9657842846621	3.28098435531136e-07	Up	1.903738e-07
chr16:89764545|89764662	NA	0	32	14.9657842846621	3.27498621206581e-07	Up	1.903738e-07
chr18:13387339|13438383	NA	0	32	14.9657842846621	3.26900995985401e-07	Up	1.903738e-07
chr16:4708054|4708247	NA	0	32	14.9657842846621	3.26305547905282e-07	Up	1.903738e-07
chr7:65592690|65599361	NA	0	32	14.9657842846621	3.25712265090909e-07	Up	1.903738e-07
chr5:43295853|43297268	NA	0	32	14.9657842846621	3.25121135753176e-07	Up	1.903738e-07
chr20:19359294|19388506	NA	0	32	14.9657842846621	3.24532148188406e-07	Up	1.903738e-07
chr20:1296756|1297059	NA	0	32	14.9657842846621	3.23945290777577e-07	Up	1.903738e-07
chr19:39297100|39299588	NA	0	32	14.9657842846621	3.2336055198556e-07	Up	1.903738e-07
chr8:95541321|95541435	NA	0	32	14.9657842846621	3.2277792036036e-07	Up	1.903738e-07
chr1:202082463|202082619	NA	0	32	14.9657842846621	3.22197384532374e-07	Up	1.903738e-07
chr13:24796957|24798720	NA	0	32	14.9657842846621	3.21618933213645e-07	Up	1.903738e-07
chr16:2816861|2817004	NA	0	32	14.9657842846621	3.21042555197133e-07	Up	1.903738e-07
chr1:1208070|1208338	NA	0	32	14.9657842846621	3.20468239355993e-07	Up	1.903738e-07
chr6:16326624|16328701	NA	0	32	14.9657842846621	3.19895974642857e-07	Up	1.903738e-07
chr6:149887844|149888007	NA	0	32	14.9657842846621	3.19325750089127e-07	Up	1.903738e-07
chr13:96665560|96684225	NA	0	32	14.9657842846621	3.1875755480427e-07	Up	1.903738e-07
chr19:36502052|36502188	NA	0	32	14.9657842846621	3.18191377975133e-07	Up	1.903738e-07
chr5:132334735|132334877	NA	0	32	14.9657842846621	3.17627208865248e-07	Up	1.903738e-07
chr9:130648128|130648235	NA	0	32	14.9657842846621	3.17065036814159e-07	Up	1.903738e-07
chr1:155385534|155452240	NA	0	32	14.9657842846621	3.16504851236749e-07	Up	1.903738e-07
chr16:27224905|27226329	NA	0	32	14.9657842846621	3.15946641622575e-07	Up	1.903738e-07
chr13:45140029|45140431	NA	0	32	14.9657842846621	3.15390397535211e-07	Up	1.903738e-07
chr19:2684437|2687713	NA	0	32	14.9657842846621	3.14836108611599e-07	Up	1.903738e-07
chr17:45194066|45194204	NA	0	32	14.9657842846621	3.14283764561404e-07	Up	1.903738e-07
chr14:103998918|103999061	NA	0	32	14.9657842846621	3.13733355166375e-07	Up	1.903738e-07
chr12:49330383|49330722	NA	0	32	14.9657842846621	3.1318487027972e-07	Up	1.903738e-07
chr11:68118700|68118823	NA	0	32	14.9657842846621	3.1263829982548e-07	Up	1.903738e-07
chr3:127980971|127983624	NA	0	32	14.9657842846621	3.12093633797909e-07	Up	1.903738e-07
chr11:1086009|1086368	NA	0	32	14.9657842846621	3.1155086226087e-07	Up	1.903738e-07
chr19:44030411|44030600	NA	0	32	14.9657842846621	3.11009975347222e-07	Up	1.903738e-07
chr1:15351245|15351759	NA	0	32	14.9657842846621	3.10470963258232e-07	Up	1.903738e-07
chr11:8715247|8715400	NA	0	32	14.9657842846621	3.09933816262976e-07	Up	1.903738e-07
chr3:195685883|195686957	NA	0	32	14.9657842846621	3.09398524697755e-07	Up	1.903738e-07
chr4:6925099|6925838	NA	0	32	14.9657842846621	3.08865078965517e-07	Up	1.903738e-07
chr8:144770832|144772293	NA	0	32	14.9657842846621	3.08333469535284e-07	Up	1.903738e-07
chr2:239090705|239093928	NA	0	32	14.9657842846621	3.07803686941581e-07	Up	1.903738e-07
chr12:600495|601253	NA	0	32	14.9657842846621	3.07275721783877e-07	Up	1.903738e-07
chr12:6668588|6738929	NA	0	32	14.9657842846621	3.06749564726027e-07	Up	1.903738e-07
chr3:16165004|16165141	NA	0	32	14.9657842846621	3.06225206495726e-07	Up	1.903738e-07
chr16:81620441|81620681	NA	0	32	14.9657842846621	3.05702637883959e-07	Up	1.903738e-07
chr1:155646339|155753880	NA	0	32	14.9657842846621	3.05181849744463e-07	Up	1.903738e-07
chr11:1098659|1101058	NA	0	32	14.9657842846621	3.04662832993197e-07	Up	1.903738e-07
chr10:96005702|96006378	NA	0	32	14.9657842846621	3.0414557860781e-07	Up	1.903738e-07
chr10:99915849|99923154	NA	0	32	14.9657842846621	3.03630077627119e-07	Up	1.903738e-07
chr10:94733809|94774024	NA	0	32	14.9657842846621	3.03116321150592e-07	Up	1.903738e-07
chr19:35743014|35743269	NA	0	21	14.3581017074408	6.59408517647059e-05	Up	4.16948e-05
chr10:123938153|123938285	NA	0	21	14.3581017074408	6.58302127516779e-05	Up	4.16948e-05
chr1:95197813|95235869	NA	0	21	14.3581017074408	6.57199443886097e-05	Up	4.16948e-05
chr12:7249130|7249795	NA	0	21	14.3581017074408	6.56100448160535e-05	Up	4.16948e-05
chr9:133327231|133327336	NA	0	21	14.3581017074408	6.55005121869783e-05	Up	4.16948e-05
chr19:13708679|13708856	NA	0	21	14.3581017074408	6.53913446666667e-05	Up	4.16948e-05
chr7:98806182|98806514	NA	0	21	14.3581017074408	6.52825404326123e-05	Up	4.16948e-05
chr3:71586273|71586523	NA	0	21	14.3581017074408	6.51740976744186e-05	Up	4.16948e-05
chr2:30682417|30756180	NA	0	21	14.3581017074408	6.50660145936982e-05	Up	4.16948e-05
chr19:40964061|40964452	NA	0	21	14.3581017074408	6.49582894039735e-05	Up	4.16948e-05
chr16:18948177|18948458	NA	0	21	14.3581017074408	6.48509203305785e-05	Up	4.16948e-05
chrX:76937386|76937533	NA	0	21	14.3581017074408	6.47439056105611e-05	Up	4.16948e-05
chr8:37555612|37555795	NA	0	21	14.3581017074408	6.46372434925865e-05	Up	4.16948e-05
chr2:33218188|33218302	NA	0	21	14.3581017074408	6.45309322368421e-05	Up	4.16948e-05
chr15:78337241|78346529	NA	0	21	14.3581017074408	6.44249701149425e-05	Up	4.16948e-05
chr17:49062283|49064598	NA	0	21	14.3581017074408	6.43193554098361e-05	Up	4.16948e-05
chr3:149570302|149639014	NA	0	21	14.3581017074408	6.4214086415712e-05	Up	4.16948e-05
chr16:69816959|69820983	NA	0	21	14.3581017074408	6.41091614379085e-05	Up	4.16948e-05
chr19:45249446|45249546	NA	0	21	14.3581017074408	6.40045787928222e-05	Up	4.16948e-05
chr20:3891223|3893281	NA	0	21	14.3581017074408	6.39003368078176e-05	Up	4.16948e-05
chr2:10496494|10496594	NA	0	21	14.3581017074408	6.37964338211382e-05	Up	4.16948e-05
chr8:74553388|74553529	NA	0	21	14.3581017074408	6.36928681818182e-05	Up	4.16948e-05
chr2:96501143|96501246	NA	0	21	14.3581017074408	6.35896382495948e-05	Up	4.16948e-05
chr9:101542470|101544855	NA	0	21	14.3581017074408	6.3486742394822e-05	Up	4.16948e-05
chr1:44773981|44804994	NA	0	21	14.3581017074408	6.33841789983845e-05	Up	4.16948e-05
chr5:74011334|74012498	NA	0	21	14.3581017074408	6.32819464516129e-05	Up	4.16948e-05
chr2:55209650|55214834	NA	0	21	14.3581017074408	6.31800431561997e-05	Up	4.16948e-05
chr6:139232738|139232871	NA	0	21	14.3581017074408	6.30784675241158e-05	Up	4.16948e-05
chr17:76411032|76415756	NA	0	21	14.3581017074408	6.29772179775281e-05	Up	4.16948e-05
chr3:125623866|125629762	NA	0	21	14.3581017074408	6.2876292948718e-05	Up	4.16948e-05
chr12:120995348|120998689	NA	0	21	14.3581017074408	6.277569088e-05	Up	4.16948e-05
chr7:8257934|8275570	NA	0	21	14.3581017074408	6.26754102236422e-05	Up	4.16948e-05
chr16:23713472|23718400	NA	0	21	14.3581017074408	6.25754494417863e-05	Up	4.16948e-05
chr1:55048107|55050535	NA	0	21	14.3581017074408	6.24758070063694e-05	Up	4.16948e-05
chr16:29792784|29792956	NA	0	21	14.3581017074408	6.23764813990461e-05	Up	4.16948e-05
chr7:100608048|100608173	NA	0	21	14.3581017074408	6.22774711111111e-05	Up	4.16948e-05
chr1:8555122|8601377	NA	0	21	14.3581017074408	6.21787746434232e-05	Up	4.16948e-05
chr10:72462067|72468534	NA	0	21	14.3581017074408	6.20803905063291e-05	Up	4.16948e-05
chr15:43120125|43132631	NA	0	21	14.3581017074408	6.19823172195893e-05	Up	4.16948e-05
chr12:46622935|46648719	NA	0	21	14.3581017074408	6.18845533123029e-05	Up	4.16948e-05
chr7:27162177|27166689	NA	0	21	14.3581017074408	6.17870973228347e-05	Up	4.16948e-05
chr14:75553720|75555344	NA	0	21	14.3581017074408	6.16899477987421e-05	Up	4.16948e-05
chr14:35471468|35471733	NA	0	21	14.3581017074408	6.15931032967033e-05	Up	4.16948e-05
chr1:9673949|9674123	NA	0	21	14.3581017074408	6.14965623824451e-05	Up	4.16948e-05
chr1:150244686|150246573	NA	0	21	14.3581017074408	6.14003236306729e-05	Up	4.16948e-05
chr5:169098081|169111354	NA	0	21	14.3581017074408	6.1304385625e-05	Up	4.16948e-05
chr1:27436017|27440777	NA	0	21	14.3581017074408	6.12087469578783e-05	Up	4.16948e-05
chr8:17014403|17014814	NA	0	21	14.3581017074408	6.11134062305296e-05	Up	4.16948e-05
chr3:121354581|121356103	NA	0	21	14.3581017074408	6.10183620528772e-05	Up	4.16948e-05
chr19:4035800|4035921	NA	0	21	14.3581017074408	6.09236130434783e-05	Up	4.16948e-05
chr17:79043532|79043676	NA	0	21	14.3581017074408	6.08291578294574e-05	Up	4.16948e-05
chr8:131164981|131181313	NA	0	21	14.3581017074408	6.07349950464396e-05	Up	4.16948e-05
chr1:101372407|101387397	NA	0	21	14.3581017074408	6.06411233384853e-05	Up	4.16948e-05
chr1:233119782|233120010	NA	0	21	14.3581017074408	6.05475413580247e-05	Up	4.16948e-05
chr20:5176016|5176485	NA	0	21	14.3581017074408	6.04542477657935e-05	Up	4.16948e-05
chr17:26449628|26512291	NA	0	21	14.3581017074408	6.03612412307692e-05	Up	4.16948e-05
chr11:126142863|126143349	NA	0	21	14.3581017074408	6.02685204301075e-05	Up	4.16948e-05
chr12:49418140|49418241	NA	0	21	14.3581017074408	6.01760840490798e-05	Up	4.16948e-05
chr17:47388673|47390207	NA	0	21	14.3581017074408	6.00839307810107e-05	Up	4.16948e-05
chr15:43102811|43109295	NA	0	21	14.3581017074408	5.99920593272171e-05	Up	4.16948e-05
chr5:61609896|61610017	NA	0	21	14.3581017074408	5.99004683969466e-05	Up	4.16948e-05
chr7:135290892|135292119	NA	0	21	14.3581017074408	5.98091567073171e-05	Up	4.16948e-05
chr11:70686519|70686669	NA	0	21	14.3581017074408	5.97181229832572e-05	Up	4.16948e-05
chr17:43352758|43353238	NA	0	21	14.3581017074408	5.96273659574468e-05	Up	4.16948e-05
chr6:34574331|34574681	NA	0	21	14.3581017074408	5.9536884370258e-05	Up	4.16948e-05
chr14:81362061|81372425	NA	0	21	14.3581017074408	5.9446676969697e-05	Up	4.16948e-05
chr6:158984106|158984575	NA	0	21	14.3581017074408	5.93567425113465e-05	Up	4.16948e-05
chr14:23778215|23778330	NA	0	21	14.3581017074408	5.92670797583082e-05	Up	4.16948e-05
chr15:49528047|49531564	NA	0	21	14.3581017074408	5.91776874811463e-05	Up	4.16948e-05
chr17:75455017|75455119	NA	0	21	14.3581017074408	5.90885644578313e-05	Up	4.16948e-05
chr1:215759837|215768813	NA	0	21	14.3581017074408	5.89997094736842e-05	Up	4.16948e-05
chr15:99439985|99442850	NA	0	21	14.3581017074408	5.89111213213213e-05	Up	4.16948e-05
chr10:468763|530888	NA	0	21	14.3581017074408	5.88227988005997e-05	Up	4.16948e-05
chr4:42445581|42526864	NA	0	21	14.3581017074408	5.87347407185629e-05	Up	4.16948e-05
chr6:20758825|20781496	NA	0	21	14.3581017074408	5.86469458893872e-05	Up	4.16948e-05
chr17:17719173|17723039	NA	0	21	14.3581017074408	5.85594131343284e-05	Up	4.16948e-05
chr15:93476208|93476370	NA	0	21	14.3581017074408	5.84721412816692e-05	Up	4.16948e-05
chr7:30590251|30601744	NA	0	21	14.3581017074408	5.83851291666667e-05	Up	4.16948e-05
chr19:48185232|48198731	NA	0	21	14.3581017074408	5.82983756315008e-05	Up	4.16948e-05
chr1:1735858|1737977	NA	0	21	14.3581017074408	5.82118795252226e-05	Up	4.16948e-05
chr8:140813591|140813711	NA	0	21	14.3581017074408	5.81256397037037e-05	Up	4.16948e-05
chr17:70549644|70549798	NA	0	21	14.3581017074408	5.80396550295858e-05	Up	4.16948e-05
chr2:26334974|26335075	NA	0	21	14.3581017074408	5.79539243722304e-05	Up	4.16948e-05
chr6:42824828|42830350	NA	0	21	14.3581017074408	5.78684466076696e-05	Up	4.16948e-05
chr1:29481207|29481422	NA	0	21	14.3581017074408	5.77832206185567e-05	Up	4.16948e-05
chr2:172782046|172809519	NA	0	21	14.3581017074408	5.76982452941177e-05	Up	4.16948e-05
chr19:41797494|41797597	NA	0	21	14.3581017074408	5.76135195301028e-05	Up	4.16948e-05
chr12:133360749|133363074	NA	0	21	14.3581017074408	5.7529042228739e-05	Up	4.16948e-05
chr2:231743298|231743414	NA	0	21	14.3581017074408	5.74448122986823e-05	Up	4.16948e-05
chrX:128944880|128945485	NA	0	21	14.3581017074408	5.73608286549708e-05	Up	4.16948e-05
chr8:38287199|38287466	NA	0	21	14.3581017074408	5.72770902189781e-05	Up	4.16948e-05
chr12:117356335|117365932	NA	0	21	14.3581017074408	5.71935959183674e-05	Up	4.16948e-05
chr1:173902756|173903185	NA	0	21	14.3581017074408	5.71103446870451e-05	Up	4.16948e-05
chr2:15691616|15698758	NA	0	21	14.3581017074408	5.70273354651163e-05	Up	4.16948e-05
chr9:132845844|132854660	NA	0	21	14.3581017074408	5.69445671988389e-05	Up	4.16948e-05
chr10:12056022|12056414	NA	0	21	14.3581017074408	5.68620388405797e-05	Up	4.16948e-05
chr2:85173383|85173525	NA	0	21	14.3581017074408	5.67797493487699e-05	Up	4.16948e-05
chr3:42066320|42066517	NA	0	21	14.3581017074408	5.66976976878613e-05	Up	4.16948e-05
chr6:11714451|11714626	NA	0	21	14.3581017074408	5.66158828282828e-05	Up	4.16948e-05
chr14:31814292|31817113	NA	0	21	14.3581017074408	5.65343037463977e-05	Up	4.16948e-05
chr16:28492842|28492967	NA	0	21	14.3581017074408	5.64529594244604e-05	Up	4.16948e-05
chr10:121421869|121422242	NA	0	21	14.3581017074408	5.63718488505747e-05	Up	4.16948e-05
chr11:1081098|1081551	NA	0	21	14.3581017074408	5.62909710186514e-05	Up	4.16948e-05
chr7:107414364|107415317	NA	0	21	14.3581017074408	5.62103249283668e-05	Up	4.16948e-05
chr1:100464816|100474879	NA	0	21	14.3581017074408	5.61299095851216e-05	Up	4.16948e-05
chr22:41783948|41784790	NA	0	21	14.3581017074408	5.6049724e-05	Up	4.16948e-05
chr7:2152052|2152383	NA	0	21	14.3581017074408	5.5969767189729e-05	Up	4.16948e-05
chr14:21542824|21542994	NA	0	21	14.3581017074408	5.58900381766382e-05	Up	4.16948e-05
chr1:47761436|47767420	NA	0	21	14.3581017074408	5.58105359886202e-05	Up	4.16948e-05
chr3:46718188|46718418	NA	0	21	14.3581017074408	5.57312596590909e-05	Up	4.16948e-05
chr6:159004985|159010814	NA	0	21	14.3581017074408	5.56522082269504e-05	Up	4.16948e-05
chr1:25775298|25783322	NA	0	21	14.3581017074408	5.55733807365439e-05	Up	4.16948e-05
chr2:24046127|24046439	NA	0	21	14.3581017074408	5.54947762376238e-05	Up	4.16948e-05
chr14:90478809|90478951	NA	0	21	14.3581017074408	5.54163937853107e-05	Up	4.16948e-05
chr19:49103251|49107071	NA	0	21	14.3581017074408	5.53382324400564e-05	Up	4.16948e-05
chr19:58290118|58291514	NA	0	21	14.3581017074408	5.52602912676056e-05	Up	4.16948e-05
chr5:138117611|138147991	NA	0	21	14.3581017074408	5.51825693389592e-05	Up	4.16948e-05
chr11:61094250|61097546	NA	0	21	14.3581017074408	5.51050657303371e-05	Up	4.16948e-05
chr10:27409363|27412628	NA	0	21	14.3581017074408	5.50277795231417e-05	Up	4.16948e-05
chr2:39064972|39065915	NA	0	21	14.3581017074408	5.49507098039216e-05	Up	4.16948e-05
chr2:113411011|113411347	NA	0	21	14.3581017074408	5.48738556643357e-05	Up	4.16948e-05
chr2:9490936|9508648	NA	0	21	14.3581017074408	5.47972162011173e-05	Up	4.16948e-05
chr17:75398391|75398586	NA	0	21	14.3581017074408	5.47207905160391e-05	Up	4.16948e-05
chrX:53672262|53681075	NA	0	21	14.3581017074408	5.46445777158774e-05	Up	4.16948e-05
chr17:4076648|4083172	NA	0	21	14.3581017074408	5.45685769123783e-05	Up	4.16948e-05
chr2:120639361|120658382	NA	0	21	14.3581017074408	5.44927872222222e-05	Up	4.16948e-05
chr10:60507439|60507710	NA	0	21	14.3581017074408	5.44172077669903e-05	Up	4.16948e-05
chr3:51429586|51429691	NA	0	21	14.3581017074408	5.43418376731302e-05	Up	4.16948e-05
chr15:44918528|44921586	NA	0	21	14.3581017074408	5.42666760719226e-05	Up	4.16948e-05
chr11:62311549|62311718	NA	0	21	14.3581017074408	5.41917220994475e-05	Up	4.16948e-05
chr12:48189369|48189542	NA	0	21	14.3581017074408	5.41169748965517e-05	Up	4.16948e-05
chr4:71697255|71698990	NA	0	21	14.3581017074408	5.40424336088154e-05	Up	4.16948e-05
chr1:46032240|46032692	NA	0	21	14.3581017074408	5.396809738652e-05	Up	4.16948e-05
chr4:110580166|110585550	NA	0	21	14.3581017074408	5.38939653846154e-05	Up	4.16948e-05
chr12:11905383|11905513	NA	0	21	14.3581017074408	5.38200367626886e-05	Up	4.16948e-05
chr4:83891479|83900159	NA	0	21	14.3581017074408	5.37463106849315e-05	Up	4.16948e-05
chr10:11523768|11527910	NA	0	21	14.3581017074408	5.36727863201095e-05	Up	4.16948e-05
chr19:3651823|3656555	NA	0	21	14.3581017074408	5.35994628415301e-05	Up	4.16948e-05
chr2:233075035|233114056	NA	0	21	14.3581017074408	5.35263394270123e-05	Up	4.16948e-05
chr17:58700881|58711338	NA	0	21	14.3581017074408	5.34534152588556e-05	Up	4.16948e-05
chr1:180165497|180165617	NA	0	21	14.3581017074408	5.33806895238095e-05	Up	4.16948e-05
chr17:49091592|49098726	NA	0	21	14.3581017074408	5.33081614130435e-05	Up	4.16948e-05
chr17:80042468|80042568	NA	0	21	14.3581017074408	5.32358301221167e-05	Up	4.16948e-05
chr22:41734316|41735195	NA	0	21	14.3581017074408	5.31636948509485e-05	Up	4.16948e-05
chr16:8952206|8953192	NA	0	21	14.3581017074408	5.30917548037889e-05	Up	4.16948e-05
chr11:46098304|46105853	NA	0	21	14.3581017074408	5.30200091891892e-05	Up	4.16948e-05
chr11:46416477|46416644	NA	0	21	14.3581017074408	5.2948457219973e-05	Up	4.16948e-05
chr20:56918971|56919485	NA	0	21	14.3581017074408	5.28770981132076e-05	Up	4.16948e-05
chr17:3953001|3970536	NA	0	21	14.3581017074408	5.2805931090175e-05	Up	4.16948e-05
chr10:50704070|50704172	NA	0	21	14.3581017074408	5.27349553763441e-05	Up	4.16948e-05
chr20:4864287|4880358	NA	0	21	14.3581017074408	5.26641702013423e-05	Up	4.16948e-05
chr1:95496199|95496320	NA	0	21	14.3581017074408	5.25935747989276e-05	Up	4.16948e-05
chr20:31376659|31380576	NA	0	21	14.3581017074408	5.25231684069612e-05	Up	4.16948e-05
chr9:115089266|115089387	NA	0	21	14.3581017074408	5.24529502673797e-05	Up	4.16948e-05
chr6:88227886|88228609	NA	0	21	14.3581017074408	5.23829196261682e-05	Up	4.16948e-05
chr16:75142686|75142809	NA	0	21	14.3581017074408	5.23130757333333e-05	Up	4.16948e-05
chr1:235891375|235894477	NA	0	21	14.3581017074408	5.22434178428762e-05	Up	4.16948e-05
chr6:25515902|25520565	NA	0	21	14.3581017074408	5.2173945212766e-05	Up	4.16948e-05
chr12:48540822|48541020	NA	0	21	14.3581017074408	5.21046571049137e-05	Up	4.16948e-05
chr9:139721619|139721749	NA	0	21	14.3581017074408	5.20355527851459e-05	Up	4.16948e-05
chr14:106725609|106812379	NA	0	21	14.3581017074408	5.19666315231788e-05	Up	4.16948e-05
chr2:54793555|54793692	NA	0	21	14.3581017074408	5.18978925925926e-05	Up	4.16948e-05
chr11:12178081|12178240	NA	0	21	14.3581017074408	5.18293352708058e-05	Up	4.16948e-05
chr7:6509226|6513915	NA	0	21	14.3581017074408	5.17609588390501e-05	Up	4.16948e-05
chr14:67859042|67859958	NA	0	21	14.3581017074408	5.16927625823452e-05	Up	4.16948e-05
chr6:128693077|128693262	NA	0	21	14.3581017074408	5.16247457894737e-05	Up	4.16948e-05
chr2:128560321|128560458	NA	0	21	14.3581017074408	5.15569077529566e-05	Up	4.16948e-05
chr2:239184383|239186596	NA	0	21	14.3581017074408	5.14892477690289e-05	Up	4.16948e-05
chr2:48083157|48083328	NA	0	21	14.3581017074408	5.14217651376147e-05	Up	4.16948e-05
chr1:36773367|36773751	NA	0	21	14.3581017074408	5.13544591623037e-05	Up	4.16948e-05
chr17:1618637|1618778	NA	0	21	14.3581017074408	5.12873291503268e-05	Up	4.16948e-05
chr3:52615499|52615735	NA	0	21	14.3581017074408	5.12203744125326e-05	Up	4.16948e-05
chr11:65190881|65191039	NA	0	21	14.3581017074408	5.11535942633638e-05	Up	4.16948e-05
chr19:37203287|37203769	NA	0	21	14.3581017074408	5.10869880208333e-05	Up	4.16948e-05
chr5:102432244|102433485	NA	0	21	14.3581017074408	5.1020555006502e-05	Up	4.16948e-05
chr14:20852235|20852366	NA	0	21	14.3581017074408	5.09542945454546e-05	Up	4.16948e-05
chr17:75414135|75414236	NA	0	21	14.3581017074408	5.08882059662776e-05	Up	4.16948e-05
chr11:62300142|62300469	NA	0	21	14.3581017074408	5.08222886010363e-05	Up	4.16948e-05
chr22:42289120|42290941	NA	0	21	14.3581017074408	5.07565417852523e-05	Up	4.16948e-05
chr14:50778750|50778917	NA	0	21	14.3581017074408	5.06909648578812e-05	Up	4.16948e-05
chr16:52497846|52502486	NA	0	21	14.3581017074408	5.06255571612903e-05	Up	4.16948e-05
chr22:30032739|30035201	NA	0	21	14.3581017074408	5.05603180412371e-05	Up	4.16948e-05
chr20:3274784|3275275	NA	0	21	14.3581017074408	5.04952468468469e-05	Up	4.16948e-05
chr5:134278170|134296388	NA	0	21	14.3581017074408	5.04303429305913e-05	Up	4.16948e-05
chr8:103372299|103373854	NA	0	21	14.3581017074408	5.0365605648267e-05	Up	4.16948e-05
chr7:27668989|27689252	NA	0	21	14.3581017074408	5.03010343589744e-05	Up	4.16948e-05
chr22:41980247|41980361	NA	0	21	14.3581017074408	5.0236628425096e-05	Up	4.16948e-05
chr19:42221378|42221527	NA	0	21	14.3581017074408	5.01723872122762e-05	Up	4.16948e-05
chr16:89623825|89623963	NA	0	21	14.3581017074408	5.01083100893998e-05	Up	4.16948e-05
chr18:47721314|47721436	NA	0	21	14.3581017074408	5.00443964285714e-05	Up	4.16948e-05
chr1:109181097|109181439	NA	0	21	14.3581017074408	4.99806456050956e-05	Up	4.16948e-05
chr5:175832849|175833157	NA	0	21	14.3581017074408	4.99170569974555e-05	Up	4.16948e-05
chr7:143080248|143080415	NA	0	21	14.3581017074408	4.98536299872935e-05	Up	4.16948e-05
chr14:55360295|55360421	NA	0	21	14.3581017074408	4.97903639593909e-05	Up	4.16948e-05
chr16:89408345|89408477	NA	0	21	14.3581017074408	4.97272583016477e-05	Up	4.16948e-05
chr16:27351506|27370315	NA	0	21	14.3581017074408	4.96643124050633e-05	Up	4.16948e-05
chr10:133771215|133771432	NA	0	21	14.3581017074408	4.96015256637168e-05	Up	4.16948e-05
chr20:30954186|30959677	NA	0	21	14.3581017074408	4.95388974747475e-05	Up	4.16948e-05
chr18:72181443|72181665	NA	0	21	14.3581017074408	4.94764272383354e-05	Up	4.16948e-05
chr4:108614926|108622441	NA	0	21	14.3581017074408	4.94141143576826e-05	Up	4.16948e-05
chr1:204437997|204439014	NA	0	21	14.3581017074408	4.93519582389937e-05	Up	4.16948e-05
chr22:24505301|24505427	NA	0	21	14.3581017074408	4.92899582914573e-05	Up	4.16948e-05
chr16:29845053|29847119	NA	0	21	14.3581017074408	4.92281139272271e-05	Up	4.16948e-05
chrX:13684435|13686502	NA	0	21	14.3581017074408	4.91664245614035e-05	Up	4.16948e-05
chr7:44671747|44671852	NA	0	21	14.3581017074408	4.9104889612015e-05	Up	4.16948e-05
chr3:127911534|127913504	NA	0	21	14.3581017074408	4.90435085e-05	Up	4.16948e-05
chr17:43195810|43196239	NA	0	21	14.3581017074408	4.89822806491885e-05	Up	4.16948e-05
chr9:33953282|33963789	NA	0	21	14.3581017074408	4.89212054862843e-05	Up	4.16948e-05
chr9:78710805|78722267	NA	0	21	14.3581017074408	4.88602824408468e-05	Up	4.16948e-05
chr2:55473472|55476670	NA	0	21	14.3581017074408	4.87995109452736e-05	Up	4.16948e-05
chr4:2705251|2705403	NA	0	21	14.3581017074408	4.87388904347826e-05	Up	4.16948e-05
chr9:6849506|6893232	NA	0	21	14.3581017074408	4.86784203473946e-05	Up	4.16948e-05
chr8:100286425|100287482	NA	0	21	14.3581017074408	4.86181001239157e-05	Up	4.16948e-05
chr11:114494052|114494470	NA	0	21	14.3581017074408	4.85579292079208e-05	Up	4.16948e-05
chr11:130078464|130078579	NA	0	21	14.3581017074408	4.84979070457355e-05	Up	4.16948e-05
chr3:53262396|53263022	NA	0	21	14.3581017074408	4.84380330864198e-05	Up	4.16948e-05
chr14:95606996|95608085	NA	0	21	14.3581017074408	4.83783067817509e-05	Up	4.16948e-05
chr19:4354945|4355170	NA	0	21	14.3581017074408	4.83187275862069e-05	Up	4.16948e-05
chr22:41738532|41739580	NA	0	21	14.3581017074408	4.82592949569496e-05	Up	4.16948e-05
chr2:58311224|58316858	NA	0	21	14.3581017074408	4.82000083538084e-05	Up	4.16948e-05
chr16:2816159|2816264	NA	0	21	14.3581017074408	4.81408672392638e-05	Up	4.16948e-05
chr19:40957270|40964452	NA	0	21	14.3581017074408	4.80818710784314e-05	Up	4.16948e-05
chr9:140563798|140563908	NA	0	21	14.3581017074408	4.80230193390453e-05	Up	4.16948e-05
chr5:107684099|107703654	NA	0	21	14.3581017074408	4.79643114914426e-05	Up	4.16948e-05
chr14:74571235|74571408	NA	0	21	14.3581017074408	4.7905747008547e-05	Up	4.16948e-05
chr1:47825305|47825428	NA	0	21	14.3581017074408	4.78473253658537e-05	Up	4.16948e-05
chr16:50209523|50209643	NA	0	21	14.3581017074408	4.77890460414129e-05	Up	4.16948e-05
chr13:41195374|41219635	NA	0	21	14.3581017074408	4.77309085158151e-05	Up	4.16948e-05
chr11:114096002|114096184	NA	0	21	14.3581017074408	4.7672912272175e-05	Up	4.16948e-05
chr20:6066352|6066841	NA	0	21	14.3581017074408	4.76150567961165e-05	Up	4.16948e-05
chr9:139793164|139794124	NA	0	21	14.3581017074408	4.75573415757576e-05	Up	4.16948e-05
chr7:135187981|135188114	NA	0	21	14.3581017074408	4.74997661016949e-05	Up	4.16948e-05
chr12:110719088|110719226	NA	0	21	14.3581017074408	4.74423298669891e-05	Up	4.16948e-05
chr14:92170895|92174580	NA	0	21	14.3581017074408	4.73850323671498e-05	Up	4.16948e-05
chr21:37635843|37649398	NA	0	21	14.3581017074408	4.73278731001206e-05	Up	4.16948e-05
chr21:37610898|37612253	NA	0	21	14.3581017074408	4.72708515662651e-05	Up	4.16948e-05
chr4:74735111|74735244	NA	0	21	14.3581017074408	4.72139672683514e-05	Up	4.16948e-05
chr3:101575516|101575813	NA	0	21	14.3581017074408	4.71572197115385e-05	Up	4.16948e-05
chr10:5751492|5754881	NA	0	21	14.3581017074408	4.71006084033614e-05	Up	4.16948e-05
chr10:101667058|101667247	NA	0	21	14.3581017074408	4.7044132853717e-05	Up	4.16948e-05
chr9:125832628|125839041	NA	0	21	14.3581017074408	4.69877925748503e-05	Up	4.16948e-05
chr4:48686689|48712715	NA	0	21	14.3581017074408	4.69315870813397e-05	Up	4.16948e-05
chr11:6244989|6245146	NA	0	21	14.3581017074408	4.68755158900836e-05	Up	4.16948e-05
chr12:50156933|50157152	NA	0	21	14.3581017074408	4.68195785202864e-05	Up	4.16948e-05
chr20:43229786|43229892	NA	0	21	14.3581017074408	4.67637744934446e-05	Up	4.16948e-05
chr11:114450853|114453743	NA	0	21	14.3581017074408	4.67081033333333e-05	Up	4.16948e-05
chr16:74680570|74680712	NA	0	21	14.3581017074408	4.66525645659929e-05	Up	4.16948e-05
chr5:41927114|41930019	NA	0	21	14.3581017074408	4.6597157719715e-05	Up	4.16948e-05
chr1:114128008|114133280	NA	0	21	14.3581017074408	4.65418823250297e-05	Up	4.16948e-05
chr1:207113833|207119778	NA	0	21	14.3581017074408	4.6486737914692e-05	Up	4.16948e-05
chr1:36297028|36301594	NA	0	21	14.3581017074408	4.64317240236686e-05	Up	4.16948e-05
chr12:6857357|6857464	NA	0	21	14.3581017074408	4.63768401891253e-05	Up	4.16948e-05
chr2:50280408|50282182	NA	0	21	14.3581017074408	4.63220859504132e-05	Up	4.16948e-05
chr3:123427544|123427742	NA	0	21	14.3581017074408	4.62674608490566e-05	Up	4.16948e-05
chr21:47626592|47627431	NA	0	21	14.3581017074408	4.62129644287397e-05	Up	4.16948e-05
chr2:24785574|24787299	NA	0	21	14.3581017074408	4.61585962352941e-05	Up	4.16948e-05
chr1:2199267|2199498	NA	0	21	14.3581017074408	4.61043558166863e-05	Up	4.16948e-05
chr1:15956819|15970145	NA	0	21	14.3581017074408	4.60502427230047e-05	Up	4.16948e-05
chr2:88425742|88425844	NA	0	21	14.3581017074408	4.59962565064478e-05	Up	4.16948e-05
chr13:61041371|61060082	NA	0	21	14.3581017074408	4.59423967213115e-05	Up	4.16948e-05
chr15:52876941|52885933	NA	0	21	14.3581017074408	4.58886629239766e-05	Up	4.16948e-05
chrX:73428483|73428761	NA	0	21	14.3581017074408	4.58350546728972e-05	Up	4.16948e-05
chr11:77394754|77402283	NA	0	21	14.3581017074408	4.57815715285881e-05	Up	4.16948e-05
chr6:20739749|20781496	NA	0	21	14.3581017074408	4.57282130536131e-05	Up	4.16948e-05
chr2:28631181|28631318	NA	0	21	14.3581017074408	4.56749788125728e-05	Up	4.16948e-05
chr5:170648761|170669824	NA	0	21	14.3581017074408	4.5621868372093e-05	Up	4.16948e-05
chr13:103275226|103280274	NA	0	21	14.3581017074408	4.5568881300813e-05	Up	4.16948e-05
chr2:242190689|242191089	NA	0	21	14.3581017074408	4.55160171693736e-05	Up	4.16948e-05
chr16:67188305|67188468	NA	0	21	14.3581017074408	4.54632755504056e-05	Up	4.16948e-05
chr19:1474173|1474652	NA	0	21	14.3581017074408	4.54106560185185e-05	Up	4.16948e-05
chr11:85707868|85714494	NA	0	21	14.3581017074408	4.5358158150289e-05	Up	4.16948e-05
chr3:138289159|138291826	NA	0	21	14.3581017074408	4.53057815242494e-05	Up	4.16948e-05
chr1:44468014|44497134	NA	0	21	14.3581017074408	4.52535257208766e-05	Up	4.16948e-05
chr10:74468040|74475660	NA	0	21	14.3581017074408	4.52013903225807e-05	Up	4.16948e-05
chr1:230260375|230269579	NA	0	21	14.3581017074408	4.51493749136939e-05	Up	4.16948e-05
chr8:132952745|132958880	NA	0	21	14.3581017074408	4.50974790804598e-05	Up	4.16948e-05
chr11:1096404|1104300	NA	0	21	14.3581017074408	4.50457024110218e-05	Up	4.16948e-05
chr19:16535893|16535999	NA	0	21	14.3581017074408	4.49940444954129e-05	Up	4.16948e-05
chr11:64502597|64503077	NA	0	21	14.3581017074408	4.49425049255441e-05	Up	4.16948e-05
chr7:932505|932617	NA	0	21	14.3581017074408	4.48910832951945e-05	Up	4.16948e-05
chr19:45252092|45252224	NA	0	21	14.3581017074408	4.48397792e-05	Up	4.16948e-05
chr10:103549589|103549780	NA	0	21	14.3581017074408	4.47885922374429e-05	Up	4.16948e-05
chr7:23650789|23651172	NA	0	21	14.3581017074408	4.47375220068415e-05	Up	4.16948e-05
chr19:1825837|1828630	NA	0	21	14.3581017074408	4.46865681093394e-05	Up	4.16948e-05
chr19:41859311|41859447	NA	0	21	14.3581017074408	4.46357301478953e-05	Up	4.16948e-05
chr19:1637068|1637239	NA	0	21	14.3581017074408	4.45850077272727e-05	Up	4.16948e-05
chr11:12207474|12208002	NA	0	21	14.3581017074408	4.45344004540295e-05	Up	4.16948e-05
chr12:122837272|122839859	NA	0	21	14.3581017074408	4.44839079365079e-05	Up	4.16948e-05
chr11:65267990|65268121	NA	0	21	14.3581017074408	4.44335297848245e-05	Up	4.16948e-05
chr17:29318289|29318529	NA	0	21	14.3581017074408	4.43832656108597e-05	Up	4.16948e-05
chr10:133770842|133770957	NA	0	21	14.3581017074408	4.43331150282486e-05	Up	4.16948e-05
chr1:39806173|39806625	NA	0	21	14.3581017074408	4.42830776523702e-05	Up	4.16948e-05
chr11:3712576|3716836	NA	0	21	14.3581017074408	4.42331531003382e-05	Up	4.16948e-05
chr11:75052608|75053718	NA	0	21	14.3581017074408	4.4183340990991e-05	Up	4.16948e-05
chr7:149700668|149700791	NA	0	21	14.3581017074408	4.41336409448819e-05	Up	4.16948e-05
chr22:45241148|45244940	NA	0	21	14.3581017074408	4.40840525842697e-05	Up	4.16948e-05
chr6:118832460|118845083	NA	0	21	14.3581017074408	4.40345755331089e-05	Up	4.16948e-05
chr9:131822589|131822775	NA	0	21	14.3581017074408	4.39852094170404e-05	Up	4.16948e-05
chr15:63032861|63040637	NA	0	21	14.3581017074408	4.39359538633819e-05	Up	4.16948e-05
chr10:70514470|70517134	NA	0	21	14.3581017074408	4.38868085011186e-05	Up	4.16948e-05
chr3:101143371|101143575	NA	0	21	14.3581017074408	4.38377729608939e-05	Up	4.16948e-05
chr2:74326522|74326708	NA	0	21	14.3581017074408	4.3788846875e-05	Up	4.16948e-05
chr11:121323211|121340748	NA	0	21	14.3581017074408	4.3740029877369e-05	Up	4.16948e-05
chr7:27668989|27672064	NA	0	21	14.3581017074408	4.36913216035635e-05	Up	4.16948e-05
chr3:195352202|195456610	NA	0	21	14.3581017074408	4.36427216907675e-05	Up	4.16948e-05
chr17:41456119|41456630	NA	0	21	14.3581017074408	4.35942297777778e-05	Up	4.16948e-05
chr9:136657012|136657594	NA	0	21	14.3581017074408	4.35458455049945e-05	Up	4.16948e-05
chr22:25771779|25777545	NA	0	21	14.3581017074408	4.34975685144124e-05	Up	4.16948e-05
chr16:24551425|24551753	NA	0	21	14.3581017074408	4.34493984496124e-05	Up	4.16948e-05
chr19:4361418|4361562	NA	0	21	14.3581017074408	4.34013349557522e-05	Up	4.16948e-05
chr22:50726095|50726434	NA	0	21	14.3581017074408	4.3353377679558e-05	Up	4.16948e-05
chr7:8043537|8110761	NA	0	21	14.3581017074408	4.33055262693157e-05	Up	4.16948e-05
chr22:43405746|43406875	NA	0	21	14.3581017074408	4.32577803748622e-05	Up	4.16948e-05
chr4:106832305|106832889	NA	0	21	14.3581017074408	4.32101396475771e-05	Up	4.16948e-05
chr9:124518358|124518470	NA	0	21	14.3581017074408	4.3162603740374e-05	Up	4.16948e-05
chr17:37840849|37842272	NA	0	21	14.3581017074408	4.31151723076923e-05	Up	4.16948e-05
chr14:71880664|71933964	NA	0	21	14.3581017074408	4.30678450054885e-05	Up	4.16948e-05
chr14:102506572|102507010	NA	22	180	3.03242147769238	8.27562845378151e-18	Up	1.046546e-18
chr22:32874967|32875262	NA	22	127	2.52925306813487	7.03764567768595e-10	Up	1.809894e-10
chr3:196118683|196129890	NA	34	180	2.40439025507934	1.57975590950226e-12	Up	3.71016e-13
chr2:64083439|64085070	NA	34	148	2.12199052437861	1.2269546252505e-08	Up	6.50638e-09
chr1:1601102|1666274	NA	123	454	1.88403398195167	3.59486624299065e-18	Up	4.08768e-19
chr16:85667519|85667738	NA	168	613	1.86742584091202	1.645236872e-23	Up	8.74196e-25
chr15:25650607|25657118	NA	56	201	1.84369676912132	1.477230732e-08	Up	7.84926e-09
chr19:40421091|40421696	NA	34	106	1.64045761331286	0.000352414291347207	Up	0.000341928
chr19:40368302|40384167	NA	2233	5686	1.34843084785505	1.51317818666667e-83	Up	4.82416e-86
chr19:40376630|40408135	NA	3198	0	-21.6087385081424	0	Down	0
chr17:57808781|57816308	NA	180	0	-17.4576373809918	1.30132772e-72	Down	5.53168e-75
chr22:50810448|50832564	NA	135	0	-17.0425998817129	3.581284148e-54	Down	1.902914e-56
chr8:17570722|17581342	NA	135	0	-17.0425998817129	2.98440345666667e-54	Down	1.902914e-56
chr19:334399|336173	NA	112	0	-16.7731392067197	6.6705608e-45	Down	5.67104e-47
chr2:9048750|9098771	NA	112	0	-16.7731392067197	5.92938737777778e-45	Down	5.67104e-47
chr1:114214355|114216087	NA	101	0	-16.6239957674139	1.64823335818182e-40	Down	1.926734e-42
chr3:196831773|196846401	NA	101	0	-16.6239957674139	1.51088057833333e-40	Down	1.926734e-42
chr10:104931890|104932115	NA	90	0	-16.4576373809918	4.10657418666667e-36	Down	6.54608e-38
chr16:89484691|89497734	NA	90	0	-16.4576373809918	3.8499133e-36	Down	6.54608e-38
chr12:94562928|94580249	NA	90	0	-16.4576373809918	3.62344781176471e-36	Down	6.54608e-38
chr4:129913321|129925031	NA	90	0	-16.4576373809918	3.42214515555556e-36	Down	6.54608e-38
chr11:57258696|57259335	NA	90	0	-16.4576373809918	3.24203225263158e-36	Down	6.54608e-38
chr19:45377172|45377735	NA	79	0	-16.2695650328392	8.37128656e-32	Down	2.22404e-33
chr14:20811405|20811559	NA	79	0	-16.2695650328392	8.049314e-32	Down	2.22404e-33
chr2:47606091|47607108	NA	79	0	-16.2695650328392	7.75119125925926e-32	Down	2.22404e-33
chr3:10015311|10019130	NA	79	0	-16.2695650328392	7.474363e-32	Down	2.22404e-33
chr17:67124759|67130883	NA	67	0	-16.0318734751199	5.24501032571429e-27	Down	1.950854e-28
chr13:114806475|114839312	NA	67	0	-16.0318734751199	5.09931559444444e-27	Down	1.950854e-28
chr22:36730799|36730930	NA	67	0	-16.0318734751199	4.96149625405405e-27	Down	1.950854e-28
chr2:122363276|122363756	NA	67	0	-16.0318734751199	4.8309305631579e-27	Down	1.950854e-28
chr9:15451317|15453203	NA	67	0	-16.0318734751199	4.70706054871795e-27	Down	1.950854e-28
chr10:5751492|5756170	NA	67	0	-16.0318734751199	4.589384035e-27	Down	1.950854e-28
chr1:35879572|35881315	NA	67	0	-16.0318734751199	4.47744783902439e-27	Down	1.950854e-28
chr7:44089823|44092540	NA	67	0	-16.0318734751199	4.37084193809524e-27	Down	1.950854e-28
chr17:4186092|4210418	NA	67	0	-16.0318734751199	4.26919445116279e-27	Down	1.950854e-28
chr11:77394754|77404656	NA	67	0	-16.0318734751199	4.17216730454545e-27	Down	1.950854e-28
chr3:57269593|57276170	NA	67	0	-16.0318734751199	4.07945247555556e-27	Down	1.950854e-28
chr13:33091993|33101669	NA	67	0	-16.0318734751199	3.99076872608696e-27	Down	1.950854e-28
chr8:131370262|131374017	NA	56	0	-15.7731392067197	1.22293467058824e-22	Down	6.62802e-24
chr4:106345352|106377902	NA	56	0	-15.7731392067197	1.19941669615385e-22	Down	6.62802e-24
chr5:127848779|127866386	NA	56	0	-15.7731392067197	1.17678619245283e-22	Down	6.62802e-24
chr18:51800295|51804225	NA	56	0	-15.7731392067197	1.15499385555556e-22	Down	6.62802e-24
chr12:32751430|32764217	NA	56	0	-15.7731392067197	1.13399396727273e-22	Down	6.62802e-24
chr4:25848915|25849486	NA	56	0	-15.7731392067197	1.113744075e-22	Down	6.62802e-24
chr1:115005725|115007010	NA	56	0	-15.7731392067197	1.09420470526316e-22	Down	6.62802e-24
chr9:17986268|17989994	NA	56	0	-15.7731392067197	1.07533910689655e-22	Down	6.62802e-24
chr2:173435453|173460751	NA	56	0	-15.7731392067197	1.05711302033898e-22	Down	6.62802e-24
chr18:9524591|9525849	NA	56	0	-15.7731392067197	1.03949447e-22	Down	6.62802e-24
chr7:100610493|100613378	NA	56	0	-15.7731392067197	1.02245357704918e-22	Down	6.62802e-24
chr5:132219031|132220811	NA	45	0	-15.4576373809918	2.9027658630137e-18	Down	2.25188e-19
chr14:69256635|69256823	NA	45	0	-15.4576373809918	2.8635392972973e-18	Down	2.25188e-19
chr3:11268993|11270594	NA	45	0	-15.4576373809918	2.82535877333333e-18	Down	2.25188e-19
chr7:100839142|100839266	NA	45	0	-15.4576373809918	2.788183e-18	Down	2.25188e-19
chr22:30695432|30700619	NA	45	0	-15.4576373809918	2.75197283116883e-18	Down	2.25188e-19
chrX:139865339|139866824	NA	45	0	-15.4576373809918	2.71669112820513e-18	Down	2.25188e-19
chr9:72347054|72349170	NA	45	0	-15.4576373809918	2.68230263291139e-18	Down	2.25188e-19
chr1:197611840|197684204	NA	45	0	-15.4576373809918	2.64877385e-18	Down	2.25188e-19
chr1:207103642|207103807	NA	45	0	-15.4576373809918	2.6160729382716e-18	Down	2.25188e-19
chr5:142416760|142437312	NA	45	0	-15.4576373809918	2.5841696097561e-18	Down	2.25188e-19
chr14:68234420|68236447	NA	45	0	-15.4576373809918	2.55303503614458e-18	Down	2.25188e-19
chr5:95091099|95099324	NA	45	0	-15.4576373809918	2.52264176190476e-18	Down	2.25188e-19
chr7:144288515|144345972	NA	45	0	-15.4576373809918	2.49296362352941e-18	Down	2.25188e-19
chr22:50885774|50886010	NA	45	0	-15.4576373809918	2.4639756744186e-18	Down	2.25188e-19
chr5:10415599|10417516	NA	45	0	-15.4576373809918	2.43565411494253e-18	Down	2.25188e-19
chr5:65284462|65290692	NA	45	0	-15.4576373809918	2.40797622727273e-18	Down	2.25188e-19
chr14:97312431|97327072	NA	45	0	-15.4576373809918	2.38092031460674e-18	Down	2.25188e-19
chr15:50596162|50601995	NA	45	0	-15.4576373809918	2.35446564444444e-18	Down	2.25188e-19
chr8:142146607|142148236	NA	45	0	-15.4576373809918	2.3285923956044e-18	Down	2.25188e-19
chr1:10032076|10041228	NA	45	0	-15.4576373809918	2.30328160869565e-18	Down	2.25188e-19
chr19:49737184|49737322	NA	45	0	-15.4576373809918	2.27851513978495e-18	Down	2.25188e-19
chr9:96233422|96261168	NA	45	0	-15.4576373809918	2.25427561702128e-18	Down	2.25188e-19
chr2:44190726|44202356	NA	45	0	-15.4576373809918	2.2305464e-18	Down	2.25188e-19
chr2:242694459|242695429	NA	45	0	-15.4576373809918	2.20731154166667e-18	Down	2.25188e-19
chr17:62515438|62519013	NA	45	0	-15.4576373809918	2.18455575257732e-18	Down	2.25188e-19
chr17:34949161|34949449	NA	45	0	-15.4576373809918	2.16226436734694e-18	Down	2.25188e-19
chr10:89527430|89536184	NA	45	0	-15.4576373809918	2.14042331313131e-18	Down	2.25188e-19
chr13:95813442|95822882	NA	45	0	-15.4576373809918	2.11901908e-18	Down	2.25188e-19
chr14:23346364|23346664	NA	45	0	-15.4576373809918	2.09803869306931e-18	Down	2.25188e-19
chr13:113845181|113854830	NA	45	0	-15.4576373809918	2.07746968627451e-18	Down	2.25188e-19
chr21:37619814|37620866	NA	45	0	-15.4576373809918	2.0573000776699e-18	Down	2.25188e-19
chr18:46986871|46987069	NA	45	0	-15.4576373809918	2.03751834615385e-18	Down	2.25188e-19
chr5:76745584|76760634	NA	45	0	-15.4576373809918	2.01811340952381e-18	Down	2.25188e-19
chr8:74585341|74601048	NA	45	0	-15.4576373809918	1.99907460377358e-18	Down	2.25188e-19
chr10:126829919|126830077	NA	34	0	-15.0532471259124	5.624489328125e-14	Down	7.65074e-15
chr16:11214471|11217803	NA	34	0	-15.0532471259124	5.58088863565892e-14	Down	7.65074e-15
chr4:77550019|77554342	NA	34	0	-15.0532471259124	5.53795872307692e-14	Down	7.65074e-15
chr3:33109721|33114205	NA	34	0	-15.0532471259124	5.49568422900763e-14	Down	7.65074e-15
chr19:55715149|55716960	NA	34	0	-15.0532471259124	5.45405025757576e-14	Down	7.65074e-15
chr5:147928230|147953035	NA	34	0	-15.0532471259124	5.41304236090226e-14	Down	7.65074e-15
chr12:49445739|49445898	NA	34	0	-15.0532471259124	5.37264652238806e-14	Down	7.65074e-15
chr15:99250790|99251336	NA	34	0	-15.0532471259124	5.33284914074074e-14	Down	7.65074e-15
chr19:47778618|47778925	NA	34	0	-15.0532471259124	5.29363701470588e-14	Down	7.65074e-15
chr6:138763119|138768330	NA	34	0	-15.0532471259124	5.25499732846715e-14	Down	7.65074e-15
chr9:33932559|33933626	NA	34	0	-15.0532471259124	5.21691763768116e-14	Down	7.65074e-15
chrX:54578019|54578128	NA	34	0	-15.0532471259124	5.17938585611511e-14	Down	7.65074e-15
chr5:179233538|179233656	NA	34	0	-15.0532471259124	5.14239024285714e-14	Down	7.65074e-15
chr7:3658711|3681737	NA	34	0	-15.0532471259124	5.10591939007092e-14	Down	7.65074e-15
chr15:42579888|42598810	NA	34	0	-15.0532471259124	5.06996221126761e-14	Down	7.65074e-15
chr11:71706495|71706597	NA	34	0	-15.0532471259124	5.03450793006993e-14	Down	7.65074e-15
chr7:102665509|102669865	NA	34	0	-15.0532471259124	4.99954606944444e-14	Down	7.65074e-15
chr9:20819794|20823114	NA	34	0	-15.0532471259124	4.96506644137931e-14	Down	7.65074e-15
chr4:148867767|148887990	NA	34	0	-15.0532471259124	4.9310591369863e-14	Down	7.65074e-15
chr3:195501062|195505238	NA	34	0	-15.0532471259124	4.8975145170068e-14	Down	7.65074e-15
chr2:61505299|61508377	NA	34	0	-15.0532471259124	4.8644232027027e-14	Down	7.65074e-15
chr14:89041037|89044484	NA	34	0	-15.0532471259124	4.83177606711409e-14	Down	7.65074e-15
chr16:28967033|28967158	NA	34	0	-15.0532471259124	4.79956422666667e-14	Down	7.65074e-15
chr6:10702601|10702872	NA	34	0	-15.0532471259124	4.76777903311258e-14	Down	7.65074e-15
chr3:138289159|138291774	NA	34	0	-15.0532471259124	4.73641206578947e-14	Down	7.65074e-15
chr17:37864573|37866734	NA	34	0	-15.0532471259124	4.70545512418301e-14	Down	7.65074e-15
chr2:202257631|202264216	NA	34	0	-15.0532471259124	4.67490022077922e-14	Down	7.65074e-15
chr15:44085877|44086045	NA	34	0	-15.0532471259124	4.64473957419355e-14	Down	7.65074e-15
chr7:101862641|101863011	NA	34	0	-15.0532471259124	4.6149656025641e-14	Down	7.65074e-15
chr10:52907841|52916908	NA	34	0	-15.0532471259124	4.58557091719745e-14	Down	7.65074e-15
chr1:23081316|23081437	NA	34	0	-15.0532471259124	4.5565483164557e-14	Down	7.65074e-15
chr16:22260075|22262643	NA	34	0	-15.0532471259124	4.52789077987421e-14	Down	7.65074e-15
chr1:42744019|42776781	NA	34	0	-15.0532471259124	4.4995914625e-14	Down	7.65074e-15
chr7:73246562|73246693	NA	34	0	-15.0532471259124	4.47164368944099e-14	Down	7.65074e-15
chr12:113407963|113408118	NA	34	0	-15.0532471259124	4.44404095061728e-14	Down	7.65074e-15
chr2:175006552|175022592	NA	34	0	-15.0532471259124	4.41677689570552e-14	Down	7.65074e-15
chrX:67733168|67741339	NA	34	0	-15.0532471259124	4.38984532926829e-14	Down	7.65074e-15
chr2:7172651|7172768	NA	34	0	-15.0532471259124	4.36324020606061e-14	Down	7.65074e-15
chr4:152336875|152425143	NA	34	0	-15.0532471259124	4.33695562650602e-14	Down	7.65074e-15
chr21:42860320|42861520	NA	34	0	-15.0532471259124	4.31098583233533e-14	Down	7.65074e-15
chr10:121186416|121186841	NA	34	0	-15.0532471259124	4.28532520238095e-14	Down	7.65074e-15
chr12:106770136|106773917	NA	34	0	-15.0532471259124	4.25996824852071e-14	Down	7.65074e-15
chrX:48853661|48855916	NA	34	0	-15.0532471259124	4.23490961176471e-14	Down	7.65074e-15
chr14:50175876|50190670	NA	34	0	-15.0532471259124	4.21014405847953e-14	Down	7.65074e-15
chr5:79462205|79473886	NA	34	0	-15.0532471259124	4.18566647674419e-14	Down	7.65074e-15
chr1:110202411|110233186	NA	34	0	-15.0532471259124	4.16147187283237e-14	Down	7.65074e-15
chr17:39911039|39911851	NA	34	0	-15.0532471259124	4.13755536781609e-14	Down	7.65074e-15
chrX:73071957|73072109	NA	34	0	-15.0532471259124	4.11391219428571e-14	Down	7.65074e-15
chr16:31102095|31102663	NA	34	0	-15.0532471259124	4.09053769318182e-14	Down	7.65074e-15
chr12:9248206|9251341	NA	34	0	-15.0532471259124	4.06742731073446e-14	Down	7.65074e-15
chr5:153413350|153414527	NA	34	0	-15.0532471259124	4.04457659550562e-14	Down	7.65074e-15
chr8:124146353|124157095	NA	34	0	-15.0532471259124	4.02198119553073e-14	Down	7.65074e-15
chr1:197552281|197586889	NA	34	0	-15.0532471259124	3.99963685555556e-14	Down	7.65074e-15
chr19:50787529|50788049	NA	34	0	-15.0532471259124	3.97753941436464e-14	Down	7.65074e-15
chr17:40652724|40653322	NA	34	0	-15.0532471259124	3.9556848021978e-14	Down	7.65074e-15
chr2:3425651|3428434	NA	34	0	-15.0532471259124	3.93406903825137e-14	Down	7.65074e-15
chr19:13264293|13264397	NA	34	0	-15.0532471259124	3.91268822826087e-14	Down	7.65074e-15
chr10:134219765|134220174	NA	34	0	-15.0532471259124	3.89153856216216e-14	Down	7.65074e-15
chr4:159834622|159834874	NA	22	0	-14.4252159032994	2.5881356557377e-09	Down	6.711e-10
chr19:40424184|40424439	NA	22	0	-14.4252159032994	2.57757183673469e-09	Down	6.711e-10
chr10:61432527|61444085	NA	22	0	-14.4252159032994	2.56709390243902e-09	Down	6.711e-10
chr1:16044387|16047883	NA	22	0	-14.4252159032994	2.5567008097166e-09	Down	6.711e-10
chr15:35152242|35159810	NA	22	0	-14.4252159032994	2.54639153225806e-09	Down	6.711e-10
chr1:228589273|228589444	NA	22	0	-14.4252159032994	2.53616506024096e-09	Down	6.711e-10
chr19:18632730|18652805	NA	22	0	-14.4252159032994	2.5260204e-09	Down	6.711e-10
chr16:23707214|23712435	NA	22	0	-14.4252159032994	2.51595657370518e-09	Down	6.711e-10
chr21:46273935|46274063	NA	22	0	-14.4252159032994	2.50597261904762e-09	Down	6.711e-10
chr15:81605701|81605933	NA	22	0	-14.4252159032994	2.49606758893281e-09	Down	6.711e-10
chr11:70820986|70858384	NA	22	0	-14.4252159032994	2.4862405511811e-09	Down	6.711e-10
chr1:176050287|176105683	NA	22	0	-14.4252159032994	2.47649058823529e-09	Down	6.711e-10
chr19:16790794|16793319	NA	22	0	-14.4252159032994	2.466816796875e-09	Down	6.711e-10
chr2:190584298|190585513	NA	22	0	-14.4252159032994	2.45721828793774e-09	Down	6.711e-10
chr3:132337477|132350323	NA	22	0	-14.4252159032994	2.44769418604651e-09	Down	6.711e-10
chr8:102595398|102595525	NA	22	0	-14.4252159032994	2.43824362934363e-09	Down	6.711e-10
chr6:139456586|139495668	NA	22	0	-14.4252159032994	2.42886576923077e-09	Down	6.711e-10
chr5:132213586|132214011	NA	22	0	-14.4252159032994	2.41955977011494e-09	Down	6.711e-10
chr12:72020039|72022817	NA	22	0	-14.4252159032994	2.41032480916031e-09	Down	6.711e-10
chr16:56419830|56423287	NA	22	0	-14.4252159032994	2.40116007604563e-09	Down	6.711e-10
chr11:47564718|47564885	NA	22	0	-14.4252159032994	2.39206477272727e-09	Down	6.711e-10
chr2:232995328|233001429	NA	22	0	-14.4252159032994	2.38303811320755e-09	Down	6.711e-10
chr5:77423853|77461496	NA	22	0	-14.4252159032994	2.37407932330827e-09	Down	6.711e-10
chr7:150555082|150556008	NA	22	0	-14.4252159032994	2.36518764044944e-09	Down	6.711e-10
chr10:70152894|70154208	NA	22	0	-14.4252159032994	2.35636231343284e-09	Down	6.711e-10
chr1:1322282|1322677	NA	22	0	-14.4252159032994	2.34760260223048e-09	Down	6.711e-10
chr19:4839122|4839450	NA	22	0	-14.4252159032994	2.33890777777778e-09	Down	6.711e-10
chr2:232592449|232592570	NA	22	0	-14.4252159032994	2.33027712177122e-09	Down	6.711e-10
chr6:129932677|129939997	NA	22	0	-14.4252159032994	2.32170992647059e-09	Down	6.711e-10
chr10:105382226|105420872	NA	22	0	-14.4252159032994	2.31320549450549e-09	Down	6.711e-10
chr3:12398746|12398851	NA	22	0	-14.4252159032994	2.30476313868613e-09	Down	6.711e-10
chr1:9931244|9938047	NA	22	0	-14.4252159032994	2.29638218181818e-09	Down	6.711e-10
chr21:16433202|16433356	NA	22	0	-14.4252159032994	2.28806195652174e-09	Down	6.711e-10
chr5:128861976|128864370	NA	22	0	-14.4252159032994	2.27980180505415e-09	Down	6.711e-10
chr2:219924613|219924765	NA	22	0	-14.4252159032994	2.27160107913669e-09	Down	6.711e-10
chr20:35559162|35575207	NA	22	0	-14.4252159032994	2.26345913978495e-09	Down	6.711e-10
chr10:11636629|11639716	NA	22	0	-14.4252159032994	2.25537535714286e-09	Down	6.711e-10
chr4:83799882|83803090	NA	22	0	-14.4252159032994	2.24734911032028e-09	Down	6.711e-10
chr8:93929156|93966792	NA	22	0	-14.4252159032994	2.23937978723404e-09	Down	6.711e-10
chr1:171526480|171526681	NA	22	0	-14.4252159032994	2.2314667844523e-09	Down	6.711e-10
chr1:54642822|54642969	NA	22	0	-14.4252159032994	2.22360950704225e-09	Down	6.711e-10
chr5:131819626|131820109	NA	22	0	-14.4252159032994	2.21580736842105e-09	Down	6.711e-10
chr1:150720252|150730456	NA	22	0	-14.4252159032994	2.20805979020979e-09	Down	6.711e-10
chr17:30487057|30487173	NA	22	0	-14.4252159032994	2.20036620209059e-09	Down	6.711e-10
chr1:87031502|87033212	NA	22	0	-14.4252159032994	2.19272604166667e-09	Down	6.711e-10
chr22:38208893|38209616	NA	22	0	-14.4252159032994	2.18513875432526e-09	Down	6.711e-10
chr5:132161324|132161544	NA	22	0	-14.4252159032994	2.17760379310345e-09	Down	6.711e-10
chr17:169210|177370	NA	22	0	-14.4252159032994	2.1701206185567e-09	Down	6.711e-10
chr17:38337993|38340453	NA	22	0	-14.4252159032994	2.16268869863014e-09	Down	6.711e-10
chr3:195686054|195686957	NA	22	0	-14.4252159032994	2.15530750853242e-09	Down	6.711e-10
chr1:197552281|197581153	NA	22	0	-14.4252159032994	2.14797653061224e-09	Down	6.711e-10
chr17:38599883|38600110	NA	22	0	-14.4252159032994	2.14069525423729e-09	Down	6.711e-10
chr4:185580493|185587218	NA	22	0	-14.4252159032994	2.13346317567568e-09	Down	6.711e-10
chr5:127466758|127469967	NA	22	0	-14.4252159032994	2.1262797979798e-09	Down	6.711e-10
chr8:18656804|18662408	NA	22	0	-14.4252159032994	2.11914463087248e-09	Down	6.711e-10
chr7:129679303|129688984	NA	22	0	-14.4252159032994	2.11205719063545e-09	Down	6.711e-10
chr14:105414272|105414437	NA	22	0	-14.4252159032994	2.105017e-09	Down	6.711e-10
chr3:49014624|49014737	NA	22	0	-14.4252159032994	2.09802358803987e-09	Down	6.711e-10
chr11:107965117|107966418	NA	22	0	-14.4252159032994	2.09107649006622e-09	Down	6.711e-10
chr17:37437641|37453448	NA	22	0	-14.4252159032994	2.08417524752475e-09	Down	6.711e-10
chr16:1830302|1830575	NA	22	0	-14.4252159032994	2.07731940789474e-09	Down	6.711e-10
chr16:2816596|2816743	NA	22	0	-14.4252159032994	2.07050852459016e-09	Down	6.711e-10
chr11:102742323|102742682	NA	22	0	-14.4252159032994	2.06374215686274e-09	Down	6.711e-10
chr3:121563299|121591635	NA	22	0	-14.4252159032994	2.05701986970684e-09	Down	6.711e-10
chr9:137293477|137300965	NA	22	0	-14.4252159032994	2.05034123376623e-09	Down	6.711e-10
chr14:104205015|104209160	NA	22	0	-14.4252159032994	2.04370582524272e-09	Down	6.711e-10
chr7:128398924|128399906	NA	22	0	-14.4252159032994	2.03711322580645e-09	Down	6.711e-10
chr9:96282258|96282537	NA	22	0	-14.4252159032994	2.03056302250804e-09	Down	6.711e-10
chr13:33306237|33309467	NA	22	0	-14.4252159032994	2.02405480769231e-09	Down	6.711e-10
chr11:67076602|67076776	NA	22	0	-14.4252159032994	2.01758817891374e-09	Down	6.711e-10
chr16:21973780|21987564	NA	22	0	-14.4252159032994	2.0111627388535e-09	Down	6.711e-10
chr22:18443492|18444243	NA	22	0	-14.4252159032994	2.0047780952381e-09	Down	6.711e-10
chr1:114986693|115007010	NA	22	0	-14.4252159032994	1.99843386075949e-09	Down	6.711e-10
chr7:2282226|2282357	NA	22	0	-14.4252159032994	1.99212965299685e-09	Down	6.711e-10
chr22:37328806|37330036	NA	22	0	-14.4252159032994	1.98586509433962e-09	Down	6.711e-10
chr12:113559313|113568746	NA	22	0	-14.4252159032994	1.97963981191223e-09	Down	6.711e-10
chr1:1104200|1104698	NA	22	0	-14.4252159032994	1.9734534375e-09	Down	6.711e-10
chr5:72370568|72374139	NA	22	0	-14.4252159032994	1.96730560747664e-09	Down	6.711e-10
chr2:162036124|162061304	NA	22	0	-14.4252159032994	1.96119596273292e-09	Down	6.711e-10
chr16:89167069|89169167	NA	22	0	-14.4252159032994	1.95512414860681e-09	Down	6.711e-10
chr10:93185037|93221941	NA	22	0	-14.4252159032994	1.94908981481481e-09	Down	6.711e-10
chr16:25232777|25232904	NA	22	0	-14.4252159032994	1.94309261538462e-09	Down	6.711e-10
chr3:195435617|195456610	NA	22	0	-14.4252159032994	1.93713220858896e-09	Down	6.711e-10
chr18:45374845|45377698	NA	22	0	-14.4252159032994	1.93120825688073e-09	Down	6.711e-10
chr6:45894313|45894429	NA	22	0	-14.4252159032994	1.92532042682927e-09	Down	6.711e-10
chr15:45756114|45756247	NA	22	0	-14.4252159032994	1.91946838905775e-09	Down	6.711e-10
chr2:178125284|178126165	NA	22	0	-14.4252159032994	1.91365181818182e-09	Down	6.711e-10
chr15:52433336|52442122	NA	22	0	-14.4252159032994	1.90787039274924e-09	Down	6.711e-10
chr1:12638745|12639440	NA	22	0	-14.4252159032994	1.90212379518072e-09	Down	6.711e-10
chr4:7008358|7012508	NA	22	0	-14.4252159032994	1.89641171171171e-09	Down	6.711e-10
chr5:109049220|109091157	NA	22	0	-14.4252159032994	1.89073383233533e-09	Down	6.711e-10
chr18:56376610|56377304	NA	22	0	-14.4252159032994	1.88508985074627e-09	Down	6.711e-10
chr2:200188525|200193633	NA	22	0	-14.4252159032994	1.87947946428571e-09	Down	6.711e-10
chr3:195594864|195595203	NA	22	0	-14.4252159032994	1.87390237388724e-09	Down	6.711e-10
chr21:16386664|16415895	NA	22	0	-14.4252159032994	1.86835828402367e-09	Down	6.711e-10
chr1:120165864|120166140	NA	22	0	-14.4252159032994	1.86284690265487e-09	Down	6.711e-10
chr10:70227879|70229920	NA	22	0	-14.4252159032994	1.85736794117647e-09	Down	6.711e-10
chr16:31733946|31734674	NA	22	0	-14.4252159032994	1.8519211143695e-09	Down	6.711e-10
chr19:42839186|42839537	NA	22	0	-14.4252159032994	1.84650614035088e-09	Down	6.711e-10
chr10:120823307|120824559	NA	22	0	-14.4252159032994	1.84112274052478e-09	Down	6.711e-10
chr2:118860772|118865953	NA	22	0	-14.4252159032994	1.83577063953488e-09	Down	6.711e-10
chr6:101246588|101253756	NA	22	0	-14.4252159032994	1.83044956521739e-09	Down	6.711e-10
chr5:175995983|175998310	NA	22	0	-14.4252159032994	1.82515924855491e-09	Down	6.711e-10
chr7:37250990|37264635	NA	22	0	-14.4252159032994	1.81989942363112e-09	Down	6.711e-10
chr3:187936746|187938042	NA	22	0	-14.4252159032994	1.81466982758621e-09	Down	6.711e-10
chr22:45182336|45221473	NA	22	0	-14.4252159032994	1.80947020057307e-09	Down	6.711e-10
chr3:17664139|17688548	NA	22	0	-14.4252159032994	1.80430028571429e-09	Down	6.711e-10
chr2:227729319|227732034	NA	22	0	-14.4252159032994	1.79915982905983e-09	Down	6.711e-10
chr7:98625931|98626087	NA	22	0	-14.4252159032994	1.79404857954545e-09	Down	6.711e-10
chr19:39153677|39153813	NA	22	0	-14.4252159032994	1.78896628895184e-09	Down	6.711e-10
chr10:133772099|133772284	NA	22	0	-14.4252159032994	1.78391271186441e-09	Down	6.711e-10
chr2:203921149|203922176	NA	22	0	-14.4252159032994	1.7788876056338e-09	Down	6.711e-10
chr2:128855002|128861588	NA	22	0	-14.4252159032994	1.77389073033708e-09	Down	6.711e-10
chr16:74541934|74542168	NA	22	0	-14.4252159032994	1.7689218487395e-09	Down	6.711e-10
chr19:36212002|36212110	NA	22	0	-14.4252159032994	1.76398072625698e-09	Down	6.711e-10
chr13:36886281|36886614	NA	22	0	-14.4252159032994	1.75906713091922e-09	Down	6.711e-10
chr4:40468593|40468716	NA	22	0	-14.4252159032994	1.75418083333333e-09	Down	6.711e-10
chr2:10559859|10560261	NA	22	0	-14.4252159032994	1.7493216066482e-09	Down	6.711e-10
chr3:57276883|57282379	NA	22	0	-14.4252159032994	1.74448922651934e-09	Down	6.711e-10
chr11:62652648|62653080	NA	22	0	-14.4252159032994	1.73968347107438e-09	Down	6.711e-10
chr13:113751021|113751169	NA	22	0	-14.4252159032994	1.73490412087912e-09	Down	6.711e-10
chr19:49669297|49686469	NA	22	0	-14.4252159032994	1.73015095890411e-09	Down	6.711e-10
chr21:42609439|42609656	NA	22	0	-14.4252159032994	1.7254237704918e-09	Down	6.711e-10
chr9:20758088|20765072	NA	22	0	-14.4252159032994	1.72072234332425e-09	Down	6.711e-10
chr1:231672958|231678357	NA	22	0	-14.4252159032994	1.7160464673913e-09	Down	6.711e-10
chr7:5447474|5448435	NA	22	0	-14.4252159032994	1.71139593495935e-09	Down	6.711e-10
chr19:45186782|45186949	NA	22	0	-14.4252159032994	1.70677054054054e-09	Down	6.711e-10
chr2:58425728|58459247	NA	22	0	-14.4252159032994	1.70217008086253e-09	Down	6.711e-10
chr7:100607517|100608321	NA	22	0	-14.4252159032994	1.69759435483871e-09	Down	6.711e-10
chr1:33409619|33411229	NA	22	0	-14.4252159032994	1.69304316353887e-09	Down	6.711e-10
chr2:206992520|206994966	NA	22	0	-14.4252159032994	1.68851631016043e-09	Down	6.711e-10
chr4:143324090|143352538	NA	22	0	-14.4252159032994	1.6840136e-09	Down	6.711e-10
chr1:93198066|93202184	NA	22	0	-14.4252159032994	1.67953484042553e-09	Down	6.711e-10
chr2:241939533|241939635	NA	22	0	-14.4252159032994	1.67507984084881e-09	Down	6.711e-10
chr3:61579328|61609229	NA	22	0	-14.4252159032994	1.67064841269841e-09	Down	6.711e-10
chr7:129019481|129029575	NA	22	0	-14.4252159032994	1.66624036939314e-09	Down	6.711e-10
chr19:2456682|2456784	NA	22	0	-14.4252159032994	1.66185552631579e-09	Down	6.711e-10
chr8:144999146|144999269	NA	22	0	-14.4252159032994	1.6574937007874e-09	Down	6.711e-10
chr1:160053931|160054252	NA	22	0	-14.4252159032994	1.65315471204188e-09	Down	6.711e-10
chr7:22330793|22357656	NA	22	0	-14.4252159032994	1.64883838120104e-09	Down	6.711e-10
chr13:20425494|20426330	NA	22	0	-14.4252159032994	1.64454453125e-09	Down	6.711e-10
chr19:12903120|12903230	NA	22	0	-14.4252159032994	1.64027298701299e-09	Down	6.711e-10
chr4:140046317|140060651	NA	22	0	-14.4252159032994	1.63602357512953e-09	Down	6.711e-10
chr3:128984391|128985942	NA	22	0	-14.4252159032994	1.63179612403101e-09	Down	6.711e-10
chr18:19283558|19283699	NA	22	0	-14.4252159032994	1.62759046391753e-09	Down	6.711e-10
chr22:43435785|43442579	NA	22	0	-14.4252159032994	1.62340642673522e-09	Down	6.711e-10
chrX:153641829|153648048	NA	22	0	-14.4252159032994	1.61924384615385e-09	Down	6.711e-10
chr3:105389076|105412432	NA	22	0	-14.4252159032994	1.61510255754476e-09	Down	6.711e-10
chr14:66028054|66028484	NA	22	0	-14.4252159032994	1.61098239795918e-09	Down	6.711e-10
chr5:179227528|179228406	NA	22	0	-14.4252159032994	1.60688320610687e-09	Down	6.711e-10
chr11:47839607|47859175	NA	22	0	-14.4252159032994	1.60280482233503e-09	Down	6.711e-10
chr12:4219087|4219446	NA	22	0	-14.4252159032994	1.59874708860759e-09	Down	6.711e-10
chr12:49445415|49445523	NA	22	0	-14.4252159032994	1.59470984848485e-09	Down	6.711e-10
chr1:23356961|23377013	NA	22	0	-14.4252159032994	1.59069294710327e-09	Down	6.711e-10
chr17:37427048|37439108	NA	22	0	-14.4252159032994	1.58669623115578e-09	Down	6.711e-10
chr4:183836075|183836728	NA	22	0	-14.4252159032994	1.58271954887218e-09	Down	6.711e-10
chr5:124036706|124036962	NA	22	0	-14.4252159032994	1.57876275e-09	Down	6.711e-10
chr9:95873558|95873872	NA	22	0	-14.4252159032994	1.57482568578554e-09	Down	6.711e-10
chr12:113705647|113707650	NA	22	0	-14.4252159032994	1.57090820895522e-09	Down	6.711e-10
chr11:6235640|6235844	NA	22	0	-14.4252159032994	1.56701017369727e-09	Down	6.711e-10
chr22:24812345|24812521	NA	22	0	-14.4252159032994	1.56313143564356e-09	Down	6.711e-10
chr1:110596492|110596654	NA	22	0	-14.4252159032994	1.55927185185185e-09	Down	6.711e-10
chr19:1142042|1142202	NA	22	0	-14.4252159032994	1.55543128078818e-09	Down	6.711e-10
chr1:173910402|173912726	NA	22	0	-14.4252159032994	1.55160958230958e-09	Down	6.711e-10
chr3:122471437|122478207	NA	22	0	-14.4252159032994	1.54780661764706e-09	Down	6.711e-10
chr11:64108144|64108490	NA	22	0	-14.4252159032994	1.54402224938875e-09	Down	6.711e-10
chr9:77631183|77632364	NA	22	0	-14.4252159032994	1.54025634146341e-09	Down	6.711e-10
chr22:21178613|21193019	NA	22	0	-14.4252159032994	1.53650875912409e-09	Down	6.711e-10
chr20:33077070|33080402	NA	22	0	-14.4252159032994	1.53277936893204e-09	Down	6.711e-10
chr16:2820215|2820323	NA	22	0	-14.4252159032994	1.52906803874092e-09	Down	6.711e-10
chr19:39139655|39139766	NA	22	0	-14.4252159032994	1.52537463768116e-09	Down	6.711e-10
chr8:144996681|144998385	NA	22	0	-14.4252159032994	1.52169903614458e-09	Down	6.711e-10
chr11:85701292|85742653	NA	22	0	-14.4252159032994	1.51804110576923e-09	Down	6.711e-10
chr13:26974589|26975761	NA	22	0	-14.4252159032994	1.51440071942446e-09	Down	6.711e-10
chr1:1417925|1455686	NA	22	0	-14.4252159032994	1.51077775119617e-09	Down	6.711e-10
chr16:31376998|31377133	NA	22	0	-14.4252159032994	1.50717207637232e-09	Down	6.711e-10
chr2:85097348|85097909	NA	22	0	-14.4252159032994	1.50358357142857e-09	Down	6.711e-10
chr11:72410654|72410788	NA	22	0	-14.4252159032994	1.50001211401425e-09	Down	6.711e-10
chr1:1271213|1271350	NA	22	0	-14.4252159032994	1.49645758293839e-09	Down	6.711e-10
chr11:62376546|62376693	NA	22	0	-14.4252159032994	1.49291985815603e-09	Down	6.711e-10
chr19:48660270|48660397	NA	22	0	-14.4252159032994	1.48939882075472e-09	Down	6.711e-10
chr18:43577714|43579500	NA	22	0	-14.4252159032994	1.48589435294118e-09	Down	6.711e-10
chr12:102179789|102183835	NA	22	0	-14.4252159032994	1.48240633802817e-09	Down	6.711e-10
chr2:61712902|61717911	NA	22	0	-14.4252159032994	1.47893466042155e-09	Down	6.711e-10
chr8:124801852|124821256	NA	22	0	-14.4252159032994	1.47547920560748e-09	Down	6.711e-10
chr15:91424597|91424885	NA	22	0	-14.4252159032994	1.47203986013986e-09	Down	6.711e-10
chr14:92150220|92174580	NA	22	0	-14.4252159032994	1.46861651162791e-09	Down	6.711e-10
chr2:192126455|192160952	NA	22	0	-14.4252159032994	1.4652090487239e-09	Down	6.711e-10
chr22:28943661|28946139	NA	22	0	-14.4252159032994	1.46181736111111e-09	Down	6.711e-10
chr1:215747129|215753342	NA	22	0	-14.4252159032994	1.45844133949192e-09	Down	6.711e-10
chr1:39321379|39322754	NA	22	0	-14.4252159032994	1.45508087557604e-09	Down	6.711e-10
chr1:33413822|33415375	NA	22	0	-14.4252159032994	1.45173586206897e-09	Down	6.711e-10
chr2:190656515|190670480	NA	22	0	-14.4252159032994	1.44840619266055e-09	Down	6.711e-10
chr1:42178700|42178858	NA	22	0	-14.4252159032994	1.44509176201373e-09	Down	6.711e-10
chr12:129360458|129373289	NA	22	0	-14.4252159032994	1.44179246575342e-09	Down	6.711e-10
chr1:95609446|95616975	NA	123	21	-2.55019708256048	1.95285141875e-29	Down	6.64094e-31
chr5:145197456|145205763	NA	123	21	-2.55019708256048	1.8936741030303e-29	Down	6.64094e-31
chr8:37734626|37735069	NA	90	21	-2.09953567355091	9.70918572222222e-19	Down	7.42892e-20
chr17:1540002|1540356	NA	146	42	-1.79750713610126	3.31704902553191e-26	Down	1.656762e-27
chr6:139264649|139265759	NA	202	74	-1.44875811712285	1.21757507741936e-29	Down	4.01114e-31
chr6:111208707|111211559	NA	101	42	-1.26589405997303	6.22373352688172e-14	Down	1.230196e-14
chr2:65339140|65339391	NA	45	21	-1.09953567355091	2.17732801011804e-06	Down	1.37211e-06
